# Supplementary material for: Connecting genes, coexpression modules, and molecular signatures to environmental stress phenotypes in plants
Source: BMC Syst Biol. 2008 Feb 4;2:16. doi: 10.1186/1752-0509-2-16 (PMC2277374; doi:10.1186/1752-0509-2-16)
Supplement: Additional file 1 — Supplementary Table 1; Gene network coexpression gene input list. [file 1752-0509-2-16-S1.XLS]

## Sheet: StressMerged_2.txt
ID	GSM131396.CEL	GSM131235.CEL	GSM131236.CEL	GSM131447.CEL	GSM131448.CEL	GSM131419.CEL	GSM131420.CEL	GSM131339.CEL	GSM131340.CEL	GSM131311.CEL	GSM131312.CEL	GSM131263.CEL	GSM131264.CEL	GSM131231.CEL	GSM131232.CEL	GSM131239.CEL	GSM131240.CEL	GSM131247.CEL	GSM131248.CEL	GSM131259.CEL	GSM131260.CEL	GSM131267.CEL	GSM131268.CEL	GSM131271.CEL	GSM131272.CEL	GSM131283.CEL	GSM131284.CEL	GSM131287.CEL	GSM131288.CEL	GSM131291.CEL	GSM131292.CEL	GSM131295.CEL	GSM131296.CEL	GSM131307.CEL	GSM131308.CEL	GSM131315.CEL	GSM131316.CEL	GSM131319.CEL	GSM131320.CEL	GSM131335.CEL	GSM131336.CEL	GSM131343.CEL	GSM131344.CEL	GSM131347.CEL	GSM131348.CEL	GSM131387.CEL	GSM131388.CEL	GSM131391.CEL	GSM131392.CEL
244901_at	5.55512	6.20314	6.07513	7.00735	7.23932	6.31223	6.00373	6.31491	6.41811	5.87709	5.98573	6.23491	6.87845	6.18962	5.98374	5.91642	5.85733	5.64031	5.73316	6.10698	5.72487	5.94801	6.16858	5.94929	5.76255	6.21602	6.35388	5.85767	6.06073	5.77215	6.16345	5.6959	5.94552	6.26528	6.1205	5.43344	5.80794	5.8893	5.9149	6.33117	6.06385	5.99342	5.86967	6.13112	6.34986	6.55346	6.1901	6.05035	6.04186
244902_at	5.60155	6.07161	5.68245	7.08468	6.80835	6.21912	5.70443	6.34197	6.53786	5.65435	5.55769	5.51422	6.01237	5.91641	5.86351	5.69481	5.76525	5.80229	5.6932	5.89149	5.66143	5.50964	6.20086	5.64382	5.98286	6.16626	6.0798	5.76773	5.66277	5.70135	6.00635	5.83834	6.01669	5.95693	5.9902	5.51816	5.50986	5.69201	5.69182	6.29352	6.50303	5.85076	5.83295	6.00211	5.88325	6.37599	6.04711	6.0391	5.7948
244903_at	8.77052	7.77291	9.26186	9.36961	9.28893	8.304	7.8682	9.17425	9.1033	7.57519	8.10853	9.11479	8.9508	7.58836	7.9759	8.46444	7.66772	8.61998	8.43121	8.48901	8.34741	9.01565	8.59381	8.6826	8.7051	9.12419	9.07772	9.0804	8.61565	8.83347	8.72955	8.7641	8.73677	8.72155	8.96845	7.50383	9.27029	7.35198	7.73607	9.01082	9.02352	8.94154	9.00141	8.63776	8.18579	8.42093	8.61301	8.19079	8.33019
244904_at	7.35161	6.74291	8.00746	8.27849	8.16393	7.27719	7.09986	7.90408	8.11794	7.12745	7.25356	8.53762	8.07832	7.00326	7.13879	7.18624	6.82486	7.26524	7.34277	7.40878	7.07236	7.83958	7.52487	7.53135	7.5542	7.82138	7.62248	7.65989	7.30287	7.56832	7.51419	7.62074	7.22871	7.54743	7.68595	6.67934	7.85626	6.76588	6.58559	7.87961	7.68908	7.5816	7.71344	7.18394	6.67583	7.34428	7.22829	7.16109	7.52571
244906_at	7.35999	7.28395	7.85633	9.11775	8.93659	7.78271	7.71058	7.74873	7.80005	7.43991	7.85723	8.23415	8.0812	7.56241	7.53842	7.3884	7.43515	7.31672	7.38225	7.76135	7.62393	7.86545	7.99533	7.90733	8.39837	8.07731	8.06214	7.52209	7.75548	7.43679	7.44514	7.66154	7.3806	7.79441	7.88021	7.01781	7.54385	7.32281	7.39398	7.88545	7.65136	7.63341	7.66972	7.66701	7.91538	7.92264	7.70335	7.28511	7.48661
244907_at	4.20016	4.2339	4.29696	4.33128	4.37985	4.51462	4.42833	4.35719	4.29034	4.38002	4.37789	4.29958	4.33216	4.29586	4.22186	4.263	4.25276	4.37771	4.36895	4.25967	4.25966	4.29776	4.28035	4.30483	4.32972	4.34291	4.32594	4.23103	4.32555	4.36718	4.2187	4.45358	4.21705	4.47961	4.37079	4.52503	4.30466	4.18563	4.41174	4.32951	4.29853	4.15032	4.03407	4.28483	4.18845	4.43289	4.28767	4.1284	4.51776
244908_at	4.53335	4.58944	4.67469	4.61875	4.62816	4.73203	4.76279	4.51996	4.38418	4.61305	4.65942	5.1082	4.61316	4.74504	4.41557	4.42871	4.49678	4.56832	4.68393	4.5381	4.59746	4.529	4.50097	4.31203	4.60546	4.52343	4.77112	4.64437	4.57107	4.53573	4.33341	4.56476	4.37382	4.4992	4.54625	4.48888	4.52721	4.49432	4.66442	4.49903	4.35734	4.30192	4.43168	4.38172	4.43548	4.43208	4.38121	4.69194	4.85025
244910_s_at	4.14003	4.21442	4.20865	4.35994	4.45028	4.10464	4.30167	4.18769	4.25379	4.29237	4.22677	4.41622	4.14234	4.16848	4.08066	4.17213	4.18491	4.31851	4.27085	4.23901	4.17438	4.11613	4.15178	4.28581	4.22953	4.33509	4.11965	4.25856	4.14937	4.13435	4.07296	4.31399	4.04431	4.27394	4.15851	4.06636	4.26366	4.14932	4.18769	4.04972	4.22357	4.11419	4.04939	4.21972	4.16924	4.00421	4.06848	4.14187	4.1931
244912_at	9.89462	8.54902	10.2548	9.96097	10.0836	9.60124	9.25854	10.1767	9.91333	9.31628	9.69904	10.1752	9.76078	8.774	9.04149	9.38581	8.85615	9.98412	9.91982	9.06124	9.12401	9.04421	9.74318	9.77308	9.75127	10.2921	10.2241	10.2185	9.9222	10.1811	9.86075	10.0948	9.75198	10.1471	10.1559	8.99106	9.96244	8.86304	9.18324	10.0193	9.47929	9.85058	9.8486	9.95037	10.0106	9.61358	9.97532	9.27895	9.65564
244913_at	5.83802	6.17424	6.43378	6.30157	6.41532	6.07099	6.1717	6.24489	5.98201	6.58625	6.15173	6.33127	6.17504	6.17381	6.28614	6.05323	6.14868	6.24817	6.43341	6.18272	6.23474	6.14311	5.97967	6.47848	6.17555	6.44267	6.40568	6.14961	6.42549	6.26929	6.19405	6.12806	6.13268	6.24364	6.2076	6.14363	6.19232	5.68943	6.07231	6.03811	6.13998	5.83898	5.92613	5.87494	5.77098	5.91507	5.71389	5.9651	6.4276
244914_at	3.97179	4.18642	3.93373	4.01911	4.05638	4.00805	4.10801	4.08489	4.02203	4.03023	3.9883	4.08208	4.11933	4.05252	4.00498	3.99492	3.99994	3.96169	4.00549	4.05997	4.01989	4.08786	4.15291	3.9643	3.89773	4.02537	4.05497	3.90931	3.9293	3.91873	4.03512	3.9656	3.9473	4.1417	4.25104	3.98083	3.93534	3.95973	4.00018	3.92767	4.10113	3.95329	3.85501	3.98994	3.94911	4.07075	4.1084	3.93822	4.26577
244916_at	4.92521	4.88642	5.21368	5.31497	5.20636	4.87115	5.04304	4.90844	4.7854	5.12221	4.94605	5.11363	5.14065	4.90567	4.92382	4.98824	5.064	5.08925	5.16182	4.91019	4.96935	4.78549	4.88335	4.84932	4.93798	5.04598	5.1413	4.84086	4.92519	4.90521	4.93399	5.2896	4.88847	5.13426	4.95172	5.1399	5.05699	4.84993	5.19398	4.8275	4.88064	4.88378	4.86538	5.07362	5.1502	4.87091	4.7998	4.95584	4.98611
244917_at	4.70543	4.72867	4.72737	4.92889	4.85261	4.73813	4.96732	4.81781	4.6627	4.63727	4.7879	4.73995	4.73912	4.5953	4.64653	4.71997	4.82414	4.81416	4.91202	4.70932	4.55975	4.54247	4.83052	4.74429	4.68431	4.80989	4.8535	4.91073	4.77131	4.59473	4.6855	4.63988	4.67049	4.66345	4.77041	4.72476	4.70379	4.48475	4.642	4.50859	4.56549	4.64717	4.77107	4.79879	4.58648	4.72461	4.69041	4.65317	4.87475
244918_at	4.41409	4.64999	4.79233	4.49841	4.58281	4.62679	4.39696	4.6196	4.59033	4.62246	4.4771	4.55104	4.50209	4.44742	4.47203	4.39517	4.4936	4.58512	4.59211	4.54673	4.4291	4.52437	4.52373	4.38122	4.45791	4.52338	4.56326	4.58598	4.538	4.59495	4.41417	4.4719	4.49902	4.72992	4.42054	4.51166	4.5206	4.44803	4.50736	4.64488	4.57596	4.4038	4.32063	4.48972	4.3953	4.41082	4.28633	4.45158	4.44383
244919_at	5.69212	5.935	6.03978	6.39086	6.28051	6.26829	5.95033	5.97225	5.87996	6.08972	6.00737	6.2091	5.92753	5.87156	5.80875	5.93842	6.03995	6.26689	6.14625	6.06282	5.97814	5.90796	5.86278	5.68399	5.94481	6.09868	6.08402	6.0355	5.87383	6.12565	5.87714	6.28255	5.93384	5.99309	5.88541	5.69871	6.15511	6.07406	6.00265	5.89057	5.79105	5.99111	6.06873	5.98762	5.79675	5.97678	5.87992	5.83559	6.05699
244920_s_at	9.67966	9.1427	9.89987	9.85261	9.87433	9.29075	9.15056	9.41298	9.34954	9.19704	9.21773	9.81362	9.38924	9.35488	9.47321	9.26689	9.07251	9.73343	9.46891	8.278	8.53191	8.73988	9.92728	9.86299	9.6819	10.0396	9.74923	9.88325	9.52976	9.45644	9.46817	9.57166	9.2789	9.85417	9.71081	9.02416	9.67855	9.33444	9.17517	9.61584	9.05175	9.38309	9.43979	9.76469	9.80204	9.55283	9.65241	9.37218	9.50549
244921_s_at	9.65018	8.78662	9.97206	9.9913	10.1948	8.99844	8.90769	9.42078	9.45203	9.01195	9.35154	9.58461	9.19017	8.94907	9.06582	9.087	8.83125	9.53354	9.58134	7.73169	8.07759	8.45227	9.80509	9.70953	9.86687	10.1382	9.72791	9.84272	9.59046	9.80823	9.58081	9.92126	9.67535	9.99734	10.0713	8.72351	9.36483	8.81916	8.7127	9.62376	9.29943	9.30158	9.54172	9.77804	9.98299	9.14878	9.34314	9.17691	9.29016
244922_s_at	7.01835	6.76451	7.32612	7.53462	7.90442	6.99346	6.95542	7.48355	7.27987	7.0486	7.26443	8.28801	7.37702	6.90848	6.93533	6.95425	6.91452	7.36294	7.28982	6.80846	6.49679	6.91025	7.57579	7.51476	7.58374	8.24701	7.78146	7.59839	7.55754	7.49301	7.48331	7.43014	7.10916	7.55573	7.78934	6.85098	7.28629	6.87393	6.93931	7.62113	7.17916	7.36159	7.47425	7.07734	7.52571	7.26033	7.29308	7.00061	7.06684
244923_s_at	7.15685	6.77331	7.58655	7.76346	7.91576	7.35831	7.34879	7.45559	7.46712	7.11952	7.26465	8.08771	7.70754	6.8925	7.02579	6.76538	6.80527	7.38332	7.23944	6.58641	6.73298	7.116	7.82827	7.75315	7.73973	8.24732	8.20748	8.02151	7.44987	7.60855	7.33302	7.28677	6.94766	7.69069	7.62725	6.65344	6.92126	6.41034	6.7928	7.54036	7.34824	7.23519	7.02306	7.25714	7.00805	7.3881	7.36051	7.03301	7.4506
244924_at	6.44318	6.24459	6.89955	6.4669	6.59901	6.54095	6.20083	6.4635	6.35594	6.2025	6.17589	6.47841	6.70948	6.21135	6.16096	6.40329	6.36936	6.75853	6.40756	6.62914	6.32672	6.38174	6.14548	6.16072	6.3075	6.55703	6.73361	6.53651	6.3988	6.45201	6.30076	6.39951	6.35913	6.52449	6.42376	6.23581	6.67833	6.17374	6.43275	6.31246	6.24321	6.20301	6.13776	6.53376	6.28975	6.50785	6.41645	6.19008	6.65685
244925_at	4.6381	4.63355	4.83452	4.98833	5.01056	4.86473	4.72824	4.55609	4.66813	4.80267	4.65143	5.48422	4.86011	4.5693	4.64276	4.67805	4.59416	4.72439	4.82212	4.69769	4.59502	4.75113	4.78335	4.85887	4.99362	4.79736	4.72714	4.7323	4.53167	4.67842	4.76538	4.75566	4.53832	4.58043	4.66939	4.63604	4.62282	4.49873	4.64025	4.63705	4.53937	4.51415	4.36415	4.50265	4.66126	4.56189	4.44452	4.49837	4.86435
244926_s_at	5.45389	5.25474	5.58536	6.33576	6.27069	5.48573	5.05486	6.10413	5.87436	5.63203	5.71687	5.74188	5.69792	5.39958	5.37099	5.5816	5.37267	5.70775	5.52121	5.30873	5.11876	5.27967	5.38745	5.48619	5.61632	5.86374	5.8656	5.59034	5.62722	5.65125	5.69329	5.66576	5.85658	5.81294	5.70743	5.43379	5.45643	5.30284	5.53229	6.06152	5.71054	5.86018	5.91173	5.68187	5.67415	5.67651	5.58145	5.57875	5.67453
244927_at	6.18959	6.2895	6.52891	6.60245	6.47417	6.25518	6.39932	6.39661	6.52735	6.63175	6.65601	6.62829	6.55985	6.18626	6.3115	6.37758	6.18639	6.67039	6.6385	6.41523	6.48117	6.32329	6.29172	6.2665	6.42345	6.45644	6.50502	6.24873	6.27256	6.37834	6.19004	6.45074	6.38749	6.84957	6.41107	6.37529	6.38867	6.34391	6.51719	6.48931	6.24963	6.10414	6.39745	6.53115	6.33291	6.31718	6.28954	6.27481	6.76935
244928_s_at	7.64729	7.41945	8.00945	8.17129	8.26016	7.82265	7.51691	7.81366	7.87004	7.63738	7.72909	7.70328	7.81333	7.3483	7.32434	7.76104	7.51495	8.05335	8.19353	7.501	7.2983	7.52875	7.52923	7.85449	7.77511	8.28683	8.24852	8.0143	7.84221	7.96435	7.88663	7.66836	7.59648	7.75073	8.04791	7.85478	7.89981	7.31975	7.5017	8.06516	7.66378	7.70883	7.5713	7.90444	7.76952	7.68884	7.98199	7.57484	7.88736
244929_at	10.6528	9.70504	10.5923	10.6518	10.6126	10.549	10.5003	10.2791	10.2018	10.2052	10.3291	10.2635	10.43	9.81307	9.90123	10.438	10.308	10.7624	10.579	8.98186	9.13981	9.90522	10.4254	10.317	10.188	10.8337	10.6566	10.6614	10.2557	10.4126	10.4972	10.0971	10.1608	10.6339	10.4064	10.3317	10.4957	10.0545	10.0336	10.4032	10.0546	10.3844	10.3822	10.7434	10.7158	11.0275	11.0576	10.8193	10.7167
244930_at	3.98669	4.04355	4.15689	4.29442	4.31918	4.14973	4.17969	4.15192	4.01968	4.00586	4.15674	4.17836	4.01752	4.03052	4.07653	4.02705	4.00291	4.09743	4.12944	4.07269	4.02307	3.96373	3.98919	4.02336	4.04474	4.10838	4.21519	3.9456	4.07266	3.93618	4.03328	4.0353	3.97526	4.12599	3.99602	4.02318	4.10664	4.01312	3.991	4.28488	4.09947	4.0011	4.13411	4.06636	3.98082	4.10461	3.9635	3.98448	4.20498
244931_at	4.70077	4.72974	4.87962	5.68048	6.07532	4.74534	4.47522	4.84564	5.08352	4.60174	4.7822	4.87237	5.09866	4.60478	4.61726	4.64893	4.56997	4.74297	4.76323	4.7141	4.59323	4.54931	4.56182	4.41923	4.33817	5.10626	5.07693	4.84508	4.70929	4.5688	4.79219	4.63126	4.60166	4.82034	4.91638	4.47539	4.7397	4.64485	4.53353	4.96036	4.84347	4.80926	4.79663	5.00857	4.83416	4.83899	4.69334	4.58615	4.61163
244932_at	11.8982	11.7013	12.0194	11.6831	11.5356	11.8712	11.7125	12.0252	12.0656	11.9689	12.053	11.9337	12.1002	11.5276	11.8338	12.0741	12.0292	12.3502	12.1865	8.52051	8.69416	11.3763	11.9964	11.9889	11.8964	12.1679	12.1281	12.1882	11.9235	12.1658	11.9327	11.8135	11.7586	12.2234	12.1849	11.9974	11.9129	11.6434	11.9731	12.3139	12.1729	12.044	12.0893	12.1201	12.0462	12.1088	12.1212	12.0268	12.0233
244933_at	11.3477	11.4552	11.5172	11.0754	11.1186	11.3718	11.0108	11.2899	11.4833	11.4274	11.3249	9.23941	11.4465	11.1336	11.3573	11.4915	11.4708	11.9285	11.7098	9.32312	9.61032	10.9332	11.5373	11.5508	11.3338	11.6211	11.6375	11.7111	11.4326	11.5798	11.3298	11.1517	11.1016	11.5278	11.6235	11.413	11.1038	10.4743	10.9318	11.3064	11.633	11.4639	11.2192	11.4738	11.4517	11.5872	11.5446	11.4108	11.6273
244934_at	10.3078	11.1837	10.9651	10.3987	10.6271	10.2672	10.2361	10.9675	10.7531	10.541	10.7408	10.1919	10.7808	10.145	10.4378	10.7069	10.7539	11.5619	11.3699	9.32131	9.79508	10.6464	10.625	10.7533	10.5393	10.9679	10.7333	10.9105	10.5404	10.9988	10.8289	10.4881	10.3122	10.7959	10.806	10.5731	10.4618	9.81608	10.334	10.8781	11.0498	10.6042	10.6092	10.4746	10.5587	10.494	10.5997	10.329	10.5086
244936_at	12.1892	12.2402	12.435	12.3663	12.3763	12.5037	12.2811	12.2856	12.3927	12.1018	12.2275	11.6694	12.5373	12.2689	12.417	12.387	12.2318	12.6782	12.593	11.7645	12.1314	12.1256	12.5274	12.6054	12.4428	12.5097	12.6138	12.5133	12.2675	12.3867	12.1842	11.9812	12.1492	12.339	12.3474	12.3047	12.2631	11.8904	12.1573	12.4046	12.4173	12.3611	12.164	12.4197	12.5409	12.3127	12.2086	12.1723	12.151
244937_at	9.1414	9.34994	10.3189	10.0527	10.5164	9.3879	9.17581	10.1218	10.0573	9.62505	9.92207	9.30477	10.4246	9.23823	9.57388	9.56592	9.3764	10.361	10.199	8.34713	8.63374	9.56935	10.4278	10.3814	10.3125	10.597	10.5559	10.5477	10.0188	10.2541	9.85573	9.3696	9.2048	10.2397	10.1921	9.44587	9.16018	8.36681	9.11602	10.3892	10.1781	9.86161	9.83098	9.81237	9.90751	9.45319	9.29009	9.33634	9.67325
244938_at	9.04495	8.80405	9.67214	9.37183	9.77851	9.23466	8.60453	9.04803	8.86452	8.75291	9.0348	9.73926	9.35191	8.16375	8.57353	9.12384	9.12512	10.0053	9.83066	9.08742	9.11821	8.68523	9.58913	9.38147	9.33283	9.93703	9.5185	9.75469	9.25763	9.29693	8.92851	8.50237	8.36423	9.32614	9.11376	8.73663	8.67612	8.1081	8.28116	9.44298	9.2918	8.67794	8.4537	8.7883	8.75288	9.44759	9.6667	9.33098	9.28717
244939_at	11.1906	9.41301	11.1288	11.3156	11.1136	10.7639	10.31	10.7602	10.9584	10.2901	10.7659	11.0266	10.7576	9.85995	9.97595	10.6165	10.1319	11.3555	11.0945	9.94851	9.76076	10.2569	10.7931	10.9473	10.6245	11.1889	11.0905	11.2218	11.0169	11.2591	11.1026	11.3885	11.1059	10.8838	10.7676	10.2635	11.0182	10.6573	10.5502	10.9418	10.6155	10.7713	10.7492	11.2693	11.2094	10.4905	10.7952	10.2511	10.4493
244940_at	13.0727	12.3454	13.0307	12.8986	12.9792	12.8254	12.7013	12.998	12.9755	12.7442	12.8589	12.0091	12.906	12.4878	12.6322	12.7833	12.6725	13.0154	13.0473	12.5508	12.5316	12.6589	12.9146	12.916	12.8149	13.0779	13.0871	13.0709	13.0308	13.1392	13.0297	13.0461	13.1172	12.9792	13.0729	12.7005	12.8454	12.7507	12.8867	12.936	12.8819	12.9488	12.9276	13.0207	13.0809	12.869	12.9377	12.6558	12.7072
244941_at	5.45075	5.66112	5.60397	5.88966	5.89114	5.87022	5.84861	5.68598	5.58272	6.1198	5.79065	5.99281	5.69661	5.63189	5.82815	5.60858	5.53892	5.68156	5.6369	5.75504	5.59027	5.4956	5.36389	5.42833	5.70944	5.73791	5.898	5.6877	5.54184	5.39362	5.33876	5.62148	5.31229	5.70855	5.45608	5.5999	5.48884	5.40504	5.56978	5.56729	5.47226	5.29682	5.36974	5.35682	5.32066	5.63119	5.70763	5.43602	5.89675
244943_at	6.68762	6.45082	7.27749	7.20951	7.37008	7.14972	6.80843	7.24909	7.41907	6.71963	6.64857	6.85664	7.04705	6.76883	6.72105	6.80685	6.40947	7.23178	7.19495	6.39705	6.41721	6.83359	6.89203	6.92899	7.14276	7.4582	7.45208	7.24429	7.0484	7.03248	6.804	6.94488	6.75477	7.24603	7.18705	6.23909	6.67106	6.18885	6.82191	7.16178	7.1374	6.94417	6.97053	7.3051	7.23965	6.98799	7.09497	6.85727	6.86915
244944_s_at	9.25294	8.00045	9.26789	9.20678	9.52721	9.11889	8.5911	8.97064	8.83832	7.91563	8.53023	8.65252	9.08785	8.19293	8.36057	8.76528	8.43096	9.49063	9.1568	8.56693	8.32897	8.34008	9.04587	9.01152	9.13309	9.648	9.40925	9.31401	9.14464	9.09104	8.62408	8.81246	8.96803	9.18499	9.04415	8.25434	8.62597	8.37811	8.52803	9.16856	8.72324	8.96549	8.86412	9.17987	8.92777	9.32464	9.49844	8.94695	8.67343
244945_at	5.70761	5.88173	5.95302	5.92696	6.07352	6.08712	5.88249	5.81155	5.86522	5.92377	5.77921	6.29202	6.02286	5.89269	6.0093	5.72177	5.46656	5.55867	5.62107	5.77717	5.96291	5.68428	6.05185	5.68811	5.79519	5.92455	6.19424	5.85074	5.78483	5.53045	5.56994	5.66966	5.32444	5.97651	5.69408	5.6546	5.56513	5.42327	5.54293	5.83233	5.82623	5.68987	5.65339	5.68671	5.39872	6.11983	5.91247	5.77295	5.87205
244946_at	5.25183	5.61809	5.61583	5.43169	5.75702	5.15696	5.48786	5.51355	5.09991	5.61641	5.30654	5.74474	5.38262	5.45111	5.53419	5.31296	5.44663	5.34433	5.55948	5.32991	5.33809	5.5011	5.21271	5.23787	5.31027	5.51553	5.53713	5.52877	5.46637	5.31704	5.39685	5.28118	5.18781	5.645	5.52974	5.38524	5.33914	5.05955	5.42425	5.34644	5.12766	4.93882	5.07475	5.18137	5.14071	5.59476	5.33865	5.1435	5.21337
244947_at	4.61361	4.63167	4.8394	4.68941	4.73557	4.6769	4.64736	4.49679	4.67377	4.60733	4.63019	5.13496	4.85371	4.61625	4.60267	4.61196	4.46179	4.72787	4.59061	4.74054	4.5353	4.77614	4.59231	4.69124	4.53597	4.62298	4.6852	4.62637	4.63436	4.43507	4.46769	4.51223	4.45826	4.70024	4.6104	4.51056	4.51823	4.51411	4.60506	4.61021	4.61404	4.60291	4.49464	4.38531	4.52982	4.70291	4.5606	4.55291	4.70142
244948_at	4.43269	4.76668	4.52548	4.83661	4.7926	4.74639	4.66901	4.61407	4.61165	4.71538	4.61251	5.2142	4.65244	4.64256	4.74524	4.75298	4.54756	4.48124	4.51336	4.78801	4.64392	4.58135	4.36775	4.47102	4.6743	4.5409	4.67328	4.53252	4.65391	4.57255	4.46828	4.49735	4.70236	4.86278	4.68566	4.48351	4.49698	4.43793	4.69921	4.82314	4.61265	4.46471	4.4316	4.7585	4.33922	4.7313	4.69473	4.72161	4.86406
244949_at	4.9642	4.97636	5.12851	5.02625	4.99832	5.2674	5.21124	4.77743	4.9596	4.95476	5.10769	5.46938	5.11099	5.13354	5.01813	5.09663	4.95618	4.99391	4.96006	5.02543	5.11784	4.97509	5.02868	5.21732	5.33177	5.19665	5.15307	5.04104	5.01403	5.05802	4.9668	4.82176	4.90281	5.22118	5.0574	4.89811	5.00471	4.81831	4.965	5.17443	4.86801	4.9824	4.78701	5.03657	4.91863	5.18738	4.95859	4.85479	4.94472
244950_at	5.70953	5.2602	5.65871	6.09084	6.25947	5.70314	5.52075	5.68048	5.64724	5.40015	5.41261	5.62908	6.0377	5.40334	5.34424	5.36354	5.37685	5.46822	5.3483	5.60814	5.34186	5.51466	5.73812	5.71716	5.73512	6.00339	6.07715	5.74738	5.55738	5.24986	5.57409	5.37417	5.26259	5.77275	5.76939	4.91284	5.26157	4.96619	5.26239	5.58594	5.5055	5.14974	5.13948	5.28427	5.32494	6.09404	5.81242	5.84303	5.77262
244951_s_at	8.66375	7.71338	8.7735	8.95556	8.95791	8.66369	8.25212	8.78983	8.62795	8.12223	8.47749	8.53793	8.62156	8.07346	8.0755	8.28018	7.91464	8.6284	8.46601	8.0309	7.9474	8.07179	8.51371	8.46959	8.5454	9.20971	8.98866	8.93816	8.44756	8.31671	8.26689	8.44545	8.33815	8.85749	8.8405	7.58816	8.1811	7.75693	7.98805	8.77945	8.47001	8.50603	8.5381	8.74814	8.58931	8.70609	8.80064	8.2761	8.53651
244952_at	4.73198	5.43311	4.92314	5.09529	4.90354	4.84832	4.73781	4.75932	4.69284	4.87482	4.79056	5.11029	4.91572	4.8101	4.91124	4.83197	4.7538	5.14198	4.90376	5.03361	5.08113	4.95523	4.6156	4.70533	4.97969	4.89593	4.86572	4.78902	4.96058	5.04095	4.93376	4.78555	4.85413	4.73058	4.82749	4.73632	4.83496	4.55977	4.6789	4.85109	5.25465	4.68624	4.68804	4.49987	4.79762	4.744	4.67724	4.81203	4.80136
244953_s_at	5.36624	5.69144	5.77648	5.8599	5.95248	5.59793	5.38471	5.3994	5.41844	5.20364	5.30648	5.63971	5.55752	5.45836	5.40275	5.47755	5.31684	5.36758	5.34704	5.60814	5.54183	5.79007	5.83705	5.86156	5.54286	5.58133	5.77354	5.35469	5.20979	5.33771	5.36895	5.07759	5.16885	5.58654	5.47066	5.10492	5.15754	5.06592	5.21641	5.60868	5.63151	5.11347	5.23862	5.31947	5.20508	5.91723	5.61901	5.61074	5.77995
244954_s_at	4.12049	4.19273	4.122	4.45875	4.16918	4.20617	4.18732	4.18642	4.19215	4.19296	4.17553	4.25374	4.06366	4.15013	4.1635	4.04457	4.0867	4.1548	3.99244	4.07888	4.06899	4.1839	4.2454	3.88822	4.35989	4.50819	4.19049	4.17807	4.23643	4.39065	4.43005	4.41778	4.13449	4.43541	4.38934	3.84603	3.97601	4.05566	3.94534	4.15794	4.37766	4.19872	4.1637	4.22124	4.15357	4.53342	4.19394	3.95247	4.19719
244955_at	4.28137	4.19618	4.34464	4.42328	4.4257	4.43204	4.29887	4.10663	4.22641	4.38695	4.28996	4.99494	4.2372	4.51313	4.28868	4.25685	4.30418	4.15953	4.30207	4.34983	4.20382	4.18342	4.17916	4.25831	4.18743	4.36677	4.42301	4.64926	4.28299	4.24728	4.25428	4.39766	4.17239	4.1553	4.40843	4.23976	4.5503	4.22853	4.28859	4.34955	4.2453	4.1226	4.3126	4.3106	4.33837	4.21533	4.15828	4.14284	4.28014
244956_s_at	4.92262	4.94159	5.26461	5.25392	5.43686	5.37998	5.21949	5.12073	5.08321	5.12739	5.2325	5.2208	5.0239	5.09313	5.10658	5.00623	4.98959	5.13895	5.09491	5.00112	5.11657	5.02918	5.14203	5.2002	5.07727	5.23134	5.37286	5.03556	4.93154	5.01016	5.05113	5.07226	5.04112	4.95138	5.17135	4.97877	5.23192	4.97688	5.0489	5.08712	4.96263	5.01285	4.9877	5.00023	4.96319	5.03346	5.05972	4.89986	5.24222
244957_at	5.02986	4.97587	5.01982	5.44509	5.26008	5.10096	5.36256	5.16486	5.00756	5.12039	5.35825	5.56537	5.29608	5.0847	5.16459	5.0271	5.01465	5.37978	5.31228	5.3354	4.98985	5.00105	5.18241	5.1234	5.22664	5.2366	5.46313	5.08359	5.11663	5.04877	5.08373	5.28127	4.90137	5.34317	4.95997	5.14964	5.38139	5.14561	5.07293	5.01598	5.00375	5.09349	5.16864	4.97332	5.09437	5.2435	5.09298	5.00064	5.10497
244958_at	6.29949	6.2775	6.30452	6.35503	6.29607	6.35751	6.32686	6.26199	6.19146	6.14352	6.11679	6.58884	6.25478	6.11916	6.24907	6.04037	6.13791	6.18447	6.07261	6.38975	6.18499	6.0396	6.19544	6.00392	6.17806	6.37407	6.38539	6.21264	6.32184	6.07071	6.10782	6.18672	5.86422	6.30573	6.29735	6.13436	6.17537	6.03226	6.28222	6.19784	6.16636	6.05697	5.98487	6.10194	6.03725	6.35851	6.22843	6.03754	6.49095
244959_s_at	8.76972	7.05886	9.05615	8.98017	8.968	8.12126	7.68354	8.98993	8.82324	7.55864	7.78704	8.37626	8.72454	7.34094	7.49884	8.30981	7.42255	8.84902	8.84985	7.65243	7.55528	8.10197	8.01046	7.95729	7.98665	9.05107	8.82544	8.79632	8.51981	8.75206	8.55661	8.56456	8.30195	8.56235	8.62446	6.96548	8.48324	6.93564	7.168	8.72976	8.17228	8.67637	8.52293	8.64213	8.11125	8.31426	8.47245	7.94387	8.05936
244961_at	12.5466	11.9468	12.5491	12.4828	12.394	12.3314	12.148	12.1945	12.2946	12.0234	12.2631	12.5559	12.5131	12.0653	12.0756	12.15	11.8339	12.6133	12.499	12.1706	12.3409	12.2228	12.6799	12.4248	12.5487	12.6406	12.6258	12.5076	12.5608	12.45	12.4602	12.248	12.1177	12.5919	12.5832	11.7909	12.3431	11.7898	11.9354	12.3536	12.1535	11.9989	11.9349	12.2214	12.1843	12.4776	12.5276	12.4278	12.466
244962_at	13.4346	13.2019	13.3756	13.0696	13.1191	13.4928	13.3367	13.2339	13.2322	13.3114	13.394	12.7093	13.2943	13.1232	13.289	13.4113	13.2683	13.5152	13.4314	11.6244	12.1389	13.0043	13.3561	13.3418	13.2853	13.3841	13.4226	13.4614	13.2707	13.314	13.2883	13.0886	13.1025	13.4103	13.3673	13.3115	13.2861	13.1165	13.2516	13.3035	13.2631	13.1676	13.1698	13.2819	13.3145	13.4822	13.5513	13.3611	13.6645
244963_at	12.7401	12.7803	12.882	12.5902	12.8116	12.7497	12.8192	12.9817	12.9769	12.8747	12.897	12.313	12.8636	12.741	12.8388	12.81	12.8296	12.8432	12.9008	12.4342	12.5003	12.7706	12.7744	12.6812	12.9736	12.7759	12.7978	12.7648	12.6951	12.9621	12.9452	12.8989	12.9046	12.7526	12.7034	12.7885	12.741	12.665	12.6894	12.9996	13.0369	12.9649	12.8765	12.8976	12.9121	12.7471	12.7184	12.7966	12.9151
244964_at	12.1462	12.3069	12.5774	12.4418	12.66	12.3459	12.2401	12.6312	12.5166	12.4385	12.5466	12.6082	12.5433	12.464	12.4019	12.5109	12.5345	12.5596	12.6672	11.9112	11.9214	12.4175	12.5533	12.3905	12.6543	12.4682	12.4886	12.401	12.3856	12.6024	12.5376	12.4	12.4171	12.4146	12.4941	12.5242	12.3493	12.2879	12.3834	12.637	12.8256	12.6966	12.6541	12.2962	12.5458	12.3066	12.2662	12.2901	12.1773
244966_at	9.30842	9.82856	10.1113	9.51509	9.87369	9.15691	8.78991	9.41325	9.61025	8.9393	9.08851	8.56828	9.59543	9.02994	9.13806	9.60862	9.45293	10.3654	10.2267	8.25601	8.75292	9.35223	9.56234	9.25611	9.58852	10.0387	9.9663	9.50022	9.51739	9.99283	9.78176	9.04177	8.65457	9.6396	9.71247	8.72824	9.34868	8.17239	8.31242	9.58754	9.72738	9.33179	9.07881	9.46956	9.06678	9.7034	9.66992	8.9581	9.17849
244968_at	12.1347	12.1015	12.5077	12.1787	12.3615	12.4955	12.0649	12.0776	12.2256	12.1044	12.2417	11.8367	12.3813	12.1156	12.2616	12.1588	12.0544	12.5615	12.4924	11.5007	11.7367	11.8939	12.4796	12.2292	12.3178	12.5362	12.6818	12.415	12.3121	12.3483	12.1332	11.6757	11.2946	12.4441	12.4319	11.851	12.1749	11.261	11.6118	12.3286	12.2389	12.1107	11.8812	12.1398	12.1352	12.3874	12.5135	12.2468	12.2466
244969_at	10.7181	10.6587	10.9546	11.0196	11.3876	11.1376	11.0312	10.4429	10.6247	10.3688	10.8783	9.45876	11.0517	10.8335	11.0515	10.814	10.6908	11.3334	11.2044	10.1138	10.7891	10.4065	11.2553	10.8557	10.836	11.3387	11.3865	11.2378	10.7802	10.8307	10.5082	9.64638	9.26838	10.9946	10.9321	10.7018	10.6418	9.72101	10.1217	10.6184	10.7308	10.5408	10.445	10.7328	10.6933	11.3475	11.372	11.06	10.7195
244970_at	10.4315	9.81811	10.6886	10.2816	10.3041	10.2473	9.56865	10.2284	10.3132	9.81457	9.88226	10.0635	10.2708	9.23997	9.5006	10.2616	10.0099	11.0511	10.8683	9.3347	9.43058	9.74167	10.3334	10.3403	10.2701	10.8819	10.5993	10.6753	10.3268	10.2854	10.1292	10.0468	9.5006	10.3658	10.3723	9.66285	10.0937	9.28981	9.35071	10.4538	10.3238	9.64531	9.54557	9.80759	9.65953	10.7551	10.8923	10.5591	10.5905
244971_at	13.2084	12.4187	13.2255	12.9656	12.9388	13.0527	12.8871	13.1076	13.1969	12.699	12.9825	13.3011	13.0726	12.4713	12.5704	12.8295	12.5952	13.1087	13.0896	12.108	12.1497	12.7625	13.0787	13.0406	13.0808	13.2765	13.1579	13.3291	13.0975	13.2134	13.2182	12.9098	12.9678	13.0738	13.0948	12.5748	13.0108	12.5926	12.7676	12.9575	12.9953	12.89	12.9516	13.1104	13.1593	13.0136	13.1113	12.7808	13.0665
244972_at	11.6234	11.7685	11.4697	11.5909	11.8839	11.1082	11.0024	11.8178	11.897	11.7507	11.6444	11.9972	11.0989	11.2488	11.5639	11.8717	11.7422	12.5222	12.1568	9.98048	10.3001	10.8592	11.7513	11.9985	11.7792	11.92	11.6335	11.8503	11.6685	12.0064	11.9039	11.2463	10.8976	11.5802	11.5426	11.719	11.3141	10.9382	11.0877	11.987	11.9387	11.7247	11.6928	11.8225	11.4026	11.7231	11.6861	11.4085	11.6308
244974_at	10.6032	9.65995	10.3218	10.2146	9.91932	10.2463	9.56534	10.3159	10.2269	9.47644	9.38214	9.28897	10.1669	9.99418	9.98144	10.1517	9.89007	10.6388	10.4685	9.01786	9.2348	9.89207	9.96744	9.67633	9.73756	10.6266	10.4412	10.4047	10.0483	9.59287	10.0629	10.1069	9.74973	9.9135	10.1233	9.78883	10.2783	9.03254	9.18721	9.88104	9.83247	10.1657	9.93293	10.0606	9.71854	10.6478	10.6532	10.1504	10.1124
244975_at	12.2414	12.1913	12.4465	12.4504	12.4606	12.2302	12.2554	12.4038	12.5888	12.4045	12.4433	11.9852	12.5086	12.1953	12.2608	12.3899	12.2995	12.5687	12.4586	11.9996	12.1083	12.285	12.4576	12.4935	12.4432	12.4012	12.5184	12.4614	12.4082	12.5709	12.3693	12.0479	12.2234	12.4953	12.4903	12.2848	12.3119	11.8863	12.2849	12.5677	12.55	12.443	12.3268	12.4182	12.5151	12.2481	12.1416	12.1199	12.1665
244976_at	13.6014	13.643	13.668	13.5574	13.6758	13.7293	13.7303	13.5452	13.6236	13.5634	13.4915	13.0703	13.6346	13.6096	13.6285	13.6151	13.5743	13.7252	13.6621	13.4529	13.5564	13.5326	13.7292	13.8007	13.6997	13.6737	13.6957	13.6966	13.5946	13.6087	13.5923	13.3444	13.321	13.6223	13.5558	13.513	13.5228	13.4181	13.51	13.5555	13.6612	13.552	13.4636	13.624	13.6074	13.5763	13.5895	13.5229	13.5947
244977_at	8.63777	9.12189	9	8.49331	8.87966	8.4888	8.12654	8.89007	8.83037	8.60837	8.71068	9.1324	8.97358	8.20287	8.32973	8.97928	8.64307	9.72617	9.36991	7.55421	7.71153	8.71023	8.93925	9.18075	9.77499	9.27607	8.97364	9.02755	8.51227	8.86865	8.99677	8.26469	7.71438	9.07802	8.94344	8.17137	8.51566	7.51068	7.84843	9.09825	8.94276	8.20577	8.16401	8.0868	8.22444	9.46314	9.54011	8.92652	9.71604
244978_at	12.844	12.8356	12.9263	12.7979	12.7239	13.0735	12.8932	12.5417	12.6742	12.59	12.8647	12.0108	12.8821	12.7578	12.8138	12.8251	12.9815	13.1111	13.0185	12.5803	12.7554	12.7403	12.8754	12.8654	12.6921	13.0119	12.9078	13.0058	12.9072	12.8342	12.7214	12.4977	12.4646	12.875	12.7496	12.8263	12.963	12.5264	12.7981	12.6444	12.6032	12.545	12.2801	12.6827	12.4892	12.9568	12.9594	12.8849	12.8233
244979_at	13.0853	13.2163	13.2337	12.9167	13.0841	13.4156	13.2723	13.1378	13.247	13.152	13.1707	13.468	13.1655	13.0543	13.1775	13.2138	13.1907	13.3726	13.3141	13.0566	13.1653	13.2351	13.2178	13.1899	13.2133	13.3338	13.2074	13.3638	13.2313	13.3047	13.1696	13.1602	12.8761	13.1302	13.1629	13.1516	13.0939	12.8774	12.9859	13.1997	13.1816	13.1868	13.1122	12.8635	13.053	13.0602	13.1054	13.146	13.1133
244980_at	12.3343	12.3551	12.7868	12.2583	12.4708	12.6914	12.4132	12.5368	12.5817	12.4331	12.5498	12.5666	12.6223	12.313	12.387	12.5456	12.4988	12.7126	12.7441	12.2941	12.2707	12.624	12.5733	12.3966	12.4108	12.6229	12.5559	12.6663	12.5251	12.5473	12.551	12.1584	12.1859	12.3229	12.4513	12.4122	12.2715	11.9568	12.2248	12.3837	12.4986	12.5133	12.3705	12.1562	12.1997	12.272	12.5026	12.4192	12.4808
244982_at	11.4847	11.2139	11.7667	11.6287	11.4681	11.6021	11.3684	11.4751	11.6884	11.5341	11.6601	11.7705	11.7974	11.322	11.5303	11.3991	11.498	11.9024	11.9182	11.2317	11.1324	11.5395	11.8402	11.8312	11.7634	11.9176	11.7121	12.0014	11.9133	12.0011	11.7364	11.529	11.1918	11.7142	11.6557	11.5086	11.2924	11.0815	11.3099	11.5711	11.6829	11.6375	11.4834	11.5214	11.4332	11.3502	11.6247	11.4625	11.0615
244983_at	13.0028	12.0781	13.3159	13.0506	13.0917	12.915	12.5237	12.9839	13.0987	12.3115	12.7237	12.7281	13.1766	12.3645	12.6026	12.7525	12.5559	13.3143	13.3161	12.3053	12.1362	12.9314	12.6175	12.5822	12.4661	13.2225	13.1934	13.2383	13.0249	12.8769	12.7798	12.7772	12.5145	12.9906	12.9839	12.3585	12.9458	12.2265	12.3939	12.8392	12.6039	12.8994	12.8076	12.7563	12.2422	12.5737	12.8187	12.577	12.4123
244984_at	12.0482	12.2875	12.1898	12.0724	12.1429	12.2709	12.1666	11.9557	12.1337	12.0676	12.1081	10.8284	12.2315	12.1876	12.358	12.1878	12.188	12.41	12.3247	12.2448	12.4897	12.0411	12.2779	12.2806	12.0716	12.1342	12.0962	12.1707	12.1252	12.0521	11.7891	11.6323	11.8112	12.066	11.938	12.1268	11.9984	11.7187	11.7014	12.017	12.0644	12.0853	11.7834	12.0501	11.9133	12.0914	12.2015	12.1409	11.7621
244985_at	12.2499	12.4204	12.5969	12.3521	12.4536	12.4757	12.3864	12.5497	12.5823	12.379	12.4991	12.3143	12.529	12.2876	12.4322	12.4522	12.4233	12.6567	12.6114	12.6392	12.7745	12.527	12.431	12.4144	12.555	12.5448	12.3782	12.6257	12.5252	12.4672	12.215	12.052	12.1463	12.4285	12.3457	12.2902	12.3032	11.725	12.118	12.4744	12.5793	12.5077	12.3649	12.0849	12.0329	12.344	12.4139	12.378	12.2712
244987_s_at	13.9106	13.7085	13.8422	13.8154	13.7378	13.9039	13.8168	13.7801	13.7994	13.7499	13.7919	13.7541	13.859	13.7488	13.7735	13.7304	13.7345	13.8821	13.8355	13.7514	13.7804	13.8156	13.8858	13.8641	13.7895	13.9866	13.9009	13.9609	13.904	13.8457	13.7919	13.7679	13.7519	13.8339	13.7688	13.695	13.8103	13.6041	13.6682	13.8483	13.9138	13.8081	13.6879	13.8131	13.7767	13.8536	13.8816	13.7488	13.6569
244989_s_at	7.1077	7.75263	7.80636	7.06946	7.54876	7.19251	6.88878	7.70195	7.43061	7.18683	7.10038	7.96805	7.41993	7.09418	7.09482	7.16802	7.08776	8.26243	7.90086	6.637	6.7709	7.3137	7.17591	7.5657	7.86782	7.89955	7.57756	7.39905	7.22746	7.10419	7.21061	7.02142	6.49643	7.2703	7.36013	6.62452	6.95731	6.52833	6.35838	7.38113	7.22078	6.56782	6.36563	6.61358	6.5267	7.33451	7.21987	6.85888	7.03444
244990_s_at	7.15868	7.94342	7.66466	6.60413	7.24585	7.48358	6.33757	7.0544	6.99565	6.74964	6.86949	5.81405	7.15038	6.53162	6.86686	7.48265	7.50737	8.37161	8.1972	6.60181	7.02317	7.21798	7.05776	7.19859	7.59253	7.79988	7.13811	6.9704	7.03355	7.27464	6.67919	6.383	6.21951	7.09381	6.78162	6.87854	6.35474	6.21315	6.24555	7.44729	7.57035	6.37894	6.2873	6.33666	6.32378	8.58412	8.60411	7.7797	7.57803
244991_s_at	7.75599	8.96941	8.60542	7.62945	7.83881	7.60942	7.40279	8.38641	7.90693	7.60636	7.60672	7.5056	8.14137	7.69893	7.9233	8.02053	8.04231	8.9947	8.74866	7.71279	7.6629	8.61656	7.96926	8.0156	9.00904	8.51946	7.9462	7.74862	7.40723	7.80376	8.10889	7.49351	7.21666	7.88383	7.7754	7.45952	7.8009	7.15724	7.38426	7.98175	8.52663	7.21961	7.09166	7.09201	7.33177	8.56457	8.39829	7.71245	8.13484
244992_s_at	14.105	13.4907	13.9675	13.7977	13.9142	13.9849	13.9287	13.7981	13.7471	13.7474	13.7547	13.4166	13.8593	13.6871	13.7885	13.7834	13.6949	13.9959	14.0426	13.6249	13.6494	13.6995	13.9245	13.9215	13.7782	13.9944	14.1119	14.0553	13.8898	13.9362	13.846	13.8017	13.9228	13.9645	13.9777	13.6758	13.8207	13.7229	13.78	13.8447	13.7924	13.7669	13.7171	14.0008	13.9369	13.9578	13.9302	13.9098	13.8881
244993_s_at	11.7659	11.7805	12.2195	11.9064	12.0839	12.1402	11.7543	11.7519	11.926	11.4368	11.8174	11.5365	12.1136	11.5929	11.8671	11.7722	11.6699	12.1876	12.267	11.8942	11.962	11.7964	12.0721	11.7879	11.8815	12.0638	12.0641	12.2007	12.0365	12.0284	11.7234	11.529	11.5797	11.9917	11.8102	11.6189	11.8586	11.1961	11.554	11.7899	11.8161	11.8107	11.616	11.9227	11.8152	11.7999	11.8297	11.4734	11.4923
244994_at	7.9139	7.27689	7.38567	7.1953	7.12388	6.94657	7.00275	6.94245	6.93455	6.94263	7.06504	6.48273	7.40894	6.79849	7.05372	7.06993	7.03873	7.58064	7.28445	6.8731	6.78729	7.53396	7.57898	7.57355	8.19194	7.80171	7.35242	7.35815	7.15376	7.25359	7.01029	6.81905	6.73003	7.08552	7.13818	6.9177	7.21771	6.5702	6.5394	7.40608	7.37283	6.46519	6.25594	7.02337	6.64497	8.01465	7.77595	7.13923	7.01556
244995_at	9.02677	9.45736	9.84966	9.79657	10.1004	9.1209	8.54763	9.57067	9.46049	8.21637	8.63253	6.69279	9.3487	8.9978	9.36387	9.20192	9.14815	10.2979	10.105	8.21997	8.69301	8.97743	9.26087	9.36292	9.0555	10.0879	9.82689	9.63083	9.20596	9.13063	8.88979	8.9581	8.61857	9.16138	9.1157	8.61995	9.07212	7.91442	8.23758	9.20566	9.27006	9.27629	8.67426	9.13813	8.91978	9.56711	9.16815	8.61029	8.17906
244996_at	11.9175	11.4507	11.9936	11.7967	11.9287	11.9043	11.7263	11.9438	11.9379	11.6999	11.9921	11.6092	11.8704	11.3786	11.6871	11.7165	11.5271	12.0732	12.0015	11.455	11.6996	11.5757	12.0129	12.0826	11.9999	12.135	12.0752	12.1449	12.0243	12.0816	11.9836	11.8165	11.8032	12.0694	12.0216	11.5195	11.7919	11.1343	11.4718	12.0031	11.9545	11.8572	11.7785	11.9506	11.933	12.0649	12.0741	12.0288	11.8979
244997_at	11.2495	10.3209	11.4944	11.3142	11.5704	11.2917	10.8996	11.0979	11.1646	10.6369	10.8725	11.7984	11.323	10.2868	10.5196	10.7879	10.2616	11.2435	11.2198	10.4785	10.7631	10.9445	11.5211	11.5064	11.4732	11.5073	11.5661	11.6354	11.3027	11.3098	10.7782	10.5666	10.7618	11.3123	11.2675	10.4093	10.7105	9.43258	10.2311	11.0417	11.0762	11.0484	10.8575	10.7925	10.8987	11.3966	11.2632	11.1348	11.3115
244998_at	11.4535	10.9106	11.81	11.6181	11.4753	11.5532	11.0155	11.5042	11.6149	11.295	11.4839	11.4321	11.5958	10.9061	11.0688	11.325	11.0401	11.6607	11.4637	10.7816	10.7634	11.4353	11.7174	11.6657	11.5619	11.8694	11.8195	11.7869	11.7018	11.4861	11.4266	11.1789	10.9838	11.6638	11.5264	11.0345	11.3721	10.4828	10.8059	11.5869	11.4789	11.4213	11.2318	11.2523	11.1779	11.331	11.3809	11.092	11.3791
244999_at	8.27512	9.30107	9.5511	9.17816	9.2721	8.07333	7.94451	9.42651	9.32477	8.80671	8.75699	9.31985	9.24119	8.399	8.77338	8.81791	8.70895	9.3904	9.27621	7.97285	8.14936	9.08476	8.96078	9.16603	9.01084	9.78737	9.43448	9.47817	9.23514	9.24863	9.04824	8.77919	8.54986	9.32793	9.29813	8.21588	8.43404	7.80992	8.00252	9.18254	9.32453	8.91603	8.74137	8.38649	8.51512	8.26125	8.29777	7.71549	8.24859
245000_at	10.1623	9.74941	9.74989	9.23051	9.17195	8.63766	8.66224	9.66357	9.41844	8.84748	8.67363	9.45907	9.39215	8.58444	8.82707	8.99087	8.88096	10.0542	9.82595	8.41594	8.32242	9.92109	9.58376	9.9586	10.2306	9.85724	9.43495	9.18754	9.13604	9.16409	9.1213	9.07205	8.79031	9.56343	9.33545	8.32602	9.22234	8.47874	8.46273	9.61144	9.5335	8.43216	8.17125	8.63818	8.56039	9.81181	9.8313	8.88648	8.94426
245002_at	12.7773	12.023	13.3729	13.0146	12.9686	12.6474	12.4377	13.3455	13.367	12.9097	13.092	12.8674	13.2809	12.4891	12.6661	12.9505	12.678	13.4427	13.5882	10.2585	10.1894	12.8306	12.8126	12.8511	12.903	13.5379	13.4672	13.332	13.0768	13.3156	13.1082	12.836	12.6843	13.1764	13.3742	12.7675	12.7798	12.1463	12.477	13.2971	12.9577	12.9799	12.9702	13.1607	12.3795	12.7558	12.7222	12.4715	12.691
245003_at	13.3624	12.6678	13.6915	13.4974	13.3672	13.2144	12.8509	13.6086	13.6273	13.1778	13.3339	13.3741	13.6301	13.0202	13.1381	13.395	12.9822	13.6824	13.6538	12.0031	11.9638	13.2777	13.2629	13.2767	13.3304	13.6951	13.6774	13.5092	13.3745	13.6026	13.4596	13.3183	13.1859	13.6164	13.6308	13.1388	13.3726	12.6373	12.8563	13.673	13.3628	13.3706	13.2976	13.4303	12.9964	13.2733	13.3369	13.0767	13.1437
245005_at	8.1662	9.69762	8.98372	8.2619	8.89903	7.82386	8.02707	8.86122	8.44339	8.3233	7.7935	7.87311	8.32454	8.50364	8.58779	8.66793	8.70394	9.31384	8.72281	8.31275	8.97534	8.97487	8.20899	8.70237	9.74019	8.62066	7.98022	7.88663	8.27839	8.13341	8.28033	8.1534	7.8251	8.24266	8.02244	7.86272	8.02736	7.49971	7.59704	8.14436	8.75189	7.49705	7.31246	7.52957	8.12053	8.68384	8.27292	7.47851	7.6092
245008_at	11.3393	10.7967	11.7601	11.6814	11.8505	11.36	11.2967	11.7395	11.8659	11.2617	11.497	11.6896	11.7347	10.5946	10.9237	11.3622	11.0919	11.8989	11.9448	10.2847	10.2449	11.5326	11.8613	11.9559	11.8468	12.207	12.0543	12.1887	12.1268	12.1719	11.9811	11.8416	11.6408	11.7901	11.8198	11.1025	11.4483	10.8768	11.2876	11.8687	11.545	11.5148	11.4756	11.702	11.6038	11.4359	11.497	11.2642	11.266
245009_at	13.0715	11.8603	13.0472	12.9825	12.933	12.9582	12.8287	12.8191	12.8424	12.4971	12.8275	13.3312	12.9369	12.2799	12.3858	12.4794	12.1293	13.0017	12.8374	12.5342	12.5891	12.6506	13.2694	13.0648	13.0215	13.3001	13.2131	13.2371	13.0631	13.0406	13.1111	12.8185	12.7989	12.9998	13.0696	12.3741	12.8393	12.0546	12.5717	12.8724	12.691	12.6142	12.4751	13.0743	12.9556	12.8039	13.0047	12.7937	12.8185
245010_at	12.1203	10.4902	12.1379	12.0027	11.8231	11.8283	11.321	11.802	11.8717	11.3934	11.4519	12.3274	11.8373	10.5982	10.9203	11.5612	10.8525	12.1077	11.9874	10.0977	10.3859	10.9799	11.9127	11.9637	11.8777	12.424	12.2927	12.2896	11.774	11.9632	12.0241	11.4765	11.4443	12.1663	12.184	10.9801	11.8822	10.5176	11.0049	12.038	11.2762	11.3401	11.4685	12.2217	11.8783	12.0719	12.124	11.7557	12.0629
245011_at	10.5531	9.60036	10.8727	10.6538	10.3493	10.4578	9.91368	10.7937	10.7884	10.0254	10.2948	10.9255	10.6831	9.53762	9.87365	10.6556	10.0806	11.1339	10.9905	9.14339	9.10381	10.0198	10.4037	10.6422	10.8158	11.1953	10.8838	10.9081	10.4893	11.0454	10.7782	10.5693	10.2253	10.8363	10.8688	9.97721	10.4595	9.23444	9.63086	11.015	10.2741	10.2209	10.2216	10.9853	10.6175	10.8928	10.935	10.4647	10.8354
245015_at	10.427	9.44012	11.2194	10.8396	10.7751	10.6009	10.0189	10.9105	11.1989	10.1183	10.3676	12.1724	11.8101	9.59974	9.84436	10.3346	9.53011	10.9855	10.7519	9.89384	9.39848	11.5629	11.9754	12.1207	12.2978	11.7142	11.4644	11.2578	10.9154	10.5728	10.3261	10.1761	9.54887	11.1407	11.1341	9.41475	10.2701	8.93099	9.68245	11.1237	10.2875	10.1586	10.0774	10.8897	10.6769	10.796	10.8089	10.3169	10.7027
245016_at	11.0119	10.4312	11.796	11.3889	11.4323	11.2147	10.83	11.6551	11.7095	11.1366	11.4611	11.9224	11.6279	10.4857	10.7037	11.1132	10.815	11.6707	11.5805	9.88582	9.56971	11.2041	11.4717	11.6105	11.629	11.7934	11.7783	11.7041	11.6386	11.5915	11.6147	11.2861	11.0432	11.5574	11.6908	10.6164	11.3181	10.1492	10.8501	11.7521	11.3379	11.2664	11.2852	11.5305	11.6127	11.1349	11.2021	10.9588	11.5461
245017_at	12.2237	11.2732	12.4206	12.3754	12.3417	12.4693	12.2317	12.1167	12.2021	11.7393	12.1509	11.8908	12.3687	11.5416	11.7935	12.048	11.7253	12.6504	12.5458	11.152	10.83	11.9299	12.5187	12.4648	12.1338	12.5681	12.735	12.5064	12.3477	12.222	12.3832	12.0154	11.9684	12.425	12.426	11.7368	12.1241	11.5762	11.7553	12.4098	12.0776	12.0888	11.9921	12.4636	12.3884	12.4418	12.5116	12.1776	12.2138
245018_at	12.7652	12.3199	12.8956	12.6133	12.628	12.7284	12.5008	12.9155	13.0714	12.5106	12.7044	12.9059	12.8851	12.3229	12.3095	12.803	12.4477	13.0256	13.0281	12.0837	12.199	12.5664	12.8308	12.7675	12.7763	12.9507	13.0469	13.0437	12.7772	12.9145	12.8151	12.7555	12.6594	12.7218	12.9209	12.3889	12.727	12.2373	12.5664	12.9399	12.8549	12.8388	12.7462	12.9707	12.9574	12.7973	12.8455	12.6475	13.06
245019_at	12.5786	11.8214	12.8156	12.5468	12.5162	12.4996	12.3013	12.7335	12.6753	12.0076	12.4678	12.6791	12.7724	11.9269	12.1213	12.4553	12.1789	12.7948	12.8555	12.2601	12.3605	12.5187	12.4725	12.5778	12.4393	12.7685	12.8401	12.726	12.5932	12.7641	12.7093	12.6353	12.4703	12.6713	12.6298	12.2381	12.5294	11.8369	12.3013	12.6798	12.4873	12.4791	12.4526	12.6863	12.5948	12.4237	12.5206	12.2249	12.3203
245020_at	12.3322	11.5539	12.5275	12.5038	12.4283	12.3084	12.1179	12.3851	12.5427	11.7842	12.0722	12.558	12.5116	11.8228	11.9513	12.0695	11.8328	12.586	12.5541	12.0256	12.3369	12.2972	12.4696	12.4332	12.234	12.6592	12.6593	12.5838	12.3712	12.4683	12.2282	12.1658	12.1666	12.2473	12.3357	11.7214	12.374	11.5591	11.7633	12.3124	12.2009	12.1695	12.0454	12.3895	12.1679	12.3125	12.3006	12.0192	12.2341
245024_at	12.7431	11.2293	12.716	12.6229	12.5306	12.5241	12.1903	12.4841	12.5049	11.9229	12.2078	12.2258	12.4115	11.6126	11.695	11.8982	11.2605	12.7127	12.6843	11.536	11.4967	11.6874	12.5634	12.5701	12.316	13.1278	13.058	12.9091	12.5085	12.941	12.7457	12.6084	12.4433	12.5656	12.6921	11.7259	12.0798	11.5012	12.0094	12.7695	12.0276	12.1646	12.0083	13.0234	12.9054	12.19	12.3499	12.0747	11.9212
245025_at	11.9435	10.5198	12.3082	11.898	11.8178	11.8247	11.1197	11.8834	12.0015	11.3535	11.6549	11.5173	11.9806	10.8385	11.1064	11.7003	11.3619	12.3295	12.2329	10.3573	10.2906	11.1888	11.754	11.6679	11.4659	12.4248	12.3726	12.3423	11.9601	11.9859	12.0531	11.8933	11.6294	11.9357	12.0536	11.4249	11.5517	11.0376	11.2329	12.2265	11.6251	11.7052	11.6241	12.104	11.7564	12.0224	11.9728	11.7022	11.6344
245026_at	12.3004	12.1233	12.9787	12.4041	12.5003	12.1424	11.9164	12.9208	12.7537	12.1273	12.3585	12.1094	12.5981	11.851	12.0279	12.4165	12.2274	12.8313	12.9064	11.4945	11.4161	12.1936	12.0452	12.0878	12.1811	12.834	12.8798	12.729	12.4636	12.6566	12.6477	12.523	12.2372	12.6511	12.6794	11.9364	12.2008	11.6479	11.9901	12.9089	12.3579	12.3869	12.3252	12.5981	12.3283	12.3971	12.4982	12.0964	12.1442
245027_at	8.38439	8.47813	8.64851	8.20523	8.39552	8.12775	7.73908	8.16864	8.51047	8.45632	8.32981	7.82273	8.37352	8.31824	8.35385	8.59041	8.74008	8.84374	8.5827	8.84375	8.78508	8.33688	8.4789	8.39168	8.3177	8.47687	8.50313	8.47874	8.61744	7.97317	7.97335	7.58448	7.3164	8.48002	8.65448	8.69955	8.53963	8.44091	8.59756	8.41832	8.35421	8.44379	8.35654	8.44447	8.34385	8.52957	8.49232	8.62205	8.6587
245028_at	7.28442	7.40702	7.5104	8.09082	8.13259	6.83109	6.56579	7.59336	7.22492	7.56479	7.76722	7.37767	7.55842	7.6402	7.75416	7.8137	7.49908	7.73232	7.69638	7.48275	7.59419	7.35032	7.39875	7.5489	7.30624	7.39535	7.549	7.5452	7.79891	8.44662	8.50706	8.53336	8.3715	7.63255	7.71435	8.77962	8.66967	8.22341	8.01182	7.28894	7.46924	7.77214	7.73878	7.59316	7.84616	7.62804	7.63643	7.47326	7.50971
245029_at	6.20687	7.21903	7.33811	7.43814	7.30063	7.31576	7.22045	7.12271	7.28534	7.26599	7.29217	7.61666	7.09295	7.33774	7.40186	7.32306	7.39253	7.58044	7.69972	7.42507	7.44459	7.01926	7.26944	7.35594	7.20563	7.24332	7.45923	6.85764	6.98202	6.17377	6.52709	6.514	6.64648	6.99998	7.26987	7.04055	7.21623	7.07505	7.08957	7.04977	7.32112	7.32114	7.15276	7.37644	7.61219	7.8599	7.59782	7.26037	6.97621
245032_at	4.03336	4.12184	4.23591	4.18278	4.30151	4.00888	4.06597	4.23172	4.17636	4.14163	4.38979	4.11906	4.18575	4.03924	4.12485	4.1796	4.14419	4.01506	4.11658	4.25132	4.25489	4.21563	4.16379	4.1353	4.20193	4.13751	4.13024	4.08615	4.16744	4.13573	4.06901	4.16187	4.10214	4.17079	4.26868	4.09274	4.22955	4.10051	4.22962	4.18586	4.05967	4.14447	4.12513	3.96128	3.94764	4.27506	4.13281	4.13269	4.362
245037_at	4.08052	4.06769	4.17505	4.56998	4.37367	4.26389	4.26465	4.2106	4.12336	4.09835	4.08164	4.27961	4.24681	4.17495	4.32883	4.08377	4.18539	4.18745	4.38982	4.2076	4.18021	4.10629	4.0944	4.10141	4.14922	4.25213	4.23491	4.22913	4.3509	4.05822	4.15097	4.20312	4.17131	4.21664	3.95376	4.19952	4.05509	4.19012	4.17967	4.30108	4.25128	4.16917	4.04438	4.03933	4.07021	4.08649	3.96942	4.14134	4.32711
245038_at	11.5709	8.3093	5.49261	5.6845	5.23638	6.20961	6.94674	7.34969	5.96261	5.81925	6.32753	5.30443	5.56885	6.9608	5.6444	6.54217	8.10241	8.14457	8.12643	5.58405	5.00429	7.79917	8.50828	10.0021	9.71778	6.31835	9.24144	8.21926	7.16226	10.3436	10.463	9.98959	10.4344	6.41324	6.55375	7.41775	7.36633	8.43259	7.39341	6.19326	8.42996	7.06629	6.97034	7.76422	8.26613	8.94626	8.19896	7.64703	7.29966
245039_at	8.29893	7.91589	7.664	7.12753	7.37271	8.14631	8.07118	8.96888	7.42119	7.99578	7.9551	7.08757	7.57597	7.77517	7.85432	7.87175	7.79414	7.68544	7.64576	7.58213	7.64006	7.60104	7.42091	7.53522	7.47329	7.65452	7.73909	8.2783	8.0323	8.80422	8.84616	8.54075	8.74119	7.56733	7.7229	8.55518	8.38223	8.38619	8.19337	7.48475	8.7301	8.01029	8.11175	7.92905	7.97114	8.01402	8.09172	8.64196	8.6376
245040_at	6.48894	6.55154	6.54332	6.80619	7.04262	6.81763	6.93521	6.52686	6.54332	6.65096	6.83275	6.60182	6.72973	6.56454	6.6859	6.58333	6.44042	6.68883	6.83803	6.62554	6.55691	6.69634	6.6531	6.51708	6.52862	6.85319	6.8149	6.59527	6.76839	6.26037	6.40563	6.43173	6.37015	6.69001	6.73698	6.51563	6.62936	6.50918	6.52716	6.54367	6.58282	6.53538	6.55219	6.50288	6.26356	6.54104	6.47734	6.519	6.89663
245041_at	10.2732	7.33863	6.25361	7.72043	7.34957	9.38002	9.96322	10.1779	9.08732	6.77113	6.80986	8.8113	8.28214	7.81432	6.93022	7.43277	7.5999	7.36413	7.44051	7.76386	8.17102	8.60532	8.79917	7.73938	7.69243	7.5933	9.47577	10.0903	9.72181	7.75888	8.5062	7.03836	7.31633	7.36199	7.86106	5.99843	7.43367	6.95592	7.24652	9.35676	10.2003	7.95089	8.23802	8.14207	8.37294	10.1022	9.75634	10.5586	10.6059
245042_at	8.52367	8.60367	8.67534	8.63191	8.90617	8.73287	8.77763	8.97659	8.74992	8.64073	8.79546	9.03872	8.67203	8.50447	8.56253	9.0932	8.84591	9.2148	9.04897	8.77592	8.87479	8.64988	8.39391	8.5152	8.49373	8.61568	8.50589	8.58133	8.86487	8.91972	8.79991	8.76368	8.60433	8.6436	8.67223	9.02745	9.02102	8.91925	8.89517	8.70615	8.87805	9.48985	9.42655	9.45774	9.52287	8.41752	8.45993	8.57645	8.61874
245043_at	6.9079	6.68482	6.74707	7.26095	7.26848	6.8374	6.36787	6.95798	7.14229	6.8432	7.01147	6.76637	6.79335	7.22402	7.05947	7.05297	7.18323	6.91752	6.96274	7.09553	6.91058	6.56904	6.76232	6.66911	6.57629	6.72462	6.86478	6.69724	6.90002	7.23679	7.21234	7.74511	7.63553	7.03914	7.13772	7.57468	7.46997	7.20643	7.14772	6.89946	7.2914	7.47656	7.54477	7.65488	7.76235	7.00692	7.02106	6.93062	6.70468
245044_at	13.2076	13.4252	13.3648	13.2595	13.2476	13.3014	13.3876	13.2296	13.1793	13.3666	13.3586	13.0092	13.3551	13.492	13.3789	13.4246	13.415	13.4188	13.4177	13.501	13.5302	13.296	13.362	13.2672	13.2612	13.2197	13.2563	13.0932	13.4061	12.9428	13.0699	13.0578	12.9955	13.3307	13.3668	13.3724	13.3425	13.2246	13.3504	13.1338	13.2512	13.2267	13.0723	13.3029	13.3526	13.4115	13.3043	13.3445	13.3935
245045_at	9.48796	9.38148	9.26783	9.74292	9.71293	9.44477	9.35722	9.45429	9.27726	9.26386	9.20928	9.66841	9.33869	9.2941	9.26624	9.16729	9.10594	8.92152	8.93046	9.17193	9.36754	9.28671	9.19899	9.24615	9.23558	9.29609	9.18023	9.37297	9.21735	9.05628	8.98446	9.14635	9.03616	9.23346	9.29246	8.98254	8.87888	8.9931	8.92518	9.26786	9.30761	9.02646	9.02374	8.89034	9.09943	9.23727	9.21361	9.38506	9.17403
245046_at	8.28799	8.39375	8.05685	7.9935	7.86956	8.04975	7.89484	8.20719	8.1133	8.43482	8.38512	8.13884	7.83897	7.98716	8.03806	9.0998	8.97335	9.19113	9.31697	7.76549	7.80926	8.06202	7.74388	8.11143	8.06909	8.07847	8.0068	8.55907	8.3687	8.82741	8.86661	9.23292	9.4179	8.1839	8.08096	8.7516	8.8722	9.40548	9.26683	8.06732	8.18323	8.99087	8.94852	9.44746	9.31266	7.88973	8.05048	8.0639	7.96747
245047_at	13.4381	12.871	12.4355	12.6768	12.4634	13.1543	13.1859	12.8971	12.8666	13.2886	13.0287	12.479	12.6014	12.9361	13.0134	13.4291	13.1422	13.3745	13.434	11.132	11.5963	11.5078	12.7886	12.7387	12.7641	12.9087	12.9634	13.0603	12.6809	13.0894	13.2492	13.008	12.6294	12.6647	12.8855	13.0012	12.84	12.937	13.0382	13.0656	12.6846	12.7004	12.8353	13.1326	12.7248	13.6625	13.6831	13.5563	13.6378
245048_at	11.9137	11.6112	12.0474	11.8309	11.8429	11.9687	11.9053	11.8777	11.883	11.6484	11.9325	10.1795	12.0853	11.3738	11.6934	11.8958	11.5383	12.2322	12.1183	11.1954	11.5833	11.769	12.0637	11.9956	12.0067	12.262	12.2103	12.121	11.8575	11.9777	11.6132	11.1994	10.901	12.1274	12.0499	11.4765	11.8559	10.7787	10.8576	11.9052	11.858	11.5672	11.4419	11.6855	11.5233	12.3086	12.3708	12.0434	12.1809
245049_at	8.62045	9.1002	9.10978	8.83042	9.29653	9.08093	8.93217	8.61859	8.93971	8.49534	8.69882	7.03067	9.11934	8.75276	9.04022	8.48663	8.57143	9.09342	9.01659	8.93984	9.21731	9.28589	9.45365	9.59817	9.53919	9.15826	8.93502	9.07974	9.00481	8.24262	8.31744	7.76807	7.61956	8.68489	8.69613	8.04496	8.08068	7.44728	7.58995	8.62712	8.56984	8.36368	8.14812	8.40082	8.38476	8.82632	8.78255	8.71623	8.4632
245051_at	10.2284	8.22072	7.65196	8.10789	7.93134	8.81269	8.80157	8.9209	8.79551	8.31898	8.04156	8.28569	8.07605	8.95228	8.66829	7.6388	8.15285	7.71977	8.21372	8.12997	8.22049	8.72383	9.2426	9.2377	9.38828	8.77904	9.63669	8.80681	8.77048	8.93784	9.27281	8.85048	8.76539	8.78214	9.0285	7.75029	8.0081	7.62546	7.38485	9.01433	9.0503	7.40454	7.4976	8.03977	8.25226	9.89066	9.58258	9.57383	9.64518
245052_at	10.1935	8.80147	7.0947	6.71601	5.73453	8.56779	8.21698	6.90844	6.35416	6.98544	7.36123	7.13706	6.5407	7.45589	6.89393	6.80858	7.92425	8.35084	8.15245	6.29368	5.90251	7.22673	8.00496	7.70844	7.86496	7.37804	8.3793	8.24664	7.2126	9.01734	8.93373	8.14328	8.9076	6.60893	7.09376	5.65652	5.93199	7.93104	6.82353	6.36098	7.53835	7.18244	7.02035	7.8813	7.62681	7.90778	7.71089	8.1798	8.06521
245055_at	5.82819	5.82559	5.4528	5.10287	4.96595	5.16611	4.95166	5.4118	5.51237	5.42422	5.64337	5.27288	5.352	5.58496	5.58717	5.16442	5.42978	5.33266	5.13607	5.67239	5.60244	5.48344	5.42702	5.36363	5.11096	5.43432	5.4449	5.30835	5.65255	5.08589	5.45802	5.23955	5.19467	5.59517	5.51359	5.05596	5.00425	5.69241	5.08212	5.40149	5.21515	5.20225	5.21153	5.37077	5.63353	5.7732	5.72392	5.95199	5.25494
245056_at	6.28632	5.90509	5.98519	6.33576	5.99392	5.87777	5.85732	5.92268	5.92789	5.81342	5.87488	6.04681	6.00546	5.84102	5.77355	5.92585	5.84888	6.21031	6.2063	5.83957	5.63893	5.92603	5.87278	5.99092	6.02197	5.83313	6.0563	5.94636	5.77905	6.17541	6.03494	6.33579	6.08591	5.96233	6.03261	5.97659	5.97306	5.95761	6.03523	5.90538	5.91054	5.73301	5.91505	6.09325	5.89613	5.85778	5.72982	6.03977	6.14502
245059_at	8.61952	8.70759	8.60983	8.51655	8.28227	9.21465	9.10603	8.88835	8.79967	8.68088	8.77186	8.61977	8.51323	8.94486	8.74087	8.54464	8.6416	8.63991	8.70969	8.88205	8.68089	8.57768	8.5615	8.56928	8.48181	8.8287	9.03954	8.85642	8.87075	8.84532	8.94736	9.1055	8.91016	8.79491	8.92318	8.90681	8.83661	8.84619	8.96707	8.62289	9.29992	8.65754	8.67303	8.76085	8.69052	8.95481	8.87164	8.76089	8.88461
245060_at	10.2479	10.3641	10.4488	10.3243	10.3567	11.4755	11.7784	11.4665	10.8271	10.417	10.5917	10.4318	10.6286	10.5765	10.4126	10.4557	10.3984	10.2	10.2679	9.85406	9.41482	10.5632	10.3126	10.4337	10.435	10.5022	10.4574	10.5414	10.39	10.9187	10.6824	9.9375	9.95263	10.5026	10.5616	10.3059	10.559	10.4527	10.4622	10.9449	11.2994	11.5952	11.8112	10.5255	10.4949	10.2858	10.3461	10.3758	10.0931
245061_at	14.1354	14.1714	14.1539	14.1021	14.0941	14.2548	14.1858	14.1354	14.1889	14.1546	14.1616	13.8084	14.1578	14.2824	14.2771	14.0866	14.112	13.8577	13.8642	14.1485	14.0962	14.1525	14.1511	14.1332	14.1428	14.1095	14.1489	14.1267	14.1089	13.9386	14.0757	13.6964	13.6912	14.0924	14.1001	14.0394	14.0271	13.7947	13.8575	14.1133	14.2378	14.035	13.9313	13.8676	13.8085	14.118	14.1354	14.1651	14.1015
245063_at	7.84037	7.05339	6.90223	6.65754	6.48864	6.73041	6.726	6.36909	6.35741	6.51888	6.34981	6.61715	6.67655	6.58258	6.65293	6.52974	6.6882	6.41588	6.48749	6.79099	6.73769	6.56976	6.76716	6.40436	6.83624	7.02262	6.528	7.09034	6.62545	6.18638	6.0148	5.01852	5.61662	6.46608	6.63816	5.56996	5.57455	5.98177	5.93611	6.33125	6.70961	6.15067	6.09013	6.30059	6.35301	6.80202	6.86934	7.13238	6.57867
245064_at	5.85489	5.74866	5.78074	5.75296	5.97509	6.22225	6.08779	5.92109	5.64659	5.72539	5.96739	5.7579	5.67075	5.7996	5.87117	5.83612	6.12487	6.05271	6.20891	5.79452	5.73183	5.73798	5.61222	5.78008	5.92414	5.74916	5.93806	6.01183	5.79279	6.34784	6.38895	7.1413	7.2435	5.76628	5.93189	6.58813	6.40516	6.45332	6.44779	5.98296	5.93279	6.25825	6.23662	6.13112	6.24697	5.93635	5.89396	5.89924	5.6964
245065_at	8.37343	8.95615	8.69485	8.8642	8.74382	8.85194	8.83252	8.45035	8.57389	8.90399	8.84959	8.99021	8.725	8.81811	8.84847	9.03717	9.06744	9.08024	9.05581	8.86034	8.69161	8.68775	8.73495	8.81177	8.77458	8.5849	8.58762	8.50636	8.63709	8.69086	8.84504	9.13588	8.88288	8.83614	8.72552	8.89545	8.98369	9.01851	9.21865	8.54338	8.4472	9.02425	9.13312	9.25657	9.17083	8.67509	8.70179	8.62988	8.56187
245066_at	9.21218	9.01071	8.9454	8.54596	8.48222	8.9805	8.98464	9.00692	8.87511	9.01852	9.03655	8.7487	8.74831	8.99791	9.01297	8.96449	8.95902	8.94711	8.86352	8.66358	8.6512	9.29689	9.23116	9.71014	9.73911	8.84603	8.8554	8.9572	8.8528	8.9113	8.871	9.16428	9.12293	9.0299	8.76631	8.86129	8.80043	8.92206	8.72536	8.78398	8.84937	8.76626	8.80929	8.94623	8.96752	8.94966	8.98903	9.25011	9.36822
245067_at	9.75027	9.83517	9.73331	9.80278	9.73819	9.85367	9.80101	9.66398	9.62663	9.75884	9.76092	9.71941	9.74752	9.8242	9.69582	9.79681	9.74816	9.81957	9.88334	9.88527	10.014	9.63287	9.6816	9.46459	9.50157	9.67844	9.78978	9.58777	9.60664	9.88716	9.9862	10.2328	10.207	9.5056	9.66254	9.93484	9.90063	9.86524	9.71259	9.6171	9.65459	9.94182	9.74971	9.91198	9.85922	9.92001	9.87387	9.75298	9.77915
245074_at	8.5104	7.9962	7.20782	6.72888	6.37517	7.40143	7.17254	8.07591	7.45236	7.88948	7.99485	6.62507	7.53334	7.4709	7.65183	7.95079	7.26656	8.31837	8.02511	6.88861	7.42504	7.37496	7.35093	7.14182	7.00291	7.00384	7.63675	8.40935	8.18241	7.90505	8.10465	7.6538	7.77123	7.02677	7.46273	7.12346	7.44631	7.9791	7.81539	7.44854	8.41097	7.87629	7.85079	8.45209	8.52673	8.14946	8.1987	8.78119	8.4774
245075_at	6.83163	7.16268	6.70321	6.05947	6.20051	6.58279	6.47808	6.88561	6.78818	7.1583	7.3005	6.53245	6.98017	6.63138	6.45537	6.77122	6.80073	6.57208	6.36625	6.84292	6.87149	6.63618	6.54908	6.05548	5.96961	6.28341	6.14141	6.58935	7.13356	7.5287	7.47076	7.46307	7.34514	6.59594	6.70942	7.4358	7.28993	7.30288	7.12301	6.7351	6.88543	6.88963	6.80176	6.71767	6.68131	6.97191	6.7491	7.55536	7.26217
245076_at	7.22822	7.02075	6.54782	6.50359	7.12133	8.17359	8.84397	7.29866	7.18872	6.88334	6.04317	6.42796	6.03406	6.48123	6.59884	6.48299	6.50777	5.84817	5.90201	6.85101	6.28437	6.13971	6.25919	5.87622	6.79155	5.84964	5.6766	7.37234	7.1104	6.04944	6.34933	6.96991	6.60361	6.46739	6.37199	5.98102	7.35454	6.71048	7.35613	6.94983	7.23727	7.03522	7.71423	6.42266	6.2813	5.07742	6.07463	7.27004	6.47623
245078_at	7.54	7.7016	7.55644	7.14288	7.34018	10.0398	9.59056	10.8527	8.08346	7.4883	7.83952	7.2808	7.35863	7.34189	7.3258	7.50187	7.35342	7.77669	7.57654	7.24616	7.33304	7.55378	7.60487	10.4174	10.6137	7.64879	7.61774	8.18523	7.66943	8.60433	8.44788	8.0863	7.92869	7.54817	7.56876	8.18718	8.18131	8.47013	8.58774	7.9115	10.7151	8.10603	7.89101	7.81864	7.78172	7.94683	7.97038	7.92168	7.62729
245079_at	7.77003	6.95101	6.66288	6.58996	6.522	7.31301	7.22769	6.95953	6.45292	6.98897	7.02562	6.5379	6.71199	6.74386	6.73985	6.75275	6.79977	6.93135	7.16779	6.73611	6.61597	6.55704	6.77494	6.60986	6.66821	6.88556	6.99761	6.76134	6.69643	7.27288	7.36951	7.00629	7.22897	6.58984	6.95567	6.82602	6.78165	7.19466	7.10877	6.63617	7.16568	6.77212	6.87673	7.10866	7.34005	7.04079	6.81618	6.99391	7.12354
245080_at	4.39099	4.5979	4.82003	4.62122	4.6188	5.03467	5.23312	4.69063	4.5322	4.8232	4.58618	4.78777	4.58725	4.5839	4.62982	4.44022	4.50437	4.63556	4.61779	4.73078	4.59061	4.42103	4.60378	4.61558	4.53093	4.60945	4.69915	4.48411	4.63473	4.80069	5.03176	4.69764	4.77519	4.63183	4.6285	4.66383	4.61208	4.98148	4.8191	4.68696	4.64237	4.55482	4.61106	4.59809	4.53229	4.5453	4.53192	4.37117	4.6138
245081_at	5.20396	5.12175	4.94786	5.34762	5.2806	5.27608	5.23381	4.80379	4.9526	5.04169	5.06479	5.99193	5.17909	5.37459	5.42039	5.10213	5.10313	5.13382	5.10204	5.21494	5.36804	5.09778	5.18869	4.97868	4.92291	5.4178	5.56782	4.98618	5.07099	4.99967	4.87409	4.71283	4.88731	5.13745	5.12458	5.09973	5.07159	4.89495	4.93255	4.8834	4.94114	4.78169	4.8181	4.88819	4.78666	5.14834	4.99664	5.06213	5.1292
245082_at	11.1043	5.53183	5.54675	5.70897	5.64134	5.53831	5.52193	5.45559	5.39366	5.65813	5.50076	5.69402	5.72597	5.59434	5.47856	5.46293	5.48095	5.67005	5.77695	5.6227	5.72378	5.53726	5.5881	5.58987	5.70308	5.65654	5.94996	6.07046	6.1563	5.94982	6.14841	5.61096	5.60453	5.70007	5.45804	5.47044	5.8289	5.6063	5.39782	5.68193	5.42209	5.38763	5.51973	5.51382	5.55624	5.78386	5.64081	6.14655	6.1649
245083_at	7.70794	7.82543	7.74329	8.08455	7.91749	7.84552	7.75487	7.81268	7.70763	7.78449	7.87634	7.61484	7.63205	7.96233	7.76674	7.82171	8.08708	7.8332	7.96468	7.98465	7.68957	7.49585	7.49855	7.49406	7.39203	7.7631	7.92023	7.66007	7.65826	7.63069	7.71341	7.79087	7.81315	7.64054	7.63308	7.95448	7.60137	7.77333	8.10365	7.55253	7.78845	7.82725	7.98197	7.95524	7.7875	7.41556	7.50575	7.49173	7.33367
245084_at	6.83588	6.74644	6.16065	7.54309	6.51678	7.06523	6.75846	6.3871	7.06517	6.08547	5.84554	7.09357	7.6411	8.58555	8.22853	6.93485	7.25517	6.97055	7.23025	7.41499	7.3712	6.85158	7.31853	6.30459	6.25694	8.01178	7.83934	6.06659	6.01793	6.41164	6.72152	6.41753	6.51273	7.07569	7.24092	6.30292	6.35282	6.70323	7.1073	6.67247	6.56646	6.93736	7.14719	7.11811	6.97273	7.21187	7.00144	6.58726	6.818
245085_at	9.99558	10.0165	10.2537	10.1316	10.2122	10.0619	9.81105	10.3521	10.2013	10.0774	10.2345	10.5978	10.2018	9.7809	9.9868	10.0762	9.98398	10.171	10.2263	9.7841	9.47537	10.107	10.1448	10.0617	10.1473	10.5695	10.2089	10.5926	10.4051	9.51927	9.45647	8.79455	8.86456	10.2749	10.0121	9.44831	9.40773	9.39954	9.58625	10.4392	10.4661	10.074	9.93292	9.44	9.4588	9.85156	10.0141	10.0889	10.1474
245088_at	8.46231	8.77753	9.1471	8.28188	8.3519	8.66994	8.72707	9.19595	9.25682	8.98237	9.00954	9.2948	9.23167	8.61769	9.12719	9.53722	8.74161	9.17863	8.71416	9.15135	9.22163	9.18327	8.65881	9.11932	8.88993	8.3242	7.9024	8.40442	8.58139	8.59495	8.66165	8.48764	8.45472	9.31219	8.87204	9.24732	9.32168	8.81418	8.69899	9.16756	9.1129	9.65042	9.84746	9.31297	9.39269	7.93075	8.56354	9.23262	9.33328
245089_at	7.71319	6.75148	6.67449	6.57532	6.3989	7.06373	6.84887	7.04571	6.79687	6.62106	6.70471	6.62912	6.54086	6.58915	6.79656	6.64554	6.62399	6.5302	6.82771	6.84321	6.72238	6.39102	6.81068	6.23561	6.56491	6.70981	6.66297	6.62769	6.73666	7.29367	6.93456	7.00769	7.3773	6.60224	6.48145	6.61505	6.59634	6.70457	6.66921	6.5918	7.16327	6.93148	7.00678	6.59988	6.79348	6.76228	6.78276	6.86775	6.35078
245090_at	7.05207	8.03988	8.30337	7.43885	7.40438	8.02347	8.18352	8.62049	8.38094	8.53284	8.38975	8.89017	8.68638	7.84768	8.10634	8.13007	7.855	7.62422	7.65727	7.96808	8.09951	8.75808	8.37271	8.89526	8.8535	8.08613	7.65725	8.20525	8.49483	9.31338	9.24291	9.26485	8.84493	8.27466	8.16161	9.32537	9.08232	8.15224	8.40579	8.2749	8.55734	8.25706	8.34795	7.72888	7.68553	8.58228	8.32312	8.21562	8.56969
245092_at	8.36503	8.08507	8.07577	8.90199	8.89383	8.45532	8.04989	8.10007	8.00889	8.02516	8.08284	8.59837	7.75118	7.77694	7.87226	7.72672	7.86868	7.88352	7.83216	7.93806	7.67108	7.90652	7.84644	7.84383	7.99723	7.72004	7.9817	8.12438	7.99232	8.0709	8.03711	7.99861	8.22531	7.67548	7.8204	8.0473	7.8178	8.18533	8.17197	7.91516	8.12043	7.88284	7.80533	8.00476	7.95201	7.93247	7.98618	7.98272	8.00607
245093_at	6.48693	6.82775	6.73321	6.9123	6.99663	6.48622	6.35739	6.73129	6.86215	7.08922	7.07401	6.91957	7.00376	6.9724	7.15957	7.24476	7.0164	7.09221	6.96807	7.20843	7.29719	6.88308	6.70975	6.83348	6.90497	7.08276	6.90359	6.64548	6.85575	6.68633	6.71944	6.78796	6.67086	6.96482	7.1569	7.20846	7.01452	6.7695	6.91447	6.93851	6.68609	7.35411	7.17611	7.12615	6.99187	6.59959	6.75112	6.59762	6.77392
245094_at	9.113	9.94914	9.81579	9.58342	9.69562	9.45676	9.10403	9.88427	9.54719	9.74199	10.2926	9.5496	9.32118	8.98488	9.21758	10.9607	10.7414	11.3146	11.2094	9.1645	9.40624	9.48798	9.00509	9.59695	9.29218	9.19233	9.01773	9.68473	9.91651	10.6883	10.8048	10.7871	11.1894	9.3173	9.17777	11.1457	11.2003	11.501	11.6132	9.42119	9.8214	11.2173	10.9829	11.4389	11.3475	9.19465	9.26602	9.3773	9.19285
245095_at	5.57963	5.74275	5.81455	6.42513	6.43621	5.60113	5.4869	5.70102	5.8028	5.89375	6.01085	6.77216	6.01356	6.04776	6.01888	5.81162	5.93079	5.93496	6.04633	6.10408	6.27231	6.02974	5.86686	5.90848	5.95174	6.15882	6.20545	5.69976	6.05071	5.96674	6.24666	5.68809	5.80468	6.02891	6.21763	6.08663	5.99349	5.79155	6.01083	6.00413	5.82401	6.09645	6.03542	5.85414	5.95075	5.49353	5.57996	5.34673	5.62148
245096_at	10.7172	10.6481	10.6202	10.5543	10.491	11.3846	11.6881	10.0062	10.1694	10.7484	10.3595	10.0136	10.5711	10.6267	10.6813	10.9871	10.8998	10.4792	10.468	10.5219	10.4504	10.4191	10.3631	10.8214	10.6511	10.2823	10.186	10.5563	10.7193	10.8146	10.8292	11.1033	11.0103	10.6446	10.4339	11.2111	11.1054	10.7289	10.5662	10.1361	10.2636	10.6634	10.5936	10.7445	10.7581	10.7934	10.7026	10.5476	10.3309
245097_at	7.45145	7.71938	7.81678	7.62537	7.64735	7.61499	7.56908	7.68313	7.60285	7.87553	7.6285	8.01105	7.82526	7.62147	7.72535	7.99337	7.90239	8.06278	8.06644	7.94023	7.79954	7.81247	7.62492	7.91496	7.8152	7.72516	7.66584	7.62854	7.80055	7.90819	7.80284	8.02932	8.30277	7.95945	7.90173	7.82688	7.90055	7.78079	7.84314	7.71424	7.42547	7.72521	7.90363	8.01527	8.0985	7.88068	7.84254	7.81438	7.94481
245098_at	8.5351	8.46088	7.98737	7.91071	7.37026	8.56514	8.79405	8.22417	8.11008	8.28068	8.2796	8.04877	7.76663	8.51458	8.14969	8.5084	8.73639	8.48145	8.58812	8.14458	7.77045	8.02836	8.16002	8.24612	8.09127	8.24384	8.57366	8.22522	8.17863	8.42559	8.36054	8.05563	8.17	8.20091	8.31279	7.92903	8.05212	8.58746	8.271	7.9497	8.18787	8.71374	8.87658	8.78756	8.8442	8.2221	8.12071	7.86492	7.61559
245099_at	8.55351	8.40216	8.17323	9.45923	9.55578	8.73673	8.81992	8.81532	8.3315	8.24854	8.42964	8.46829	8.37548	8.17934	8.10441	8.23553	8.16954	8.26818	8.1515	8.42574	8.51569	8.16917	8.08909	8.12685	7.93132	7.98249	8.09902	8.37031	8.43784	9.05965	8.95917	8.8055	8.73102	8.04125	8.0605	8.78445	8.67291	8.70434	8.68256	8.49976	8.70663	8.46399	8.5755	8.2184	8.45969	8.0942	8.24255	8.50409	8.22383
245100_at	7.3184	7.29742	7.3045	7.09501	7.08869	6.90717	6.86027	7.18067	7.32865	7.31908	7.37676	7.22574	7.06489	7.26466	7.23565	7.40623	7.36906	7.4326	7.3734	6.84656	7.02602	7.34478	7.13673	7.47512	7.47786	7.17973	7.25553	7.1795	7.08974	7.24034	7.46953	7.52333	7.73782	7.38352	7.44315	7.3311	7.34811	7.56747	7.52914	7.42313	7.0494	7.50177	7.53523	7.60985	7.74952	7.11087	7.13553	7.02451	7.10839
245101_at	9.77508	10.0502	10.1445	9.7704	9.72603	9.9353	10.0795	9.99875	10.0101	10.0868	10.1736	10.5968	10.1958	10.2523	10.1501	9.9838	9.9996	9.63805	9.65634	10.5469	10.4663	10.2879	10.3235	10.3782	10.5311	10.2686	10.3113	9.83083	10.1109	9.74807	9.97363	9.89592	9.68505	10.0698	10.1827	10.0112	10.0872	9.99335	9.69577	9.96997	9.93068	9.69983	9.5811	9.63183	9.60927	10.0249	9.96169	9.68544	9.79585
245104_at	8.27352	8.38355	8.54032	8.4337	8.51009	8.21457	8.29558	8.32026	8.17812	8.37497	8.38734	8.63034	8.40703	8.23398	8.34827	8.48155	8.35562	8.2986	8.25271	8.31303	8.19604	8.23358	8.0574	7.71048	7.70891	8.22857	8.00558	8.26341	8.17417	7.88	7.89254	8.00729	7.97059	8.34125	8.21455	8.13663	8.14255	8.14605	8.2097	8.26186	8.22386	8.10009	8.19523	8.39848	8.32165	8.16819	8.24081	8.23148	8.32251
245106_at	7.94198	7.65248	7.61923	6.62365	7.2328	7.13432	7.27043	7.07561	7.24277	6.97276	7.14701	7.05435	7.2372	7.02371	7.37615	7.02951	6.87388	6.72658	6.41971	7.56561	7.59018	7.32468	7.29071	6.9817	7.15869	7.35766	6.75149	7.40431	7.19794	6.5332	6.3475	5.51466	5.78418	7.40537	7.24158	6.13708	6.09668	6.42127	5.52331	7.29394	7.3314	6.52628	6.50633	6.22819	6.21041	7.40275	7.99256	8.09106	7.19962
245109_at	6.73911	6.84974	6.89662	6.08159	5.94338	6.65051	6.5549	6.97097	6.98102	6.73216	7.11793	7.15539	6.49845	6.55422	6.53329	6.7057	6.88528	6.61186	6.64138	6.78201	6.60111	6.6892	6.68182	6.68338	6.77735	6.74219	6.65362	6.92178	7.13294	6.65801	6.65683	6.64471	6.61162	6.88849	6.70827	6.6831	6.76242	6.78734	6.67197	7.0365	6.90692	6.91232	7.01631	6.8874	6.64054	6.49826	6.60364	6.77773	6.90976
245112_at	8.02606	8.87736	8.76905	7.72398	8.01522	8.37173	8.56838	8.77829	8.19669	8.96426	8.75096	8.56017	8.1465	8.25239	8.28413	8.42445	8.32008	8.5101	8.49083	8.45727	8.36084	8.34645	8.40497	8.64859	8.64748	8.1888	7.85378	8.72925	8.84422	8.49969	8.3525	9.03828	8.98014	8.3195	8.34193	8.80452	8.55811	8.77212	8.81304	8.15184	8.99438	8.33953	8.24097	8.10355	8.27754	7.98417	8.26735	8.27889	8.12492
245114_at	10.4808	9.47443	9.17592	9.10832	8.90393	9.50762	9.43587	9.59494	9.79428	9.33589	9.2463	9.38543	9.13016	9.51881	9.48148	8.94485	9.12024	8.65391	8.90857	9.24223	9.2429	9.23366	9.56109	9.3259	9.32451	9.14334	9.36524	9.09246	9.32967	9.10939	9.16077	9.26014	8.99913	9.29084	9.4316	9.06038	9.01873	8.79582	8.65752	9.78675	9.53656	8.80664	8.8118	8.87257	8.95398	9.40136	9.36704	9.78788	9.416
245115_at	9.50229	9.9002	9.88265	9.97896	10.1231	9.65532	9.57722	10.0735	10.0986	10.0122	10.1919	9.69452	9.96675	9.92763	10.1083	10.2333	10.0566	10.126	10.0814	10.3488	10.4604	9.92187	9.79659	9.79697	9.59603	9.92996	9.83698	9.86666	9.86778	9.7233	9.60147	9.80456	9.72828	9.96579	9.80403	10.2852	10.313	10.2239	10.0518	10.1524	9.9932	10.1716	10.2049	10.1514	10.2332	9.73866	9.84112	9.72949	9.61921
245116_at	7.47203	7.86735	7.76235	7.84664	7.90484	7.62077	7.43435	7.86602	7.95448	7.90302	7.91985	7.70584	7.60995	7.76312	7.92085	7.87744	7.90793	7.60265	7.87536	7.74183	7.7179	7.73922	7.75014	7.67136	7.93097	7.76614	7.70565	7.7777	7.83897	7.5791	7.48909	7.74261	7.5784	7.95157	7.75179	7.81627	7.89533	7.73655	8.10683	7.83343	7.96526	7.79192	7.84285	7.77599	8.0043	7.57667	7.53626	7.72794	7.37106
245117_at	8.50747	8.93883	9.12697	9.01946	8.77596	9.2586	8.6389	8.98502	9.12658	9.40101	8.9753	9.12606	8.86423	9.70892	9.53484	9.37683	9.62191	9.62802	9.79882	8.72986	8.35631	8.83964	9.50876	9.09373	9.17869	9.56824	9.75446	9.01478	9.20132	8.42407	8.8373	9.21938	9.05819	9.39027	9.62868	8.89938	8.67819	8.7566	9.11551	8.99134	9.23018	9.23733	9.14462	9.8667	9.73656	9.20802	8.8771	8.91866	8.88634
245118_at	10.8601	10.9053	10.9231	10.8525	10.8219	10.7801	10.6016	10.7331	10.8218	10.8079	10.901	10.6523	10.7956	10.8477	10.7595	10.6273	10.622	10.6944	10.6838	10.8459	10.9542	10.7716	10.8736	10.6905	10.6904	10.8697	10.8865	10.8285	10.9226	10.2735	10.6016	9.59385	9.63676	10.8126	10.8758	10.2475	10.4928	9.79369	10.0914	10.5688	10.7019	10.4842	10.4039	10.2337	10.1902	10.9034	10.9202	10.9118	10.8504
245119_at	8.08516	5.09352	4.95911	5.28916	4.85867	6.06776	5.37279	7.02273	6.30042	5.05559	4.74385	5.82794	6.10088	7.56628	7.01316	5.00623	5.42949	5.19323	4.99951	5.14377	5.28887	9.10059	9.77513	8.76117	8.17419	6.28934	7.55969	6.59664	6.36803	5.5103	5.45843	5.99991	5.80943	5.47976	6.33531	4.86554	5.34992	5.17191	5.08364	6.1753	6.68359	5.38684	5.37748	5.21281	5.63174	8.05284	8.03971	8.12457	7.49016
245120_at	7.26468	7.24947	7.43393	7.16656	7.22935	7.16739	6.96075	7.50775	7.3297	7.32613	7.314	7.89793	7.2312	7.2776	7.3814	7.26311	7.27938	7.1019	7.23014	7.29173	7.34658	7.38275	7.42495	7.29157	7.59519	7.45504	7.4326	7.44417	7.25651	6.90353	7.05154	7.07154	6.71311	7.44987	7.43462	6.94923	7.14569	7.092	7.03798	7.40695	7.24613	7.3203	7.38332	7.28443	7.52045	7.14442	7.24991	7.24723	7.00827
245121_at	11.6827	11.7765	11.8231	11.621	11.7753	11.7688	11.7252	11.7154	11.7141	11.6956	11.6582	11.5825	11.4604	11.5459	11.7482	11.2632	11.4735	11.3489	11.3319	11.9337	11.7928	11.5398	11.5731	11.4086	11.7624	11.9038	11.6724	12.1143	11.8473	11.0414	10.9341	10.404	10.3575	11.6984	11.5388	11.0244	10.8319	10.889	10.7546	11.7371	11.7753	11.2025	11.0977	10.7403	10.5246	11.3507	11.6411	11.7692	11.6765
245122_at	7.78985	7.81023	7.70857	8.18285	8.09048	8.1583	8.06819	7.59268	7.57712	7.79324	7.69179	8.1852	7.67626	7.87502	7.7691	7.3899	7.73542	7.53014	7.69867	7.79979	7.66137	7.62629	7.8435	7.8859	7.87103	8.03601	8.07484	7.7104	7.60842	6.9784	7.38027	7.20815	7.02713	7.54987	7.65456	7.28847	7.2624	7.23585	7.41179	7.32115	7.91147	7.3203	7.21611	7.39138	7.50113	7.70937	7.74723	7.87169	7.72899
245123_at	10.9539	11.2023	11.3879	11.5864	11.7962	10.8597	10.3376	11.2114	11.6566	11.4816	11.4505	11.451	11.3951	11.412	11.2919	11.5989	11.4924	11.2321	11.1488	10.9828	11.0406	11.1997	11.314	11.1571	10.9787	11.399	11.614	11.1969	11.2469	10.8677	10.9971	10.6815	10.6615	11.6479	11.7069	11.3051	11.5625	10.9939	11.4296	11.4072	11.4346	11.6143	11.6241	10.8788	10.8842	11.517	11.4755	11.0876	11.1679
245124_at	8.87265	9.0799	9.18206	9.003	9.13695	9.00563	8.97848	8.91405	8.75075	8.90368	8.91246	9.18943	8.97902	8.99615	9.09297	8.93377	8.95397	8.93845	8.89329	9.3376	9.32296	8.93967	8.89256	8.63144	8.79914	8.94611	8.75798	8.9337	9.00335	8.5249	8.4008	8.26436	8.31494	8.88183	8.85544	8.61682	8.7128	8.65321	8.68322	8.92339	8.89568	8.86408	8.78593	8.83181	8.82263	8.91066	9.04836	9.13617	9.03847
245126_at	4.98348	5.16365	5.24928	5.33611	5.38491	5.14394	5.29727	5.48339	5.26337	5.28242	5.3061	5.32997	5.19139	5.01747	5.11782	5.1889	5.20768	5.11263	5.20949	5.16698	5.43036	5.25713	5.06269	5.12432	5.19502	5.13163	5.27325	5.20196	5.13998	5.23187	5.15023	5.24222	5.19582	5.39081	5.15807	5.49435	5.23677	5.15897	5.10745	5.24511	5.31737	5.10538	5.20676	5.20465	5.19078	5.05775	5.76383	7.15574	6.96821
245127_at	7.83245	8.07586	8.14812	7.834	7.81325	8.6006	8.69403	8.39905	8.19558	8.31614	8.31608	7.74324	8.05713	7.97424	8.02153	8.66868	8.54723	8.77181	8.57071	7.93308	7.89508	7.95865	7.77254	7.94419	7.6586	7.90488	7.84581	8.17587	8.20548	9.62214	9.56159	9.9355	9.85108	8.20325	8.14475	9.66575	9.51407	9.80732	9.88556	8.14256	8.18582	9.39109	9.5826	9.25086	9.22089	7.61918	7.88068	8.0461	8.14946
245129_at	4.88013	4.85712	5.08614	4.90352	4.88155	4.62803	4.63754	4.82254	4.88538	4.97574	5.16881	5.25748	5.02679	4.94843	4.83094	4.91523	4.82559	5.33249	5.31258	5.07347	5.08832	4.99966	4.9394	4.78109	4.81686	4.85942	4.95518	5.15494	5.3347	4.54426	4.73856	4.78296	4.93491	5.02163	5.07815	4.92384	4.88056	4.56791	4.80631	4.94025	4.86024	5.01124	4.96893	5.21857	5.47592	4.95547	5.1451	4.90242	5.08235
245130_at	7.58314	8.55454	8.51844	8.33937	8.23604	7.63742	7.32601	8.421	8.58392	8.18268	8.47402	7.52705	8.49533	8.15693	8.35501	8.40989	8.29702	8.24638	8.2965	8.65433	8.77729	8.69383	8.54943	8.664	8.6573	8.06336	7.50891	8.16769	8.34986	7.68936	7.53525	7.60892	7.71308	8.05369	8.01032	8.14666	8.24994	8.21048	8.34971	8.30987	8.14961	8.63166	8.65832	8.33245	8.40152	8.1735	8.23345	8.39362	8.09197
245131_s_at	8.13297	7.9604	7.79956	8.04195	8.13448	7.65959	7.52457	7.60514	7.83706	7.91191	7.86767	7.84211	7.89833	7.99503	7.89036	7.9522	7.99265	7.56652	7.54989	8.0335	8.10372	7.6175	7.70478	7.66243	7.45165	7.84664	7.83276	7.65273	7.88441	8.25039	8.06347	8.42921	8.33792	7.94396	7.97319	8.08353	8.22749	7.93485	7.86336	8.0389	7.65037	8.11128	8.22558	8.02682	8.10051	8.09961	8.03295	7.93268	7.65255
245132_at	6.75145	6.98298	6.99544	6.95069	6.90863	6.94632	7.10463	6.9275	7.01694	7.20165	7.00488	6.51452	6.69204	7.09148	7.01927	6.95144	7.03141	6.80124	6.96376	6.97575	6.88611	6.71964	6.67596	6.4995	6.6166	6.92816	7.01739	6.73607	6.97054	7.14345	7.15402	7.52044	7.39921	7.01228	7.16191	7.17839	7.16216	7.07111	7.0915	6.96831	6.72563	7.03848	6.90922	6.9936	7.04425	6.82255	6.6671	6.86989	6.8012
245133_at	5.95286	6.56949	6.58754	6.07088	5.91918	6.48954	6.35468	6.36254	6.29253	6.12927	6.35414	6.38743	6.54887	6.27773	6.49454	6.32276	6.02581	6.14699	6.15026	6.59912	6.33931	6.42602	6.44888	6.16959	6.01754	6.26246	5.95642	6.38218	6.30692	5.85181	6.01581	5.96693	5.70053	6.28916	6.10212	6.11141	6.03739	6.17392	6.08906	6.15563	7.04708	6.4859	6.22348	6.10884	6.0841	6.05052	6.27069	6.85071	6.65623
245134_s_at	6.81533	7.12839	7.14381	7.71543	7.77224	6.62572	6.15493	7.18661	7.30621	7.16628	7.39899	7.18233	7.27558	7.33297	7.22374	7.24654	7.34321	7.26713	7.14346	7.66035	7.89121	7.18648	7.28632	7.17033	7.06891	7.13536	7.3592	6.9799	7.20236	6.95136	7.07439	7.21695	7.35086	7.29336	7.29373	7.25256	7.36671	7.08916	6.97646	7.19114	7.16209	7.44971	7.58192	7.64624	7.84365	7.41847	7.26564	7.1786	7.06687
245136_at	5.55628	6.31838	5.49767	5.45411	5.21713	6.25155	6.0339	5.02284	4.76329	5.16802	5.22413	5.41234	5.0157	5.92676	5.15633	4.89308	5.89573	5.10227	5.57347	5.18267	4.96767	4.94364	5.30976	5.05233	4.83474	5.57781	5.85461	5.29711	4.94907	5.73964	6.15729	6.74247	6.75479	5.07725	5.76714	5.19628	5.24031	5.73307	5.30178	4.86675	4.79973	5.1269	5.01197	5.34835	4.99023	5.99179	5.45217	5.09209	5.33623
245138_at	8.2622	8.72159	9.0279	9.07548	9.20557	8.77522	8.66364	8.54705	8.71674	8.98234	8.98397	9.0728	8.755	8.97001	9.02007	8.8682	8.99156	8.52705	8.49945	9.01568	9.06809	8.71101	8.76009	8.93847	8.97523	8.71112	8.73137	8.64073	8.75788	7.51601	7.81143	7.86122	7.34102	8.87598	8.9746	8.68384	8.68679	8.0268	7.96932	8.5845	8.34298	8.71746	8.89125	8.18407	8.18062	8.53818	8.62199	8.72033	8.90303
245141_at	6.82087	7.93018	7.73736	7.99192	7.63562	7.20216	7.45197	6.90435	7.62554	7.42232	7.29868	8.03109	7.76201	7.52197	7.91888	7.44634	7.2773	7.23329	7.2534	7.89029	7.68201	7.69182	7.67303	7.38284	7.45131	7.39377	7.49722	7.01382	7.05697	6.73954	6.40889	6.63013	6.59628	7.48064	7.41941	6.82298	6.93201	6.87321	7.28535	7.60067	7.24312	7.34641	7.14779	7.33318	7.20568	7.348	7.3932	7.20224	7.03107
245142_at	8.30996	8.53707	8.65901	8.40294	8.39183	8.39757	8.32821	8.34666	8.45117	8.73112	8.56741	8.95632	8.49332	8.44087	8.50878	8.59064	8.45043	8.69946	8.53874	8.61789	8.6295	8.44302	8.42127	8.38007	8.38852	8.52334	8.41264	8.29739	8.59845	8.04382	8.34419	8.09174	7.9554	8.64117	8.5412	8.34009	8.51445	8.09725	8.0405	8.4461	8.3427	8.32029	8.26684	8.29528	8.2237	8.30906	8.37987	8.41988	8.60065
245143_at	5.24293	5.41279	5.70415	5.40716	5.40712	5.1221	5.27378	5.15053	5.29031	5.44458	5.34163	5.37093	5.61952	5.48355	5.67034	5.77301	5.55599	5.52815	5.44151	5.86104	5.65042	5.29116	5.37761	5.07627	5.04005	5.41426	5.43141	5.17321	5.0337	5.03892	4.98006	5.07646	5.02539	5.5794	5.31325	5.07923	5.28147	5.08413	5.07185	5.47561	5.08875	5.20636	5.32031	5.48679	5.34947	5.26237	5.3287	5.27209	5.23439
245144_at	8.79576	8.69313	8.5123	8.45239	8.51133	8.65429	8.34277	8.37003	8.4381	8.48627	8.4901	8.61458	8.326	8.54903	8.58965	8.32114	8.5201	8.38914	8.37597	8.49546	8.46584	8.20756	8.43108	8.07317	8.31682	8.65896	8.63857	8.59968	8.55021	8.31869	8.3855	8.27938	8.42098	8.33209	8.46298	8.22449	8.1158	8.53986	8.27163	8.27187	8.45347	8.28963	8.34728	8.33833	8.30829	8.52888	8.44307	8.49139	8.39876
245145_at	8.90316	8.71364	8.77447	8.59446	8.64142	8.59375	8.2615	8.84172	8.83484	8.3739	8.55079	8.47476	8.51214	8.55829	8.63505	8.28125	8.55221	8.49785	8.27504	8.66841	8.32082	8.60233	8.84781	8.33718	8.74628	8.89352	8.51588	8.75288	8.5108	7.96633	7.84939	7.78306	7.9976	8.44755	8.53419	7.98872	7.93086	8.22338	8.20316	8.93032	9.00585	8.23546	8.10994	8.057	7.98206	8.7369	8.7621	9.04842	8.76025
245146_at	7.49058	8.04147	8.10218	8.25861	8.12147	7.86645	7.97149	7.9422	7.90219	8.12298	8.07054	7.8839	7.96405	7.92045	7.9993	8.05653	8.18685	8.06847	8.08611	8.0329	7.8382	7.81766	7.78189	7.6629	7.74427	7.96165	7.93476	8.11176	8.01032	8.07003	7.99838	7.9682	7.91568	8.02329	8.03757	8.18052	8.1988	8.16456	8.22458	8.00465	7.89399	8.10127	8.11618	8.22922	8.13954	7.82283	7.80672	7.77664	7.76245
245147_at	6.73483	6.51087	6.51871	6.22123	6.02125	6.11254	6.28154	6.38678	6.3016	6.35725	6.1313	6.22516	6.23276	6.26797	6.31455	6.12841	6.31855	6.27252	6.27034	6.44139	6.35033	6.19105	6.2143	6.17455	6.22513	6.40756	6.37578	6.23013	6.51376	6.30167	6.10983	6.35669	6.70925	6.49801	6.48395	5.94208	5.87507	6.46113	6.32605	6.3364	6.3256	6.1731	5.87751	6.04373	5.98678	6.30156	6.41196	6.36342	6.34736
245150_at	9.537	9.74234	10.0623	9.86203	10.2229	9.65003	9.37219	10.0471	10.0541	9.71496	10.2048	10.1185	9.9784	9.63766	9.79392	9.99086	9.79728	10.2228	10.1641	10.2551	10.3417	10.0397	9.84732	9.87303	9.82106	9.99781	9.78891	9.87424	10.2136	9.6905	9.58126	9.07461	9.0201	10.0057	9.83787	9.85057	9.89616	9.5609	9.62982	9.85504	9.97367	10.1299	9.86846	9.7436	9.7888	9.53065	9.76696	9.697	9.60368
245151_at	3.87574	4.0026	4.06694	3.97733	4.03599	4.98906	5.49513	4.26139	4.03306	4.0656	4.08903	4.22301	4.07637	4.06958	3.90964	4.08529	4.0359	4.02648	4.03456	3.94626	4.07027	3.94173	4.09097	4.18964	4.17251	4.05328	4.08643	4.17107	4.10456	4.06942	4.24902	3.96142	4.07058	3.91585	4.03377	4.02983	4.22043	4.15708	3.97583	3.96091	4.30609	4.04575	3.9563	4.09509	4.04685	4.10942	3.91922	4.0104	3.98516
245152_at	8.6273	9.93308	9.98167	8.49065	8.68178	9.81042	9.81195	9.8179	9.40634	9.83555	9.87811	9.73004	9.50233	9.06896	9.12429	8.96285	9.09121	7.95747	7.99087	9.78522	9.62718	9.54628	9.43917	9.54891	9.78096	8.73423	8.73459	9.68501	9.77778	8.84322	9.10661	8.13669	8.1718	8.75493	8.74963	8.93515	9.04179	8.50492	8.59915	9.44872	9.84653	9.12155	9.09846	7.85259	7.89107	9.35527	9.49618	9.821	9.76134
245153_at	3.46398	3.42585	3.45041	3.50048	3.50102	3.46041	3.48082	3.46743	3.54168	3.64653	3.66947	3.78868	3.4075	3.4339	3.54054	3.46426	3.46843	3.46705	3.45999	3.44479	3.42868	3.47745	3.42142	3.39204	3.49422	3.46938	3.48141	3.45961	3.47391	3.48578	3.51694	3.43696	3.47925	3.45914	3.55385	3.49969	3.44871	3.46106	3.53544	3.41363	3.44286	3.39234	3.4654	3.56059	3.5076	3.39652	3.46643	3.4191	3.40813
245155_at	10.7035	11.0874	10.9921	10.6822	10.944	10.8056	10.6794	11.2507	11.0623	10.9003	11.3587	10.9799	10.7975	10.8201	11.0545	10.4415	10.3052	9.97066	9.93688	11.0833	11.2827	10.8539	10.8501	10.8025	11.1473	10.9786	10.8465	10.9143	11.124	10.752	10.6029	9.28198	9.54845	11.0365	11.0659	10.3753	10.7076	9.69286	9.56662	11.0767	11.1397	10.2929	10.1823	9.16457	9.26828	10.6244	10.8774	10.7636	10.5851
245156_at	8.11478	7.34693	7.011	6.82132	6.97448	7.17622	7.172	7.00176	6.75703	6.92768	6.95348	6.40757	6.88484	7.14548	7.06919	6.88708	7.07139	6.90548	6.7139	6.94469	7.03974	6.92307	7.02097	6.93079	6.85408	6.78246	6.78662	7.15503	7.24234	7.91059	7.67625	7.187	7.26749	6.72537	6.89384	7.20916	7.06125	7.24674	6.73368	6.734	7.25107	7.00009	7.00509	6.91344	7.10495	7.02692	7.13529	7.20413	6.89293
245157_at	3.95625	3.74289	3.92307	3.95972	4.02525	3.95217	4.00923	3.9152	3.88625	3.97345	3.87635	3.97376	3.99482	3.88143	3.81147	3.84613	3.92263	3.90617	3.84427	3.99529	3.87664	3.76025	3.84796	3.82097	3.89603	3.9481	3.91739	3.85899	3.97764	4.06786	3.9309	3.94979	4.01645	3.83	3.84596	3.91539	3.8329	3.89464	3.88351	3.85675	3.76741	3.98809	3.89541	3.92146	4.01496	3.83609	3.72403	3.86896	4.15083
245163_at	5.92324	5.63734	5.7912	6.32975	6.37254	5.87838	5.73334	5.78129	5.84648	6.18222	6.05166	5.76474	5.96294	5.79817	5.79222	5.87797	5.84554	6.01538	6.06077	5.93759	5.88698	5.77307	5.94342	5.97425	5.90944	5.79215	5.86971	5.87063	5.9459	5.8993	5.78004	5.89545	5.74612	5.94242	5.81796	5.94152	5.97339	5.80854	6.10176	5.92348	5.7483	5.77773	5.81126	5.9022	5.89666	5.7741	5.83833	5.96028	6.16081
245164_at	10.1396	9.42673	9.76888	9.29977	9.59304	9.47108	9.34591	9.68991	9.67874	9.2276	9.38314	9.57288	9.53573	9.04472	9.4881	9.33897	9.41999	9.55946	9.47439	9.64669	9.62201	9.51638	9.5151	9.46263	9.81265	9.90631	9.47143	10.1597	9.65248	8.85862	8.50505	8.40444	8.64276	9.55623	9.46117	8.27289	8.45146	8.79049	8.95675	9.89003	9.8027	9.67232	9.45812	8.96428	8.98487	9.43131	9.81608	9.83116	9.7871
245165_at	9.32847	9.70386	9.65011	9.58184	9.79858	9.47473	9.33111	9.57037	9.69773	9.31691	9.37348	9.47962	9.66579	9.59212	9.6247	9.58842	9.36984	9.87841	9.75557	9.94224	10.0074	9.54187	9.87529	9.52848	9.80812	9.70037	9.52275	9.49443	9.61364	8.5911	8.64796	8.13492	7.95568	9.38309	9.4574	8.85071	8.67425	8.57	8.52334	9.57405	9.72304	9.51404	9.0495	9.05501	9.40114	9.96278	9.96097	9.91701	9.91502
245167_s_at	9.44999	9.04197	8.70674	9.03465	8.72592	9.6919	9.88109	8.76026	8.3123	8.40277	8.34666	7.77729	8.60052	8.98449	8.80652	8.54771	8.79953	8.60356	8.79554	8.65016	8.69593	8.79567	8.98167	8.96369	8.854	8.84528	8.9449	9.07173	8.47702	8.907	8.57624	8.53294	8.63374	8.53658	8.50712	8.40115	8.09076	8.73043	8.70666	8.47711	8.9096	8.42276	8.27827	8.33631	8.46856	9.18044	8.86647	9.11018	8.66035
245168_at	10.6942	10.9599	10.5732	10.7931	10.6826	10.6376	10.4962	11.0157	10.9272	11.0856	11.0201	10.9812	10.749	10.925	10.7019	11.2973	11.4888	11.5299	11.593	10.3435	10.3648	10.8817	10.7197	11.0301	10.9207	10.8884	11.1981	11.033	11.0671	11.5884	11.5652	12.7789	12.738	10.8434	11.0787	11.44	11.2958	12.1106	12.1164	10.8978	10.9393	11.7878	11.9415	12.1197	12.2786	10.8718	10.7467	10.586	10.3099
245169_at	9.93005	9.85451	9.9036	10.1413	10.246	9.67198	9.62379	9.71	9.77517	9.93047	9.90195	9.38103	9.77625	9.74735	9.86704	10.1034	9.99716	10.1154	10.0721	9.99917	10.0779	9.68651	9.74363	9.62603	9.70588	9.86149	9.69564	9.89035	9.88839	10.0789	9.86465	10.1122	10.1848	9.95151	9.84466	10.1125	10.0472	10.1808	10.2611	9.63059	9.78989	10.0281	9.95794	10.1711	10.2125	9.85835	9.81987	10.0062	9.93494
245173_at	9.67994	5.92582	6.01887	6.27877	6.35718	6.03309	6.10039	5.87549	5.87959	6.00039	6.14194	6.31246	6.01088	6.08944	6.13598	5.89885	6.03047	5.94044	6.10011	6.09252	5.96374	6.0489	5.84712	5.9439	5.9204	6.08617	6.0365	6.05655	5.99803	6.0038	5.97325	6.1504	5.9571	6.12473	6.10045	6.0363	6.05299	5.91906	5.96347	5.84942	5.66512	5.8237	5.98617	6.15122	5.65129	5.99163	5.95306	6.04629	6.07268
245174_at	5.98727	6.35499	6.72798	6.07118	6.13198	6.14313	6.04043	6.84186	6.92515	6.59936	6.32901	7.11697	6.49677	6.29761	6.49384	6.47349	6.31357	6.62397	6.39541	6.24029	6.25402	6.53161	6.26038	6.67132	6.56219	6.48116	5.97631	6.38962	6.46642	6.54833	6.19066	6.05215	6.12967	6.64841	6.19334	6.57697	6.54245	6.58805	6.52922	6.7021	6.53927	6.7538	6.6983	6.25226	6.48027	6.00625	6.37107	6.57185	6.62255
245175_at	10.2003	10.2106	10.1796	10.1963	10.1197	9.7851	9.98861	10.2312	9.98408	9.91881	10.004	10.5415	10.0593	9.82578	10.0589	10.1422	10.0641	10.2259	10.1588	10.1007	10.0328	10.1171	9.8518	9.88898	9.89134	10.1891	9.92475	10.2554	10.1589	10.5524	10.2296	10.3453	10.5223	10.0135	9.85693	10.4653	10.317	10.7123	10.5711	10.0458	10.1545	10.6249	10.5208	10.1821	10.2305	9.95193	10.1556	10.0256	9.79822
245176_at	8.69793	9.87787	9.65483	9.60501	9.10462	10.5365	10.0877	9.45146	9.36592	9.19523	9.32709	9.74449	9.891	10.9857	11.2083	9.77109	9.78136	9.70517	9.70887	9.73625	10.0496	9.70853	9.56601	9.05382	8.87548	9.15297	8.99772	8.86073	8.77139	8.13082	8.20671	7.97463	7.73994	9.03689	9.3642	8.80104	9.02216	9.19368	9.59897	9.10222	9.1571	9.19669	9.33404	9.40367	9.49959	9.47927	9.55705	9.54186	9.41278
245178_at	8.93905	8.34016	8.30995	8.64914	8.47111	8.11457	8.16472	8.01142	7.82484	8.59763	8.44558	8.25191	8.19509	8.27411	8.22801	8.64371	8.84121	8.57425	8.58258	8.07665	8.08451	8.04316	7.99418	8.31725	8.2218	8.11706	8.26561	8.32247	8.2373	9.07612	9.08265	9.53522	9.43473	8.18807	8.26406	8.73402	8.81866	8.84416	8.57342	7.78101	8.12123	8.48468	8.66557	8.82108	8.86027	8.60215	8.44013	8.36033	8.21203
245179_at	7.71108	7.83178	7.87668	7.88804	8.02435	7.64578	7.76586	7.88335	7.76923	8.01772	7.96386	7.42191	7.5946	7.67441	7.62177	7.82752	7.79399	7.32018	7.60159	7.86003	7.71903	7.74247	7.52923	7.75165	7.72817	7.5573	7.66009	7.90605	8.0606	7.93984	7.94447	7.72449	7.76017	7.79309	7.85094	7.76304	7.62675	7.88325	7.63414	7.73542	7.87185	8.14108	8.09475	7.94005	7.8453	7.71476	7.57343	7.54441	7.75678
245180_at	8.43963	8.40613	8.32068	8.21903	8.17314	8.14071	8.09247	8.15713	8.01823	8.31474	8.0475	8.41383	8.12327	8.16167	8.29186	8.22449	8.19207	8.04284	8.01816	8.35065	8.25547	8.15398	8.18195	8.10911	8.08869	8.34642	8.06574	8.28539	8.2775	7.96838	7.84819	8.08809	8.12862	8.05447	8.12901	8.01212	8.16523	7.95576	7.90132	8.02148	8.01419	8.0452	8.01781	8.17082	8.18481	8.12192	8.2949	8.16091	8.10698
245181_at	4.58935	4.97833	4.48849	4.63308	4.60104	4.577	4.85682	4.5355	4.93937	4.51432	4.67668	4.98297	4.7031	4.90887	4.71289	4.79395	4.71456	4.69084	4.53534	4.62452	4.92821	4.7372	4.56865	4.65626	4.21573	5.02672	5.14162	4.79799	4.62302	5.70518	5.74029	4.68818	4.81805	4.78587	4.7999	4.05817	4.63946	4.49407	4.62433	4.49183	4.56678	5.23508	4.53192	5.09734	4.87193	4.82899	4.42692	4.49748	4.55058
245182_at	7.57679	7.31216	7.54294	6.40781	6.70055	7.27807	7.31895	7.14094	7.26939	7.27006	7.32989	7.37112	7.31844	7.13623	7.1166	7.39978	7.49891	7.73947	7.58945	7.17306	7.23853	7.3541	7.35563	7.47217	7.45891	7.03151	7.04785	7.19917	7.33137	6.85588	7.02936	7.1741	7.1742	6.94271	7.18014	7.28535	7.05449	7.61028	7.61462	7.13225	7.35298	7.28913	7.37375	7.49212	7.53662	6.88129	6.98083	7.06871	7.03261
245183_at	6.94463	7.32543	7.4581	6.99185	7.10102	6.31399	6.44589	6.83888	7.5301	7.65517	7.51738	7.2513	7.43101	7.45906	7.43631	7.73023	7.69826	7.78009	7.74418	7.38268	7.2242	7.52396	7.31403	7.5583	7.53443	7.33023	7.19363	7.28888	7.56347	7.07217	7.02302	7.01296	6.99362	7.46459	7.47952	7.24207	7.40922	7.27976	7.40188	7.53976	6.85717	7.38978	7.34242	7.83894	7.84269	6.9513	7.21422	6.92838	6.8729
245187_s_at	9.317	8.75296	8.47633	8.6517	8.49993	8.59612	8.40717	8.70499	8.29281	8.24724	8.30784	8.60635	8.1397	8.44515	8.41287	8.30502	8.46082	8.37167	8.04481	8.43114	8.37956	8.01885	8.38684	8.07781	8.40752	8.46222	8.39723	8.44799	8.42801	8.71956	8.49754	8.62112	8.63573	8.26638	8.28613	8.41753	8.36442	8.48946	8.48078	8.35254	8.61252	8.50619	8.48	8.43876	8.49482	8.21961	8.40496	8.40267	7.82829
245188_at	7.63524	7.69027	7.72801	7.22114	7.07322	7.00009	6.85091	7.68546	7.42545	7.7296	7.79901	6.99195	7.11711	7.28895	7.39536	9.07925	8.78076	9.82707	9.6904	7.38472	7.6422	7.71715	7.12516	8.11568	8.20175	7.20833	7.02522	7.65337	7.77954	8.53764	8.53363	9.47913	9.60259	7.43808	7.31484	8.87124	8.65645	9.20932	9.3479	7.39009	7.73677	9.02342	8.79164	9.45901	9.66551	7.18057	7.32421	7.62992	7.39503
245190_at	5.79534	6.08409	6.20904	5.69284	5.74522	5.79957	5.72835	6.01371	6.00402	6.28358	6.18103	5.96275	5.79191	5.59177	6.13548	6.21081	6.1085	6.4245	6.16575	6.00854	6.02388	6.06237	5.92207	6.0568	6.24039	5.92876	5.67608	6.05125	6.36585	5.22435	5.62861	5.33862	5.64591	6.19366	5.96422	5.94162	5.6478	5.74694	6.02003	6.05953	6.1125	5.98156	5.82069	6.08573	6.02657	5.63769	5.90309	6.09433	6.05977
245193_at	8.61982	6.07009	4.98826	5.36546	5.16387	5.10298	5.09348	5.33752	5.01674	5.22072	5.09898	5.84781	5.16891	5.96474	5.25809	5.18384	5.7683	5.07904	5.06979	4.92849	5.02076	5.12336	5.30521	5.12604	5.19247	5.28784	6.05283	5.72767	5.68762	8.13507	7.80431	6.88532	7.61225	5.02415	5.13177	5.12846	5.47012	6.10485	5.08138	5.19955	5.44941	5.09679	4.90446	5.21209	5.03866	6.31248	6.46982	6.78785	6.70981
245195_at	13.2276	13.4393	13.5484	13.5797	13.5288	13.4118	13.2269	13.4087	13.4144	13.4878	13.5665	13.4211	13.3793	13.5369	13.4964	13.4769	13.5763	13.447	13.3963	13.6691	13.5536	13.3927	13.4835	13.4678	13.43	13.515	13.5213	13.4541	13.5239	13.2315	13.3489	12.9805	12.7805	13.5571	13.4449	13.5015	13.5874	13.2093	13.1994	13.334	13.4448	13.4221	13.3638	13.2718	13.258	13.2935	13.2826	13.3722	13.3494
245196_at	6.71005	7.62082	8.27086	7.31179	8.33899	6.36612	6.42646	8.35229	8.54491	8.1663	8.40135	8.39633	8.53869	7.27103	7.97577	8.68237	7.77322	7.91593	7.88168	8.1393	8.23706	8.50662	7.64744	8.09223	7.64151	7.72985	6.69392	7.92935	8.20075	7.09388	6.89004	6.36781	6.18239	8.45788	8.04537	8.92507	9.09251	7.99834	7.90178	8.55111	7.70853	7.8501	7.82972	7.82919	7.65355	7.27855	8.30594	7.60083	7.74846
245197_at	8.73121	7.00907	6.66043	5.90874	5.94807	6.71025	6.82311	6.95863	6.69692	6.96192	7.05004	6.17663	6.42958	6.62068	6.29572	6.47347	6.55208	6.22204	6.5172	6.41667	6.24382	6.40849	6.38606	6.28883	6.47053	6.47717	6.83976	7.28823	7.18537	7.98608	7.9161	7.30923	7.27134	6.4498	6.4579	6.59518	6.88432	6.44474	6.36479	6.73513	7.17208	6.52558	6.61222	6.29417	6.43065	7.11297	6.89791	7.44892	7.4266
245198_at	11.2013	11.5335	11.5275	11.4836	11.5318	11.1127	11.2291	11.5369	11.4666	11.565	11.5837	11.479	11.4649	11.5736	11.5508	11.5915	11.6423	11.6845	11.6971	11.7532	11.7996	11.4443	11.4151	11.5616	11.4815	11.4494	11.6904	11.3173	11.5826	11.2461	11.3134	10.7398	10.6141	11.537	11.6055	11.7493	11.6517	11.4249	11.5512	11.5133	11.3834	11.3075	11.2787	11.2433	11.3575	11.4156	11.3574	11.4009	11.3407
245199_at	10.0565	11.0251	10.906	10.4508	10.5295	10.5326	10.5305	10.7405	10.4448	10.7637	10.863	10.8685	10.7342	10.7634	10.611	10.4453	10.4284	10.3842	10.5137	10.5953	10.6426	10.5654	10.5831	10.4821	10.3155	10.4914	10.3332	10.6684	10.7912	11.0916	11.052	11.1971	10.9701	10.5613	10.7388	11.3845	10.909	11.1291	11.1167	10.5782	10.8092	10.2293	10.1569	10.1198	10.276	10.3295	10.5358	10.2148	10.3108
245200_at	8.6862	8.10849	7.91491	7.68859	7.48256	9.05207	9.43631	8.50498	8.23059	8.06842	8.3943	8.03641	7.7448	7.8996	7.91868	7.862	7.67377	7.63959	7.5145	8.08303	7.67904	7.87619	7.85871	8.1447	8.437	7.8613	7.7947	8.37617	8.14387	8.84932	8.69597	8.88938	8.68414	8.14293	7.91619	7.98661	8.04454	8.13984	8.05611	8.23479	8.49036	7.82625	7.95285	7.75209	7.69294	8.11674	8.18896	8.67898	8.47264
245201_at	9.13714	9.64282	9.47423	9.85366	9.64327	9.29813	9.07314	9.59179	9.93921	9.80413	9.97532	10.0064	9.56703	9.82303	9.84332	9.85118	9.74384	9.60566	9.52044	9.89442	9.69153	9.62521	9.73786	9.84953	9.74726	9.61581	9.53683	9.42567	9.67496	9.68235	9.91351	9.68448	9.64558	9.79061	9.7413	9.92288	9.87705	9.82746	9.82493	9.82997	9.44195	9.87034	9.88637	9.90273	10.0411	9.56848	9.56719	9.26717	9.24514
245202_at	6.25727	7.0802	6.9057	6.12322	6.27317	6.89276	6.75626	7.01868	6.84363	6.57897	6.78299	6.30523	6.61688	6.19466	6.42224	6.74036	6.51277	7.03974	6.81736	6.70605	6.53536	6.73361	6.62958	6.69147	6.70196	6.71092	6.29777	7.00901	6.93584	6.04567	6.43247	6.14234	6.46694	6.65041	6.45069	6.2704	6.45112	7.04379	6.83832	7.02612	7.01288	6.98563	7.11582	7.00855	7.28781	6.71695	6.92616	6.85597	6.44061
245206_at	7.73646	7.60739	7.48559	7.60508	7.58554	7.58104	7.41105	7.4169	7.52472	7.49577	7.68055	7.46525	7.40781	7.81335	7.69898	7.57719	7.55968	7.667	7.42285	7.68056	7.56995	7.3099	7.45204	7.55609	7.54103	7.37349	7.49013	7.45712	7.38799	7.47265	7.54601	7.79252	7.88253	7.51622	7.42893	7.55893	7.52737	7.57803	7.62774	7.33231	7.6328	7.7528	7.62429	7.63293	7.70989	7.20655	7.37422	7.43608	7.40238
245207_at	9.01873	9.09741	9.26779	9.16735	9.10005	9.12394	9.06162	9.15983	9.47481	9.37104	9.34781	9.48715	9.11743	8.88863	8.80227	9.02521	8.87142	8.58877	8.54605	9.45742	9.34616	9.03778	9.13291	8.75256	8.89886	8.98739	9.04055	8.99349	9.23437	9.09237	9.20308	9.31154	9.14179	9.1231	9.35516	9.00169	9.1947	8.79043	8.7569	9.27894	8.9543	9.10476	9.23904	8.8879	8.95992	9.13789	8.99604	9.06727	9.17834
245208_at	5.44115	5.32713	5.42144	5.63425	5.44924	5.54206	5.71485	5.62841	5.41886	5.6509	5.5614	5.68457	5.50389	5.44598	5.33498	5.33766	5.33442	5.37937	5.51138	5.51733	5.4305	5.68503	5.5239	5.97918	5.9024	5.47951	5.59707	5.4366	5.20478	5.45856	5.53507	5.67976	5.46939	5.62399	5.59061	5.62648	5.38347	5.60569	5.5751	5.4098	5.43198	5.47119	5.4645	5.44555	5.36706	5.36539	5.29819	5.57544	5.52835
245209_at	5.92053	4.06917	4.20586	4.16348	3.99615	6.64573	6.95968	4.87199	4.08469	4.19206	3.96322	4.32937	4.10323	4.22746	3.89742	4.13981	3.9893	4.17072	4.08831	4.02894	4.10217	4.03111	4.26724	4.10559	4.17756	4.20259	4.4266	4.30235	4.15056	4.23272	4.09803	4.19991	4.26482	4.33287	4.14705	4.06667	4.96089	4.19501	4.13117	4.1147	5.02333	4.11222	4.05104	3.97012	3.90058	4.22357	4.45426	4.28282	4.47913
245211_at	8.29916	8.60912	8.51699	8.47199	8.36405	8.41118	8.24216	8.5536	8.47399	8.60998	8.56419	8.44766	8.4277	8.6093	8.46369	8.69593	8.7935	8.75882	8.86443	8.4055	8.23254	8.32348	8.45406	8.57785	8.4818	8.527	8.52614	8.43822	8.42509	8.23982	8.4043	8.31487	8.3984	8.53778	8.60597	8.64318	8.46012	8.84106	8.63997	8.58451	8.39465	8.65297	8.77622	8.94801	8.91607	8.22101	8.16946	8.25516	8.17373
245212_at	4.40316	4.50881	4.68299	4.6978	4.75883	4.28762	4.44615	4.61946	4.43839	4.76408	4.93112	4.64435	4.51913	4.41856	4.48924	4.4698	4.53139	4.70976	4.47763	4.53117	4.39713	4.60624	4.46161	4.61361	4.62847	4.63173	4.43734	4.41024	4.44149	4.27571	4.60739	4.75817	4.62587	4.52182	4.4973	4.74438	4.53597	4.33046	4.81088	4.5547	4.46359	4.29319	4.55808	4.47437	4.54101	4.4498	4.43426	4.4316	4.72717
245213_at	13.3588	13.4335	13.4015	13.1326	13.2292	13.2712	13.256	13.494	13.4305	13.2884	13.4496	13.5013	13.3473	13.3659	13.4793	13.2313	13.072	13.0058	12.9554	13.4059	13.5721	13.3788	13.3944	13.3405	13.4661	13.3153	13.2273	13.3646	13.3823	12.9374	12.9774	12.1469	12.5566	13.3471	13.3047	13.1064	13.1259	12.8964	12.824	13.3879	13.5176	13.3501	13.2861	12.8449	12.7917	13.298	13.3703	13.4528	13.3812
245215_at	8.52306	8.51086	8.4754	8.04107	8.43732	7.9271	7.61768	8.29286	8.58194	8.51985	8.63511	8.33029	8.57183	8.48812	8.51729	8.95669	8.68102	8.63121	8.61568	8.52718	8.61986	8.39107	8.15352	7.78992	7.71798	8.53519	8.19501	8.49837	8.74252	8.07958	7.71483	7.94305	7.8037	8.72643	8.57956	8.48046	8.4399	8.3392	8.08134	8.52395	8.20345	8.76786	8.79394	8.7377	8.89762	8.53725	9.04122	8.76702	8.50616
245216_at	9.06119	8.79477	9.06443	8.88339	8.78464	8.89312	8.82509	8.95593	8.86584	8.87507	9.00629	9.02663	8.73018	8.69777	8.55093	8.56732	8.94223	9.01342	8.95333	9.0802	8.73964	8.74378	8.89361	8.85444	8.87452	9.22295	9.19507	9.11775	9.12465	8.71312	8.7982	8.68432	8.63945	8.91508	8.90566	8.64128	8.41287	8.74325	8.8792	9.00158	9.09743	8.8113	8.86079	8.67611	8.71596	8.71357	8.72468	8.74778	8.92552
245218_s_at	8.86709	9.19251	9.09172	8.97864	9.11172	8.96738	9.11308	9.1119	9.2851	9.27731	9.41635	8.85445	8.96469	9.00225	9.02817	9.01017	8.9279	8.79419	9.02401	9.07072	9.19228	9.18494	9.09737	9.35242	9.31164	8.93237	8.7505	8.95554	9.47848	8.94674	8.74192	8.7098	8.72707	9.30454	9.14794	9.0558	9.11054	9.16333	8.76196	9.37596	9.19364	9.12008	9.21472	9.11833	9.33916	9.20371	9.21325	9.29854	9.10833
245219_at	10.5712	10.718	10.5658	10.5635	10.7881	10.5216	10.488	10.3388	10.8526	10.6996	10.8398	10.3973	10.5504	10.2862	10.4671	10.4914	10.4483	10.6298	10.5282	10.4998	10.6463	10.5754	10.7113	10.6837	10.3826	10.3052	10.4554	10.5817	10.8433	10.473	10.5979	10.1831	10.5755	10.695	10.5454	10.3881	10.6467	10.6846	10.2716	10.8068	10.3876	10.2631	10.3665	10.8248	10.7527	10.7521	10.737	10.7436	10.6398
245224_at	5.64654	5.43547	5.59421	5.90827	5.99233	5.55156	5.79853	5.65151	5.6368	5.66292	5.6556	6.34683	5.67409	5.60354	5.66203	5.65568	5.67547	5.65554	5.55433	5.78132	5.67953	5.68552	5.58893	5.59599	5.8171	5.76896	5.85529	5.88311	5.50174	5.61518	5.61096	5.50106	5.47168	5.62603	5.64561	5.68153	5.5962	5.63564	5.55711	5.65854	5.6002	5.2592	5.488	5.53939	5.28037	5.45853	5.41364	5.51069	5.78503
245227_s_at	6.905	6.6006	6.85475	7.23625	7.37183	6.05907	6.17742	6.47207	6.48722	6.47492	6.60935	6.17315	6.7949	6.48806	6.60453	6.40787	6.58001	6.80033	6.54664	6.20314	6.24413	6.60676	6.50198	6.37013	6.4247	6.6977	6.61472	6.41318	6.62803	6.21608	6.24998	5.92582	6.27293	6.42365	6.47234	6.31556	6.0098	6.22694	5.97509	6.62789	6.56517	6.38298	6.28532	6.3327	6.46458	6.34689	6.47621	6.2919	6.23898
245228_at	6.27126	7.17625	6.46022	9.33131	8.6951	6.9798	6.53179	6.28557	6.24657	6.17527	5.99243	6.55052	6.66589	7.67754	6.63737	6.15038	6.9814	5.7011	6.36245	6.8592	6.57752	6.31195	7.23317	6.40571	6.52164	7.1939	7.43939	5.99596	5.62899	5.59715	5.82669	5.54331	5.14208	6.45287	6.79286	5.40242	5.65522	5.92704	6.07126	5.93159	6.20056	6.62164	6.51291	5.94121	6.15298	7.40228	7.00832	6.12651	6.11736
245229_at	7.0952	7.87954	8.01244	8.21086	7.95099	8.20739	8.16576	8.5424	9.64926	8.03456	8.07894	9.22587	9.11773	9.0788	8.88027	7.93299	8.13683	7.66878	7.76708	8.56349	8.87966	9.22785	9.19128	8.76482	8.66495	8.88403	9.00991	7.98156	8.14171	7.99963	7.85477	7.78934	7.48364	8.66807	8.82516	7.65997	7.71659	7.5821	7.63537	9.82161	8.44473	8.1768	8.18302	8.21711	8.24888	8.31372	8.33819	7.69124	7.58319
245231_at	6.32826	6.46563	6.75658	6.75523	6.58265	6.37111	6.53715	6.42987	6.42319	6.83932	6.76284	6.7982	6.78633	6.55414	6.60686	6.76873	6.66603	6.82982	6.60897	6.80531	6.92052	6.58206	6.42469	6.48817	6.67003	6.68645	6.7355	6.41749	6.67195	6.56184	6.44854	6.53108	6.4607	6.72457	6.58879	6.67042	6.79987	6.60393	6.92362	6.5054	6.20639	6.53461	6.38369	6.69297	6.64944	6.22518	6.50175	6.61935	6.98089
245233_at	5.29293	5.24888	5.56965	5.56382	5.70129	5.3173	5.56255	5.32192	5.38053	5.4297	5.62824	6.00836	5.44824	5.3872	5.38812	5.39534	5.88424	5.67239	5.44491	5.31877	5.3994	5.4561	5.43234	5.44515	5.72608	5.42656	5.69265	5.38579	5.4215	5.54606	5.71128	6.58883	6.55576	5.49028	5.37268	5.79931	5.70112	5.71229	6.03973	5.47199	5.20821	5.31957	5.3954	5.50141	5.49716	5.3151	5.2855	5.37827	5.5581
245235_at	8.81925	9.07208	9.06099	9.45283	9.51361	9.02728	8.91235	9.01636	8.97075	9.07791	9.09649	9.31471	9.03075	8.92518	8.85673	9.05363	9.07402	9.17087	9.075	9.02175	9.20318	9.06111	8.80528	8.78423	8.85251	9.02808	8.91634	9.0634	9.02625	8.87774	8.91202	8.70087	8.85952	8.87081	8.92458	8.95232	8.96314	9.24925	9.3637	8.92928	9.02544	9.12071	9.07905	8.86486	8.85515	8.70458	8.89201	8.9728	9.02047
245237_at	6.27646	6.23237	6.13248	6.00302	6.06674	6.32253	6.35811	6.99299	6.46932	6.31599	6.44619	6.27538	6.21046	6.3362	6.1953	6.46163	6.45253	6.68098	6.56554	6.35176	6.24574	6.4952	6.44029	7.35361	7.47358	6.25639	6.42758	6.0319	6.52952	7.17288	7.00887	7.2005	7.2867	6.27647	6.48444	7.03784	6.97132	6.81176	6.54183	6.25314	7.16585	6.73343	6.71256	6.74686	6.9454	6.15154	6.20977	6.29999	6.12249
245238_at	10.5013	10.5009	10.7165	10.659	10.5574	10.3628	10.3859	10.3917	10.5239	10.7506	10.686	10.7589	10.732	10.7542	10.6148	10.8998	10.843	10.6821	10.6397	10.6752	10.7226	10.6937	10.5212	10.4942	10.292	10.4749	10.6136	10.3377	10.6525	10.5812	10.6938	10.8106	10.2202	10.6759	10.8058	11.0145	11.0976	10.7846	10.7933	10.5441	10.3493	10.5023	10.5239	10.6567	10.6188	10.4329	10.3482	10.6213	10.6859
245242_at	10.4087	11.0697	11.0934	10.8842	10.9691	10.3003	10.1771	10.7995	11.5905	11.137	11.1565	11.5763	11.5132	11.5431	11.6701	11.4386	11.2655	10.4757	10.3801	11.6458	11.664	11.3413	11.4208	11.5494	11.3328	11.3978	11.2778	11.0002	11.1138	11.1005	10.9466	10.3974	10.1321	11.4902	11.3608	11.2803	11.5144	10.5808	10.6696	11.4567	10.7103	11.3182	11.1456	10.1248	10.0904	10.9973	11.0532	10.4837	10.1798
245243_at	5.03546	5.17533	5.09862	8.94974	9.5017	5.53926	5.30986	5.01321	5.0299	5.42693	5.40445	5.16206	5.29118	5.06962	5.09495	5.24347	5.3021	5.34603	5.26901	5.23952	5.1284	4.93733	4.94383	5.16745	5.02613	5.14735	5.23263	5.20214	5.14431	5.25362	5.1827	5.13115	5.23251	5.42208	5.16762	5.22262	5.3147	5.37245	5.17633	5.06864	5.03788	5.05201	5.24261	5.25907	5.27611	5.1536	5.03947	5.236	5.38231
245244_at	9.25491	7.8801	7.18272	7.82488	7.47454	11.6224	12.1409	9.96633	7.858	7.46156	7.20674	7.21442	7.35094	8.5415	7.56056	7.44604	7.58126	7.48552	7.54924	7.24493	7.26966	7.43391	7.58581	7.64979	7.75869	7.81695	7.99084	8.87525	7.4447	8.69337	8.06248	7.94001	7.94783	7.82068	7.82304	7.18557	7.0014	8.12558	7.68295	7.86332	10.0154	9.68926	9.74802	8.45773	8.79879	7.37858	7.30408	7.83436	7.54403
245247_at	9.59337	7.12479	6.5469	6.78798	6.44776	8.18379	8.24772	10.4344	8.73976	6.96928	7.02334	6.938	6.43976	7.36824	6.96551	7.04341	7.18132	7.26366	7.50325	6.56169	6.64098	8.79821	8.86811	9.3955	9.29791	7.29399	8.14592	8.7546	8.50023	9.21463	9.18362	9.36327	9.4403	7.307	7.50165	7.87745	7.73899	8.25952	8.12339	9.0791	10.2984	7.76081	7.79983	7.81091	7.972	8.29339	8.00366	8.85732	8.92448
245248_at	7.19875	7.4018	7.14322	7.04424	7.09941	7.31491	7.38682	7.00233	7.19971	7.24951	6.89388	6.53064	7.251	7.42431	7.43129	7.35898	7.25227	7.26596	7.31369	7.16393	7.18623	7.3076	7.46964	7.32793	7.15971	7.15554	7.06441	7.04353	7.15084	7.00996	7.05563	6.97656	6.95312	7.16743	7.11807	7.11813	6.88013	7.29475	7.12975	7.00185	6.98363	7.02142	7.17332	7.14565	7.23805	7.18556	7.16712	7.57695	7.34354
245249_at	10.9299	10.1289	9.28441	9.52643	9.5185	11.3536	11.3957	10.5778	9.63194	9.37929	9.65099	9.72651	9.50056	9.94274	9.46612	9.68347	9.81905	9.3905	9.57328	9.4111	9.69981	9.48957	9.50152	9.74423	9.58986	9.72498	9.98348	10.5457	9.68193	11.3865	11.2831	11.4512	11.2527	9.55263	9.6775	11.0521	10.7547	10.9112	10.889	9.70042	10.4429	10.7899	10.8844	9.96403	9.99913	9.89718	9.94426	9.56616	9.45619
245250_at	8.59055	5.21395	5.00899	5.94913	5.48456	6.06719	6.26835	7.80025	7.22199	5.30198	5.32629	8.10459	7.7691	6.58884	6.11123	5.05161	5.42109	5.25565	5.35177	6.63466	7.33491	10.1112	10.0729	9.49247	9.20294	6.1033	8.93188	9.10596	8.52476	6.10177	6.93026	6.00871	5.87913	5.43236	6.73707	5.07774	5.68926	4.91026	5.25443	7.31809	8.24354	5.16763	5.04486	5.0951	5.47176	9.29325	9.10133	9.3519	9.28368
245251_at	8.24997	7.50439	7.24511	7.72877	7.46875	8.6746	8.75014	7.85565	7.48726	7.19854	7.26896	7.34608	7.23857	7.30565	7.38808	7.20014	6.97192	7.29494	7.01375	7.12633	7.17386	9.61772	9.89073	10.8434	10.572	7.22536	6.98444	7.60502	7.23228	7.48603	7.37947	7.18637	7.08285	7.41581	7.16459	6.82548	7.25199	6.93236	7.00103	7.3788	7.81625	7.04897	6.78744	6.9165	7.00291	7.50562	7.44417	7.6558	7.55886
245252_at	10.0126	5.96896	5.34788	6.77852	6.11639	8.21912	8.0646	8.24923	8.49824	5.56664	5.4126	7.34783	7.55198	7.35401	6.09294	5.64314	6.26788	5.70531	6.13293	6.30672	6.71105	6.86765	7.33431	6.15284	5.76322	7.13306	8.50567	6.8624	5.75078	6.71946	7.02498	6.20056	6.41296	6.49988	7.35834	5.5493	6.10383	6.19227	5.95429	8.36598	8.1024	5.80309	5.94588	6.21131	6.09691	8.37623	8.07651	8.42558	8.06751
245253_at	6.04848	6.4431	6.33619	4.9787	5.83366	9.33409	9.40813	8.88215	7.0055	6.44117	7.1123	6.9634	6.76853	5.89332	5.98112	6.41839	5.83243	6.01579	6.05308	6.61756	6.79085	6.50637	5.77244	6.1227	6.10099	5.79393	5.76671	7.25298	6.75104	8.39399	7.04648	7.06317	7.68034	6.20569	6.28512	6.56811	6.61782	7.47121	6.46342	6.87528	8.75201	9.05142	9.05586	7.94743	7.93644	6.14498	6.89894	6.43459	6.1697
245254_at	9.46405	8.70931	8.51717	7.85312	7.83897	9.80383	9.63135	9.3229	9.19605	8.32291	8.28505	8.73997	8.93536	9.33579	9.17605	8.68238	8.19412	8.66019	8.56391	8.98888	9.15963	8.81462	8.85767	8.49692	8.4923	8.93166	8.72518	8.93259	8.64464	8.64768	8.49967	7.95784	8.20979	9.28868	9.16234	8.44758	8.61559	8.44003	8.69531	9.22564	9.41222	9.61911	9.29518	9.0722	8.95116	8.76397	8.97999	9.0655	9.14506
245255_at	8.63115	8.5655	8.60167	8.6787	8.60807	8.43414	8.60848	8.31766	8.2318	8.52395	8.46685	8.62818	8.56901	8.54846	8.59235	8.39838	8.52091	8.28339	8.41196	8.57631	8.73126	8.64708	8.3779	8.28577	8.34289	8.6217	8.5217	8.48068	8.38449	8.5153	8.43004	8.36792	8.45577	8.30628	8.47234	8.35875	8.29346	8.31778	8.23799	8.38922	8.27901	8.22689	8.24465	8.09555	8.17461	8.45112	8.51905	8.63624	8.675
245256_at	6.69149	6.90808	6.6258	6.83506	6.80441	6.61837	6.37043	6.7927	6.40445	6.60201	6.87577	6.74412	6.42086	6.89789	6.63084	6.71241	7.06437	6.83967	6.69304	6.83176	6.84423	6.65558	6.54099	6.90118	6.61092	6.52643	6.62706	6.54403	6.60477	6.50935	6.92604	6.45206	6.36902	6.54559	6.67076	7.12207	7.0042	6.93444	6.89994	6.30893	6.64496	6.5807	6.74859	6.81958	6.91137	6.53237	6.68756	6.7863	6.36585
245259_at	5.03096	5.23244	5.06583	4.7492	5.00572	4.82711	4.93283	4.88248	5.18357	5.03745	5.01737	4.79655	5.0732	5.04141	5.18126	5.26379	5.24102	5.08705	5.08075	5.02984	5.2	5.04086	4.94288	5.09087	5.06315	4.98175	4.89081	5.08201	5.26427	5.01089	5.0847	4.8855	4.90354	5.1044	5.07949	5.12377	4.95297	4.92344	4.95068	5.08856	5.06993	5.19139	5.48111	4.90398	4.91985	4.88783	5.18262	5.57779	5.404
245260_at	8.12074	8.29575	8.39729	8.07799	8.00995	8.12025	8.09384	8.30277	8.26352	8.14487	8.41807	8.40899	8.36212	8.11585	8.19449	8.12145	8.17623	8.24815	8.12655	8.37917	8.22803	8.27116	8.08077	7.89427	8.05779	8.16075	8.05134	8.25511	8.20617	8.05425	7.94577	7.88339	8.06589	8.06793	8.05316	8.05366	8.09548	8.33512	8.30993	8.18159	8.20501	8.20412	8.21922	8.1822	8.19761	8.08078	8.14975	8.19068	8.0134
245261_at	7.32345	7.31708	7.37563	8.46427	8.71432	7.59614	7.4438	7.24918	7.23858	7.2661	7.36325	7.02134	7.38298	7.67462	7.67149	7.44379	7.42158	7.33782	7.24655	7.5517	7.52418	7.21996	7.41881	7.2547	7.45024	7.51278	7.5485	7.37474	7.53538	7.07938	7.24611	7.43455	7.40242	7.51926	7.56833	7.59032	7.48985	7.23545	7.38651	7.20805	7.3934	7.19767	7.29686	7.36206	7.48699	7.61925	7.73962	7.81526	7.63446
245262_at	6.16268	7.21097	7.34605	6.98119	6.24984	7.27807	6.47179	6.2959	7.06862	7.21581	7.41549	7.30712	7.01183	7.91223	7.6252	6.43633	7.38831	6.46851	7.02571	6.99703	7.02669	7.16126	7.63439	7.75742	7.8969	7.2745	7.27191	6.38257	6.86487	5.94135	6.13333	5.94816	6.38666	7.3106	7.54655	5.90854	6.27698	5.79552	6.3745	6.79742	6.70141	6.49728	6.56393	7.44225	7.18701	7.21137	6.91513	6.66309	6.69482
245263_at	9.00503	9.02166	9.09009	9.10042	9.20865	8.95386	8.56312	9.14593	9.35876	9.11034	9.20258	9.28663	9.05253	8.96221	9.11805	9.15244	8.90408	9.26897	9.17274	9.40571	9.40174	9.11579	9.1954	9.03566	9.14698	9.12259	8.90352	9.00506	8.94704	8.70107	8.42359	8.64228	8.47485	9.0511	9.16811	8.87088	9.04037	8.6874	8.82079	9.2739	9.11472	9.14915	9.15593	9.17558	9.25787	9.06018	9.20873	8.98678	9.01117
245264_at	8.08981	7.42407	7.00441	9.57632	9.153	6.75172	6.22431	6.71138	8.37248	7.12112	6.86669	7.95769	8.00623	9.25606	8.40831	7.70861	8.69402	7.59437	7.88422	8.71148	8.22193	7.59667	8.55904	7.73706	7.53402	9.3916	9.5061	7.20878	7.30491	8.12685	8.37045	8.7861	8.28463	8.6802	8.75195	7.58381	7.54051	7.29779	6.78466	8.15501	7.05975	8.31452	8.20914	7.80744	7.63646	8.97301	8.60871	7.52692	7.21814
245265_at	9.4593	10.6329	8.86719	7.16161	7.16353	9.51108	9.49227	9.28295	9.44232	9.9733	10.3651	8.56051	9.12915	8.72076	8.82385	9.18413	8.41696	11.1082	10.5963	8.69708	8.90134	9.14467	8.81569	8.43155	7.84243	8.92111	10.0745	11.2126	9.89946	9.61146	9.63164	8.55052	9.16914	8.40456	8.6581	6.4133	7.68324	10.3661	9.92039	9.67269	9.87222	9.18193	8.96376	10.5726	10.4975	9.54205	9.46526	10.039	9.72758
245266_at	9.03158	7.48938	6.91516	7.43179	7.00739	7.47634	7.13546	7.23948	6.91812	6.95982	7.28184	6.38018	6.68168	7.50415	7.15931	6.73198	7.0164	6.76607	6.80978	7.25319	6.77532	6.64602	6.94709	6.50127	6.63409	7.13597	7.68136	7.3361	7.1522	7.27267	7.5351	6.53015	6.98845	6.76952	6.9956	6.25306	6.3873	6.82605	6.63094	7.01223	7.43525	6.87182	7.06853	7.106	7.09934	7.71795	7.67096	7.64091	7.42476
245268_at	7.00471	7.18999	7.12507	7.21724	7.36259	7.12293	7.16286	7.07873	7.1866	7.18349	7.1885	7.37592	7.2076	7.24763	7.08257	7.09282	7.15706	7.1002	7.28658	7.12944	7.11881	7.06053	7.05628	7.1617	7.15155	7.27361	7.39687	7.27976	7.15673	6.91	7.00006	6.90518	6.60467	7.23124	6.95339	7.07862	7.01509	7.12867	7.01596	7.22477	6.97968	7.08692	6.98088	7.23353	7.01522	7.02409	6.80684	7.04485	7.25401
245269_at	8.60181	8.70949	8.6099	8.91226	8.93379	8.86169	8.7748	8.94045	9.08598	8.92045	8.79214	9.45687	9.18349	9.4198	9.62816	9.30146	9.32922	9.37927	9.37806	8.92249	8.9997	9.48925	9.4879	9.87748	9.72883	9.36672	9.36948	8.95316	8.6738	9.3619	9.39562	9.40158	9.39073	9.39735	9.53024	9.68435	9.47248	9.63871	9.78327	9.05158	8.82631	9.19694	9.36705	9.59157	9.50373	8.96656	9.03532	8.95442	8.95987
245270_at	11.0249	11.3762	11.2985	11.14	11.0565	11.264	11.4779	11.4242	11.4619	11.1849	11.3639	11.1718	11.0873	11.0303	11.1449	11.5739	11.5312	11.8577	11.9842	11.4901	11.1576	11.1581	10.9815	11.0374	11.1594	11.184	10.9137	11.2061	11.2557	10.4848	10.7705	9.99684	9.67248	11.1608	10.9291	11.1257	10.9839	11.3311	11.6372	11.3482	11.5932	11.6121	11.5562	11.2153	11.3851	10.622	10.9596	11.0773	10.9281
245271_at	8.24896	8.21166	8.04174	7.37039	7.25276	8.11311	8.10294	8.21559	7.7068	7.95694	7.91974	7.82981	7.68485	7.73583	7.72736	7.97098	7.94323	8.01688	7.99985	7.82845	7.79986	7.74427	7.67533	7.71596	7.77486	7.60912	7.6688	8.08255	7.91425	8.09821	8.13658	8.27185	8.32687	7.89589	7.8483	7.94783	7.99363	8.37526	8.08931	7.68615	8.00969	7.9614	8.24567	8.07393	8.17752	7.74647	7.85649	8.09655	7.74608
245272_at	7.05204	5.48809	5.49337	9.91003	10.0763	5.3942	5.29569	6.37204	6.51804	5.98372	5.69397	6.6039	6.32523	6.35597	6.08061	6.00525	6.01077	5.95819	5.751	5.9245	6.08135	5.99971	5.94263	5.67082	5.37143	6.15024	7.05269	6.52588	6.63974	6.8329	6.96161	6.62818	6.75572	6.21155	6.27707	6.19189	5.88713	6.30339	5.99912	6.6248	6.45278	6.04646	6.11001	5.96742	6.09737	7.1233	6.75759	7.53304	7.47541
245273_at	7.8404	7.60768	7.68246	6.91075	7.0865	7.93231	7.87038	7.77539	7.65369	7.68314	7.64105	7.3985	7.43631	7.36745	7.28252	7.389	7.46787	7.61979	7.67653	7.46578	7.5574	7.27657	7.21422	7.32304	7.17423	7.44228	7.66517	7.68544	7.50644	7.94732	7.96471	7.76883	7.86994	7.41277	7.44917	7.73174	7.63937	7.75227	7.79237	7.69009	7.67107	7.52244	7.62532	7.56492	7.61791	7.25802	7.25721	7.47068	7.41983
245274_at	8.80241	9.62509	9.55943	9.09128	8.90939	9.81423	9.57494	9.5322	9.57581	9.44347	9.26549	9.66053	9.35287	9.52495	9.49877	9.342	9.26839	9.29529	9.42459	9.49594	9.357	9.22033	9.40717	9.25846	9.32501	9.53927	9.51136	9.28597	9.26869	8.22634	8.60995	8.06024	8.19797	9.42049	9.40302	9.05807	9.00854	9.00825	9.36819	9.50151	9.6294	9.34841	9.31216	9.12263	9.22058	9.4343	9.3939	9.51236	9.58442
245275_at	5.56607	4.79387	4.84735	4.3922	4.85174	9.85402	9.84691	10.0297	5.3029	4.96913	5.34625	5.15643	5.26097	4.4234	4.70502	6.26377	5.4568	5.26095	5.05892	4.99988	5.0783	5.34946	4.73411	5.28989	4.60274	4.63321	4.71408	5.2687	4.80738	8.69337	7.9714	7.44166	7.59051	4.75961	5.22049	7.62951	7.86627	8.97666	6.55425	5.74119	9.62669	10.7733	10.999	9.71698	9.72339	4.56867	7.54323	5.89226	5.68283
245276_at	7.27661	7.29549	7.94901	7.01968	7.31295	7.60591	7.77869	8.24712	8.24045	8.03431	7.87745	8.86159	9.34747	7.79273	7.82046	7.82189	7.61266	7.12087	6.91819	7.92024	8.20444	10.7697	11.0148	9.90525	10.3833	7.58881	7.89004	7.93418	8.27119	7.79081	7.93092	7.26955	7.1521	7.84149	7.89441	7.58507	7.77695	7.34857	7.55097	8.41924	8.04732	7.48857	7.61818	6.83042	6.95588	8.22298	8.13332	7.97046	7.7872
245277_at	8.24559	8.60479	8.5294	8.50783	8.52279	8.6331	8.32556	8.25231	8.54936	8.79221	8.84102	8.55149	8.80409	8.52807	7.84379	8.34421	8.89308	7.35146	7.74245	8.87037	8.76837	8.59176	8.52174	7.78051	7.46574	8.32058	8.52223	8.43345	8.68516	8.41233	8.85359	7.92062	7.94699	8.46926	8.51447	7.82361	8.32662	7.98105	7.74204	8.39432	8.49688	8.8058	8.66102	7.67324	7.72768	9.67879	9.71996	8.90779	8.98302
245278_at	7.87044	8.0388	8.03986	8.68946	8.63387	8.31198	8.40328	8.40755	8.07433	8.67726	8.44599	8.33388	8.04877	8.27932	8.28145	8.39358	8.28947	8.07825	8.17296	8.57651	8.40724	8.12125	8.04194	8.13475	8.36547	7.98505	8.11201	7.97459	8.27213	8.57462	8.44116	9.13222	8.66072	8.35872	8.31868	8.85815	8.59602	8.19384	8.21687	8.14215	8.26782	8.32645	8.55972	8.6576	8.87942	7.84682	7.96871	7.96113	7.72185
245279_at	8.67356	8.41699	8.0125	8.07385	8.20019	8.19085	8.28771	8.44533	8.06166	8.30136	8.21588	7.85141	7.94528	8.22846	8.17734	8.28324	8.14053	8.39291	8.29902	8.00643	8.03651	7.9899	8.00905	8.15733	8.11339	8.33481	8.31429	8.44729	8.2655	9.17601	8.84925	8.82643	8.93166	8.06347	8.2086	8.56901	8.32886	8.72602	8.56327	8.10275	8.36919	8.46468	8.5793	8.26444	8.53284	8.14833	8.19909	8.01714	7.90213
245280_at	7.36832	7.36735	7.37442	7.38234	7.34086	7.67758	7.68181	7.61856	7.46274	7.29138	7.52462	6.69336	7.19558	7.44217	7.34722	7.25599	7.43367	7.29855	7.3944	7.588	7.47969	7.23573	7.44918	7.32918	7.17248	7.29893	7.36089	7.47561	7.40655	7.37592	7.63518	7.77065	8.06178	7.33654	7.29769	7.75033	7.60704	7.78066	7.69621	7.43537	7.49515	7.58274	7.61354	7.26279	7.40552	7.32222	7.48144	7.44543	7.49839
245281_at	11.7823	11.974	12.1043	12.1613	12.2216	11.5704	11.4634	12.2095	12.5123	12.3994	12.4334	12.4538	12.2806	12.1773	12.3001	12.4951	12.3257	11.9652	11.8231	12.5942	12.5104	12.1104	12.1739	12.231	12.2944	12.1481	12.2349	11.9456	12.1494	11.911	12.026	11.6068	11.6412	12.3761	12.2448	12.2762	12.4029	11.9275	12.1096	12.3999	12.2225	12.7547	12.7728	12.1363	12.2525	11.9588	11.8843	11.8868	11.8877
245282_at	8.66201	8.52071	8.7348	8.53255	8.63041	8.44924	8.60179	8.84699	9.15499	8.89948	8.99431	8.26077	8.70264	8.77402	8.57832	8.81006	8.78264	8.75134	8.96788	8.7194	8.70648	8.56094	8.51955	8.40284	8.3288	8.61661	8.91113	8.91501	8.84814	9.24986	9.12733	9.63367	9.59504	8.90492	8.82188	9.18739	9.04426	9.03717	9.07874	8.97753	8.88241	9.35223	9.42841	9.05753	9.27526	8.62214	8.43375	8.45164	8.62524
245283_at	5.87238	5.6114	5.87146	6.06694	6.03925	5.49109	5.82015	5.82811	5.83809	5.74435	5.75213	5.89367	5.96124	6.04153	6.04566	5.93073	5.95924	5.90273	5.76429	5.99843	5.98291	6.0729	6.11043	6.39396	6.45127	5.79986	6.1928	5.77951	6.15827	5.88453	6.12913	6.25324	6.11999	6.03239	6.20741	5.97735	5.89509	5.95718	5.65075	5.86133	5.78811	6.27312	6.15051	6.06145	6.26945	6.01087	5.73602	5.7139	5.68765
245284_at	10.0989	10.3197	10.2184	10.1756	10.3189	10.2991	9.96061	10.4705	10.4325	10.2943	10.2448	10.2741	10.1288	10.3967	10.4232	10.2094	10.09	9.83794	9.84136	10.5149	10.6432	10.1328	10.2721	10.2779	10.4663	10.0564	9.90943	9.88967	10.1313	9.85161	10.0706	9.82846	9.99732	10.179	10.2061	10.1123	10.1866	9.68331	9.85685	10.3514	10.3158	10.4342	10.3018	9.82132	9.99541	10.161	10.171	10.2548	10.3016
245285_s_at	9.46386	10.1681	9.83795	9.67739	9.56993	9.83674	9.82719	9.76116	10.022	9.5425	9.69442	8.51292	9.87226	10.2937	10.1834	9.91055	10.1139	9.57103	9.91799	10.1779	10.2191	9.84253	9.96102	9.79669	9.56143	10.0693	10.0741	9.66829	9.82589	9.40855	9.6361	9.09568	9.22113	10.1157	10.0295	9.47131	9.82787	9.51196	9.83936	9.87981	9.84957	10.4957	10.3581	10.2047	10.3933	10.1996	10.1031	9.75013	9.38743
245286_at	11.8099	11.9469	11.9413	11.7297	11.8423	12.0693	12.1311	11.9858	11.9388	11.8851	11.9803	12.0404	11.8598	12.0271	11.9189	12.1364	12.2503	12.252	12.1836	12.0833	12.0259	11.8959	11.9632	12.08	11.9229	11.9321	11.9625	11.9416	11.9441	12.0706	11.9872	12.0336	12.0059	11.9395	11.9817	12.1664	12.2267	12.0565	12.0934	11.8099	11.9851	12.2969	12.1842	12.3072	12.4337	11.9801	11.8342	11.8957	11.7578
245287_at	8.46491	8.7487	8.71202	8.83344	8.8853	8.54485	8.40995	8.62143	8.59697	8.46722	8.73232	8.51967	8.57618	8.76904	8.80967	8.61058	8.5825	8.75429	8.48507	8.93119	9.08904	8.5158	8.71082	8.55666	8.70003	8.70065	8.74528	8.36252	8.50378	8.44834	8.49881	8.33958	8.47066	8.41035	8.79311	8.57514	8.69848	8.23663	8.33888	8.60785	8.58908	8.68952	8.59084	8.51182	8.64766	8.75212	8.8036	8.74772	8.42165
245288_at	8.1551	8.31766	8.28413	8.50411	8.48775	8.35381	8.07004	8.38816	8.32414	8.44306	8.39685	8.27698	8.1863	8.28614	8.36455	8.4558	8.39925	8.29461	8.28463	8.26854	8.24522	8.19891	8.27289	8.42641	8.51278	8.27069	8.2902	8.23967	8.3606	8.2531	8.26387	8.36764	8.4047	8.27476	8.42731	8.39374	8.39206	8.38538	8.48644	8.2911	8.37105	8.6174	8.59313	8.449	8.68409	8.16816	8.29402	8.28951	8.23768
245289_at	10.6509	10.3528	10.3416	10.273	10.0134	10.7381	10.8021	10.7051	10.204	10.3636	10.3449	9.94586	10.1072	10.3128	10.1202	10.236	10.2884	10.1865	10.2599	10.3112	10.3272	10.1943	10.1968	10.3686	10.2627	10.3122	10.3409	10.5445	10.4158	10.8044	10.6407	10.6178	10.6921	10.2292	10.3287	10.3103	10.3576	10.4822	10.4373	10.2571	10.653	10.3233	10.383	10.1541	10.1039	10.3009	10.2729	10.7048	10.7073
245290_at	8.19213	9.21497	9.56113	8.84451	8.716	10.1224	9.98182	10.2786	9.49942	9.66896	10.0447	9.76505	9.38647	9.08075	9.06723	8.79408	8.96649	8.73739	8.77155	9.19269	9.33851	9.33456	9.26221	9.56159	9.74978	9.12244	9.37598	10.0005	10.1129	9.47982	9.32865	9.20274	9.1759	9.41049	9.37877	9.40821	9.08918	9.19802	9.18255	9.65429	10.2378	8.89918	8.85089	8.54032	8.81614	9.14889	9.09868	8.85608	8.84973
245291_at	9.48704	9.32482	9.52745	9.38908	9.35601	9.36667	9.20324	9.59544	9.45695	9.30122	9.35745	9.70263	9.31488	9.27175	9.27168	9.46207	9.38915	9.75184	9.65395	9.59386	9.35473	9.25234	9.30858	9.08075	9.26443	9.42299	9.17668	9.43863	9.40774	9.23633	9.38231	8.84645	8.39643	9.48016	9.56159	9.33776	9.4202	9.16345	9.24203	9.31883	9.45499	9.36039	9.39466	9.61318	9.55576	9.16786	9.44176	9.45053	9.31851
245292_at	8.04902	8.01297	8.13758	8.07551	8.10271	7.99552	8.51939	8.17039	8.1144	8.35339	8.22973	8.1794	8.24118	7.98473	8.00748	8.31561	8.18895	8.16061	8.08476	8.05258	8.11803	8.1271	7.9096	7.9863	7.98041	7.98653	7.77588	7.99946	7.90972	8.37045	8.26617	8.3384	8.50148	8.1111	8.0842	8.34801	8.43594	8.28698	8.49745	7.96556	8.04455	8.31669	8.28598	8.16167	8.22624	7.99367	7.86697	8.10622	8.06326
245293_at	8.92707	8.42595	7.8505	8.95814	9.06682	8.08438	8.01342	8.23713	8.04166	7.59871	8.11389	7.82409	7.91669	7.83931	7.88713	7.89241	7.83923	8.28109	8.21182	8.12158	8.05044	7.96344	8.07559	7.82878	7.95632	8.00285	7.86898	8.46235	7.97157	8.59345	8.07589	7.74952	8.32609	7.91842	7.76028	7.71954	7.71124	8.27376	8.29328	7.91487	8.35211	8.72575	8.52667	8.15255	8.29288	7.77689	8.14504	7.80828	7.54339
245294_at	7.68977	7.62038	7.76146	7.30928	7.40969	7.63412	7.69705	7.56356	7.69403	7.85929	7.81585	8.03435	7.47489	7.58425	7.67636	7.70534	7.61279	7.44247	7.55386	7.67609	7.73819	7.54865	7.46538	7.52934	7.35299	7.53442	7.51661	7.50635	7.71464	8.02649	8.00696	8.62683	8.26451	7.78675	7.68186	8.07792	7.99345	8.00879	7.95754	7.70916	7.58822	8.02227	8.18458	8.06397	8.13004	7.22742	7.40878	7.21697	7.16495
245295_at	8.28418	7.62088	7.84473	7.77371	7.72967	7.82704	7.88092	7.66763	7.76063	7.93095	7.7984	7.81124	7.68427	7.91119	7.77983	7.54945	7.71136	7.45953	7.78917	7.67207	7.73365	7.65197	7.8045	7.60265	7.54715	7.88943	8.06	7.73385	7.79391	7.51554	7.75768	7.83702	7.77694	7.90578	8.057	7.57196	7.48848	7.61607	7.66205	7.67002	7.63355	7.50169	7.5028	7.64261	7.7147	7.72377	7.66862	7.63863	7.74544
245296_at	8.67819	9.52739	9.02847	8.35024	8.22059	9.30803	8.96146	9.081	9.01194	8.87248	9.3586	9.05969	8.85481	9.42095	9.22487	8.73242	8.69328	9.51882	9.53271	9.33205	9.07616	8.97036	9.53154	8.81847	9.04941	9.43074	9.68246	9.40553	8.9441	9.24182	9.39262	8.47014	8.65293	8.91303	9.01196	9.45085	10.073	9.92469	9.80136	9.02215	9.13251	8.86558	9.13489	9.01434	8.76715	9.15905	9.63982	8.92472	8.85155
245297_at	7.116	7.42512	7.45645	7.38269	7.5155	7.42051	7.49554	7.3365	7.26493	7.20737	7.09136	7.51955	7.26378	7.3982	7.48568	7.2594	7.06836	7.13021	7.18377	7.44215	7.68445	7.2253	7.30173	6.93276	7.17573	7.42457	7.24371	7.32732	7.20038	6.47249	6.86199	6.37768	6.68686	7.22955	7.38248	6.84795	7.00721	6.63799	6.91766	7.29747	7.21709	7.06964	7.12935	6.93021	7.08825	7.56199	7.12687	7.3996	7.34812
245299_at	10.2819	10.3585	10.0526	9.92726	9.6263	10.5918	10.5648	10.2291	10.1529	9.95109	9.83828	10.2291	9.98958	10.3443	10.0361	9.60022	9.87959	9.34731	9.40215	10.3752	10.4059	9.95453	10.0876	9.94072	9.9049	9.88325	10.0129	9.83658	9.8912	10.3745	10.411	10.3307	10.3817	9.97823	10.0441	10.2257	10.0837	10.1628	9.88133	10.0763	10.3274	9.81842	9.90793	9.40504	9.31869	10.1576	10.1488	10.4152	10.4412
245301_at	7.15732	7.35006	7.39803	7.1903	7.41561	7.03836	6.98837	7.10694	7.27332	7.31456	7.46278	6.75022	6.93701	6.99385	7.32346	7.56516	7.36858	7.71287	7.54393	7.46324	7.56554	6.96638	6.85732	6.89297	7.01984	7.25791	6.79588	7.39705	7.25142	7.17217	7.07376	7.0613	7.08916	7.27133	7.17302	7.35487	7.3022	7.40982	7.50426	7.20026	7.0612	7.43131	7.38439	7.46582	7.38889	6.82419	7.12119	7.33672	7.38316
245302_at	6.06745	6.38707	6.23434	4.50457	4.71349	5.58714	5.61657	5.96646	5.88561	5.89733	6.09814	5.51147	5.83068	5.27427	5.40133	5.87102	5.42435	5.93117	5.71019	5.23963	5.55245	6.0431	5.51007	5.78297	5.26622	5.0981	4.98348	6.01223	6.15402	6.9884	6.79861	6.15567	6.53567	5.53896	5.50281	6.62184	6.55966	7.02048	6.633	5.58118	6.20489	5.82301	5.96703	6.43632	6.22617	5.78962	6.0674	6.71276	6.63041
245303_at	6.14236	6.31934	5.94488	6.17722	6.27558	5.91204	5.91388	5.97923	5.79876	5.89317	5.87159	6.17937	5.80072	6.2088	6.14257	6.10951	5.86018	5.96123	5.65892	6.24408	6.40827	5.92258	5.95616	5.6342	5.64593	5.94079	5.77434	6.03438	6.04264	6.00056	5.48719	5.95122	6.00791	5.98598	6.12731	5.49404	5.74031	6.13274	5.60277	5.96979	6.01267	5.81759	5.87409	5.79919	6.01434	6.00231	6.0154	6.02854	5.59791
245304_at	7.45553	8.652	8.46497	8.05999	7.98987	8.08953	8.33552	7.96329	8.68228	8.04937	8.27635	8.62168	8.97465	8.70911	8.63827	8.70458	8.73091	8.95608	9.0434	8.647	8.75611	8.67389	8.72477	8.49884	8.31046	8.81164	8.55679	8.3684	8.28489	8.32747	8.16402	8.13122	8.57911	8.79342	8.71193	8.1242	8.26208	8.29842	8.22959	8.61327	7.83422	8.95789	8.74151	8.68367	8.78869	9.23956	8.85409	8.98653	8.83637
245306_at	13.152	8.76571	8.26947	8.10783	8.12724	7.77294	7.6464	8.67156	8.05637	7.67934	7.96236	8.89022	8.02557	9.29388	7.82402	6.62984	6.97907	6.55199	6.43325	8.58198	8.33481	9.26551	9.35695	9.22045	9.31698	9.57363	8.82839	7.90375	8.31373	7.39492	7.67379	6.9155	6.38924	7.63553	8.61593	6.87854	7.19535	6.59435	6.82396	8.17459	8.19538	6.4734	6.32822	6.37505	6.00005	10.958	11.4496	12.8904	12.9464
245307_at	7.22388	7.47139	7.50347	7.25002	7.23911	7.52853	7.77765	7.13097	7.39085	7.83981	7.67055	6.89398	7.67853	7.41065	7.68171	8.17206	7.70389	7.84799	7.72862	7.38914	7.51805	7.55139	7.35115	7.40939	7.00763	7.27475	7.30232	7.44951	7.57088	7.68588	7.78738	8.07557	8.07494	7.72683	7.35303	8.18304	8.25508	8.19885	8.32854	7.09718	7.37559	8.15711	8.17175	8.18619	8.26005	7.41013	7.1806	7.57983	7.55824
245308_at	8.26305	7.75727	7.2774	7.7848	7.68686	7.48458	7.64719	7.24064	7.38472	7.52432	7.71195	7.49713	7.34651	7.79364	7.69651	8.10921	7.98621	8.00222	8.16217	7.7011	7.75337	7.26773	7.46646	7.59752	7.52519	7.41578	7.45002	7.33924	7.41378	8.00573	7.92311	8.31577	8.15698	7.42173	7.6558	8.17343	8.16907	8.3479	8.36308	7.32979	7.48486	7.89256	8.03525	8.36811	8.48131	7.5309	7.57195	7.58862	7.26447
245309_at	7.77629	6.85554	7.15638	6.22611	6.5259	6.50671	7.32799	7.37098	7.07937	7.26168	7.06231	6.89265	6.98378	6.63277	7.05188	7.31291	7.26222	7.08151	7.15965	7.11378	7.09397	6.99349	6.59	6.61297	6.36212	6.85482	6.31455	6.93619	7.37246	7.56152	7.40713	7.19645	6.81068	7.25109	7.10512	7.32543	7.41747	7.14013	7.25269	7.1165	7.15384	6.9944	7.13003	7.06007	6.96306	6.80857	7.00261	7.34143	7.42768
245310_at	6.85243	6.95559	6.79877	6.55432	7.00697	7.29842	7.84526	6.6418	6.57364	6.5916	6.93541	6.39581	6.71804	6.70324	6.91786	7.09598	6.77371	7.07732	6.94529	6.87459	6.73123	6.90502	6.74757	6.60773	6.47522	6.72441	6.50819	6.97869	6.77922	6.64306	6.37418	6.04347	6.53283	6.85145	6.61123	6.84419	6.77129	7.22925	7.26068	6.52953	6.83125	6.9132	6.74905	6.87516	7.01496	6.74452	7.02932	7.04863	6.84305
245311_at	11.4969	11.7386	11.6791	11.4264	11.3877	11.478	11.6067	11.3548	11.3877	11.3566	11.4864	11.5951	11.5418	11.5251	11.6174	11.4943	11.5182	11.1611	11.0445	11.6719	11.4868	11.4919	11.5074	11.235	11.3336	11.6992	11.4214	11.7574	11.6897	11.2982	11.1735	10.3953	10.207	11.5375	11.4359	11.4195	11.1467	10.7555	10.3521	11.3842	11.4122	11.0592	10.8553	10.3573	10.3452	11.6721	11.7648	11.6445	11.2921
245312_at	5.0502	4.98166	5.0922	5.1644	5.2791	5.05541	5.05004	4.88545	4.93776	5.07887	4.96793	5.34148	5.09122	5.11193	5.0002	5.12867	5.07025	5.10015	4.88086	5.44241	5.28768	4.85422	4.96561	4.96079	4.84237	5.02797	4.97665	5.00841	5.02587	4.92766	5.06812	5.11439	5.43743	5.10295	4.78371	5.07024	5.10982	5.14636	4.99451	4.91098	5.07636	5.10101	5.11497	5.15859	5.10746	5.01088	4.95775	5.00718	4.77492
245313_at	9.28852	7.89198	7.58778	11.4823	11.4241	8.27454	8.39404	7.67885	7.58537	7.59296	7.60495	7.60481	7.52224	7.99498	7.57009	7.81705	7.83477	7.55342	7.61746	7.63201	7.49635	7.77143	7.96363	8.40111	8.29321	7.64369	7.63398	7.82244	7.66349	7.85706	8.10365	8.10752	8.43329	7.71071	7.63046	7.75355	7.87038	8.15545	8.06771	7.44781	7.70342	7.96206	7.94585	7.65332	7.89608	7.73491	7.68496	7.92353	7.85081
245314_at	6.02647	6.11503	6.36917	6.65475	6.52041	6.45924	6.73673	6.36992	6.34976	6.23178	6.39063	7.12336	6.55203	6.54935	6.37542	6.49895	6.54688	6.51171	6.69668	6.40694	6.61159	6.4883	6.40348	6.42664	6.71328	6.44799	6.73494	6.38577	6.36212	6.19896	6.23076	6.09187	6.47132	6.38643	6.11978	6.61846	6.76263	6.58739	6.62809	6.35169	6.22182	6.52224	6.41086	6.21955	6.59856	6.11446	6.06606	6.20668	6.2141
245315_at	9.70455	9.45782	9.35486	9.35539	9.29838	9.21179	9.25148	9.25989	9.11752	9.20655	9.36021	9.20219	9.3103	9.16247	9.26045	9.51182	9.64654	9.76141	9.7683	9.41475	9.30359	9.27816	9.27423	9.2103	9.1595	9.49463	9.34912	9.64411	9.42813	9.71457	9.4672	9.63697	10.1077	9.28502	9.22005	9.48957	9.40198	9.94724	9.8813	9.14629	9.13344	9.57569	9.54364	9.6158	9.70262	9.16321	9.32427	9.26573	9.11737
245316_at	8.3013	8.37007	8.49067	8.42983	8.67206	8.22391	8.3296	8.29792	8.44634	8.48109	8.48122	8.32919	8.20804	8.33091	8.36122	8.14972	8.27078	8.16672	8.36001	8.78321	8.6691	8.18806	8.27363	8.21752	8.42834	8.45663	8.44297	8.3219	8.51502	8.06827	8.0173	8.21036	8.2473	8.34374	8.43925	8.1487	8.05924	7.94284	7.95999	8.46652	8.39544	8.39042	8.40104	8.11039	8.25466	8.12869	8.15883	8.36892	8.32469
245317_at	6.44028	7.257	6.58824	7.46499	6.61382	8.56704	8.72176	6.46772	6.63139	6.79422	6.64865	6.90201	6.85044	7.06037	6.445	6.69884	9.12849	6.96195	7.11975	6.51371	6.91549	6.77477	6.45989	6.64522	6.5461	7.26373	8.20414	8.1056	6.56097	7.52352	7.22595	8.58868	8.17596	6.78039	8.15627	7.15407	7.63159	7.84595	7.5166	6.32625	6.75921	7.08439	7.05478	7.60655	7.51961	8.71935	7.8995	6.36068	6.73323
245318_at	11.6444	12.4539	12.4389	12.2937	11.9696	12.2448	12.06	12.1501	12.3904	12.2804	12.2454	12.2855	12.6161	12.657	12.6841	12.3067	12.3837	12.4142	12.4496	12.806	12.7945	12.4406	12.558	12.2875	12.1888	12.5394	12.5406	12.1133	12.0805	10.568	10.8434	9.69922	9.13923	12.4324	12.4526	11.2179	11.3585	11.5745	12.0486	12.3487	12.3048	12.2243	12.1588	11.999	11.9028	12.4703	12.3504	12.4786	12.5077
245319_at	6.13626	5.22391	4.95835	4.91505	5.10846	5.91216	5.83977	6.97707	5.29449	5.13021	5.40091	5.19871	4.83575	5.13919	4.95339	7.07408	7.07134	9.87979	9.6975	4.88141	4.78389	6.42988	5.64366	9.07638	8.9107	5.25798	5.03103	5.84924	5.69511	8.79225	8.47629	10.3222	10.1882	5.12986	5.20661	8.57372	8.13565	9.92982	9.59393	5.37582	6.59189	7.85361	7.58713	9.83646	9.82108	5.27611	4.92914	5.5314	5.40936
245320_at	7.72457	8.00558	8.15175	7.79256	7.79633	8.02094	8.00977	7.93091	7.71074	8.04728	8.0858	7.43775	7.8726	7.80914	7.70971	8.05145	7.98795	8.11481	7.90533	8.00044	7.81238	7.75015	7.71045	7.5963	7.36831	7.74419	7.62097	7.81967	8.06136	7.95335	7.96535	8.17526	8.30818	7.85583	7.93194	7.88451	8.03385	8.13192	8.17266	7.60969	7.99598	7.74423	7.93807	8.04465	8.07674	7.75693	7.7974	7.85683	7.61644
245321_at	11.7152	12.2154	12.2504	11.9114	11.8179	12.0206	11.9271	11.7606	12.1983	12.2287	12.095	12.4706	12.4938	12.4093	12.3135	12.2264	12.2349	11.9202	11.8856	12.5273	12.5671	12.2951	12.2991	12.1881	11.9695	12.1035	12.2097	11.7515	12.0716	11.3533	11.508	11.4632	11.5966	12.0509	12.2469	11.6798	11.9438	11.8691	11.873	12.1315	11.8771	12.0576	12.0125	12.1157	12.149	12.1673	12.0365	11.8661	11.8071
245323_at	9.51109	9.86075	9.5767	10.6414	10.5976	11.1528	11.4399	10.2893	9.71454	9.6138	9.22283	9.7756	9.45049	10.0562	9.85049	9.61972	9.96848	9.9514	9.83845	9.26831	9.25124	9.52293	9.69756	10.0325	10.0239	9.94102	10.1188	10.1953	9.66218	10.139	10.1202	9.79372	9.56382	9.87786	9.89423	9.83317	9.68662	10.0057	10.1292	9.7907	10.5435	9.65847	9.79738	9.84716	9.83678	10.1828	10.1444	10.441	10.1893
245324_at	11.4249	8.05406	7.91492	7.60667	7.48364	8.06339	8.16035	8.31251	8.1851	7.91582	8.03534	8.07673	8.11444	7.77114	7.83425	8.3385	8.14835	8.55704	8.51776	7.94789	8.08335	8.99626	8.63423	9.08472	9.04587	8.07289	7.77166	8.10989	8.04982	8.49873	8.26227	8.37372	8.50514	8.15084	8.12825	8.38786	8.42359	9.05335	9.18465	8.05827	8.32081	8.2551	8.19218	8.41649	8.28804	7.45162	7.75228	7.71766	7.8016
245325_at	5.2595	5.77301	5.79076	7.60757	5.26141	5.47362	5.01271	4.97072	5.49301	5.13475	5.00321	5.85667	5.38106	6.6831	6.16267	5.557	7.67251	5.44814	5.68386	5.21838	5.34698	5.40214	5.9935	5.47387	5.10406	6.6586	6.80022	5.15049	4.88155	4.8534	4.82955	4.84263	4.7743	5.16245	6.87157	4.93606	4.86157	4.95761	5.26704	4.90902	4.78835	5.55518	5.48556	5.45918	5.5122	6.47927	6.4663	5.41185	5.57758
245326_at	7.07045	7.39707	7.67821	8.06403	8.0899	7.38	7.0949	7.37885	7.58419	7.62946	7.81634	7.85253	7.50701	7.58876	7.5081	7.6096	7.59459	7.64507	7.8675	7.98077	8.09061	7.55449	7.59693	7.22229	7.1835	7.93757	7.81782	7.60018	7.73695	7.23173	7.28509	7.11746	7.15407	7.69805	7.77098	7.49591	7.65259	7.54556	7.52709	7.48138	7.42291	7.6675	7.57725	7.65942	7.8654	8.00298	8.00381	7.58349	7.5202
245327_at	6.32814	6.62812	6.36292	6.17571	6.40476	6.37003	6.52001	6.0341	6.21483	6.45466	6.18553	6.09879	6.47194	6.45043	6.1506	6.50822	6.37535	6.54147	6.51464	6.22857	6.38706	6.15319	6.14249	6.22205	6.0756	6.35358	6.55533	6.381	6.28076	6.28282	6.34167	6.48951	6.35408	6.16366	6.44119	6.34197	6.28141	6.53009	6.7934	6.14671	6.31986	6.4377	6.2881	6.50393	6.32671	6.40349	6.32227	6.63612	6.75006
245329_at	12.5963	8.62226	6.56245	7.19018	6.7965	9.79371	10.1713	10.8681	9.10209	7.01697	7.28719	7.17521	7.03253	7.99394	7.43585	6.10736	6.44259	6.50782	6.49422	6.80234	6.387	8.38022	8.8211	8.30497	7.97728	7.672	9.52997	10.7561	10.3974	10.2878	10.4038	9.0285	9.32071	7.36818	7.56684	6.90086	6.87382	7.46636	6.92814	9.74771	11.0148	6.69512	6.91465	6.64285	6.84089	10.7464	10.5981	12.3538	12.1566
245330_at	8.19224	8.52532	8.45114	9.07539	9.07298	8.33638	8.31116	8.44474	8.81879	8.8426	8.78434	9.03528	8.64165	9.19686	9.06537	8.93653	8.8051	8.4052	8.39823	9.09278	9.16219	8.59244	8.49762	8.45581	8.32778	9.02919	8.99069	8.43135	8.73229	9.08952	9.02829	9.20703	9.22669	9.19356	9.17739	8.98169	9.0663	9.07786	8.81434	8.74569	8.47283	9.36076	9.27118	8.82532	8.9654	8.66628	8.72279	8.31371	8.0727
245331_at	8.29389	8.60441	8.29457	8.28381	8.06291	8.02568	8.16892	8.18739	8.26315	8.49286	8.40456	8.29385	8.25963	8.60204	8.49247	8.17083	8.22743	8.0431	8.11553	8.4606	8.40786	8.09331	8.36308	8.30994	8.04317	8.34885	8.26092	8.29449	8.40692	7.81857	8.28741	8.29856	8.2481	8.52204	8.49094	8.05945	8.16587	7.96223	7.7714	8.43714	8.24805	8.09032	8.03417	8.16297	8.23372	8.71638	8.7053	8.24273	7.66361
245332_at	8.86586	8.8518	9.02871	8.98695	8.79805	9.01662	8.94899	8.80422	8.52527	8.82241	8.74202	9.22953	8.83301	8.8687	8.77185	8.67356	8.80182	8.54324	8.60498	8.81184	8.60542	8.67956	8.78775	8.75291	8.67853	8.91015	8.7943	8.89689	8.74266	8.93739	9.05308	9.26176	9.38439	8.78397	8.66716	8.75826	8.78654	8.72784	8.75421	8.59709	8.7095	8.91266	8.81745	8.59821	8.69546	8.87848	8.85588	8.70926	8.70307
245333_at	8.61853	8.67542	8.87343	9.14351	9.14462	8.53195	8.66363	8.64339	8.45517	8.78907	8.89819	8.36741	8.77638	8.7699	8.77929	8.93991	8.91645	9.01973	9.0108	8.89512	8.89111	8.60644	8.64537	8.45616	8.28679	8.82203	8.91048	8.63992	8.70053	8.74698	8.80086	8.69535	8.83635	8.64544	8.74671	8.96553	9.02797	8.97508	8.82552	8.66439	8.58956	8.75142	8.68789	8.90842	8.99633	9.0422	9.01602	8.88113	8.7265
245334_at	9.14245	9.79266	9.54178	9.59809	8.78659	10.3499	10.0842	10.2701	9.95523	8.71169	8.8617	9.82228	10.3438	11.1386	11.0055	9.58368	9.7402	9.48772	9.56775	9.86616	10.0774	9.9251	10.0207	8.72895	8.86824	10.2096	10.3038	9.16895	9.17993	8.69394	8.8814	8.81468	8.40679	9.77009	10.1291	8.88716	8.72908	8.8804	9.37959	9.89995	10.1225	8.8501	8.86582	9.26769	9.33251	10.9241	10.7194	11.0402	10.7774
245336_at	7.25735	8.17278	8.64497	8.94306	9.12886	8.88538	9.37255	8.89983	8.65487	9.06888	8.54789	8.62733	8.41395	8.43345	8.82244	8.72391	8.42139	8.54445	8.40404	9.20362	8.50113	8.65033	8.40545	8.46705	8.85772	8.07017	7.66619	8.07129	8.72777	7.54257	8.09626	7.3739	6.98257	8.91136	8.73185	8.3429	8.3147	8.0534	8.40238	8.57866	8.92616	8.22445	8.50765	8.02374	7.99266	7.75212	7.80921	8.10589	7.96004
245337_at	7.107	7.81428	7.73333	7.74456	7.58393	7.79034	7.68601	7.47959	7.65002	7.73386	7.56215	7.787	7.62401	7.8862	7.82372	7.62595	7.61879	7.67757	7.52696	7.92986	7.82827	7.73266	7.77947	7.43043	7.61219	7.78151	7.72665	7.52796	7.56941	7.32402	7.11753	7.29526	7.25943	7.63111	7.69529	7.48715	7.45552	7.53291	7.69438	7.44252	7.38856	7.56264	7.50519	7.49212	7.57244	7.9133	7.67533	7.50429	7.42607
245338_at	7.7594	8.39558	8.4276	7.8751	7.93335	8.44188	8.16823	8.65071	8.20765	8.29399	8.30404	7.92369	8.15716	8.21857	8.23335	8.37864	8.40512	8.28799	8.40842	8.13868	8.14522	8.46678	8.50679	9.06789	9.12458	8.14962	7.7996	8.42676	8.33391	8.6898	8.50744	8.49337	8.60519	8.18453	8.21483	8.842	8.56366	8.75319	8.79084	8.2167	8.62449	8.26315	8.28624	8.13218	8.15973	7.84512	8.16079	8.32192	8.0748
245339_at	7.43586	7.73932	7.85393	7.58568	7.57139	7.57687	7.72079	7.6363	7.63992	7.63325	7.73773	8.38403	7.67466	7.55715	7.76972	7.64159	7.58177	7.80825	7.77923	7.85304	7.76575	7.64605	7.58809	7.70045	7.66842	7.80872	7.84263	7.56686	7.48575	7.22356	7.20634	6.94492	7.04991	7.56861	7.54374	7.42256	7.37761	7.39212	7.69989	7.71231	7.41879	7.50531	7.42923	7.44728	7.2836	7.45296	7.48577	7.55876	7.74376
245340_at	10.0757	9.34865	9.30078	8.86112	9.1445	9.21105	9.46433	9.09549	8.85986	9.16183	9.29891	9.14478	9.134	8.91594	9.03951	9.3256	9.23375	9.52015	9.62862	8.87538	8.99495	9.25923	8.82176	9.00845	8.8905	9.07586	8.87356	9.4219	9.31485	9.66717	9.52802	9.46724	9.5215	9.15857	9.13786	9.09358	9.02883	9.46144	9.4653	9.01533	9.25993	9.31612	9.2663	9.56776	9.38576	8.94625	9.31469	9.30158	9.43284
245341_at	5.28507	6.17885	6.41718	5.46903	5.84463	5.67445	5.85352	5.56943	5.56559	5.99327	5.99863	5.59057	5.56503	5.57411	5.69221	5.82728	5.44084	5.78812	5.69929	5.90013	5.9786	5.0779	4.86267	4.67707	4.17398	5.2714	5.1551	6.06028	5.58698	5.88117	5.35273	5.71331	5.71529	5.43339	5.73241	5.76179	5.6507	5.74711	5.41277	5.47041	5.43258	5.85076	5.7019	5.88853	5.83668	4.98704	5.48579	5.30085	5.19498
245342_at	12.0505	12.2166	12.2631	11.9905	12.1905	11.9762	12.0043	12.0884	12.053	12.0757	12.0627	12.2874	11.9667	12.0608	12.1517	11.835	11.9778	11.8372	11.8942	12.2044	12.159	11.9747	12.0039	11.7174	11.9534	12.3982	12.1052	12.455	12.1415	11.6427	11.5145	11.0691	10.9141	12.1205	12.0199	11.5944	11.3924	11.3343	11.338	12.157	12.1448	11.4835	11.4095	11.1438	11.024	11.9692	12.1349	12.1458	11.9609
245343_at	7.45559	8.0103	8.02296	6.51301	7.11572	6.54625	6.9551	7.40235	7.45026	7.55292	7.63183	7.95503	7.91454	6.96614	7.78947	8.37103	7.72839	8.13271	8.18878	7.65191	8.00951	7.85509	7.45186	7.45703	7.21967	7.6349	6.40178	7.87719	7.90817	7.88982	7.3583	6.68559	6.53387	7.86647	7.36905	7.92711	7.93977	7.74037	7.33644	7.58519	7.34482	8.13164	8.04699	7.81366	7.60195	6.91138	7.91985	7.7724	7.49416
245344_at	8.39308	8.51915	8.47706	8.39203	8.1835	8.553	8.45066	8.13531	8.25011	8.64059	8.61999	8.63464	8.43658	8.61889	8.56537	8.51993	8.48966	8.3375	8.23933	8.33414	8.25483	8.44605	8.43311	8.35401	8.06072	8.49729	8.31022	8.38907	8.47088	8.61618	8.6488	9.10079	8.84418	8.8664	8.57412	8.87881	8.90584	8.82919	8.63319	8.41576	8.09135	8.50246	8.52713	8.70049	8.60103	8.50241	8.49665	8.07479	8.19549
245346_at	9.21424	10.6312	10.5747	9.78854	9.66955	12.1287	12.0911	11.2229	10.8602	10.4516	10.8258	11.4423	11.0344	10.4557	10.6176	9.69771	9.42852	10.2253	10.0007	11.0261	11.161	12.6092	12.5343	13.3215	13.2009	10.6659	10.4764	11.1705	11.0384	8.93821	8.53615	9.85303	10.299	10.5358	10.7309	7.28811	7.96672	9.53073	9.36874	10.8582	11.1679	10.5631	10.5446	10.6391	10.6534	11.0113	11.1069	11.0221	11.0223
245347_at	9.98201	10.7293	10.7852	10.854	11.0609	10.2011	9.92874	10.5285	10.5545	10.9036	10.9293	10.1268	10.6189	10.7109	10.828	10.7037	10.7956	11.0028	10.7841	11.1945	11.2835	10.4734	10.6036	10.4175	10.3996	10.7701	10.7123	10.5681	10.7906	9.67736	9.80356	9.59687	9.9354	10.7909	10.7518	10.309	10.4305	10.1685	10.2391	10.5926	10.5281	10.6226	10.5201	10.7352	10.6832	11.0141	10.9837	11.006	10.9371
245348_at	7.8281	8.87523	8.96135	8.0339	8.50455	7.78919	7.84598	9.11841	8.75752	9.05828	9.62853	8.83471	8.95003	8.05368	8.30651	9.21877	8.727	9.49276	9.2127	8.34676	8.78028	9.07872	8.26165	8.74376	8.31801	8.56765	7.94689	9.37229	9.67731	10.0185	9.8197	9.69497	9.95486	8.7222	8.55043	10.6021	10.6859	10.5465	10.5092	8.74396	8.82521	8.83482	8.71334	9.04325	9.19634	8.90342	9.01656	8.56904	8.6497
245349_at	7.26168	7.87824	7.8577	7.62299	7.61263	7.54634	7.07921	7.74033	8.11666	7.63085	7.69346	8.70524	8.39905	8.6591	8.0936	7.19947	7.79149	6.52632	6.73135	8.65217	8.63315	8.12246	8.38171	8.08532	8.19136	8.4678	8.75168	7.90401	7.85453	7.56408	7.70926	7.22769	7.47866	7.99907	8.61689	7.29751	7.35441	7.34877	6.71569	7.96165	7.63958	7.64561	7.61665	6.7658	7.17163	8.5769	8.76573	8.47636	8.29348
245350_at	10.1132	10.2918	10.128	10.1477	9.98394	10.0043	9.90668	10.0591	10.2429	10.081	10.2039	9.60093	10.1541	10.1757	10.2239	10.4541	10.278	10.178	10.1152	9.98176	9.94797	10.1204	10.1461	10.1102	9.99959	10.0987	10.0932	10.0052	10.1558	10.1909	10.3841	10.2257	10.3714	10.27	10.152	10.5293	10.4125	10.4149	10.3203	10.0339	10.0779	10.4225	10.4617	10.5482	10.6409	10.1702	10.0851	9.98002	9.68356
245351_at	8.81951	9.26783	9.27112	9.2728	9.12625	9.32323	9.27812	9.01604	9.18687	9.23891	9.26711	8.83097	9.02731	9.2402	9.15476	9.21621	9.23527	9.14072	9.32107	9.03918	8.93914	8.9373	9.05803	9.02924	9.05877	9.21446	9.19662	9.25911	9.14697	8.93463	9.11196	9.41028	9.38216	9.03784	9.18258	9.19382	9.11198	9.23815	9.08661	9.15684	9.12097	9.17057	9.29125	9.28496	9.3808	9.02377	9.10287	9.15221	9.08814
245352_at	7.29572	7.63647	6.92965	6.4619	6.61401	8.27597	7.83121	8.36698	6.35039	7.23546	7.69203	5.91324	6.23606	6.84447	5.40301	7.02584	7.41712	7.03699	7.58981	5.93151	5.74612	7.60281	7.48124	8.5442	8.39049	6.19695	6.38693	7.59538	7.526	9.14042	9.19642	9.25445	9.52783	5.75205	6.70527	8.7264	8.32569	8.59142	8.21994	6.45655	8.33323	8.64649	8.53111	7.4751	7.78354	7.23711	7.42901	8.03783	8.07725
245353_at	7.02694	6.33475	6.85971	7.4392	7.63902	6.76691	6.8835	6.528	6.91748	7.41	7.13527	7.41135	6.956	7.23693	7.2201	7.39092	7.42188	6.88894	6.8742	6.98805	6.87299	7.35356	7.65673	7.31817	7.37495	7.3401	7.97938	7.08046	7.3296	9.0248	8.77331	10.0182	9.58084	7.66269	7.70195	7.1597	6.98672	6.64913	6.36727	6.79737	6.68892	7.22688	7.88459	7.12835	7.24187	7.2862	7.54481	6.67563	6.83912
245354_at	11.2593	11.8415	11.588	11.6256	11.5194	11.545	11.2353	11.5196	11.6125	11.6792	11.7455	10.8446	11.5633	11.7615	11.7494	11.6332	11.6841	11.7869	11.896	11.6583	11.7337	11.4192	11.6387	11.4904	11.5095	11.7292	11.808	11.6539	11.6874	11.1565	11.0842	10.732	10.6377	11.7606	11.608	11.6119	11.4608	11.417	11.468	11.5771	11.5466	11.4299	11.2721	11.4901	11.4654	11.7353	11.66	11.552	11.5647
245355_at	11.4156	11.8086	11.9315	11.6056	11.8341	11.622	11.5994	11.6026	11.5593	11.4346	11.6469	11.9495	11.6358	11.532	11.6623	11.3839	11.5069	11.2438	11.3645	11.8714	11.7011	11.5611	11.5865	11.3011	11.4225	12.0056	11.7793	11.9786	11.8299	10.9303	10.8973	9.76744	9.69291	11.6745	11.5424	11.1127	10.9175	10.6221	10.7744	11.7638	11.7187	11.0372	10.8867	10.4967	10.5723	11.5684	11.7035	11.7628	11.5719
245356_at	12.5396	12.4898	12.5606	12.1561	12.1472	12.5858	12.5059	12.6833	12.6012	12.373	12.4853	12.4102	12.1415	12.324	12.2742	12.0547	12.1948	12.064	12.1483	12.5423	12.336	12.3602	12.4243	12.3941	12.6133	12.5664	12.5288	12.6224	12.5125	12.4097	12.2901	11.8499	11.8758	12.2982	12.3454	12.3137	12.1765	12.083	12.2395	12.5652	12.8354	12.2096	12.1687	11.9191	11.9375	12.2244	12.3986	12.4303	12.4287
245357_at	9.77742	10.054	10.0344	10.4302	10.5248	9.74194	9.8124	9.73397	9.8233	10.1008	9.95837	9.85143	9.91416	10.1399	10.1949	10.2408	10.1959	10.2576	10.3329	10.2895	10.1329	9.97981	9.92815	9.77581	9.88457	10.1206	9.72114	10.0324	9.97739	9.43431	9.47156	8.81814	8.28141	9.80347	9.85417	10.0514	9.77755	9.55921	9.57786	9.77073	9.93062	9.79456	9.57683	9.77753	9.66838	9.71446	9.74018	10.022	9.94249
245359_at	9.21633	8.31755	8.40131	8.78731	8.86525	8.65455	8.44983	8.58731	8.53611	8.4059	8.49832	8.9955	8.49562	8.71959	8.47605	8.3083	8.5618	8.50775	8.54296	8.62287	8.42895	8.4453	8.61763	8.23723	8.10055	8.91799	8.92441	8.628	8.56938	8.80035	8.91113	9.02451	8.68596	8.45788	8.54269	8.4999	8.53721	8.72129	8.56053	8.53712	8.81236	8.74787	8.52254	8.66487	8.73713	9.0089	8.9833	8.63504	8.62947
245360_at	8.49276	8.69304	8.53176	8.94537	8.8218	8.46031	8.40659	8.4194	8.53411	8.84146	8.73156	8.14263	8.47966	8.91084	8.74797	8.95655	9.07397	9.12907	9.15649	8.59624	8.77564	8.46663	8.40923	8.19237	7.93199	8.67611	9.07376	8.61582	8.66014	8.99873	9.0158	9.42813	9.5745	8.77572	8.85975	9.22483	9.29381	9.47463	9.35495	8.50178	8.31756	8.99754	9.11281	9.41732	9.44751	8.98944	8.8498	8.64153	8.83803
245361_at	8.03787	8.60192	8.62877	8.69894	8.43637	8.37768	8.38147	8.43336	8.62424	8.92761	8.91656	8.66206	8.59034	8.8748	8.74332	8.79393	8.71354	8.12908	8.05643	8.81841	8.74843	8.53577	8.49879	8.42003	8.39581	8.6241	8.53791	8.49168	8.82169	8.78775	8.65847	8.7415	8.53352	8.75336	8.89325	9.00442	9.02298	8.31415	8.2856	8.72094	8.34096	8.60672	8.6714	8.4898	8.50549	8.48767	8.34542	7.9689	8.12833
245362_at	7.69203	8.49136	8.89699	9.17695	8.89308	8.44042	8.36798	7.75219	8.68638	8.61815	8.01312	10.2723	10.255	10.0901	10.3102	9.27732	9.23135	8.49034	8.47544	10.0101	10.1978	9.42289	9.90549	7.3905	7.34456	9.09973	9.08627	7.0792	7.80651	6.45009	6.9454	6.93061	6.55775	9.44765	9.57457	7.74054	8.05729	6.99256	7.58045	8.40482	7.65194	8.3834	8.506	8.51136	8.77557	8.79499	8.63908	8.57958	8.57552
245363_at	5.73324	4.96106	4.93326	5.09334	4.86842	4.91249	5.21146	4.95464	5.1016	5.21526	4.92888	5.14037	4.96043	4.87643	4.98409	4.88628	4.90094	4.93093	5.18181	4.95895	4.99387	4.94048	4.84335	4.84708	4.73798	4.84763	4.73173	4.97681	4.97305	5.09937	5.40977	5.19028	5.35736	5.08651	4.93344	5.17256	5.56485	5.04723	4.86516	5.0013	4.96854	4.95721	4.90219	5.20271	4.6945	4.9194	4.72448	4.90794	4.95082
245364_at	6.2632	7.10342	6.92157	6.85622	7.04684	6.76772	6.72676	6.86475	7.0625	6.63244	6.74172	6.84153	6.99037	7.102	7.11313	6.68983	6.79197	6.60549	6.31022	7.36251	7.47781	6.96785	7.00595	6.75085	6.70229	6.90236	6.6264	6.93432	6.89312	6.11733	6.3181	5.85968	5.89766	6.85382	6.81085	6.76094	6.41201	6.57224	6.53396	6.98035	6.98249	6.45323	6.44683	6.3179	6.19462	7.0652	7.16979	7.46114	7.16775
245365_at	9.3114	7.83688	7.54091	6.85505	6.89102	8.36387	8.43982	8.07166	7.50606	7.57237	7.63602	7.19888	7.28557	7.32901	7.23285	7.5133	7.49017	7.51828	7.44284	7.29302	7.39107	7.42193	7.37489	7.72091	7.70891	7.25102	7.3126	7.84155	7.69755	8.65885	8.53517	8.19351	8.32008	7.29042	7.32881	7.51078	7.46115	7.83369	7.54341	7.4712	8.0533	7.50371	7.56282	7.38552	7.40446	7.495	7.74835	8.10337	8.16458
245367_at	7.29943	7.31509	7.32446	7.14282	7.1139	7.45606	7.36801	7.0886	6.92674	6.90495	6.86569	7.48284	7.03605	6.84896	6.87488	6.97257	6.85601	6.86131	6.97131	7.07439	6.84886	6.98254	7.2322	6.86304	7.15344	7.24876	7.05603	7.41811	7.36042	7.14406	6.97265	6.33869	6.42312	7.03144	7.07196	6.14696	6.37806	6.55238	6.37519	6.9165	7.08941	6.36248	6.29709	6.19336	6.33898	7.22309	7.30127	7.41776	7.27668
245368_at	7.41192	7.92736	7.94009	8.19127	8.41603	7.69935	7.4725	8.01928	8.07232	7.69777	7.96017	8.29598	8.19933	8.01794	8.09274	8.2825	8.00983	8.33071	8.2366	8.2531	8.38972	7.95669	8.09493	8.01297	7.81838	8.12728	8.08916	7.86672	7.93134	7.54196	7.45877	6.8378	6.80355	7.66692	7.97524	7.93472	7.98357	7.44927	7.6221	7.95657	8.09918	8.3793	8.24898	7.49731	7.85156	7.97937	8.02527	7.95865	7.73114
245369_at	6.40675	4.87169	4.7944	5.19058	5.03028	5.17085	5.45662	5.19418	5.21122	5.01419	5.16511	4.92323	5.11076	5.0806	4.90598	4.9334	5.04068	5.06146	5.14827	4.96563	5.00907	5.09074	5.28791	5.06608	5.01366	5.20457	5.88987	5.50261	5.48967	5.2164	5.59479	5.08092	5.02384	5.00718	5.00718	5.07039	5.07444	5.13781	5.12325	5.04841	5.97644	4.70208	4.84904	4.97112	4.84463	6.14371	5.44839	6.52021	6.10371
245370_at	6.59089	6.03314	5.72849	5.75201	5.39118	6.10552	6.10902	5.80907	5.63326	5.7686	5.60843	5.30823	5.5836	6.10163	6.07697	5.52198	5.815	5.62043	5.88435	6.01602	5.56677	5.47945	5.7705	5.27441	5.73792	5.63357	5.94437	5.53273	5.57217	5.64307	5.71689	5.72004	5.5471	5.73588	5.66069	5.76225	5.33027	5.55778	5.6774	5.67943	5.99558	5.3746	5.43637	5.72521	5.89577	6.65762	6.4776	6.98728	6.47633
245372_at	11.2135	11.3463	11.4779	10.9869	11.2307	11.2071	11.1766	10.8158	10.9144	10.979	10.9014	11.2054	11.1827	11.1641	11.2206	11.0164	11.1561	11.0706	11.0035	11.0729	11.0934	11.1111	11.139	10.8721	10.8767	11.4424	11.0648	11.4925	11.3481	10.321	10.1569	9.57517	9.61195	11.2692	11.0625	10.4954	10.4178	10.3727	10.3488	10.9869	11.01	10.2943	10.2177	10.1464	9.98805	11.1495	11.2222	11.491	11.2149
245373_s_at	10.7207	10.678	10.5991	10.7075	10.6691	10.4484	10.3609	10.3349	10.3964	10.5342	10.4971	10.3293	10.6063	10.5901	10.5587	11.0606	11.0257	11.2464	11.0734	10.618	10.7417	10.4781	10.3834	10.3771	9.97793	10.4396	10.4781	10.5421	10.6149	10.997	10.9965	11.2765	11.6613	10.6182	10.4932	11.1119	11.1168	11.552	11.4125	10.3404	10.4567	11.0049	11.0032	11.5454	11.5756	10.7402	10.6424	10.5523	10.5143
245374_at	8.5413	8.3409	8.45391	8.15215	8.04285	8.41461	8.16513	8.12846	8.06391	8.53905	8.33096	8.13366	8.27608	8.33744	8.31368	8.20479	8.32308	8.18895	8.06745	8.12862	8.29276	8.12611	8.2945	8.27115	8.24345	8.34106	8.26574	8.23231	8.43578	8.16788	8.04902	8.55463	8.50018	8.37693	8.55586	8.15429	8.27691	8.18957	7.99057	8.21646	8.16564	8.14882	8.1915	8.07589	8.1613	8.49029	8.48169	8.43699	8.3766
245377_at	4.91663	4.92407	5.01383	5.23874	5.18	5.06734	4.99022	4.99791	5.01431	5.2322	5.45123	5.07224	4.97402	5.04029	5.02648	5.00405	4.90317	4.97116	4.81538	5.03802	4.93705	4.98874	5.00506	4.94359	4.99879	4.92581	5.08555	4.92665	5.07364	4.96614	4.96139	4.93955	5.0121	4.95951	4.98418	5.10484	5.06149	5.02898	4.94423	5.32015	4.96702	4.95227	5.06521	4.99194	5.04206	4.995	4.9287	4.87584	5.17336
245382_at	5.20923	5.12555	5.42447	5.65658	5.39508	5.38381	5.42815	5.38798	5.37776	5.58112	5.52126	5.46145	5.45308	5.23396	5.3508	5.37277	5.31661	5.27147	5.30024	5.34725	5.49077	5.34878	5.40603	5.2988	5.25521	5.64811	5.72933	5.3095	5.29167	5.39108	5.50361	5.51506	5.41022	5.5076	5.42537	5.26542	5.47616	5.07838	5.40911	5.11272	5.50102	5.52742	5.48304	5.43671	5.25122	5.74859	5.54239	5.22624	5.26844
245383_at	7.19793	8.11901	8.37429	8.03273	7.94412	7.38494	7.59745	7.58188	8.37841	8.01989	7.88107	8.78577	8.83241	8.54694	8.57803	8.31743	8.3027	8.32396	8.0463	8.70022	8.78104	8.68532	8.77192	8.53507	8.49175	8.70089	8.59139	7.42297	8.08587	6.32208	6.84754	6.25986	6.30408	8.61175	8.60233	7.46656	7.53338	7.26015	7.67693	8.1236	7.84398	8.27374	8.08812	7.98343	8.1174	8.2803	8.01093	8.23846	8.46356
245385_at	6.46344	7.95118	7.31782	7.5401	7.7494	7.51499	6.91294	7.18161	7.81091	7.07453	7.7956	7.13037	7.89091	7.87527	7.78952	7.8672	7.87829	7.73844	7.58296	7.70554	8.05681	8.18069	7.62913	8.09616	6.90443	7.68497	8.10197	7.80933	7.4243	8.7044	8.56587	9.16809	9.5661	7.51468	8.02244	8.70517	8.81882	9.27651	9.11794	7.85206	7.17145	8.09442	8.07487	8.15933	8.29296	9.28905	9.15432	8.32979	8.24672
245386_at	6.83639	7.34542	7.52719	7.42935	7.33064	7.0454	7.79838	7.49524	7.28868	7.62346	7.32206	7.79388	7.63883	7.54126	7.61854	7.7347	7.56009	7.331	7.36362	7.97506	7.65984	7.45209	7.41584	7.00297	6.45274	7.27224	7.07689	7.04989	7.39415	8.62313	8.82863	9.17163	8.78787	7.81841	7.66237	9.11345	8.87686	8.89345	8.54994	7.23248	7.51389	7.90248	8.21139	7.83311	7.74049	7.6212	7.99656	8.09039	8.21428
245387_at	9.18586	9.122	9.485	9.19086	9.36665	9.09801	9.0032	9.05964	8.97601	9.14981	9.10962	9.29872	9.2341	8.91167	9.09219	8.97345	9.17943	9.15198	9.11785	9.24768	9.08914	9.26883	9.29408	9.09934	9.25469	9.53964	9.14486	9.47963	9.43923	8.26727	8.39921	7.94654	8.2242	9.14082	9.10549	8.60871	8.47105	8.53939	8.42941	8.99176	9.25881	8.69781	8.56909	8.40851	8.3834	9.18958	9.4441	9.39483	9.31619
245388_at	10.2441	11.1905	11.1641	11.218	11.211	10.8159	10.8135	10.7367	11.0217	11.1742	10.9969	11.0009	11.2184	11.3263	11.3039	11.0872	11.086	10.9848	11.0346	11.1966	11.0772	11.0706	11.1558	10.9496	10.8514	11.1174	11.1859	10.6897	10.8854	9.87502	10.1756	9.5881	9.83835	11.1062	11.2364	10.5174	10.7578	10.5864	10.6521	11.1199	10.8293	10.5538	10.4982	10.6032	10.7288	11.2577	11.1742	11.0517	11.1863
245390_at	8.02694	7.61252	7.29092	6.87538	7.11385	7.72355	7.74375	8.01702	7.54804	7.47534	7.36001	7.24539	7.30808	7.34539	7.18692	7.05419	7.0256	7.23424	7.26163	7.50081	7.38317	7.25595	7.34897	7.27029	7.29132	7.38493	7.70997	7.75935	7.53106	7.88916	7.84117	7.99959	8.17414	7.0276	7.2716	7.75154	7.57369	7.66143	7.59025	7.69048	8.18679	7.2414	7.17506	7.22044	7.27124	7.58714	7.52337	7.88701	7.75712
245391_at	9.86269	10.1793	10.2038	10.9958	11.0778	9.2315	9.40234	9.69662	10.3686	10.7197	10.4494	9.37461	10.6215	10.9749	10.8414	11.161	11.1501	10.6735	10.6926	10.7086	10.8581	10.422	10.4894	10.5516	10.0515	10.5195	10.9658	10.0672	10.5918	10.7363	10.7429	11.3555	11.2288	10.7154	10.6809	11.0825	10.9912	10.8654	10.4798	10.5181	9.75106	10.9785	11.1068	11.0842	11.1993	10.5811	10.3662	9.77038	9.55013
245392_at	7.44025	6.44362	6.47887	9.93187	9.16622	6.97247	7.34137	7.5676	7.25051	6.49898	6.56697	6.75481	6.92198	7.63494	6.98282	6.45072	6.96082	6.57881	6.81641	7.30937	6.65949	7.03404	8.26922	7.10189	7.27945	8.41298	8.04999	6.49762	6.57744	6.36464	6.76041	6.37254	6.43473	7.32589	7.4643	6.37215	6.26763	6.42714	6.41363	7.39896	7.9179	6.27986	6.59471	6.74291	6.66845	9.42579	9.04613	9.377	8.55805
245393_at	6.99936	5.22018	4.85225	5.53334	5.1872	5.2688	5.18561	5.07552	4.84566	5.13088	4.97378	5.01829	5.14822	5.32797	5.0729	4.90287	5.40131	5.11852	5.14866	5.09183	5.3133	5.19293	5.24706	5.15871	5.16251	5.56185	6.97771	6.4204	5.17406	8.65011	7.60286	9.24689	10.7025	5.22958	5.11501	5.91705	5.79887	7.92277	5.67069	4.92984	5.13355	5.49333	5.17923	5.25532	5.45619	6.05459	6.02342	4.99249	5.09642
245394_at	11.1118	11.0922	11.1483	10.9452	11.0258	10.9794	11.0201	10.7438	10.7986	10.9302	10.9489	10.8607	11.068	10.9393	10.9513	11.3024	11.1944	11.3367	11.3486	10.9812	10.98	11.0402	10.9291	10.8577	10.7504	11.0861	10.8177	11.0939	10.9559	10.9583	10.8979	10.8262	10.9515	10.9864	10.8393	11.1587	11.2107	11.1575	11.128	10.7797	10.7749	10.9581	10.8116	10.988	11.012	11.0827	11.2	11.2193	11.123
245395_at	7.43657	7.85773	7.73395	8.12046	8.21364	7.90408	7.93205	7.81032	7.88097	7.91754	7.8211	8.01753	7.81845	7.83496	7.79271	7.73596	7.71818	7.78019	7.71844	7.93335	7.93725	7.69621	7.6866	7.65647	7.66395	7.81517	7.84321	7.76816	7.60648	7.98822	7.73911	7.8414	7.78801	7.71993	7.81841	8.05831	7.92819	7.81715	8.08223	7.91709	7.68216	7.99578	7.91614	7.71821	7.7345	7.69441	7.55543	7.57225	7.54945
245396_at	9.49986	9.92364	9.87263	10.2859	10.0911	9.56589	9.45573	9.44622	9.65722	9.95759	9.96602	10.031	9.92911	10.1726	10.1317	10.4387	10.471	10.6817	10.5054	9.91106	9.85457	9.80323	9.85259	9.49806	9.43956	10.0573	10.031	9.91955	9.88435	9.5194	9.57918	9.39417	9.90107	10.1009	10.075	9.95042	10.0266	10.0217	10.0486	9.63555	9.40007	10.0672	10.0101	10.4435	10.3944	10.0018	10.0724	9.917	9.78072
245397_at	7.24829	7.48587	7.95246	8.99092	9.03484	7.32055	7.8487	7.98472	9.75784	8.47562	7.84032	9.83177	9.46864	8.74834	8.87855	8.77984	8.5136	7.84168	7.57535	9.57254	9.1071	9.89169	9.73511	9.04791	9.19472	8.87356	8.58878	8.21357	8.4774	7.90268	8.37738	8.03679	8.18447	9.88208	9.57868	8.53995	8.72743	8.05683	8.53835	9.71137	8.04248	8.50145	8.55508	7.83379	8.00698	8.60215	8.56476	8.21094	8.06891
245398_at	6.98886	7.35909	7.54127	7.21268	7.23318	7.09791	6.96645	7.67279	7.49044	7.59967	7.61956	7.52324	7.25486	7.22439	7.34356	7.11445	7.21505	7.03634	6.90499	7.36201	7.09531	7.28686	7.2596	7.421	7.31288	7.40272	7.28507	7.51567	7.75281	7.36315	7.08927	6.80399	7.2322	7.48432	7.38209	7.26992	7.28765	6.85262	6.83259	7.57579	7.81123	7.28028	7.3685	6.74121	7.05294	7.09144	7.44116	7.45021	7.32295
245399_at	9.2275	10.146	10.2933	10.3844	10.4089	10.126	9.998	11.7544	10.514	10.4055	10.5721	10.3004	10.4644	10.442	10.4089	10.4912	10.3837	10.0026	10.0396	10.3926	10.5159	10.5394	10.5567	10.2954	10.3226	10.5883	10.2914	10.8506	10.4775	11.8907	11.8345	11.0812	9.99895	10.3608	10.609	11.5015	11.2263	10.3927	10.4919	10.6863	11.6492	11.3319	11.3253	10.4928	10.532	10.6617	10.2674	10.0048	10.1366
245400_at	11.3165	11.4539	11.3875	11.4681	11.3387	11.2788	11.2207	11.43	11.4123	11.5259	11.5011	11.2526	11.3135	11.5292	11.4014	11.5283	11.5667	11.5236	11.4959	11.6586	11.6729	11.282	11.2482	11.2489	11.3705	11.3544	11.4059	11.2942	11.3498	11.3409	11.446	11.6106	11.3729	11.2613	11.3572	11.6603	11.6854	11.5695	11.5462	11.3064	11.3521	11.5095	11.5314	11.5855	11.6206	11.0466	11.1458	11.1238	11.1236
245401_at	8.15618	7.80165	7.51153	5.73612	6.1129	7.31416	7.50664	7.16198	7.57323	7.4546	7.79747	7.82925	8.13363	7.07978	7.77903	7.24713	6.62381	6.79276	6.72912	6.94104	7.57763	9.6556	9.20342	9.04114	9.01403	7.09702	6.54011	7.38019	6.81095	7.58854	7.31357	7.34358	7.76866	7.33007	7.27303	7.66231	7.72852	7.74438	7.38453	7.55281	6.99196	6.57936	6.46597	6.59979	6.43823	6.9857	7.60511	7.41749	7.5723
245402_at	3.99007	3.96778	4.0824	4.22084	4.32611	4.15649	4.02091	4.23666	4.08624	4.33712	4.05289	4.52764	4.12187	4.20574	4.14747	4.08707	4.08778	3.99602	4.02918	4.13978	4.14449	3.98394	4.09002	4.08485	4.12851	4.06644	4.12688	3.97465	4.17425	4.14045	4.43665	4.29278	4.38574	4.17478	4.06711	4.16964	4.23302	4.08064	4.13841	4.02674	4.0041	3.93442	3.99091	4.14313	4.0197	4.025	4.0433	4.00129	4.20069
245404_at	6.7961	6.70702	6.78978	6.30353	6.78713	6.41709	6.70359	6.58433	6.63074	6.67364	6.41244	6.70493	6.7007	6.31308	6.60419	7.1294	6.79821	6.97544	6.9152	6.69479	6.63192	6.55527	6.56631	6.47137	6.53147	6.61276	6.09091	6.85787	6.75961	6.59547	6.36224	6.09558	6.24867	6.7342	6.6749	6.68982	6.66281	6.52834	6.64739	6.78034	6.41966	6.96401	6.79509	6.74033	6.54305	6.48107	6.72807	6.97424	6.88935
245405_at	5.88685	6.1641	6.13904	5.8154	5.40982	6.22057	6.13737	5.73514	5.7122	5.81794	5.8142	6.0296	5.52886	5.8107	5.95072	6.08958	6.46777	6.73167	6.72409	5.71822	5.95313	5.9586	5.89099	6.1132	6.50562	5.8376	5.67304	6.00455	5.82476	5.75786	5.71358	6.29508	6.37191	5.7056	5.76925	5.62323	5.77593	6.67879	6.67067	5.79617	5.75776	6.26696	6.38502	6.87784	6.53393	5.77703	5.93825	6.18726	5.74121
245406_at	5.64934	5.58998	5.80601	6.14509	6.15808	5.84247	5.69282	5.61381	5.84603	5.86758	5.88536	6.35943	5.75611	5.69476	5.53343	5.61351	5.53473	5.82089	5.84059	5.65336	5.77556	5.71756	5.83719	5.97432	5.78367	5.81567	5.96062	5.8358	5.83039	5.61214	5.74726	5.64596	5.62419	5.69024	5.72196	5.70494	5.76527	5.61338	5.58904	5.53109	5.58651	5.51957	5.61685	5.66661	5.41991	5.60965	5.52563	5.6843	5.80249
245407_at	9.69484	10.0871	10.1835	10.4411	9.97632	10.1792	10.1372	9.63445	9.59822	10.018	9.71628	9.99442	9.77654	10.1737	10.1794	9.96675	10.2305	9.90344	9.94497	9.88657	9.86892	9.68899	9.84707	9.7725	9.75402	9.89194	9.92388	9.86033	9.82272	9.84925	10.0019	9.99738	10.1919	9.81967	9.99941	9.91288	9.7684	9.80602	9.97431	9.6109	9.84995	9.80373	9.67021	9.92156	10.003	9.76178	9.50898	9.76983	9.65672
245408_at	6.53304	7.15859	7.25988	6.65557	6.73387	6.89124	6.73253	6.86562	7.17558	7.32327	7.20785	7.58819	7.13199	7.16019	7.39136	7.06273	6.92188	7.01614	6.94378	7.07414	7.10683	7.01076	6.82028	6.76461	6.69155	7.15546	6.98802	7.01675	6.99274	6.48888	6.22778	6.17187	6.05516	7.06055	7.16794	6.63886	6.76602	6.64049	6.81087	7.15242	6.96672	6.99036	7.00089	6.87146	6.96594	6.79851	6.87607	6.62612	6.84907
245411_at	5.95661	5.83979	5.73875	5.75873	5.75002	5.67488	6.14047	5.99101	5.7036	5.77857	5.8853	5.53911	5.72343	5.52174	5.65884	5.74398	5.77377	5.8843	5.96516	5.68319	5.91098	5.6486	5.38386	5.38416	5.38738	5.63153	5.60397	5.91346	6.06475	5.92398	6.04993	5.50313	5.34092	5.79647	5.70994	6.04128	5.82033	5.75817	5.93168	5.78986	6.3368	5.7497	5.78758	5.66295	5.66767	5.46144	5.7726	5.97162	6.18419
245412_at	5.68372	5.76796	5.7589	6.28652	6.19181	5.96997	5.88413	5.94505	5.77017	5.7429	5.94384	5.94446	6.05963	5.92183	5.83514	5.87059	6.04335	6.11079	6.12659	5.96612	6.17481	5.90114	5.61429	6.02472	5.95779	5.99614	6.06943	5.88946	5.7584	6.18483	6.14948	6.36198	6.52862	5.94108	5.85086	7.34397	6.93943	6.65989	6.59029	5.82297	5.82896	5.85865	6.03525	5.90128	5.80337	5.98208	5.82129	5.76895	5.73958
245413_at	8.18836	8.32664	8.20457	8.34743	8.33036	8.31977	8.2577	8.1596	8.16267	8.20741	8.11668	8.31681	8.11696	8.30332	8.27298	8.36603	8.33488	8.41568	8.29387	8.72684	8.681	8.21329	8.09219	8.11923	8.0641	8.39627	8.24019	8.09909	8.25096	7.80421	8.20179	7.47746	7.36078	8.04731	7.99947	8.02076	7.9501	7.9907	7.86409	8.1693	8.39724	8.35322	8.07817	7.89757	8.03789	8.03811	8.0965	8.03242	8.09421
245417_at	7.1183	7.73285	7.88929	6.9422	7.22303	7.43242	7.25455	7.65207	7.65367	7.58633	7.61562	7.46071	7.80225	7.66479	7.64447	7.69499	7.61494	8.08831	7.8235	7.91559	7.93232	7.45786	7.51327	7.55609	7.45918	7.49667	7.3354	7.45298	7.64451	7.28686	7.56036	7.3819	7.44683	7.65117	7.65876	7.61285	7.73062	7.58502	7.69305	7.61777	7.50875	7.89895	7.74072	7.85429	7.91693	7.79833	7.76062	7.86787	7.80192
245418_at	8.27163	8.52804	8.69613	8.45871	8.30658	8.15554	7.94839	8.62231	8.75801	8.64238	8.64378	8.77981	8.80345	8.68503	8.55106	8.84232	8.84716	9.00265	8.94883	8.73398	8.72432	8.64296	8.64551	8.4617	8.41663	8.88072	8.72206	8.68413	8.63563	8.46564	8.78148	8.88398	9.10949	8.78415	8.65001	8.54407	8.72928	8.92616	8.89524	8.70215	8.42671	9.13236	9.02973	9.21138	9.1888	8.83288	8.80002	8.52539	8.59558
245420_at	6.5807	6.87789	6.62945	6.90215	6.76152	6.64456	6.65231	6.85283	7.33003	6.86433	6.77201	6.90638	6.72654	6.59984	6.49774	6.54656	6.58275	6.41537	6.75936	6.78115	6.77125	7.04944	6.73811	7.39272	7.14133	6.25282	6.60117	6.43195	6.8367	6.61276	6.76072	6.38851	6.61938	6.84118	6.5223	6.78859	6.82061	6.94399	6.90112	7.16555	6.95091	6.56675	6.62077	6.50125	6.64566	6.60918	6.55324	6.5346	6.45867
245421_at	6.69605	7.11769	6.84627	6.47933	6.43448	6.87473	6.74325	6.85993	6.52006	6.91457	6.79523	6.48626	6.7113	6.52734	6.7533	6.9237	6.77853	6.86957	6.70418	6.72801	6.68952	6.7896	6.68149	6.53797	6.64369	6.41847	6.44053	6.76519	6.60644	6.66698	6.71968	6.43699	6.68872	6.53275	6.37666	6.62087	6.40792	6.67166	6.87114	6.41168	6.76926	6.61331	6.51946	6.55317	6.67077	6.70784	6.76658	6.82188	6.51257
245422_at	5.77448	5.85704	5.76488	5.87472	6.2596	8.79973	8.6836	7.90739	6.11507	6.04074	5.94729	6.20419	6.63795	6.05432	5.95846	6.81932	6.67326	7.14442	6.54087	6.29115	6.13549	6.16636	5.41356	6.17601	5.67987	5.87319	5.74417	5.90121	5.42494	7.11926	6.37722	6.76215	6.74957	6.47298	5.82868	6.76145	6.87366	7.93391	7.17981	6.60239	7.62171	11.2195	11.4718	11.476	11.1752	5.72269	6.15469	6.11264	6.06244
245425_at	8.68136	8.55527	8.48607	8.57455	8.48479	8.4507	8.4327	8.44236	8.19067	8.62303	8.37553	8.27071	8.30386	8.4575	8.49482	8.49111	8.50042	8.41853	8.32112	8.28116	8.39589	8.45548	8.25952	8.23174	8.22418	8.33686	8.31534	8.45017	8.39298	8.67828	8.6043	8.64162	8.75025	8.32922	8.34762	8.5632	8.62613	8.44093	8.31784	8.26731	8.40601	8.43648	8.33554	8.3008	8.14664	8.37199	8.59426	8.27391	8.21203
245426_at	7.13211	7.45328	7.49446	6.81494	6.93396	6.91425	6.70965	7.03554	6.96843	7.29124	6.87579	7.10618	7.09641	7.26443	7.45802	7.35222	7.25465	7.58313	7.25103	7.3336	7.47893	7.00188	7.165	6.93669	6.76185	7.1984	6.89338	7.11549	7.21471	6.02228	6.52952	6.22529	6.07052	7.30676	7.02102	6.99046	7.0178	6.4891	6.50303	6.93534	6.97058	6.83674	6.80547	6.95333	6.81097	7.25888	7.60752	7.51515	7.03698
245427_at	6.57676	7.29282	7.38883	6.69307	6.82825	8.22677	8.16931	8.94739	7.726	7.39018	7.4519	7.62865	7.48305	6.97072	7.10919	7.12067	7.27419	7.29261	7.20632	7.20364	7.17232	7.45178	7.21449	8.64596	8.827	7.23565	7.066	7.80804	7.67256	9.29696	9.28288	9.74648	9.44484	7.12426	7.0446	9.74598	9.35697	9.33617	9.65164	7.8158	8.66445	7.44994	7.57282	7.30267	7.27893	7.15341	7.27378	7.87284	7.82448
245428_at	7.48266	7.3068	7.30613	6.49961	6.26348	7.48905	7.5232	7.5416	7.05898	7.15751	7.70205	7.54809	7.37977	7.06146	6.98982	7.5098	7.33392	7.49231	7.35115	6.94104	7.14498	7.46817	7.13317	7.43687	7.3311	7.12312	7.05713	7.52381	7.48124	7.75497	7.64413	7.70393	7.72308	6.87351	6.95875	7.63308	7.58818	7.68901	7.77008	7.36602	7.3765	7.42677	7.32396	7.35497	7.5148	7.13696	7.11722	7.12961	7.08102
245431_at	8.83554	7.18105	7.5013	7.48697	7.14906	6.98094	6.82282	6.7031	8.04722	7.59963	7.58774	8.36585	8.1019	8.15605	7.996	7.47719	7.52076	7.38567	7.31843	7.94334	7.75862	7.89015	8.29025	7.71157	7.63173	8.64855	8.72538	7.44501	7.66054	7.35446	7.39645	7.49465	7.36305	8.26671	8.56746	6.89432	7.07744	7.20317	7.12236	7.93905	6.81025	7.61477	7.74274	7.67871	7.64914	7.95317	7.74715	7.37617	7.16693
245432_at	7.88218	7.876	7.79898	7.46373	7.47567	7.9853	7.93042	7.7526	7.53672	7.79014	7.79827	7.78627	7.60521	7.45852	7.58886	8.81404	8.65421	9.76506	9.73874	6.98182	7.46162	7.76014	7.75645	8.58304	8.32105	7.49438	7.49032	7.77484	7.76317	8.5185	8.46567	8.89377	9.3166	7.60867	7.71347	8.74943	8.49946	9.73863	9.84214	7.35248	7.63299	8.56017	8.36022	9.33044	9.38247	7.5674	7.58169	7.73276	7.73125
245433_at	7.54464	7.53856	7.64916	7.78993	7.77451	7.54634	7.60913	7.47711	7.47465	7.70345	7.53186	8.04448	7.59092	7.47588	7.54899	8.2551	8.34247	9.14343	9.05912	7.45553	7.47686	7.58883	7.50578	7.72208	7.65149	7.63207	7.64617	7.5028	7.44865	8.10999	8.37437	9.0144	9.22762	7.81106	7.72735	8.29392	8.21346	9.24392	9.2351	7.41088	7.25771	8.34142	8.39882	9.39632	9.34101	7.5201	7.59871	7.42342	7.25826
245434_at	5.57659	5.85027	5.95881	5.81432	6.14166	5.83338	5.94975	5.71657	5.87742	5.75032	5.96791	6.1992	5.62297	5.80532	5.70986	6.30881	6.61058	7.59636	7.65788	5.80143	5.61363	5.92101	5.84008	5.93724	5.79809	5.96393	5.81999	5.89271	5.97436	6.34265	6.31672	7.37476	7.58087	5.7041	5.95937	6.52116	6.27407	7.60712	7.35496	5.85359	5.91744	6.65561	6.80407	7.56028	7.92918	5.8682	5.80851	5.69166	5.57827
245435_at	5.74973	5.9992	5.91508	5.82992	6.23273	5.98903	6.09487	5.84876	5.74383	6.27426	5.65986	6.10311	5.88123	5.92965	5.84764	5.78635	6.03647	6.30543	6.36947	5.86957	6.05724	5.81611	5.7851	5.56828	5.80341	6.05754	6.26503	5.90727	5.81947	5.94758	5.86842	6.27289	6.12883	5.79751	5.98629	6.01624	5.76473	6.10589	6.33896	5.92675	5.67066	6.04972	6.04148	6.50415	6.47661	5.80809	5.70687	5.72763	6.04383
245437_at	6.73944	5.86195	6.16229	5.8133	5.80097	6.01172	5.55223	6.12321	6.02515	5.94773	5.63395	6.14305	5.7806	5.72516	5.91911	5.49842	5.85661	5.76136	5.80988	6.14956	6.00299	5.8937	6.05514	5.60476	6.08729	6.46531	6.09903	6.62361	6.03063	5.69159	5.64836	5.4903	5.80052	6.14191	6.04424	5.28777	5.23085	5.31668	5.44881	5.98286	6.09226	5.79048	5.63557	5.70302	5.24965	5.68752	6.01548	6.0751	5.85841
245438_at	7.06812	7.46361	7.42307	6.99645	7.19848	7.35441	7.26393	7.7212	7.39883	7.23674	7.77429	7.17943	7.27375	7.13652	7.26827	7.34187	7.26617	7.57281	7.36174	7.25322	7.11302	7.35743	7.26076	7.36404	7.33872	7.12724	7.24029	7.35912	7.50655	6.99492	7.27279	7.16257	7.31032	7.22845	7.10849	7.62096	7.60586	7.40565	7.66529	7.35677	7.55213	7.41328	7.36889	7.34976	7.39604	6.92213	7.32724	7.22334	7.2184
245439_at	5.25633	5.49432	5.24239	5.06815	5.04295	5.55152	5.39793	6.23926	5.04126	5.41941	5.7656	5.30911	4.76798	5.11778	4.86827	5.1694	5.15745	5.17671	5.26627	5.01888	5.20402	5.25385	5.00471	4.88239	4.94493	5.10254	5.25462	5.33619	5.19949	5.92936	6.5285	7.20626	7.30891	4.98314	5.43148	5.78621	5.55667	6.23674	6.24758	5.02661	6.62821	5.35551	5.36844	5.60753	5.41489	5.41154	5.15654	5.06809	5.0562
245440_at	7.44654	4.86349	4.76879	4.92961	4.72914	5.08466	4.68943	4.80491	5.14677	5.11658	5.02839	5.37386	4.89389	5.6805	4.80582	4.5874	5.0969	4.33877	4.47177	4.88245	4.83191	4.7544	5.0357	4.8007	4.88065	5.16571	5.35108	4.81143	4.92226	5.005	5.42924	4.89832	4.63658	4.90201	5.24485	4.82702	5.01555	4.2655	4.23464	4.86871	4.96758	5.19892	5.19738	4.7531	4.65217	4.91981	4.70759	4.65583	4.6825
245441_at	5.39987	5.3714	5.593	5.62401	5.65359	5.45719	5.55523	5.48258	5.7237	5.56892	5.63493	5.93845	5.77856	5.5531	5.61118	5.34394	5.40691	5.41513	5.64494	5.64838	5.6845	5.60249	5.47369	5.56989	5.61104	5.79969	5.80203	5.83293	5.55259	5.34378	5.4072	5.29551	5.16917	5.47859	5.42019	5.44729	5.46351	5.27697	5.2558	5.67727	5.44513	5.42246	5.43	5.4063	5.4859	5.34938	5.42138	5.3173	5.37353
245442_at	7.56703	7.87482	7.79086	8.00343	7.76881	7.60655	7.42378	7.32189	7.4121	7.78176	7.80047	6.78853	7.59971	7.73234	7.74801	8.22592	7.94063	8.10416	8.15902	7.62956	7.78826	7.52672	7.5436	7.20017	7.28565	7.59994	7.50794	7.59971	7.65	7.75517	7.63022	8.31836	8.2024	7.79214	7.55436	8.27662	8.3389	8.43172	8.20857	7.6154	7.37497	7.97836	7.85592	8.3786	8.58849	7.84615	7.75188	7.4045	7.49808
245444_at	5.26089	5.29569	5.45735	5.41645	5.49179	5.15833	5.38702	5.39598	5.31787	5.8319	5.37325	5.53198	5.35364	5.19152	5.27534	5.24393	5.26855	5.45325	5.58112	5.40729	5.52836	5.2861	5.22566	5.11561	5.42396	5.34941	5.50415	5.21905	5.36356	6.00333	5.96594	8.35444	8.24156	5.4259	5.51181	5.56571	5.54694	5.81692	5.9293	5.32397	5.17123	5.32194	5.32792	5.77684	5.56037	5.41256	5.17149	5.30562	5.40348
245445_at	4.65877	5.12133	5.35214	4.78585	4.57372	4.74744	4.88422	5.5589	5.17093	5.41069	5.55619	5.399	5.24364	4.81268	4.9898	5.38728	5.21879	5.66303	5.43823	5.00867	4.75128	5.9431	5.32055	6.42078	6.14481	4.86138	4.49364	5.31122	5.36685	7.08157	7.01926	7.9396	7.5534	5.1867	4.76106	7.08632	6.88898	7.06464	7.61462	5.06483	5.4945	6.02032	5.45269	5.60092	5.49564	4.60513	4.38891	4.75965	4.97823
245446_at	7.32883	7.35333	7.61159	7.54406	7.63162	7.05006	6.9891	7.4582	7.50301	7.60131	7.52518	7.83807	7.44775	7.27765	7.45185	7.60486	7.53421	7.76821	7.67674	7.55058	7.5709	7.35688	7.13071	7.16042	7.04874	7.42388	7.26915	7.49198	7.50411	7.05911	6.95555	7.17808	7.07441	7.34415	7.58582	7.21043	7.30086	7.32405	7.34566	7.3616	7.39072	7.56335	7.48871	7.65226	7.67243	7.2887	7.38802	7.45503	7.46436
245447_at	5.76746	5.16202	5.13467	5.09211	5.16349	5.10738	5.27672	5.3875	5.04072	5.1433	5.11102	5.14792	4.84659	4.78757	5.07709	4.9422	5.03893	5.01406	5.19766	5.04016	4.86737	5.09999	4.98547	5.05536	5.08994	5.07349	5.23889	5.55402	5.55473	5.0889	5.28954	5.00647	5.04796	4.92545	4.90357	5.10449	5.12328	5.01398	5.10856	5.13922	5.45308	5.02995	5.05523	5.29473	4.98378	5.06142	5.02636	5.82735	5.80677
245448_at	9.37192	9.44257	9.13219	8.0189	7.94245	9.18505	8.87967	9.21465	8.64375	8.96243	9.11876	6.66259	8.17534	8.89958	8.68522	9.36876	9.59981	9.53993	9.53076	7.82845	8.0762	8.54242	8.63974	9.23661	9.30977	8.36276	8.93136	9.48001	9.47161	8.81574	9.10786	8.97288	8.9393	8.33792	8.71483	8.49371	8.37852	9.08796	8.9533	8.57955	9.42489	9.07519	9.16531	9.47652	9.71076	9.10585	8.97063	9.59051	9.13166
245449_at	7.47526	8.13527	7.96133	7.75815	8.09561	8.10256	8.30305	7.9309	8.05127	8.43803	8.72527	6.78353	7.213	7.89738	8.27709	8.58224	8.44695	8.81964	8.55811	7.27335	7.56365	7.28553	7.33753	8.20067	8.42507	7.76261	7.86506	7.65799	8.15447	7.83757	7.71065	8.28766	8.62656	8.1196	8.17109	8.57498	8.62541	8.24136	8.46136	8.02568	8.26995	8.68036	8.59107	8.90583	8.60591	7.09955	7.02856	7.1674	7.15028
245450_at	7.30937	7.06575	7.21442	6.71204	6.46091	6.66659	6.49068	6.9799	7.03875	7.20719	7.3658	6.6129	7.07834	6.79948	6.78297	7.71334	7.91029	7.4017	7.61931	7.21305	7.07695	7.41115	7.19221	7.52525	7.72325	6.54295	6.55639	6.85843	7.43917	6.94435	7.50315	7.14328	7.13711	6.65037	7.06889	7.55151	7.649	7.19956	7.26582	7.1824	6.96526	7.68098	7.6904	7.55582	7.69984	7.25445	7.32407	7.66171	7.77911
245451_at	9.26799	9.14105	8.95785	7.76469	7.94594	8.81132	8.72275	8.8888	8.61405	8.84268	9.02132	8.0228	8.6455	9.01255	8.80782	9.11768	8.93362	8.98567	9.02254	8.37158	8.76373	8.96455	9.03321	9.27049	9.04292	8.60811	8.79216	9.14886	9.38318	9.0953	9.17974	8.8734	9.00113	8.7689	8.84601	8.86198	9.17789	9.0151	8.91334	8.72673	8.98778	8.82092	8.90402	9.18264	9.01454	9.0773	9.06914	9.49719	8.98921
245453_at	5.31372	5.01403	5.25108	5.14608	5.0805	5.27027	5.15197	5.19478	5.0961	5.08181	5.09617	5.27197	5.04049	4.89245	4.93817	5.08177	4.86537	5.14986	5.09107	5.00825	4.91861	5.06453	5.22818	4.95526	5.00668	5.07242	5.3388	5.18355	5.19478	5.06649	4.97758	5.45203	5.46143	5.15497	5.05751	5.02471	4.95209	5.16448	5.16911	5.22727	5.15672	5.27628	5.43663	5.43662	5.71447	5.00219	4.90819	5.39555	5.23045
245456_at	9.80152	9.83116	9.5002	8.84319	8.86685	9.69899	9.43668	9.96813	9.74926	9.89983	9.88953	8.97804	9.0715	9.84405	9.79731	9.98441	9.93773	10.0068	9.99365	9.07998	9.22621	9.70898	9.72827	10.4628	10.4015	9.54399	9.78907	10.03	9.98717	9.83645	9.80432	9.86399	9.87648	9.67712	9.76645	9.78462	9.64724	9.91413	9.73481	9.73359	10.0375	10.085	10.035	10.0931	10.3225	9.81585	9.64985	9.90217	10.0927
245457_s_at	6.6214	6.46286	6.41701	6.26681	6.32054	6.39881	6.23022	6.60447	6.88405	6.49129	6.4592	6.80373	6.31201	6.38577	6.48583	6.38436	6.50152	6.41584	6.54905	6.38614	6.31034	6.42084	6.29922	6.51275	6.24395	6.35343	6.53513	6.5036	6.63785	6.52716	6.75439	6.61696	6.87561	6.51802	6.50814	6.36628	6.54741	6.66147	6.74093	7.00629	6.73273	6.48477	6.56851	6.55934	6.54713	6.652	6.65561	6.98886	7.38005
245458_at	6.71208	6.59085	6.80239	6.48863	6.65098	6.44461	6.5003	6.28935	6.64219	6.42693	6.83866	6.25451	6.59738	6.58914	6.75741	6.72959	6.5072	6.92453	6.75601	6.49061	6.57236	6.44517	6.59697	6.65321	6.50764	6.68686	6.60896	6.50359	6.40253	6.30312	6.28921	6.17809	6.08367	6.60192	6.65842	6.54428	6.54893	6.37907	6.58791	6.6439	6.28719	6.46158	6.32591	6.7348	6.48904	6.37651	6.63512	6.69295	6.67128
245459_at	7.17604	6.82524	6.45532	6.43148	6.21901	6.75711	6.77191	6.73779	6.82203	6.7294	6.55338	6.23601	6.55015	6.4064	6.793	6.69838	6.50042	6.9102	6.3671	6.24227	6.05922	6.45055	6.90916	6.6736	6.86605	6.47884	6.43947	6.50715	6.35731	6.48982	6.70195	6.61906	5.99952	6.43509	6.6803	6.41582	6.12125	6.11727	6.46964	6.44163	6.38605	6.85542	6.71517	6.99241	7.03047	7.15364	7.13716	7.33344	7.54379
245460_at	8.80394	9.69301	9.46591	9.15408	8.76652	9.4807	9.38892	9.38233	9.00002	9.28261	9.36969	8.49764	9.1684	9.56043	9.54533	9.00342	9.28318	9.1619	9.13903	8.67635	8.84929	8.97238	9.36074	9.18847	9.18898	9.26965	9.54075	9.38474	9.04575	8.8479	9.02671	7.7359	7.74133	9.1203	9.28649	8.31724	8.06903	8.57368	8.53025	9.03575	9.83856	9.25905	9.26314	8.72508	8.95331	9.32067	9.1063	9.60952	9.56099
245461_at	5.15073	5.45495	5.4147	4.9144	5.46279	5.49161	5.29156	5.19082	5.40262	5.33519	5.49243	5.26086	5.21025	5.06857	5.19001	5.57404	5.39637	5.67492	5.69767	5.21331	5.31799	5.32838	5.3794	5.49876	5.21831	5.43469	4.94501	5.42918	5.49079	5.40357	5.36398	5.19305	5.05147	5.46392	5.29447	5.4911	5.46707	5.30553	5.38619	5.21517	5.1837	5.47644	5.57984	5.27401	5.27619	4.90897	5.45486	5.43034	5.34733
245463_at	6.99435	8.57761	8.26649	8.03181	8.20446	7.25899	7.69151	8.36559	8.74599	8.24588	8.60898	8.79821	8.68616	7.75663	8.63291	8.86141	8.22879	8.61131	8.31188	8.61767	8.7886	8.73744	7.97213	8.38306	7.91398	7.72586	7.19653	7.96925	7.90026	9.04923	8.61237	9.87956	11.321	8.60612	8.06863	9.5523	9.33222	11.0825	10.7136	8.77617	8.40813	8.47841	8.50744	8.56913	8.45307	7.5445	8.1298	8.02326	7.89729
245464_at	4.9933	5.52027	5.47694	5.66979	5.63989	5.31598	5.29011	5.60362	5.3401	5.53909	5.71651	5.44357	5.49713	5.47718	5.42586	5.67747	5.66142	5.44158	5.80639	5.57406	5.58858	5.4896	5.38771	5.47232	5.54533	5.15704	5.30276	5.43963	5.48524	5.4835	5.74581	5.79719	5.79215	5.48502	5.35863	5.87359	5.83113	5.54182	5.78715	5.44607	5.43664	5.74393	5.63447	5.97195	5.83277	5.46721	5.41418	5.20115	5.33669
245465_at	4.79271	4.93921	5.04922	5.11525	5.04143	5.95003	5.79698	5.61088	4.98786	5.25742	5.03082	5.13408	5.14186	5.06633	5.02962	5.04915	5.11813	4.92176	4.93873	5.23052	5.23095	5.05991	4.84018	4.77185	4.98331	5.03742	5.02269	5.07213	4.91415	5.36393	5.05372	5.03967	5.17983	5.11334	4.93627	5.18711	5.24065	5.87291	5.33508	4.98609	5.59347	8.2447	7.11249	5.1593	4.96507	4.91661	5.42805	4.91451	5.02363
245467_at	6.5085	6.79692	6.99565	6.96422	6.87979	6.72446	6.7276	6.94285	6.71545	6.96174	7.05118	7.32642	7.07108	6.82897	7.04711	6.89742	6.89096	6.80231	6.82777	7.0947	7.12902	6.87002	6.73276	7.25181	7.29762	6.66259	6.92453	6.81634	6.74297	6.74641	6.69532	6.66512	6.52083	6.85463	6.54106	6.78574	6.73553	6.8747	6.86639	6.78534	6.66567	6.70616	6.8337	6.75909	6.55638	6.60333	6.47636	6.73062	6.83666
245474_at	6.88223	7.26259	7.10899	7.61909	7.78761	7.14802	6.6932	7.29552	7.1609	7.05683	7.33636	7.42831	6.97858	6.9422	7.24747	7.78227	7.40404	8.00332	7.97036	7.15358	7.35798	7.04594	7.16931	7.1351	7.07114	7.09271	6.72328	7.00182	7.40773	8.07813	7.8804	8.43622	8.52017	7.3977	7.26763	8.13474	8.01797	8.60172	8.59579	7.17831	7.24364	8.02853	8.10023	8.23016	8.25029	7.113	7.19453	7.07863	6.9425
245477_at	6.70997	7.0418	6.84866	6.87285	6.60037	6.84384	6.89175	6.7601	7.07166	7.06289	6.96518	6.9686	6.91896	7.23654	7.26325	6.93144	7.07233	6.42232	6.62221	7.05886	6.90071	6.80527	6.94101	6.92373	6.98825	6.96616	7.03007	6.59319	6.8258	7.534	7.14887	7.28022	7.2409	6.95412	7.19536	7.24179	6.9572	6.6992	6.81385	7.12917	7.04347	7.2036	7.07257	7.1675	7.26839	6.66233	6.73521	6.76984	6.60852
245478_at	7.43761	7.7404	7.81511	7.90813	7.89293	7.61213	7.20038	8.02401	8.17235	7.99557	8.09545	7.91477	7.65404	7.91757	7.82536	8.15913	8.31542	8.13988	7.96177	7.9205	7.68131	7.87704	7.82981	7.90592	7.89615	7.80262	8.05771	7.89213	8.00756	7.89092	8.12413	8.35519	8.29731	7.95061	8.12632	8.1062	8.16044	8.23374	8.24721	8.11063	7.91989	8.44707	8.48715	8.49682	8.59836	7.84063	7.81384	7.76988	7.52774
245479_at	7.12348	8.43551	8.39096	7.76804	7.99921	9.76407	9.37204	8.50686	8.42246	8.02609	8.21118	7.63695	8.33629	8.30839	8.62956	8.00934	7.92108	7.62397	7.32423	8.21861	8.18277	8.26398	8.28543	8.04343	7.85054	8.14616	7.65405	7.97064	7.92548	6.42651	6.03859	5.99506	6.05143	8.06099	8.03275	7.32666	7.37542	7.40948	7.62641	8.39562	8.74936	8.3215	8.2506	7.60256	7.42198	7.89582	8.33104	8.97795	9.00452
245480_at	6.62535	6.44385	6.64234	7.14232	7.01103	6.73441	6.72742	6.69902	6.51595	6.63559	6.57141	6.49199	6.56667	6.57009	6.55941	6.55886	6.71339	6.63884	6.56355	6.37177	6.47382	6.37081	6.46879	6.61609	6.4005	6.61338	6.86395	6.4473	6.61331	7.15309	6.80737	6.98563	6.96535	6.37793	6.44047	6.94685	6.87134	6.92056	6.78382	6.35526	6.67511	6.54646	6.59733	6.57189	6.62342	6.51481	6.28088	6.3181	6.13773
245481_at	8.29431	8.62063	8.36977	8.66659	8.65407	8.56304	8.42067	8.38937	8.37902	8.58949	8.32051	7.84214	8.3802	8.53342	8.47046	8.86368	8.80097	8.85726	8.91068	8.48433	8.54791	8.351	8.43616	8.36545	8.32699	8.48366	8.63617	8.3191	8.4826	8.55499	8.72039	8.93636	8.89914	8.31546	8.48385	9.04073	8.93325	9.22944	9.09652	8.44177	8.39032	8.58346	8.68695	9.12317	9.25808	8.3977	8.3424	8.38245	8.1876
245482_at	7.20705	7.44021	7.50563	7.90981	7.66457	7.18699	7.29777	7.38123	7.55118	7.62752	7.62554	7.7545	7.66974	7.50776	7.34425	7.6134	7.74196	7.97929	7.86859	7.6316	7.66284	7.55743	7.38796	7.61122	7.66913	7.546	7.66695	7.45877	7.5725	7.81449	7.76012	8.05798	7.92665	7.36712	7.58365	7.91439	7.57839	8.15512	8.09837	7.34255	7.54901	7.85641	7.86113	7.88702	7.93328	7.17612	7.05692	6.96505	7.15864
245483_at	11.0193	11.2474	10.7844	10.9764	10.8593	10.6649	10.0356	11.5916	11.2984	11.2973	11.3041	10.6527	11.0021	11.3387	10.9	11.9482	12.0236	12.217	12.23	10.5797	10.8901	11.1102	10.7177	11.1837	10.7076	10.677	11.1265	10.9826	11.0708	12.7171	12.7801	13.2542	13.3977	11.099	11.1567	12.6988	12.5988	13.1409	12.9283	11.3465	11.096	11.894	12.0578	12.7542	12.8307	11.2909	11.1917	10.9416	10.8071
245484_at	8.2367	8.3344	8.33541	8.44878	8.19523	8.41937	8.4038	8.25031	8.05957	8.25858	8.4103	8.09376	8.17279	8.23155	8.12758	8.48514	8.59026	8.61134	8.56805	8.24759	8.27537	8.08213	8.0092	7.97497	7.72861	8.31489	8.30327	8.26779	8.20956	8.96247	8.8271	9.36944	9.43698	8.19177	8.29422	8.70517	8.69162	9.15646	9.17754	8.07706	8.2131	8.60695	8.57852	8.64901	8.84485	8.20753	8.1054	8.00421	8.04557
245486_x_at	7.13207	7.33191	7.49685	8.11994	8.18631	7.33328	7.38127	7.16263	7.3301	7.68979	7.40307	7.12585	7.64471	7.31472	7.31918	7.20847	7.22289	7.4679	7.68652	7.51378	7.32299	7.27109	7.43899	7.40939	7.58606	7.38482	7.72038	7.22997	7.28777	7.61704	7.67351	8.12087	8.21057	7.58515	7.39436	7.44498	7.36899	7.44812	7.80294	7.23498	7.25111	7.3838	7.31381	7.3526	7.33296	7.79304	7.29942	7.56667	7.63911
245487_at	8.80634	8.4525	8.16521	7.77146	8.05731	8.09315	7.94794	7.93097	8.02181	8.42543	8.37153	7.90711	7.87859	8.10314	7.78628	8.07415	8.07185	8.15849	8.37597	8.06218	8.03947	7.84671	7.96687	7.82844	7.93974	7.92379	8.0068	8.42676	8.18141	8.49027	8.49992	7.99622	8.40894	7.93939	7.7787	8.1871	8.13056	8.17722	7.99319	7.81743	7.96311	7.67276	7.62044	7.98233	7.98659	7.69606	7.8766	7.79992	7.78725
245489_at	6.80991	6.8735	6.96127	6.78339	6.93811	6.67666	6.54092	6.85452	7.05958	7.07952	7.11961	6.78539	6.64664	7.07892	7.06296	6.86723	6.96954	6.72771	6.54459	6.8938	6.91721	6.66761	6.76075	7.14276	7.12294	6.90123	6.86068	6.73841	6.74729	6.79069	6.68032	6.57319	6.58177	6.78849	6.9718	7.19322	6.88707	6.61517	6.67468	6.90732	6.78132	6.69002	6.84395	6.25455	6.63805	6.5898	6.69719	6.5084	6.42516
245492_at	7.19081	7.82638	7.89359	7.57091	7.77018	7.53281	7.56037	7.54792	7.57523	7.49878	7.7981	7.48842	7.4856	7.32964	7.69741	7.84918	7.37757	8.05305	7.82489	7.53097	7.58847	7.6821	7.71328	7.8603	7.71318	7.63819	7.21696	7.63778	7.70862	6.75545	6.96022	6.51081	6.48821	7.5625	7.63695	7.30162	7.62098	7.63367	7.78952	7.42821	7.65783	7.56986	7.68575	7.86924	7.81409	7.21305	7.62161	7.64603	7.39724
245494_at	9.16489	9.34989	9.51037	9.06865	9.37235	9.16589	8.99471	9.27698	9.35001	9.24655	9.32407	9.95528	9.52312	9.06474	9.24292	9.36857	9.18365	9.84636	9.64308	9.35658	9.46964	9.52834	9.4144	9.39636	9.37049	9.48322	9.04996	9.56014	9.38717	8.29872	8.37277	8.33155	8.49786	9.24563	9.20067	8.67274	8.54069	8.71132	8.69344	9.34434	9.1289	8.853	8.83662	8.99721	9.08641	9.25311	9.41966	9.41512	9.4633
245495_at	5.23229	5.2854	5.44321	5.73298	5.79381	5.2697	5.49131	5.41605	5.56386	5.55731	5.53709	5.66645	5.69173	5.44248	5.46727	5.47876	5.49049	5.55773	5.68349	5.62926	5.55148	5.67878	5.63482	5.39867	5.46966	5.44571	5.4261	5.17264	5.44562	5.2436	5.35466	5.53392	5.42486	5.53461	5.55893	5.73705	5.54504	5.42077	5.55698	5.71443	5.4681	5.69926	5.40886	5.44811	5.44473	5.63164	5.63617	5.46195	5.47145
245496_at	7.91017	7.75764	7.56374	7.19887	7.24464	7.90555	7.96152	7.68616	7.42681	7.52647	7.63195	7.7445	7.48994	7.58004	7.37681	7.38975	7.45822	7.29453	7.37155	7.43085	7.30903	7.4072	7.51698	7.38074	7.57638	7.34234	7.53328	7.43425	7.32796	7.71926	7.66809	7.77463	7.80686	7.37211	7.53867	7.38767	7.53833	7.69602	7.57498	7.34998	7.65159	7.3459	7.43236	7.40954	7.35136	7.52006	7.56232	7.52786	7.43259
245501_at	6.33641	7.68001	7.7126	7.27572	7.88815	6.25293	6.43844	7.10653	7.75873	7.58639	7.83211	7.78345	7.98535	6.95225	7.71384	7.81204	7.31197	8.37635	7.94929	7.77688	8.1111	8.06457	7.43026	7.7472	7.4033	7.50953	6.18623	7.53104	7.47875	8.05585	7.11064	7.47004	8.41501	7.8848	7.41364	8.37781	8.45843	8.29933	8.14774	7.70808	7.02292	7.98262	7.69293	7.75563	7.47104	6.88955	7.51262	7.20122	7.23267
245502_at	8.35319	7.8193	7.99122	7.84383	7.79761	7.56099	7.8305	7.8906	7.93243	7.73429	7.61699	8.38819	7.85513	7.56676	7.88026	7.83122	8.033	7.67275	7.82065	8.27724	8.18363	7.79079	7.87146	7.55846	7.92244	8.18934	7.84277	8.26052	7.92752	7.43849	7.54849	7.054	7.09849	7.9544	7.86302	7.43488	7.19755	7.47633	7.49183	8.09587	7.74148	7.82119	7.82281	7.50508	7.53571	7.71555	7.90385	8.02437	7.6188
245504_at	5.49222	4.18269	4.43213	7.89313	7.93707	7.11961	6.88009	6.86452	5.98128	4.64719	4.02674	5.76541	5.7497	6.53352	5.41955	4.61064	5.42474	5.19333	5.39721	5.15001	5.11951	6.13039	7.04353	5.88587	6.26163	6.37973	6.66748	4.18735	4.42432	3.71978	4.24284	4.03674	3.92143	5.61631	5.78515	3.88562	4.1663	5.05424	5.44098	6.05799	7.36711	4.72785	4.79475	6.02418	6.61304	7.64381	7.20084	7.80972	7.04247
245505_at	6.86449	5.64982	6.08933	8.33254	7.93582	6.75241	6.59301	6.69565	6.76012	6.33581	5.4079	6.38867	6.58702	7.39499	6.60578	6.47388	7.17364	6.61233	6.62151	6.6077	6.00346	6.61862	7.28186	6.23751	6.13216	7.5863	7.78501	5.67764	6.29945	5.02708	5.88074	5.88585	5.30485	6.88999	7.0598	5.37531	5.4253	5.9382	6.29206	7.2011	6.94895	5.62321	5.75996	7.00376	6.97955	8.68724	8.43728	8.65875	8.14689
245506_at	5.19802	3.88195	4.20067	6.57447	6.07992	5.19424	5.65307	5.27867	5.26265	4.05507	3.88199	4.78298	4.62787	5.97403	4.8497	4.43572	5.28789	4.73817	4.70505	4.50395	4.18174	5.22427	6.26588	4.98085	5.18625	6.14725	6.21669	4.13328	4.26401	3.66637	4.05444	3.8016	3.53726	4.86076	5.38362	3.82109	3.60972	4.21988	4.00273	5.42805	5.75969	4.37599	4.20807	4.89498	5.21991	6.90619	6.60503	6.81417	6.36384
245512_at	10.8737	10.0183	10.0138	9.29884	9.29033	9.88521	9.96514	9.2478	9.29553	9.73185	9.32532	8.43246	9.60202	9.49508	9.60958	9.275	9.56064	9.32419	9.52381	9.79504	9.46256	9.53858	9.7568	9.29735	9.977	10.1327	9.66117	10.228	9.91506	9.07293	9.09172	8.83541	8.94833	9.76937	9.71699	8.42334	8.29969	9.0972	8.89227	9.32894	9.32671	8.84507	8.69532	8.8011	8.83663	9.93569	9.86689	10.2107	10.193
245513_at	6.82025	7.63961	7.72787	8.75658	8.66137	7.24439	7.27028	6.96691	7.3607	7.60396	7.52781	6.67551	7.69742	8.07216	7.9711	7.69115	8.07527	7.61829	7.60197	7.90267	7.98948	7.5846	7.76447	7.65257	7.50944	7.62292	7.78729	7.32232	7.45515	7.22151	7.23457	7.4797	7.02746	7.63817	7.67745	8.30108	7.89321	7.57343	7.63202	7.29265	7.51378	7.47541	7.29742	8.00608	8.11434	7.45314	7.4077	7.25385	7.2455
245514_at	5.46732	5.48327	5.56802	5.28658	5.24432	5.28027	5.49513	5.24584	5.31306	5.28088	5.28761	5.28848	5.51828	5.46262	5.43763	5.57264	5.31158	5.32923	5.17676	5.29125	5.43688	5.44312	5.46659	5.29972	5.27897	5.3627	5.25911	5.28902	5.31689	5.21629	5.30621	5.1605	5.12619	5.52658	5.50098	5.28556	5.30031	5.02529	5.12384	5.33121	5.26574	5.24353	5.15618	5.26941	5.33783	6.26117	6.23542	6.74801	6.4598
245515_at	4.57421	4.7913	4.73944	4.54885	4.65098	4.42598	4.46545	4.50769	4.665	4.71619	5.02145	4.84868	4.68774	4.53482	4.64783	4.64437	4.63351	4.67158	4.64311	4.7804	4.88379	4.66411	4.64111	4.72611	4.81024	4.76473	4.69492	4.67668	4.90229	4.70792	4.51179	4.67754	4.68069	4.66105	4.6479	4.48668	4.45837	4.639	4.64583	4.73997	4.7317	4.56653	4.51229	4.56137	4.67624	4.47091	4.72033	5.16528	5.09578
245516_at	6.1741	6.3223	6.3304	6.08144	6.177	5.92854	5.83676	6.07182	6.01815	6.1634	6.17029	5.91874	6.16265	6.11166	6.03237	6.17614	6.11991	6.34041	6.33568	6.37205	6.28616	5.99624	6.08747	5.78879	5.96309	6.15849	6.23523	6.11608	6.25302	5.86236	6.03739	5.28706	6.10036	6.298	6.19089	6.11044	6.07894	6.20597	6.14713	6.15006	6.11347	6.2039	6.33828	6.31217	6.34558	6.38067	6.43694	6.44977	6.12224
245517_at	7.91283	8.04511	8.24545	7.69325	7.83294	8.01458	7.9182	7.95886	8.04441	8.17469	8.26683	8.69221	8.11601	8.07736	8.05471	8.19739	8.13869	8.17092	8.21778	8.3003	8.21719	8.09492	8.15236	8.05455	7.81736	7.95108	8.16816	8.00015	8.16489	7.99649	7.9056	7.78483	8.20671	8.10086	8.15049	8.09694	8.35543	8.25374	8.23778	7.94296	7.83188	7.94818	8.06127	8.26662	8.42502	8.1491	8.13968	7.97759	7.89338
245518_at	6.08822	6.32624	5.95801	5.90721	5.86728	6.17807	5.9824	5.82942	6.06017	5.7244	5.74791	5.98702	5.91094	5.90457	5.93455	5.61927	5.78622	5.73594	5.97809	5.87994	5.86743	5.82793	5.84291	5.37077	5.88999	5.81801	5.88167	5.96778	5.82686	5.54244	5.66665	5.31606	5.33514	5.85871	5.75102	5.4449	5.34832	5.62426	5.67854	6.06102	5.77002	5.97573	5.75442	5.77282	5.68941	5.58744	5.78165	5.77327	5.77728
245521_at	7.6727	7.74212	7.70742	7.96865	8.11613	7.73877	7.67618	7.97102	7.87915	7.81935	7.92285	7.64867	7.65112	7.54872	7.71155	7.71727	7.64273	7.75732	7.78542	7.47377	7.37501	7.60153	7.5546	7.6971	7.80466	7.61105	7.6858	7.66151	7.76178	7.78069	7.74788	8.02883	8.01655	7.79354	7.67797	7.87959	7.72792	7.84013	7.89511	7.90341	7.98733	7.82396	7.79709	7.94045	7.77648	7.3688	7.5572	7.6431	7.46791
245523_at	7.77023	7.14435	7.20534	7.01943	7.48546	6.50628	7.27087	7.1495	7.05751	6.98402	7.08453	7.64637	7.5017	6.9597	7.45372	7.49415	7.28589	7.30635	7.37205	7.39351	7.6834	7.41314	7.3099	8.17864	8.11725	7.21137	6.50208	7.35774	7.44788	8.04515	8.02855	9.82796	10.1479	7.24153	7.2389	8.3948	8.1812	9.13317	9.14865	7.13579	6.99491	7.05948	7.27669	7.18663	7.09678	6.96401	7.48855	7.56968	7.51833
245524_at	7.97439	9.28741	9.14871	8.76518	8.68438	9.70985	9.68074	9.13963	8.93971	8.77259	8.61156	9.12022	9.24889	9.1335	9.1044	9.48735	9.35295	9.30166	9.29389	9.00556	9.10973	9.05449	9.02451	9.07269	9.01894	8.98038	8.72207	8.7534	8.71901	9.00511	9.10507	9.27322	9.06611	8.97716	9.04385	9.1782	9.01918	8.99752	9.3749	9.08657	9.03654	9.54199	9.5741	9.4533	9.39531	9.09739	8.98494	8.98105	8.94274
245525_at	9.37017	10.0637	10.1438	10.5595	10.8195	9.75507	9.81399	9.82484	9.8061	10.1639	10.2641	10.2569	10.188	10.0463	10.2207	10.2088	10.0193	10.0938	10.0925	10.0631	10.2548	10.0353	9.98704	9.9335	9.77602	10.0499	9.89461	9.99789	10.1606	9.80451	9.78207	9.81909	9.79136	10.2245	10.0179	10.0871	10.2163	10.0476	9.8778	9.87463	9.76664	9.85935	9.79401	9.86232	9.9488	10.097	10.1121	9.84861	9.89337
245527_at	6.08023	6.08821	6.14362	6.33623	6.07563	5.99507	6.45554	6.21967	6.17866	6.40042	6.3851	6.04804	6.17903	5.91656	6.04954	6.32979	6.25839	6.43329	6.44192	6.0686	6.03133	6.0815	6.10772	6.07296	5.7019	6.14846	6.39761	6.09336	6.19333	6.87791	6.74527	7.06316	6.93271	6.07181	6.2075	6.44107	6.48359	6.28693	6.59707	6.18153	6.15403	6.24663	6.4174	6.23373	6.16236	5.86662	6.18076	5.88402	5.91114
245528_at	9.82785	9.80459	9.34186	9.54782	9.40226	9.46785	9.07144	9.89309	10.0714	9.45824	10.0836	10.1089	10.1884	10.2741	10.0245	9.00841	9.87326	7.51743	7.35248	9.62902	10.1465	10.1563	9.81106	9.77863	9.39851	9.8277	10.5133	9.80297	9.49524	9.73164	9.69652	10.2996	10.5822	10.0849	10.1622	9.31991	9.54334	9.85701	9.73307	10.1071	9.49556	9.64846	9.65606	8.50873	8.69767	10.5002	10.4553	9.56146	9.57183
245529_at	7.24896	7.35049	7.49147	7.61159	7.57456	7.13601	7.10043	7.4075	7.38899	7.38189	7.4373	7.51443	7.53189	7.22264	7.34852	7.44448	7.48645	7.33729	7.57597	7.51816	7.4137	7.45269	7.40196	7.14225	7.60735	7.45351	7.48473	7.28596	7.40678	7.33928	7.11168	6.94482	7.01317	7.40579	7.2444	7.29505	7.21921	7.46108	7.37709	7.42604	7.43009	7.4527	7.45318	7.28774	7.50793	7.11386	7.25752	7.23617	7.17313
245531_at	4.56082	4.54595	4.70677	4.70219	4.72247	4.63235	4.97901	4.74062	4.73102	4.85251	4.86176	4.80495	4.7457	4.69358	4.72117	4.71605	4.65759	4.66107	4.76333	4.68174	4.67139	4.66064	4.57135	4.63277	4.73365	4.66903	4.94194	4.67487	4.58475	4.71655	4.5209	4.54746	4.70094	4.65801	4.67536	4.80221	4.59059	4.67559	4.95394	4.86583	4.82495	5.11067	5.31512	5.39613	5.2574	4.65061	4.4772	4.54759	4.70119
245532_at	9.16228	9.52154	9.43976	9.88372	9.92243	9.26849	9.01735	9.59405	9.63045	9.50664	9.70401	9.24113	9.41214	9.36029	9.42893	9.7967	9.66164	10.0865	10.0596	9.5238	9.51281	9.35481	9.23194	9.46837	9.48473	9.32085	9.0239	9.37515	9.6142	9.59443	9.53786	9.5605	9.59203	9.33931	9.38578	9.92606	9.83656	9.73368	9.85397	9.46095	9.56305	9.75837	9.75594	9.80847	9.87814	9.29223	9.32595	9.49361	9.45007
245533_at	8.31843	7.61201	7.38028	6.58914	6.40815	8.32256	8.5949	7.69825	7.57306	7.60166	7.53316	7.55834	7.37886	7.35054	7.36413	7.52018	7.2822	7.75182	7.57712	7.3555	7.46217	7.43713	7.44302	8.9491	8.94518	7.36455	7.33181	7.67672	7.80937	8.18882	8.035	8.51589	8.51583	7.5103	7.46488	7.31832	7.13913	7.65872	7.30148	7.45344	7.72757	7.43736	7.50181	7.52573	7.42942	7.52862	7.49252	7.74021	7.72989
245534_at	4.68999	4.74646	4.79272	4.70784	4.73726	4.55403	4.75243	4.83847	4.66133	4.82837	4.79044	4.85441	4.80206	4.78077	4.63683	4.68219	4.81017	4.68594	4.72825	4.89822	4.71649	4.7372	4.72686	4.59012	4.82933	4.6946	4.72374	4.6895	4.63155	4.72279	4.88739	5.11947	4.95221	4.86551	4.63718	4.82439	4.81484	4.72806	4.8647	4.76932	4.69021	4.78053	4.80765	5.07234	4.85472	4.82746	4.70759	4.63963	4.65505
245536_at	6.43193	6.61658	6.64421	6.98437	6.95621	6.6368	6.54402	6.90195	6.75528	6.59473	7.04243	6.96942	6.8632	6.90013	6.86671	6.58991	6.67374	6.71608	6.75912	6.71194	6.45399	6.83079	6.74743	6.87209	6.75451	6.78139	6.64103	6.91449	6.83615	6.72925	6.67064	6.85245	6.71167	6.66261	6.64209	6.68681	6.76116	6.80972	6.90961	6.98912	6.81218	6.85986	6.81367	6.83726	6.77487	6.4052	6.50792	6.29511	6.52308
245537_at	3.71893	3.7015	3.7688	3.68785	3.59822	6.1141	5.17662	6.96015	3.65099	3.85422	3.74237	3.67922	3.69808	3.551	3.59534	3.76265	3.69184	3.67152	3.64447	3.75677	3.62182	3.65965	3.62535	3.71131	3.65078	3.72606	3.73427	3.74692	3.68607	3.79709	3.7537	3.68554	3.6122	3.63215	3.68968	3.92922	3.93776	3.96388	3.76035	3.79537	5.98608	4.94058	5.09841	4.15623	4.56633	3.64042	3.67941	3.7463	3.66514
245538_at	4.2302	4.36521	4.33329	4.52791	4.73161	5.45656	5.26429	6.01484	4.52664	4.60191	4.55144	4.44129	4.52626	4.41552	4.57587	4.26195	4.36347	4.56171	4.6016	4.49554	4.33121	4.21734	4.28734	4.31231	4.26233	4.37977	4.37295	4.4084	4.4144	4.46848	4.49497	4.45543	4.47773	4.5318	4.3391	4.62328	4.57689	4.62984	4.38104	4.37232	5.57646	5.0081	5.31317	4.87124	4.7826	4.34281	4.34947	4.37658	4.65246
245543_at	7.38784	6.53917	5.91067	6.47977	6.07211	7.14962	7.13882	7.39565	6.46208	6.31851	6.27039	6.28174	6.10066	6.5925	6.19928	6.15999	6.80148	6.12867	6.50329	6.15557	5.73118	5.99768	6.29266	6.00694	5.90214	6.44142	7.24706	6.47147	6.47411	7.28617	7.28116	7.02884	6.77042	6.47753	6.61401	6.43077	6.34244	6.49717	6.25653	6.41369	7.39651	6.3718	6.51001	6.45283	6.74637	7.34335	7.17642	6.98314	6.65017
245544_at	5.94069	5.83651	5.87345	5.85688	5.90003	5.75054	5.72053	5.69821	5.6457	5.80692	5.83358	5.64316	5.76367	5.74312	5.67481	5.92506	5.53588	5.83414	5.67383	5.94417	5.84108	5.81165	5.79784	5.71918	5.69252	5.83244	5.9146	5.71956	5.80179	5.95218	6.03688	6.03261	5.86134	5.93664	5.72716	5.68459	5.98242	5.54436	5.85603	5.77257	5.75925	5.64847	5.65144	5.84688	5.83275	5.80864	5.71564	5.97589	5.89131
245547_at	4.42983	4.43807	4.48911	4.60669	4.69911	4.5374	4.48278	4.25929	4.4351	4.69833	4.69514	4.72205	4.46862	4.39045	4.48002	4.41324	4.26968	4.52073	4.55703	4.34155	4.55069	4.46076	4.39843	4.44418	4.56407	4.47913	4.68988	4.33295	4.33293	4.65224	4.51597	4.45609	4.54784	4.60997	4.37551	4.49373	4.44552	4.55646	4.46885	4.22445	4.35544	4.28101	4.43798	4.42902	4.43991	4.39532	4.36362	4.48052	4.45782
245554_at	4.11255	3.99593	3.98999	4.25985	4.11019	4.10263	4.11764	4.18694	4.17977	4.33167	4.26175	3.90764	4.16567	4.08279	4.00922	4.10394	4.09783	4.11219	3.97925	4.16366	4.06098	4.22617	4.0896	4.12801	4.19601	4.08568	4.18914	4.17138	4.17081	4.2314	4.10444	4.38125	4.1399	4.11088	4.15295	4.24175	4.07159	4.08145	4.07744	4.07603	4.10065	4.14122	4.04574	4.09904	4.09206	4.28456	4.0478	3.92476	4.22177
245557_at	8.1642	7.84008	7.95751	9.4472	9.28438	8.11933	8.02777	7.76785	7.88619	7.70847	7.49452	8.33947	7.78766	7.62673	7.60087	7.87007	7.98641	7.67344	7.661	7.68694	7.47166	7.98437	7.67787	7.64191	7.71886	7.66194	7.52748	7.51888	7.36031	7.58428	7.72227	7.58571	7.69895	7.71129	7.61252	7.93948	7.95215	8.01177	8.05161	7.58724	7.71646	7.60611	7.65573	7.55977	7.55761	7.4585	7.4959	7.81391	7.6757
245558_at	6.56938	7.25307	7.34058	7.19758	7.23388	7.68573	7.68301	7.05252	7.92795	7.49303	7.47662	8.78899	8.27938	7.33008	7.31223	6.35806	6.3621	5.66042	5.69956	8.26165	8.11079	8.53055	8.35487	8.49012	8.38656	7.73086	7.7499	7.18312	7.50508	6.66245	6.18786	5.67865	5.83751	7.6173	7.72989	6.02661	6.37503	5.61312	5.54211	7.76936	7.15424	6.68099	6.83165	5.53499	5.42582	7.70725	7.75716	7.45685	7.38605
245560_at	7.75102	5.64419	5.73082	5.81141	5.62811	5.67893	5.71659	6.27126	5.65007	5.72821	5.87603	5.9485	5.54079	5.3187	5.39271	5.45308	5.43444	5.37037	5.44149	5.71379	5.56955	5.95519	5.90272	6.0833	6.11875	5.51039	5.47048	5.75679	6.03789	6.40347	6.49868	5.7599	5.52481	5.43788	5.66521	6.39594	6.0152	5.63756	5.74522	5.81555	6.38862	5.42466	5.33125	5.36515	5.21765	6.11578	6.84611	9.45675	9.27671
245561_at	6.30341	6.64125	6.82137	6.78898	6.73657	6.55549	6.4602	6.64768	6.47356	6.96029	7.11374	6.82281	6.48397	6.24062	6.17946	6.6466	6.77097	6.78886	6.90016	6.73348	6.70266	6.54907	6.43331	6.8037	6.80664	6.43849	6.85012	6.88264	6.78728	6.63371	6.76816	6.73889	6.60031	6.67428	6.46716	6.78191	6.86238	6.49517	6.66132	6.44403	6.7521	6.47442	6.36734	6.43534	6.40868	6.6302	6.5138	6.74318	7.05907
245563_at	5.97221	6.11859	6.28016	5.69856	5.88352	6.41306	5.9385	6.08403	5.83891	6.10879	5.93171	5.78289	6.11653	5.90054	5.88065	5.9757	6.06064	6.20102	6.1354	6.0578	5.89861	6.67873	6.98955	8.63706	8.81195	5.83125	6.11887	5.78169	5.96896	6.04514	6.10613	6.48251	6.80465	5.93722	5.90729	6.11541	6.30002	6.2842	6.48251	5.99229	6.14442	6.06147	6.1112	6.39862	6.5758	6.18462	6.05454	6.1094	6.31054
245564_at	6.07035	5.78897	6.03621	5.8982	5.91023	6.05526	6.2025	5.85939	5.60047	6.08082	6.21019	6.18316	5.80816	5.82984	5.76974	5.66734	5.83103	6.04453	5.87255	5.96824	5.83789	5.87854	5.83906	5.72021	5.89484	6.04749	6.08115	5.77155	5.87436	5.81329	5.76317	5.90307	5.68545	6.00994	5.89327	5.79075	5.7773	5.80722	5.87888	5.6892	5.73245	5.72092	5.49646	5.72788	5.91735	6.04469	5.95216	5.78516	6.17622
245565_at	6.76466	7.2268	7.23149	6.59347	6.72962	6.65591	6.55064	6.98689	7.2623	7.24192	7.61056	7.24156	7.26185	7.48667	7.5449	7.71434	7.50798	7.34875	7.13829	7.17355	7.40224	7.28826	7.06196	7.16582	7.14207	7.19244	7.26307	7.30704	7.17587	7.22722	6.9464	7.01619	7.34083	7.348	7.43409	7.55797	7.55313	7.15738	7.12079	7.11896	6.90306	7.12835	7.48692	6.81854	7.05623	7.05912	7.26321	6.86672	6.82777
245566_at	6.9752	6.11387	5.74056	5.48225	5.03895	6.14968	6.07931	5.85291	5.49646	5.87991	5.94066	5.0326	5.66562	5.77996	5.74431	5.64133	5.62252	5.98465	5.4834	5.37194	5.59892	5.73786	5.64682	5.57115	5.46132	5.24957	6.05752	6.24948	5.86555	6.09583	6.37067	5.59744	5.78216	5.40109	5.66562	5.70354	5.52668	5.82899	5.64637	5.59407	6.06533	5.608	5.55966	5.81439	5.96355	6.25773	5.99455	6.78279	6.68273
245569_at	6.33419	6.3918	6.41662	6.38134	6.57852	5.88017	6.08114	6.16761	6.34166	6.36956	6.47611	6.73346	6.45746	6.09617	6.49079	6.57904	6.59403	6.86659	6.97983	6.47387	6.74715	6.45312	6.24337	6.31117	6.43293	6.39222	6.21496	6.58516	6.52868	6.4623	6.22258	6.44851	6.24421	6.4355	6.33241	6.67734	6.44964	6.50309	6.54589	6.4923	5.98212	6.39772	6.38943	6.71773	6.78785	6.21575	6.39392	6.58008	6.29032
245571_at	3.85151	3.81669	3.97261	4.07393	4.66762	3.94839	3.87604	3.91522	3.87133	3.98569	4.13586	4.06635	3.9541	3.85449	3.89936	4.28722	3.91814	3.9098	3.94286	3.91422	4.15372	3.97124	3.87321	3.96241	3.82691	3.73204	3.67656	3.84441	3.85757	3.78928	3.74351	3.80401	3.77485	4.0284	3.94999	4.07412	4.17854	4.12085	3.96366	3.85332	3.8628	3.74224	3.89256	3.79676	3.86557	3.90078	4.95108	4.73606	4.61796
245572_at	6.80118	7.02092	7.28846	7.37657	7.46855	6.81487	6.78061	6.97695	7.1372	7.2868	7.17525	7.37769	7.02385	7.10881	7.22221	7.11356	7.22356	7.05134	7.06946	7.11951	7.03192	6.89004	7.00028	7.11841	7.01874	7.16352	7.2265	7.11074	7.06607	6.76728	6.98671	7.00787	7.20559	7.3894	7.26705	7.12386	7.07196	7.09633	6.83416	7.22446	6.97991	7.18445	7.14638	7.24809	7.17649	7.03162	7.18372	7.01882	6.9592
245574_at	5.93409	6.92258	7.14825	6.35713	6.63502	6.57094	6.4278	6.12082	6.79396	6.81512	6.66257	6.789	7.00506	6.71584	6.92607	7.02387	6.96408	6.73502	6.57601	6.94092	6.75036	7.02524	6.87746	6.71585	6.30802	6.87485	6.47041	6.38014	6.31207	6.15756	5.93471	5.89926	5.54045	6.90971	6.72372	6.06943	6.44601	6.30299	6.10463	6.67312	6.33067	6.63448	6.84127	6.69577	6.7367	6.1582	6.35994	6.20979	6.57454
245575_at	7.51167	7.76741	7.85038	7.29748	7.22842	7.82806	7.50613	7.49778	7.99759	7.54237	7.70906	7.357	7.91042	7.55292	7.76674	8.01474	7.78133	8.08811	7.88366	7.85944	7.92226	7.91067	7.79892	8.06329	7.79359	7.90128	7.54857	7.59362	7.59227	8.20591	8.26396	8.4889	8.66944	7.93863	7.7787	8.36659	8.23036	8.40714	8.49553	7.74312	7.54303	8.34175	8.16445	8.16703	8.04469	7.94235	7.85136	7.73524	7.66041
245576_at	7.09071	7.60551	7.79632	6.42756	7.06924	6.81834	6.76248	7.27822	7.64546	7.18896	7.29039	8.12447	7.35338	7.0416	7.55504	7.37045	7.10532	7.51377	7.45746	7.70699	7.89628	7.69772	7.44984	7.56565	7.40018	7.52447	6.57684	7.47416	7.31069	6.78138	6.67563	6.58952	6.22513	7.46628	7.26292	7.31302	7.2815	7.00789	7.14903	7.61778	7.13427	7.17399	7.20244	7.104	7.04806	6.59553	7.19824	7.40345	7.34192
245578_at	7.12403	7.47864	7.44817	7.41023	7.1081	7.39295	7.29971	7.60635	7.6683	7.7265	7.33979	7.45651	7.50776	7.499	7.43922	7.25611	7.38988	7.32242	7.38466	7.71982	7.68229	7.31912	7.37931	7.33591	7.70549	7.65182	7.62939	7.37975	7.36413	6.94278	7.02996	7.40167	7.14278	7.43413	7.47917	7.20249	7.15314	7.2203	7.40014	7.7114	7.4623	7.23044	7.2813	7.26271	7.29709	7.19773	7.07943	7.19772	7.5459
245580_at	5.47693	5.05284	5.33818	5.62081	5.45469	5.11963	5.48232	5.19988	5.35159	5.26931	5.46441	5.43723	5.35055	5.13307	5.05686	5.28441	5.42978	5.64569	5.76518	5.488	5.21305	5.07655	5.063	5.1263	5.21087	5.2605	5.41384	5.41571	5.16617	5.38472	5.27237	5.37151	5.19834	5.41932	5.17657	5.2072	5.27352	5.35759	5.32194	5.32658	4.98044	5.10763	5.31378	5.44734	5.17451	5.2106	5.17388	5.31319	5.45836
245581_at	5.44341	5.80653	5.62649	5.61134	5.71675	5.61727	5.88819	5.77065	5.70987	5.93801	6.06633	6.27956	5.75927	5.88686	5.55418	5.80781	5.75981	5.98231	5.86305	5.88077	5.82659	5.73104	5.52505	5.71661	5.71211	5.75132	5.79181	5.88778	5.77952	5.58873	5.76432	5.82163	6.1729	5.79529	5.68323	5.94812	5.92856	5.65901	5.91801	5.67071	5.8069	5.83069	5.72809	5.83466	5.78379	5.54417	5.6191	5.54065	5.94443
245583_at	7.2882	7.38963	7.48005	7.04235	7.19798	7.47733	7.49668	7.24992	7.29147	7.42271	7.41853	7.27155	7.04041	7.37074	7.12282	7.54545	7.45042	7.40704	7.32056	7.30949	7.36098	7.18486	7.13841	7.07105	7.03994	7.05731	7.00494	7.3873	7.44205	7.31454	7.28308	7.37791	7.2753	7.29652	7.31247	7.39783	7.47011	7.31376	7.16621	7.31967	7.11986	7.62137	7.69903	7.4807	7.59995	7.08664	7.24799	7.2049	7.30413
245584_at	5.71276	5.81294	6.08223	5.95885	5.79079	6.64577	6.30628	5.743	6.00443	5.74376	5.93004	6.03772	5.71648	5.89518	6.10471	5.83197	5.93062	5.99938	5.90444	5.83031	5.83574	5.69434	5.89843	5.74142	5.87429	6.16994	5.82297	5.826	5.73187	5.74273	5.53392	5.67982	5.68691	5.81764	5.86773	5.61901	5.564	5.7731	5.70279	5.84318	5.6601	6.12444	6.017	6.05293	6.18047	5.72812	5.50315	5.83588	5.76267
245585_at	5.57703	5.20823	5.48992	5.15955	5.15605	5.20337	5.42766	5.3627	5.3696	5.30215	5.62935	5.35233	5.31032	5.27453	5.31391	5.25439	5.29101	5.42267	5.44627	5.36284	5.2803	5.28922	5.30952	5.39439	5.35234	5.38276	5.43189	5.34228	5.36905	5.42382	5.10892	5.23885	5.13599	5.40476	5.45604	5.24793	5.23173	5.48973	5.51141	5.62806	5.3986	5.3445	5.44915	5.20455	5.26716	5.23124	5.36604	5.55124	5.55636
245587_at	6.24873	6.31016	6.31513	6.18328	6.13261	6.13316	6.16	6.66907	7.00893	6.44486	6.68438	6.24649	6.12028	6.16511	6.25801	6.32924	6.17526	5.95412	6.02021	6.39879	6.35401	6.28615	6.0952	6.35882	6.65028	6.33856	5.91034	6.35417	6.3708	6.23072	6.08299	6.12146	6.27908	6.56605	6.56355	6.26616	6.04514	6.19941	6.21229	6.89147	6.83169	6.74266	6.74413	6.1881	6.24208	6.009	5.92357	6.11556	6.43157
245588_at	5.24042	5.27576	5.27925	5.68864	5.81266	5.0388	4.9408	5.18394	5.24436	5.06963	5.02978	4.70481	5.21002	5.35	5.21407	5.19321	5.2573	5.12424	4.95115	5.39154	5.60465	4.99468	5.23064	5.06462	5.09431	5.37479	5.18161	4.87836	5.15263	5.29072	5.33876	5.51611	5.77801	5.43111	5.27587	5.08036	5.15164	5.04866	5.08183	5.22533	5.39484	5.53023	5.45164	5.4646	5.33639	5.26687	5.36165	4.94684	4.87353
245592_at	7.18635	7.5798	8.29128	8.76142	8.72617	7.14513	6.70638	7.95657	8.85561	8.38212	8.51866	8.71455	8.65674	8.5433	8.73812	8.70563	8.4876	8.86338	8.67288	8.44211	8.31536	8.11507	8.38517	7.65842	7.47662	8.93262	8.78482	8.20977	8.58872	8.44627	8.1616	8.09336	7.91243	8.98975	8.94901	8.52513	8.83392	8.03559	7.76844	8.71089	7.93834	8.59373	8.58734	8.64978	8.69547	9.04668	8.99389	8.39454	8.32515
245593_at	6.47135	6.86029	7.20068	7.14031	7.47051	6.23415	6.3442	7.15409	7.82189	7.46548	7.10331	6.99575	7.6005	7.25621	7.66448	7.61949	7.25617	6.73704	6.43014	7.05601	6.83472	7.78168	7.20627	7.52155	7.03048	6.83202	6.66957	6.85651	7.45088	7.56477	7.78824	7.51548	6.99843	7.81828	7.669	8.33865	8.19438	7.57324	7.62056	7.60993	7.15628	7.50366	7.55224	6.8851	6.98131	7.06657	6.85347	7.77111	7.64637
245594_at	7.38387	7.71358	7.75957	7.61437	7.65855	7.35208	7.32798	8.24168	8.33885	7.95478	8.17975	7.97854	7.90236	7.74439	7.81265	7.88932	7.80888	8.00791	8.10809	8.03624	8.10931	7.92822	7.73764	7.94274	8.10577	7.77065	7.92789	7.60742	7.93969	7.80417	7.8762	7.79761	8.0199	7.92397	8.0285	7.99393	7.96937	8.16032	8.23499	8.25605	8.15348	8.25818	8.31737	7.94176	8.31525	7.50482	7.52311	7.61084	7.52651
245597_at	7.13016	7.47173	7.36973	7.65872	7.41735	7.12377	7.08128	7.52436	7.5459	7.62832	7.56837	7.29983	7.43734	7.27237	7.20833	7.51356	7.42771	7.26254	7.16703	7.66168	7.47126	7.53097	7.32229	7.37825	7.49166	7.35133	7.2506	7.11531	7.34969	7.3672	7.36106	7.31837	7.65233	7.42554	7.47388	7.29052	7.33183	7.23545	7.12279	7.61764	7.41005	7.86418	7.75907	7.21129	7.36999	7.40125	7.3569	7.1707	7.06424
245599_at	8.60703	7.16906	7.25153	6.57696	6.67945	7.23105	7.43789	7.4588	7.04295	7.30077	7.34165	7.21737	7.05076	6.66618	6.77003	6.73704	6.86287	6.88502	6.90091	7.08032	6.93128	7.00588	6.95159	6.98216	7.18401	6.75732	7.11585	7.49599	7.50619	7.87045	7.73633	7.47315	7.89266	7.06782	6.75103	6.87511	7.12034	7.4606	7.19216	7.14836	7.67173	6.65616	6.7144	6.96431	6.94058	7.47352	7.21917	7.82059	7.75233
245600_at	8.27367	7.72973	7.76722	6.64381	6.60549	7.57938	7.2795	7.22371	7.06746	7.67203	7.50177	7.01919	6.89509	7.10775	6.79566	8.45107	8.3687	9.24439	9.35699	6.76985	6.89216	7.26365	7.32056	8.17831	8.29125	6.88559	6.84535	7.64476	7.634	8.43889	8.62838	9.01646	9.11409	6.96485	7.10591	8.29682	8.2458	9.26724	9.48756	7.19311	7.20344	8.52023	8.43834	9.22153	9.32915	6.78972	7.10859	7.24389	7.26575
245601_at	8.20455	8.96957	8.79689	8.16374	8.10141	8.66707	8.50291	8.531	8.72335	8.54967	8.6182	9.00765	8.70457	8.52218	8.45247	8.53433	8.49632	8.46706	8.40473	8.66877	8.84154	8.69322	8.76848	8.85655	8.69274	8.56958	8.46222	8.67083	8.63957	8.06098	8.35785	7.92355	8.09685	8.21238	8.32881	8.42125	8.4515	8.59043	8.5398	8.74808	8.6595	8.62405	8.52692	8.20894	8.23583	8.65327	8.46496	8.72718	8.59327
245602_at	8.34757	6.06386	6.36217	11.5522	11.6662	5.86693	6.38067	6.47682	8.14623	7.35703	7.03035	7.54579	7.71923	7.71724	7.54502	9.52165	9.314	10.1858	10.2374	7.32246	7.7077	7.74498	7.4228	7.83078	7.36513	7.98211	8.04208	6.64782	6.73158	10.3463	9.92666	11.5881	11.7616	8.16654	8.12672	10.5276	10.0731	11.216	10.9446	8.06076	6.39329	9.3887	9.46118	10.4101	10.6301	7.13068	7.06045	6.07311	6.03414
245605_at	8.8088	8.73772	8.89577	10.1557	10.2565	8.80652	8.75186	9.09256	9.1087	9.17776	9.34693	9.0724	8.7907	8.84843	8.81232	8.97332	9.042	9.05529	9.14131	9.0317	8.92919	8.84828	8.83376	8.85639	9.20164	9.08978	9.13906	9.00856	9.11752	8.66126	8.75715	8.71325	8.71424	9.06271	9.0307	9.14497	9.01658	8.88923	9.20448	8.98176	9.20052	9.00012	9.06071	8.87303	8.94001	8.74333	8.75962	8.94509	9.02171
245607_at	4.92451	5.12492	5.26554	4.83254	4.86347	4.76589	4.69413	4.97976	5.10345	4.97796	4.95669	4.7775	5.14659	4.94248	5.35811	5.29976	5.14129	5.30489	5.05945	5.00239	5.24617	5.06702	4.84282	4.98403	4.98055	5.02749	4.71537	5.06406	5.09431	5.11609	4.6719	4.55041	4.62214	4.85696	4.8112	5.16418	5.41338	5.03841	4.83133	4.9555	4.72891	5.25668	5.25744	5.01266	4.97774	4.62196	5.07189	4.76038	4.98406
245608_at	7.36178	7.36844	7.37362	7.28072	7.19459	7.46804	7.4889	7.44298	7.52171	7.21177	7.13519	7.14566	7.54167	7.95456	8.00899	7.1992	7.17954	7.28075	7.15942	7.12581	7.1379	7.54595	7.77688	7.73119	7.52955	7.81795	7.83605	7.42964	7.36412	6.77412	6.90348	7.08249	6.86634	7.90441	7.85762	7.07504	6.73987	6.95671	7.0111	7.53583	7.57142	7.20697	7.06408	7.01949	7.14288	7.70413	7.63744	7.24568	7.34476
245609_at	4.01892	3.6276	3.76538	3.69449	3.6198	3.68542	3.72034	3.67339	3.78196	3.83575	3.80245	3.80173	3.6161	3.72066	3.59478	3.68912	3.53792	3.62903	3.6998	3.69808	3.63168	3.72264	3.6801	3.66616	3.58011	3.6311	3.65511	3.59575	3.62105	3.6282	3.61802	3.69469	3.56929	3.71462	3.64051	3.62033	3.7334	3.60423	3.66922	3.69895	3.66971	3.73298	3.64921	3.64398	3.60153	3.66741	3.62378	3.57307	3.78715
245612_at	7.90518	9.16559	9.24627	8.53039	8.59119	9.08563	9.10269	9.79816	8.9173	9.27817	9.68133	9.13165	8.91499	8.57726	8.58968	8.15878	8.36891	8.58567	8.55729	9.3878	9.17434	8.7375	8.7702	8.50378	8.646	8.70394	8.75026	9.27311	9.45504	9.45571	9.5514	9.1551	9.04122	8.63362	8.70188	9.56118	9.26596	8.90184	9.21353	8.95813	9.68833	8.56817	8.15595	8.11418	8.07979	8.84149	8.77122	8.29565	8.05222
245613_at	6.20937	4.79645	5.23325	4.81329	5.0528	5.05334	5.09308	5.20241	5.47847	4.9006	5.10403	5.24431	4.84252	5.01296	4.87713	4.97988	4.93303	5.03898	4.96327	5.1046	4.99001	4.85682	5.08614	4.84875	4.96174	5.2198	5.91947	6.28388	6.1951	5.44142	5.44455	4.93389	5.02628	4.97935	5.12755	5.03126	4.8457	4.88061	4.81391	4.97647	5.55601	4.86844	4.90635	4.86804	4.93595	7.49898	7.05497	5.99014	5.41655
245616_at	6.05497	6.70578	6.83364	6.79847	6.75486	6.32792	5.65826	6.23755	6.73133	6.9409	6.59169	7.39487	7.21696	6.92174	6.95381	6.9909	7.12151	7.20876	6.92796	7.4013	7.21284	6.79354	7.02611	6.42435	6.25027	6.94765	6.78521	6.12971	6.30501	5.7554	6.21382	5.9738	6.06073	7.02263	7.15746	6.56895	7.07054	6.95294	6.53768	6.62278	6.43924	6.77145	6.94401	7.06182	7.25044	6.28538	6.21779	5.98941	6.19299
245618_at	7.57298	7.61286	7.74074	7.64607	8.1448	7.28029	7.04967	7.53966	7.27738	7.80022	7.60296	7.59806	7.72892	7.37808	7.49585	7.78498	7.61281	7.90862	7.71156	7.56113	7.75087	7.6883	7.6289	7.59267	7.39655	7.39728	6.95219	7.60657	7.65988	6.92	7.01387	7.05095	7.30963	7.40316	7.34162	7.4937	7.47052	7.47738	7.61958	7.3415	7.25755	7.46087	7.43828	7.6555	7.56398	7.62802	7.60958	7.76376	7.64434
245621_at	8.23983	8.49402	8.40106	8.71876	8.78889	8.19213	7.96407	8.16833	8.30387	8.43101	8.51349	8.70789	8.24096	8.4558	8.39735	8.88785	8.73447	9.05182	8.94436	8.44757	8.52233	8.29783	8.42749	8.27083	8.24151	8.4187	8.30044	8.29687	8.4169	8.46251	8.74273	8.88919	9.01191	8.30422	8.50448	8.8375	8.92067	9.04708	8.97649	8.1358	8.37191	8.956	8.85151	9.24832	9.2015	8.39373	8.31905	8.36246	8.41157
245624_at	5.88238	5.97071	5.83358	5.77569	5.76333	5.4581	5.89456	6.53143	6.25372	5.89993	6.27902	5.61174	6.27336	5.72091	5.94372	5.78663	5.51049	5.74025	5.94099	6.11489	6.38988	6.37516	5.77088	6.10491	5.7592	6.05229	5.71159	6.27113	5.95481	6.89375	6.63041	6.18881	7.06342	6.57139	6.0395	6.06606	6.38511	6.96899	6.63603	6.5137	6.20914	7.65469	7.14463	6.34772	5.75381	5.83086	6.77371	6.48376	6.63646
245625_at	8.86009	9.15554	9.08031	9.06699	8.99026	9.22529	8.96456	9.25422	9.37874	9.01433	9.22291	8.83597	8.8979	9.00821	8.98287	9.03305	9.1941	9.1761	9.18882	8.86421	8.62809	8.95145	9.0593	8.98401	9.1671	9.18854	9.0073	9.10233	9.11924	9.16081	9.15045	9.39041	9.30783	9.07985	9.12211	9.14145	9.10266	9.39214	9.56803	9.23104	9.26207	9.33695	9.33418	9.22614	9.30801	8.65096	8.71294	8.7336	8.70948
245626_at	8.82312	9.03266	9.05466	9.17483	9.09637	8.80171	8.87403	8.86318	8.98184	9.04559	9.08362	9.02405	9.3432	9.23465	9.15795	9.61141	9.65964	9.54758	9.4293	9.35288	9.53194	9.17437	9.10669	8.99531	8.75125	9.34923	9.39968	8.92486	9.01764	9.74864	9.6536	10.4401	10.3524	9.19139	9.36633	9.97593	9.98089	10.1337	10.1546	8.96452	8.85932	9.73396	9.90655	9.71142	9.71856	9.55809	9.50492	8.85936	8.646
245627_at	4.53451	4.61299	4.52903	7.16719	7.9917	4.92015	5.09828	8.57223	6.04821	5.84093	6.40581	5.13945	5.13626	4.64386	4.80267	5.34931	5.09963	4.78568	4.68068	4.99812	4.96751	5.55085	4.5211	5.35044	4.97267	4.68954	4.54775	6.18358	5.88592	10.3497	10.2189	9.76783	9.81769	4.86276	5.04804	10.9848	10.4925	10.021	9.44928	6.21218	8.32788	5.13292	5.92664	4.72717	4.81726	5.09301	4.91863	4.96339	4.66774
245628_at	4.96959	5.06861	4.76962	4.46431	4.44049	4.90072	5.29775	7.21634	5.14117	4.91065	4.96141	5.72491	4.9151	4.58434	4.62185	4.86475	4.66878	4.74395	4.67208	4.78876	4.99728	5.01764	4.70021	4.63192	4.80555	4.7093	4.40289	5.3373	4.67165	8.35657	6.98241	7.2682	8.27504	4.89268	4.85933	7.02941	6.65729	7.95763	7.32137	5.10504	6.654	7.75902	7.45039	5.59245	5.55689	5.02293	5.43989	5.91203	5.58925
245629_at	10.7296	11.5587	11.518	10.7941	11.2634	11.2884	11.3076	12.2894	11.4468	11.5072	11.482	11.303	11.5236	11.185	11.3412	11.3154	11.1639	11.1645	10.9818	11.2733	11.4218	11.4499	11.2629	11.1644	11.0617	11.2908	10.6786	11.6037	11.6385	12.3647	12.2321	11.9652	11.6843	11.291	11.2199	12.579	12.2501	12.1463	12.1461	11.5898	12.1186	11.9802	11.8414	11.0353	10.9089	10.8215	11.2727	11.094	10.9808
245631_at	9.25598	9.38045	9.42444	9.19683	9.06203	9.29336	9.29728	9.40005	9.28266	9.1136	9.27727	8.80663	9.11242	9.17152	9.22725	8.91982	9.15037	8.92461	8.95451	9.2206	9.18674	9.18089	9.26465	9.09053	9.36728	9.50649	9.3884	9.32608	9.26942	8.93831	8.93319	8.61664	8.83085	9.18698	9.29385	8.83257	8.7146	8.87798	8.84162	9.24176	9.26154	9.04075	9.07336	8.6255	8.89065	9.05424	9.16446	9.1441	8.82405
245632_at	7.32722	7.31815	7.40964	7.67588	7.71273	7.25198	7.46186	7.244	7.29322	7.56072	7.53572	7.52309	7.36406	7.38413	7.28764	7.7064	7.53069	7.69256	7.72775	7.51208	7.30094	7.19447	7.32411	7.22766	7.21717	7.30218	7.29677	7.11206	7.41552	7.36507	7.45507	7.35908	7.23609	7.54122	7.5304	7.6715	7.62916	7.52456	7.82794	7.10626	7.14657	7.47118	7.42954	7.70995	7.77838	7.41556	7.35428	7.38845	7.58213
245633_at	8.73899	8.36697	8.17477	8.05521	7.78261	8.31534	8.29901	8.44903	8.44653	8.26939	8.42093	8.75337	8.31211	8.42736	8.2603	8.01399	8.1103	8.07367	7.99347	8.47716	8.40302	8.17768	8.3939	8.11918	8.20852	8.37149	8.24512	8.23413	8.32	8.30308	8.18332	8.29911	8.37859	8.35863	8.48087	7.97526	8.02877	8.31341	8.02061	8.38795	8.51033	8.2328	8.36502	8.28489	8.19169	8.43901	8.59147	8.47804	8.09648
245635_at	5.71795	5.90687	6.09803	5.93018	6.03608	6.58156	7.17778	5.90648	5.97529	6.29698	6.2223	5.98514	6.23901	5.88819	5.85948	5.90329	5.8569	6.32231	6.32818	5.99112	5.9294	7.27707	7.20879	8.64385	8.80835	5.81809	6.13067	6.00256	6.09658	6.19822	6.16815	6.65714	6.34013	6.12264	5.94913	6.08482	6.05315	6.22307	6.29653	6.00002	6.03423	5.97001	5.95595	6.15336	6.39431	5.76316	5.93188	5.81242	5.93931
245637_at	7.52776	8.43635	8.82197	8.89711	8.50509	8.0375	8.37661	7.09377	8.19959	8.99559	8.51466	8.66474	8.72402	9.15857	9.38986	9.61343	9.51681	9.4657	9.24064	8.61873	8.52252	8.46831	8.64045	8.70349	8.35026	8.896	8.80193	8.6194	8.51157	7.34719	7.50764	8.37054	7.722	8.99116	8.9799	7.77688	8.17063	7.68131	8.28562	7.93152	7.38124	8.97732	9.34001	9.5861	9.64366	8.1834	8.05572	8.12733	7.9533
245638_s_at	7.62873	7.38918	7.27468	6.95349	6.81979	7.66794	7.77662	6.7862	7.03871	7.07125	6.83551	6.66164	6.77493	7.16363	7.67493	7.27124	6.96032	7.73979	7.28379	7.66833	8.01244	6.45844	6.71739	6.6669	6.53681	6.97662	6.666	6.99414	6.96613	6.74094	7.23038	7.69697	7.28266	6.92132	7.20141	7.17072	7.06256	6.53017	6.60145	6.8154	7.00287	7.35765	7.22145	7.40078	7.76429	7.37513	7.29412	7.59661	7.56432
245639_at	10.7475	10.5444	10.642	10.2105	10.3546	10.2748	10.3669	10.2249	10.2474	10.5189	10.1807	10.3983	10.2071	10.3514	10.4295	9.95277	10.1562	9.91246	10.017	10.5028	10.2308	10.2015	10.3262	10.0481	10.412	10.5908	10.445	10.4977	10.3751	9.63508	9.65757	9.71399	9.3956	10.4156	10.3728	9.72247	9.69708	9.51803	9.62222	10.3244	10.2768	9.41135	9.44619	9.59301	9.67346	10.1378	10.3293	10.6456	10.5828
245641_at	7.86871	6.68238	6.61433	6.40543	6.34641	7.58091	7.6595	6.94429	6.51828	6.6953	6.56832	7.03485	6.43779	6.80881	6.70475	6.61744	6.62938	6.51793	6.56663	6.77874	6.89541	6.53965	6.79078	7.08807	7.48761	6.64287	6.73582	6.84685	6.84567	6.92518	6.84177	6.82557	7.00091	6.45645	6.51111	6.72156	6.60881	6.72045	6.88057	6.69133	6.93956	6.45541	6.59325	6.48475	6.65323	6.88222	6.62349	7.11112	6.97107
245642_at	11.8649	11.0687	10.6078	10.6021	10.1153	10.8603	10.9971	10.7496	10.7049	11.0968	11.0058	10.7118	10.3254	11.2168	10.8298	11.286	11.807	11.6355	11.9132	9.97147	10.1087	10.4696	10.8715	10.523	10.3753	11.1734	11.6222	11.2467	11.0927	11.8742	11.937	12.0448	12.1124	11.1393	11.1462	10.238	10.4821	11.1447	11.0698	10.7119	11.1947	10.5976	10.6816	11.6008	11.6467	11.8099	11.5518	11.3508	11.2523
245644_at	6.6625	6.84161	6.87609	6.97611	6.9529	7.00541	7.18524	6.7069	6.68922	6.97694	7.1053	7.30334	6.89084	6.63008	6.76708	7.465	7.3533	7.81977	7.89561	6.76759	6.93174	7.08237	6.95186	7.7089	7.78809	6.88121	6.80596	7.04629	6.89058	6.71258	7.00759	7.18144	7.25128	6.88464	6.75599	6.98402	7.07271	7.84124	7.86525	6.62334	6.73914	7.20494	7.47579	7.82375	7.43701	6.36248	6.53547	6.35588	6.54128
245645_at	5.15818	5.4453	5.60666	5.3967	5.56736	4.96214	4.8186	5.61249	5.51937	5.67216	5.43263	5.8402	5.25156	5.3732	5.54099	5.99048	5.89904	6.13502	5.73672	5.5786	5.35066	5.67856	5.59251	5.4813	5.40681	5.15876	4.96604	5.48121	5.59526	5.52014	5.39098	5.69817	5.77932	5.47464	5.43444	6.062	5.7169	6.35198	6.2509	5.21745	5.71092	6.26743	6.17966	6.14854	6.14488	5.25411	5.4339	5.60095	5.0378
245647_at	4.77667	4.79709	5.03873	5.11742	4.9254	4.79991	4.67671	4.90952	4.96801	5.18265	5.08366	5.14665	5.01337	4.97181	5.0957	4.89331	4.83783	4.95659	4.99332	5.04804	4.93492	4.92158	4.92854	4.98911	4.86817	5.20486	5.02178	5.08794	5.24525	4.80919	4.90278	4.80374	4.88694	4.87798	5.23064	4.91455	4.7809	4.81615	4.87825	5.078	4.9999	4.90942	4.75159	5.08626	4.97034	4.6586	4.60892	4.811	4.86343
245648_at	4.58771	4.86841	4.79623	4.69153	4.85962	4.899	4.66548	4.68514	4.7319	4.99115	5.05327	5.19939	4.76609	4.74179	4.75347	4.59413	4.76033	4.75945	4.71141	5.06575	4.70005	4.80405	4.77754	4.53354	4.76282	4.9454	5.10917	4.75599	4.83092	4.92458	4.73683	4.75413	4.64187	4.87426	4.83782	4.78602	4.88917	4.87167	4.80324	4.82072	4.61658	4.7446	4.80891	4.67368	4.66734	4.87472	4.70324	4.79627	4.73178
245649_at	8.04454	8.04086	8.06404	7.76848	8.09299	7.97601	7.84619	8.09707	8.2298	8.05994	7.98103	7.79414	7.77398	7.79586	7.98372	7.93439	7.90843	8.07797	8.03603	7.94747	7.88723	7.7884	7.95469	8.08958	8.05341	7.97493	7.99477	8.04054	8.25017	7.9858	8.07103	7.94753	8.25372	8.21687	8.00192	7.95312	8.11527	8.10104	8.0659	8.03213	7.80114	7.96777	8.02129	8.19438	7.89976	7.84805	8.00394	8.02006	7.83269
245651_s_at	10.9987	11.1195	10.9052	9.97051	9.95363	10.9006	10.8552	10.548	10.4249	10.7314	10.7108	10.8827	10.4678	10.6695	10.6692	10.6798	10.6684	10.5817	10.5528	10.4134	10.4995	10.5655	10.4953	10.5586	10.6012	10.6406	10.5328	10.7454	10.6816	10.8759	10.666	11.0219	11.0515	10.5065	10.7278	10.5841	10.4649	10.9004	10.6848	10.5801	10.689	10.6335	10.5887	10.5893	10.7116	10.3811	10.4388	10.3421	10.4618
245654_at	4.39241	3.86421	3.94948	3.67873	3.74159	4.01354	3.9659	4.06094	4.48538	3.89189	3.97362	4.1237	4.23645	4.07563	3.94319	3.80356	3.75201	3.75637	3.81321	3.84485	4.11991	4.36156	4.30719	4.17894	4.12954	4.0369	4.24971	4.427	4.39129	4.28129	4.49239	3.99674	4.08061	4.18958	4.14965	3.78621	3.89787	4.02757	3.98143	4.57915	4.32433	3.77851	3.82682	3.83899	3.80873	4.34119	4.23865	4.61984	4.61542
245657_at	6.39115	6.81243	6.97136	6.72625	6.77651	5.9552	5.84053	5.92782	7.34038	6.91808	6.6929	7.60134	7.23005	7.41289	7.32401	7.75377	7.4519	7.34432	7.02983	7.1942	7.0925	7.16806	7.25287	7.28281	7.19884	7.16942	6.74258	6.57325	6.86305	6.4976	6.44942	6.94384	6.54408	7.32031	7.30473	7.66705	7.29567	7.31404	7.24536	7.10494	6.14711	7.48118	7.60023	7.34127	7.48492	6.77736	6.70637	6.70899	6.99591
245659_at	7.14906	7.4376	7.19862	7.44162	7.05921	7.32041	7.30983	7.14435	6.99932	7.59972	7.43026	7.77245	7.38487	7.92987	7.59801	7.62599	8.29723	7.31858	7.6162	7.27573	7.34311	7.23459	7.36064	7.34952	7.05419	7.79451	8.21121	7.37848	7.13272	8.36987	8.00693	9.5457	9.292	7.34432	7.75375	8.48045	8.05843	8.24345	8.40672	7.2401	7.0874	7.701	7.95542	7.77538	8.02579	7.29983	7.25187	6.76971	6.69988
245660_at	8.33367	8.30584	7.92623	7.76107	7.57875	8.4706	8.4566	8.11989	7.79674	7.70428	7.848	8.10459	8.10354	8.33936	8.14679	8.15844	8.14914	8.19385	8.25236	7.69952	7.75369	8.06476	8.1239	8.10808	7.88758	8.0763	8.16025	7.78143	7.65744	7.90681	7.84625	7.74942	7.91389	7.91838	7.93057	7.75563	7.85852	8.16036	8.24206	7.84273	8.18003	8.19746	8.22032	8.18291	8.20836	8.24303	8.18133	8.31172	8.05603
245662_at	8.64382	5.88976	5.80338	5.83078	5.66805	6.27987	6.99014	6.02989	6.06944	5.56063	5.8751	6.33397	5.72706	5.91864	5.68312	5.55621	5.48984	5.8317	5.83537	6.00576	5.83636	6.08629	6.58234	5.84286	5.71383	6.09512	6.71072	6.44973	6.43715	6.77991	6.47122	6.50817	7.14583	5.98842	5.80042	5.63516	5.87408	5.96553	5.65017	6.08464	6.38973	5.79271	5.53882	5.98896	5.99546	6.44617	6.29531	6.41399	6.68462
245665_at	7.85702	7.45533	7.68178	7.42557	7.34117	7.70714	8.15291	7.13984	7.0243	7.71858	7.54097	7.21983	7.58587	7.66063	7.3975	7.81623	7.91637	7.54065	7.78466	7.23649	7.26204	7.43903	7.37895	7.38991	7.35281	7.48966	7.58154	7.55686	7.68345	7.54448	7.62591	7.46552	7.28756	7.53738	7.68025	7.48386	7.56728	7.90919	7.66287	7.32368	7.20283	7.33238	7.4423	7.55356	7.69504	7.47712	7.55601	7.55738	7.34131
245666_at	9.29239	8.06182	7.79575	7.53863	7.36881	8.39286	8.51513	8.41752	8.37172	7.82602	8.04242	8.28646	8.01878	8.52066	8.39577	8.03157	7.93512	7.91283	7.83226	8.00126	7.9473	8.27501	8.52243	8.36537	8.3032	8.53071	8.84182	8.12044	8.20216	8.11344	8.35275	7.78487	8.11524	8.52195	8.66913	7.45523	7.64986	7.89476	7.6686	8.42126	8.69679	7.8592	7.88731	7.98057	8.06472	8.87712	8.83096	8.58591	8.64022
245667_at	9.06998	8.73426	8.99851	9.02437	8.89308	9.38355	9.38134	9.13345	8.85778	8.99089	8.90005	9.09075	8.79477	8.88988	8.77427	8.99561	9.01161	8.90552	8.92071	8.40674	8.60727	8.86652	8.73955	8.80985	8.92722	8.84865	8.92356	8.91366	8.76889	9.20783	9.13808	9.59651	9.55244	8.80834	8.78671	9.25742	9.21362	9.30426	9.4983	8.75757	9.25221	9.08937	9.11604	8.99065	9.18721	8.73326	8.62954	8.56743	8.73206
245668_at	7.45138	6.42881	7.0545	7.84488	7.77345	6.05631	6.14574	7.0398	7.94452	8.42919	7.64252	7.95779	7.3959	8.17267	8.34265	8.92307	9.25532	9.93141	10.2565	6.75085	6.58057	8.1687	7.8737	8.61138	8.60125	8.29912	8.43658	7.16066	7.85984	7.91456	8.36832	10.6457	10.3332	8.70605	8.62139	7.9616	7.70132	9.23379	9.12538	7.78882	6.81	8.44951	9.07928	11.0647	11.1891	7.62253	7.26596	6.49874	6.58792
245669_at	4.24936	4.4324	4.44161	4.75341	4.86332	4.34817	4.41197	4.67372	4.47818	4.36613	4.1963	4.79261	4.33521	4.47061	4.46184	4.27797	4.43843	4.3807	4.45858	4.44692	4.44325	4.38907	4.57728	4.49105	4.41775	4.37979	4.5977	4.49329	4.28636	4.44151	4.29214	4.22586	4.23848	4.30079	4.3558	4.41481	4.34966	4.31864	4.27925	4.25395	4.41763	4.27818	4.15594	4.16597	4.31412	4.3519	4.38304	4.37887	4.45504
245670_at	7.41434	6.72969	6.8828	6.91091	6.96092	6.97957	7.00881	7.00103	6.78329	6.96336	6.73841	7.43674	6.84146	6.77342	6.77954	6.78918	6.9924	6.90251	7.03476	6.87586	6.68256	6.82426	6.87395	6.67139	6.82394	7.12413	7.18285	7.13897	6.97	7.07873	7.24763	7.09375	7.15397	7.02299	6.96802	6.78557	6.55629	6.91614	6.89086	6.85229	6.9552	7.00513	6.99807	6.99491	6.87275	6.82162	6.93029	6.82665	6.82079
245671_at	7.68059	7.36652	7.6199	7.42005	7.71804	7.45002	7.04465	7.9393	7.65153	7.78537	8.05489	7.46492	7.82342	7.3855	7.50233	8.46005	8.26596	8.89531	8.70025	7.34603	7.67006	7.87248	7.29819	7.96253	7.694	7.27962	7.33199	7.62215	7.71152	8.87908	8.50595	9.32676	10.1129	7.70526	7.56607	8.70313	8.79035	9.72171	9.47734	7.67014	7.39287	8.8172	8.88399	9.25781	9.06849	7.46358	7.75154	7.67277	7.70337
245672_at	5.95126	5.80254	5.71639	5.2058	5.76513	5.66211	5.49409	5.49005	5.69153	6.17289	6.06368	5.97817	5.90589	5.27063	5.53432	6.06873	5.74223	5.93254	5.94686	5.71799	6.05613	5.71648	5.51789	5.19263	5.41456	5.49415	5.39403	5.79384	5.6437	5.68348	5.08299	5.24376	5.26858	5.57336	5.47208	5.86242	5.85762	6.038	5.91865	5.72154	5.36615	6.0227	5.93724	6.10562	5.88783	5.49048	5.5969	5.41106	5.59758
245673_at	4.64966	4.74388	4.87915	4.77186	4.55295	4.74825	4.75872	4.63336	4.75155	4.70255	4.60945	5.14917	4.78502	4.70586	4.69005	4.80019	5.05768	5.04119	5.13285	4.7522	4.63487	4.85828	4.9078	4.88935	4.7795	4.96447	4.64701	4.79671	4.5807	4.7266	4.63571	4.77231	4.60958	4.74825	4.73475	4.67455	4.76543	4.85133	4.90946	4.70354	4.85487	4.81446	4.72863	4.87023	4.92692	4.76716	4.71317	4.84929	4.82377
245676_at	4.31438	5.93921	5.49637	4.76531	4.63298	5.46634	5.44441	6.47105	5.64492	4.98769	5.09968	5.14792	5.13085	5.07193	5.00053	5.24037	4.91722	4.82209	4.66497	5.41028	5.36237	5.249	5.2801	5.21548	5.10162	5.15556	4.9616	5.39736	5.12261	5.32907	5.7178	4.65753	4.13657	4.86121	4.92022	6.05108	6.05766	5.48147	5.70005	5.51097	6.46076	5.01797	5.0745	4.59609	4.50086	5.3875	5.28746	5.41838	5.2357
245677_at	4.6298	5.22122	5.14288	4.73925	4.93814	7.96021	7.26285	5.18847	5.10146	4.88939	5.01758	5.07933	5.17498	5.05922	5.18037	5.04036	5.07431	4.8857	4.87033	4.9046	5.09553	8.30672	9.00724	9.35345	9.56958	5.13906	5.32039	5.22765	5.05432	5.39798	5.36048	5.22304	5.15389	5.06927	5.40682	5.08425	4.89585	4.89101	4.90512	5.1259	5.36159	4.96758	4.93767	4.90883	4.65752	5.40337	5.36197	5.31111	5.34992
245678_at	7.33526	7.24025	7.4176	7.54789	7.56147	7.39427	7.47796	7.74527	7.35759	7.47382	7.35458	7.58712	7.16508	7.28278	7.03145	7.32866	7.2491	7.32538	7.28112	7.09176	7.30504	7.22237	7.26024	7.30258	7.22525	7.36589	7.34343	7.42974	7.48305	8.01544	7.56079	7.64452	7.76853	7.35145	7.42159	7.74823	7.61932	7.5917	7.59791	7.4812	7.42058	7.40454	7.30507	7.11828	7.5421	7.32237	7.27239	7.31931	7.37257
245679_at	7.56115	7.5588	7.54886	7.61819	7.67307	7.46217	7.55308	7.69249	7.65266	7.48125	7.66006	7.63746	7.31034	7.53717	7.49979	7.44269	7.36858	7.49666	7.28194	7.44224	7.34019	7.2745	7.37506	7.32792	7.39947	7.60532	7.64404	7.55921	7.55207	7.46861	7.44545	6.90142	7.29916	7.45479	7.50329	7.55282	7.54392	7.2618	7.34051	7.37559	7.60356	7.45011	7.46068	7.42652	7.57985	7.34936	7.40897	7.39342	7.22348
245680_at	5.25783	5.34099	5.39643	5.21977	5.83447	5.23264	5.10958	5.11508	5.33528	5.435	5.52197	5.35798	5.49439	5.409	5.23441	5.64159	5.41716	5.9199	5.75149	5.3453	5.49248	5.64285	5.35233	5.47516	5.46276	5.51812	5.37762	5.25142	5.26468	5.30061	5.21946	5.35798	5.43469	5.48468	5.39534	5.54101	5.53259	5.53531	5.55877	5.5287	5.16995	5.55676	5.5832	5.35376	5.56462	5.24078	5.31537	5.34642	5.50598
245681_at	8.52531	8.30876	8.14445	8.05211	7.77216	8.30999	8.24409	8.48809	8.41235	8.28353	8.34351	8.53005	8.25947	8.18691	8.23512	8.25591	8.18138	8.03642	8.22047	8.2135	8.16324	8.2363	8.12934	7.99108	8.0519	8.12635	8.08317	8.1216	8.25281	8.27939	8.36994	8.41117	8.25855	8.19405	8.053	8.23415	8.42206	8.41574	8.25371	8.28901	8.40567	8.31352	8.30407	8.43981	8.41456	8.27144	8.26087	8.20699	8.16458
245682_at	7.33909	7.80592	7.68171	7.30806	7.56194	7.4125	7.23115	7.48884	7.43528	7.74424	7.83405	7.13948	7.61948	7.40722	7.36273	8.05379	7.84044	7.76394	7.56388	7.48333	7.78418	7.51308	7.33042	7.4579	7.47288	6.92374	7.14709	7.61868	7.61645	7.83477	7.86591	7.79312	7.96228	7.25072	7.47835	8.15882	7.8779	7.92218	7.91703	7.17672	7.63515	7.91792	7.97478	7.88068	7.89111	7.49777	7.55599	7.82232	7.87415
245684_at	9.41154	8.75976	8.96914	9.15383	9.07649	9.23847	9.22536	9.42899	9.18346	9.21888	9.26945	9.13573	8.94313	9.07525	8.91324	8.85845	8.93931	8.54378	8.72282	9.09268	8.94823	9.05889	9.09605	9.20528	9.15513	9.0739	9.28392	9.22105	9.33935	9.58514	9.73727	9.58068	9.4301	9.12822	9.15744	9.3241	9.4202	8.97288	8.92604	9.24215	9.50687	9.23799	9.25219	9.11424	9.2258	9.00212	9.16678	9.00504	9.16256
245685_at	4.7765	5.2163	5.04878	4.72613	4.52732	5.17387	5.32753	4.96251	5.0499	5.03594	4.88127	5.39394	4.95884	5.06124	4.90158	4.99966	4.87225	4.74047	4.49584	5.04616	4.83967	4.96208	5.02931	4.80242	4.83156	5.05313	5.02178	4.84921	4.83576	5.34494	5.12282	5.32315	5.46806	5.37097	5.09505	4.76998	5.06887	5.17098	4.71466	4.99958	4.98816	4.939	5.01404	4.86943	4.83717	4.90091	4.95008	4.83191	4.90265
245686_at	11.3527	9.55902	8.86635	11.5766	11.6374	9.82949	9.86714	9.39251	9.20382	8.87143	8.83099	9.96229	9.44967	9.60807	9.24771	8.62838	8.75269	8.46133	8.61212	9.59631	9.42181	9.37997	9.47709	9.08554	9.29264	9.39872	9.37345	9.33639	8.86697	9.93977	9.87597	9.04667	9.22035	8.99323	9.1165	8.60168	8.75935	9.14652	9.08061	9.13903	9.54296	8.93702	8.88226	8.54354	8.49808	9.53101	9.53046	9.94971	9.91295
245687_at	8.14526	7.92221	7.90883	7.82221	7.80766	7.7936	7.7353	7.51693	7.55461	8.00915	8.05268	7.628	7.66484	7.83486	7.90865	8.15686	8.14188	8.24775	8.35616	7.83468	7.81924	7.73764	7.70758	7.61134	7.75858	7.73196	7.95838	7.71801	7.76945	7.77148	7.71472	8.26474	8.22693	7.83514	8.05382	7.9217	7.8494	7.98873	8.14965	7.54445	7.62277	8.00388	8.18409	8.40556	8.39635	7.65907	7.64406	7.41811	7.71285
245688_at	9.71761	9.55081	9.65687	8.96183	10.0777	9.09436	9.94535	10.1346	9.96265	9.10847	9.4975	8.43478	9.55044	9.00465	9.80913	10.4009	9.82095	9.88248	10.3056	9.58345	10.0678	9.69587	9.2458	9.83511	9.48579	9.83303	8.55033	9.90665	9.68819	9.65335	9.23534	8.64092	8.4532	9.80262	9.48045	9.60878	9.69356	9.97871	8.95823	9.78293	10.0187	10.4979	10.3313	9.97097	9.52315	9.08926	10.1419	10.1444	10.1571
245690_at	6.6269	7.23386	7.68685	6.96342	6.5709	6.83632	6.86468	6.92244	7.63306	7.36258	7.57215	7.62032	7.80815	7.54746	7.41545	7.26096	7.09298	7.6048	7.51527	7.51657	7.37547	7.36397	7.74734	7.69825	7.49577	7.88269	7.84801	7.23766	7.28468	6.09406	6.33429	6.10683	6.27084	7.69682	7.9551	6.29898	6.65692	6.57897	6.82945	7.62397	7.03601	7.21466	7.15055	7.34549	7.44598	7.71486	7.49367	7.21526	6.82022
245691_at	7.66458	7.59545	7.52434	7.34231	7.2789	7.5696	7.2305	7.42213	7.536	7.53846	7.54029	7.61261	7.3348	7.51095	7.57542	7.45151	7.41932	7.35893	7.26368	7.38841	7.32316	7.30669	7.31728	7.29478	7.37906	7.30343	7.19657	7.33644	7.40619	7.26671	7.2366	7.66263	7.59348	7.36809	7.35927	7.31635	7.3328	7.29485	7.12119	7.35505	7.43642	7.52865	7.62685	7.56868	7.66469	7.41628	7.3628	7.52223	7.46574
245692_at	4.7025	4.46069	4.36775	5.13555	5.18	4.45566	4.60435	4.37492	4.7322	4.86236	4.71009	5.49515	5.21379	5.30642	5.13148	4.67364	5.13499	5.02617	5.3326	5.13309	4.93432	5.07669	4.64209	4.26908	4.56433	5.22141	4.98426	4.47424	4.41338	4.50081	4.45527	5.25696	4.95083	5.19506	4.67304	4.75298	5.4262	5.1288	5.90686	4.60095	4.36208	4.30353	4.81384	4.60834	4.59294	4.63106	5.17851	4.72782	4.70803
245693_at	8.38844	8.56261	8.50806	8.5271	8.36515	8.2315	8.23504	8.45126	8.17147	8.62445	8.57298	8.41862	8.25657	8.43626	8.29723	8.62467	8.54623	8.80408	8.80062	8.32483	8.25864	8.29367	8.14771	8.26301	8.40668	8.26077	8.46561	8.45722	8.35039	8.87326	9.00492	9.33441	9.52882	8.3117	8.38246	8.79832	8.63808	9.25392	9.15555	8.29531	8.21145	8.55399	8.83165	8.77682	9.0437	8.494	8.35734	8.47273	8.30775
245694_at	8.95791	7.66875	7.51763	8.15428	8.09399	7.79724	8.20763	7.89435	7.45463	7.81809	7.5896	7.47583	7.3838	7.62098	7.27103	8.0986	8.38631	8.37057	8.67521	7.39698	7.2777	7.39073	7.41259	8.21755	8.49134	7.63386	7.98822	8.07049	7.85008	8.86182	8.81252	8.85076	9.11767	7.31268	7.33727	8.27592	7.94867	8.66537	8.69619	7.49218	8.07241	8.55501	8.6171	8.51206	8.76825	7.63511	7.66957	8.36754	8.29303
245695_at	6.4574	6.78156	6.84638	7.01146	6.94125	7.06954	7.02544	6.8426	6.68314	6.67184	6.85925	6.38433	6.90343	6.88455	6.98496	6.82866	6.9397	7.02107	7.1288	6.87813	6.89562	6.51193	6.63766	6.62795	6.53678	6.8978	7.34839	6.89706	6.62531	6.93237	6.7268	6.62032	6.58127	6.70081	6.86948	6.79768	6.76114	6.7341	6.76542	6.78531	6.50454	6.58352	6.3935	6.83515	6.49967	6.6792	6.59303	6.62623	6.97072
245696_at	6.0987	5.44982	5.63933	6.9244	6.74277	5.49093	5.97319	5.21583	6.989	6.24853	5.85333	7.6676	6.98846	7.60579	7.4608	6.68268	6.79501	5.38807	5.5682	7.63917	6.93604	6.98519	7.01119	6.3672	6.13766	7.42753	7.46182	5.27242	5.64437	5.36522	4.89576	5.10954	4.84759	7.9893	8.09265	5.16855	5.28516	4.9317	5.24491	6.66759	5.19167	6.25125	6.72311	5.25771	5.57524	6.23235	6.03924	5.67484	5.7587
245697_at	5.9186	5.94203	6.36636	5.98959	6.0946	5.95355	5.86972	5.47586	5.35024	5.99211	5.85004	6.94067	6.40732	5.73804	5.97013	6.15804	5.88108	6.0966	6.14942	6.41463	6.455	6.2436	6.06562	6.1644	5.97614	5.97106	5.63283	5.7936	5.54777	5.56557	5.44275	5.79052	5.61074	5.91565	6.19469	5.82388	5.90848	6.05796	5.94773	5.61526	5.75952	5.97321	5.81811	5.68892	6.06999	5.6563	5.78336	6.12258	6.11077
245698_at	8.4848	7.96972	7.95575	7.63193	7.74293	8.14343	7.92849	8.14879	8.06955	7.96922	7.83727	7.84365	7.69768	7.642	7.84867	7.90711	7.78931	8.06861	7.93842	7.95471	7.93264	7.72605	7.8185	7.8381	8.00209	7.97475	7.81262	8.13162	8.1038	7.39899	7.36724	6.6815	6.62094	7.97736	7.90297	7.5085	7.57592	7.69928	8.04881	8.01032	8.34035	7.84065	7.83381	7.5072	7.49841	7.48564	7.78113	8.21041	8.32912
245699_at	6.63506	6.19509	6.15347	6.25696	6.65634	7.87152	8.02316	7.80406	6.28082	6.48712	6.35152	6.54228	6.46181	6.53567	6.46014	6.5143	6.47307	7.2349	7.17116	6.22422	6.10913	6.42886	6.45712	7.60248	8.17199	6.25432	6.47097	6.74724	6.35032	9.1514	8.44148	9.53067	9.25739	6.23862	6.54595	7.70499	7.43901	7.99415	7.97904	6.39663	7.85184	6.99696	7.01297	7.30755	7.29407	6.38939	6.31895	6.33211	6.40047
245701_at	12.0459	12.2737	12.3829	12.2153	12.1881	12.3099	12.12	12.508	12.6352	12.3375	12.4874	12.2573	12.3652	12.5211	12.5262	12.1909	12.2318	11.9259	11.9729	12.6032	12.7662	12.3282	12.4149	12.3277	12.4048	12.3933	12.4351	12.2712	12.469	11.8772	12.1666	11.6318	11.7718	12.3667	12.2891	12.1976	12.347	11.803	11.7545	12.424	12.4588	12.3874	12.436	11.9638	11.9876	12.3324	12.2826	12.1864	12.2767
245702_at	6.99071	6.85562	7.01396	6.50733	6.42929	7.38132	7.21673	6.61106	6.28335	7.2022	6.80565	6.6443	6.7539	7.76179	7.20883	7.2973	7.56407	6.93284	6.71318	6.45948	6.76916	6.88459	7.36428	7.37823	7.59788	7.39114	7.80078	6.78027	6.88979	7.42915	7.56001	8.411	8.15657	7.23175	7.75029	7.09817	6.77826	7.15878	7.18609	6.66787	6.4331	7.2691	7.42035	7.04956	7.32021	7.64515	7.09703	6.60766	6.68748
245703_at	3.53158	3.73472	3.62613	3.86322	3.79082	3.8748	3.85243	3.87346	3.7867	3.9098	3.77123	4.04005	3.99061	3.71733	3.76198	3.71729	3.78253	3.6774	3.7936	3.80236	3.7226	3.72616	3.5908	3.82383	3.70028	3.77444	3.82824	3.75413	3.70175	4.07774	4.05896	4.31091	4.68624	3.74778	3.74237	4.04331	3.8226	4.06772	3.94315	3.9792	3.79038	3.84779	3.75882	3.77773	3.78698	3.78926	3.69297	3.7954	3.88238
245706_at	6.09185	5.87169	6.04581	6.13032	5.79783	6.27677	6.30965	5.70642	5.8276	6.07326	6.01067	6.35534	6.02433	5.99166	5.85793	5.92161	5.96597	6.13959	6.03552	5.97179	5.8868	5.76001	5.98743	6.18451	6.23098	6.21567	6.28499	5.96682	5.82855	5.70558	5.97991	5.85562	5.51413	6.06888	6.05659	5.74527	5.56695	5.36623	5.73909	5.88032	6.00183	5.95216	5.87975	6.02391	6.07568	5.88234	6.18603	5.8804	5.88496
245707_at	5.04151	5.19509	5.43074	5.19693	5.23142	5.31649	5.43989	5.0897	5.17661	5.54192	5.32723	5.53193	5.31126	5.26819	5.27047	5.23906	5.12557	5.35217	5.64588	5.44845	5.35216	4.98125	5.17748	5.17155	5.12239	5.28507	5.30492	5.19482	5.11884	5.18864	5.10842	5.16541	5.02195	5.29174	5.2507	5.25058	5.35123	5.20613	5.35823	5.29094	5.13533	5.11473	4.93367	5.17976	5.06916	5.16118	5.09622	5.17645	5.5972
245708_at	4.90771	4.97962	5.19057	5.34499	5.14977	5.20933	5.42434	5.21553	5.09516	5.18219	5.11369	5.35359	5.21025	5.10676	5.13024	4.86881	5.05035	5.21168	5.14489	5.09658	5.15557	5.04322	5.19827	5.22494	5.28754	5.33299	5.2679	5.20526	5.0863	4.97347	4.84306	4.84768	4.49973	5.30257	5.18264	4.83895	4.85032	4.76368	4.88239	5.02677	5.16378	4.84053	5.0143	4.98836	4.97269	4.92139	5.02753	4.84705	5.16486
245709_at	6.94979	6.98139	6.93297	6.64093	6.53986	6.40119	6.29511	6.47675	6.75535	6.66253	6.74186	7.07325	6.88923	6.65997	6.91434	6.93739	6.6871	6.77176	6.63796	6.84618	6.84693	6.82926	6.93992	6.48484	6.65813	6.83891	6.71656	6.641	6.84149	6.53955	6.63583	6.1407	6.21714	6.693	7.00238	6.39746	6.48254	6.4321	6.062	6.66039	6.61147	6.55074	6.48233	6.49438	6.59993	6.68327	6.93992	6.70471	6.23779
245710_at	7.28902	5.85587	6.02296	6.00145	5.89192	6.11344	6.32544	5.87056	5.88955	5.87031	6.01254	5.82543	5.9961	5.89221	5.81192	5.87883	5.83584	6.03196	6.21402	5.66147	5.67927	5.80143	5.84911	5.88273	5.7504	5.78159	6.02854	6.00826	5.57977	6.09487	6.10019	6.15256	6.08534	5.76279	5.93258	6.04954	6.0767	5.88003	5.78239	5.72096	5.71094	6.59586	6.66331	6.19966	6.30336	6.08864	5.921	5.95101	6.02077
245711_at	8.83713	6.01214	5.29395	8.76065	7.54925	9.13574	9.35292	8.59696	7.30631	5.7214	6.10735	7.7596	7.72605	5.9218	5.64362	5.43866	5.77007	5.70471	5.82428	6.46484	7.0611	9.19082	9.50192	9.44655	9.27115	6.12609	8.23854	9.07283	8.57003	9.01014	9.0093	9.36612	9.4191	5.78583	6.19182	7.45542	7.09835	7.15014	7.06207	7.32091	8.58842	5.87753	5.96978	5.96515	6.15214	9.14824	8.57951	8.8487	8.97946
245712_at	7.1166	7.32591	7.64444	7.67475	7.71786	7.26114	7.38774	7.40535	7.55441	7.61838	7.80634	7.71194	7.58992	7.37154	7.34778	8.63667	8.24179	9.05145	8.92895	7.67535	7.71801	7.60343	7.54508	7.65464	7.44549	7.49059	7.33791	7.61708	7.85256	7.96434	8.13399	8.90478	8.97707	7.55515	7.59254	8.47148	8.48195	8.9475	8.80295	7.57313	7.42979	8.31412	8.35079	8.93652	8.96292	6.90972	7.10066	7.27429	7.34736
245713_at	4.20843	4.17319	4.36275	4.05539	4.13456	4.53425	4.45856	4.25068	4.28782	4.57404	4.1534	3.89708	4.05364	4.13694	4.15665	4.23544	4.10455	4.15927	4.16536	4.03694	4.16042	4.23078	4.08416	4.13313	4.1441	4.40722	4.34083	4.04532	4.11101	4.67901	5.05164	5.71395	5.96383	4.19956	4.30633	4.90009	5.01834	4.94149	4.98333	4.30536	4.25811	4.48644	4.41755	4.5325	4.27033	4.46298	4.21021	4.06166	4.43926
245714_at	9.44326	9.34453	9.56944	9.37799	9.2853	9.24593	9.04966	9.46858	9.32882	9.34055	9.46772	10.0549	9.43801	9.19459	9.2789	9.13212	9.1582	8.82786	8.7642	9.83766	9.58554	9.43072	9.33601	9.40481	9.5354	9.53311	9.34432	9.32144	9.49579	9.24476	9.20308	9.28482	9.32543	9.42613	9.3061	8.78831	8.95644	8.93774	8.80142	9.38435	9.40376	9.29642	9.16357	8.67773	8.76008	9.28766	9.36799	9.27284	9.37155
245715_s_at	12.0505	11.8186	11.691	11.5582	11.6687	11.8165	11.569	11.7648	11.7197	11.6288	11.7535	11.0904	11.5063	11.6499	11.7597	11.5594	11.5916	11.7503	11.7824	11.8198	11.8466	11.4921	11.662	11.6403	11.5612	11.8013	11.8407	11.9636	11.8691	11.7704	11.7301	11.5073	11.8464	11.7806	11.6093	11.5986	11.5785	11.7375	11.6449	11.6694	11.7567	11.6821	11.6059	11.6362	11.5423	11.5434	11.8366	11.8223	11.661
245716_at	8.83161	8.73471	8.69236	8.9439	8.61609	8.60992	8.45129	8.76234	8.73574	8.62803	8.68892	8.46636	8.77738	8.86661	8.7265	8.65344	8.73221	8.51653	8.52789	8.93623	8.92514	8.75998	8.83549	8.90222	8.94877	8.79073	8.74431	8.56315	8.69388	8.7148	8.70288	8.39214	8.56115	8.62929	8.74833	8.71941	8.60866	8.35994	8.23597	8.70223	8.80457	8.85304	8.5891	8.38785	8.51181	8.73001	8.86983	9.05765	8.87926
245717_at	6.62567	6.51766	6.69228	6.63212	7.07509	6.42707	6.56223	6.53654	6.63903	6.77467	6.6076	6.57345	6.58099	6.37209	6.42509	6.46874	6.45673	6.59819	6.59819	6.71645	6.56018	6.6028	6.64271	6.64054	6.49639	6.58096	6.65791	6.56985	6.71624	6.63359	6.59556	6.57528	6.45715	6.73564	6.65616	6.59011	6.44479	6.63168	6.50089	6.51336	6.50228	6.40555	6.56449	6.56319	6.61717	6.43228	6.43159	6.51319	6.52213
245718_at	7.8713	8.14169	8.3615	8.01649	8.09456	8.11958	8.04634	8.30434	8.27529	8.41012	8.26764	8.67013	8.43192	8.1917	8.24758	8.31554	8.17444	8.22846	8.17487	8.15093	8.0934	8.41111	8.25958	8.29372	8.13522	8.06836	7.85286	8.09741	8.32388	8.17876	8.22768	8.36581	8.36165	8.32618	8.28967	8.18689	8.38759	8.32508	8.19959	8.43439	8.05067	8.16844	8.16821	8.25275	8.31745	8.02847	8.0349	8.01104	8.16756
245719_at	5.16988	5.63487	5.66164	5.23173	5.60023	5.06688	5.21938	6.11425	5.83456	5.42743	5.67154	5.55212	5.78841	5.59593	5.44694	5.69329	5.60013	5.45404	5.65213	5.51653	5.50643	6.00443	5.59478	5.64403	5.76114	5.41218	5.56762	5.30248	5.78979	5.66068	5.80912	5.77841	6.03125	5.60365	5.70764	5.86789	5.59515	5.9361	5.77069	6.00376	5.8692	5.80783	6.01674	5.67468	6.06546	5.19659	5.11938	5.46725	5.28988
245720_at	4.99094	5.06185	5.17169	5.57586	5.54481	5.22625	5.38455	5.03217	5.16825	5.32436	5.28214	5.79313	5.24111	5.15712	5.26174	5.05258	5.02479	5.0015	5.26206	5.20447	5.116	5.1492	5.18016	5.04018	5.0499	5.14338	5.50029	5.24554	5.06873	4.97202	4.98715	5.02166	4.81424	5.14733	5.15935	5.1554	5.27755	5.04559	5.29334	5.06607	4.93319	4.92664	4.93868	5.04882	4.90022	5.12226	5.0518	5.09756	5.33224
245721_s_at	7.90219	7.89189	7.8457	7.37505	7.48651	7.94541	7.77223	7.92044	7.81885	7.80245	7.91815	7.83316	7.84841	7.54158	7.55539	8.08061	7.64121	7.89332	7.72388	7.62166	7.79451	7.77488	7.64871	7.85452	7.55646	7.46182	7.16585	7.76856	7.965	7.98345	7.91769	7.7197	7.75036	7.65692	7.5545	7.82502	8.05424	7.87872	7.62134	7.66077	7.75299	7.79979	7.89217	7.86556	7.86824	7.74919	7.96619	7.94216	7.84997
245722_at	6.50488	6.74101	6.41965	6.53061	6.45402	6.65313	6.59737	6.69461	6.5399	6.54552	6.32532	6.33817	6.29871	6.56321	6.48806	6.48787	6.32942	6.44799	6.34728	6.50553	6.54694	6.39635	6.49932	6.54868	6.44696	6.38045	6.27677	6.50248	6.3644	6.21917	6.19764	5.81218	6.07038	6.04282	6.28985	6.36769	6.2084	6.37822	6.23588	6.21961	6.65224	6.62026	6.28447	6.42042	6.3873	6.18094	6.32291	6.20444	6.01113
245723_at	7.38161	7.2625	7.3956	6.71526	6.76811	7.00414	7.10497	7.63891	7.37702	7.65138	7.47437	7.03168	7.31052	7.20529	7.3028	7.33021	7.19017	7.24888	7.24016	7.36909	7.28755	7.39814	7.29549	7.3918	7.43748	7.30918	7.34158	7.2846	7.73671	8.32814	8.00141	7.71134	7.47074	7.43798	7.51582	8.04858	7.8011	7.09953	7.15706	7.56986	7.69468	7.04529	7.12537	7.21052	7.2259	7.31013	7.27154	7.41304	7.72364
245724_at	7.79699	8.5475	8.504	7.77638	7.94764	8.52544	8.30012	11.2307	8.92935	8.59647	8.92781	8.98863	8.65741	8.75931	8.72572	8.45736	8.3221	7.93847	8.00958	8.93555	9.00145	8.85301	8.75174	9.08683	8.99276	8.30878	8.42479	9.0057	9.58146	11.354	11.3336	10.9798	10.8281	8.41348	8.57538	11.4601	10.9629	9.83357	9.69551	8.97121	10.8553	8.20388	7.95538	7.91255	8.13456	8.59091	8.78734	8.91409	8.68751
245726_at	4.77373	4.87776	5.00623	4.80514	5.14339	4.64578	4.72029	5.25904	5.07969	5.08608	5.127	4.67321	5.38126	4.80109	4.7372	4.91613	4.86534	5.03287	5.011	4.76998	4.52822	5.16857	4.8783	4.91328	4.83936	5.0802	4.94908	5.1591	4.96359	4.77035	4.80462	4.33073	4.63429	4.76017	4.78719	5.06032	5.15182	5.12459	4.89429	5.25805	4.88768	5.08634	4.83754	5.30015	4.80655	4.68771	4.52097	4.98054	5.12128
245727_at	6.43144	6.50715	6.58118	6.5865	6.38536	6.5204	6.404	6.47641	6.43518	6.49538	6.65928	6.87491	6.3132	6.45411	6.4811	6.44054	6.37193	6.44509	6.39038	6.98131	6.88298	6.48311	6.43725	6.44481	6.45391	6.72054	6.73631	6.54941	6.60267	6.48322	6.40621	6.64534	6.71321	6.65479	6.48941	6.40484	6.59046	6.29551	6.24637	6.3842	6.50636	6.33195	6.36038	6.18031	6.29348	6.40555	6.54508	6.61218	6.31311
245729_at	10.2914	9.92097	9.87819	9.02894	9.10578	9.61619	9.34485	9.31936	9.6387	9.6583	9.66755	9.98312	9.53181	9.52731	9.68399	9.2458	9.23663	9.21526	9.16742	9.73972	9.78814	9.57375	9.59091	9.40076	9.5673	9.85637	9.65965	9.49183	9.54753	8.99645	8.98526	8.8715	8.99842	9.83963	9.70665	8.87915	8.98863	8.79307	8.67398	9.51129	9.28319	8.92626	8.97309	9.02511	8.84126	9.50082	9.49766	9.63662	9.60944
245730_at	9.24739	9.51635	9.40318	9.75229	9.81211	9.63099	9.54876	9.515	9.25636	9.63569	9.6339	9.33885	9.3942	9.51975	9.43952	10.2041	9.99244	10.5359	10.3421	9.31265	9.59335	9.39651	9.27906	9.53563	9.34127	9.1837	9.11622	9.36041	9.42856	10.0097	10.0897	10.658	10.1395	9.44387	9.47252	10.4272	10.476	10.5476	10.6321	9.2723	9.35918	10.344	10.535	10.4714	10.4325	9.36165	9.36312	9.55015	9.52079
245731_at	8.49845	6.58496	5.60667	7.03779	6.16468	7.98909	8.21597	8.69875	8.74604	5.58685	5.90788	8.37984	8.56208	7.5122	6.44828	6.03361	6.66046	6.38008	6.441	7.597	8.21014	8.54987	8.718	7.3116	7.22966	7.21096	8.74064	8.65719	7.59953	9.33251	8.8634	9.07937	9.42084	6.93804	7.62389	7.79166	7.59799	8.09322	7.76633	8.93558	8.59097	7.05836	7.34124	6.93869	6.97617	8.86223	8.74507	9.12068	8.97095
245732_at	7.44162	7.20363	7.348	7.58873	7.43505	7.35208	7.39698	7.37628	7.5317	7.41559	7.29764	7.07998	7.30415	7.49007	7.39708	7.27867	7.37194	7.1444	7.17642	7.21243	6.95277	7.1207	7.28324	6.74716	6.71849	7.52173	7.60959	7.32549	7.33613	7.18929	7.25245	7.79464	7.62206	7.67276	7.56728	7.36601	7.50244	7.44516	7.46479	7.49414	7.21513	7.25156	7.1938	7.25106	7.39413	7.42144	7.43069	7.25826	7.1242
245733_at	6.88675	7.4225	7.11536	8.07319	7.71338	7.22031	7.40153	7.24404	7.13849	7.51377	7.53221	7.29955	7.26769	7.5757	7.32553	7.4016	7.52177	7.30379	7.57638	7.19419	7.21243	7.24724	7.17343	7.13602	7.12817	7.30342	7.44252	7.40752	7.33723	7.36421	7.29786	7.59562	7.58722	7.43406	7.33187	7.57834	7.55286	7.54014	7.57938	7.2782	7.14968	7.3499	7.4356	7.73266	7.92992	7.38662	7.40405	6.95773	7.09176
245734_at	8.21413	8.84054	8.14709	11.3128	11.4684	11.3742	11.5337	11.8121	10.4535	9.26805	9.53565	8.66418	8.94711	8.70112	8.12121	9.51653	9.35758	9.27686	8.85093	8.2801	8.66733	10.7036	10.2804	11.9765	11.6926	8.58231	8.84483	10.5623	10.6275	12.1354	12.0403	11.6967	11.0054	8.83631	8.73894	11.8901	11.8015	11.5043	11.2526	10.7005	11.5914	10.9908	11.0212	9.24118	9.481	9.09214	8.76857	9.13047	8.85603
245736_at	7.48417	8.6963	8.12692	8.66219	8.46876	8.86529	8.11596	9.77479	9.358	8.34924	8.7787	8.49387	8.84496	8.09742	8.22432	9.57306	8.83097	8.8768	9.23637	7.6392	8.59044	8.91476	8.3471	8.85186	7.70502	9.75079	9.19392	8.32185	7.91253	8.85818	8.68818	7.62786	8.25851	8.38745	8.58895	8.66432	10.2543	8.43352	8.48203	8.52688	9.843	10.2199	9.58223	10.5646	9.54393	10.494	8.97009	8.25108	7.98883
245738_at	5.29145	4.38715	4.26409	4.41506	4.44803	4.28887	4.36795	4.21481	4.21478	4.38969	4.33251	4.41218	4.48643	4.49396	4.32338	4.47186	4.47861	4.26376	4.4631	4.41037	4.44899	4.29125	4.38086	4.34909	4.37333	4.44918	4.64414	4.33295	4.36867	4.28446	4.12461	4.46313	4.25707	4.38828	4.57833	4.32989	4.42153	4.33822	4.40212	4.36306	4.30875	4.31703	4.34356	4.38995	4.51807	4.37723	4.4126	4.49673	4.62171
245739_at	6.22452	6.99922	6.98903	5.11776	6.15523	6.01137	6.25002	6.80836	6.79924	6.48613	6.99087	6.72932	6.77613	6.0512	6.70128	7.02011	6.66732	7.03681	6.73733	6.84743	6.98872	6.88671	6.39453	6.27283	5.95016	6.54816	5.39898	7.01098	6.87379	6.53457	5.95244	5.82176	5.58828	6.86132	6.43979	6.85962	6.88559	6.69455	6.64421	6.91361	6.7667	6.92081	7.023	6.64894	6.37475	5.9969	6.70034	6.77248	6.9238
245740_at	8.70741	8.55496	8.34213	7.12685	6.7557	8.79275	8.74766	8.80866	8.61461	8.20571	8.2235	8.68174	8.55976	8.3967	8.34505	7.73613	7.84044	7.40416	7.32361	8.7408	8.74952	8.66613	8.82507	8.55048	8.80451	8.37145	8.71909	9.00773	8.62678	7.59293	8.1172	7.44033	7.56461	8.16962	8.49463	7.513	7.7526	7.61355	7.67625	8.54237	8.69184	8.04202	7.93763	7.31948	7.54105	9.30023	9.37512	10.3006	10.4044
245742_at	7.934	8.40987	8.22839	7.99996	8.01639	8.42438	8.13303	8.51327	8.24391	8.12237	8.39934	8.19182	8.3205	8.43973	8.15235	8.7717	8.83525	8.79711	8.76447	8.14579	8.43689	8.34156	8.31666	8.7798	8.37231	8.26778	8.44425	8.47755	8.48903	8.89785	8.84914	9.29332	9.15242	8.35579	8.35596	9.20128	9.01544	9.70576	9.36817	8.37167	8.47726	9.2005	9.06906	8.79581	8.88988	8.05327	8.54223	8.28886	8.26209
245743_at	5.99621	6.58028	6.5774	6.28429	6.55367	6.85125	6.20936	6.17563	6.22166	6.28798	6.57769	5.95752	6.68459	6.21227	6.458	7.14943	6.81764	7.53884	7.27948	6.46685	6.572	6.72523	6.73179	6.96395	7.10471	6.49317	6.16655	6.46948	6.62265	6.2012	6.30214	6.69161	6.66371	6.42348	6.30417	6.87481	6.74835	6.81851	7.20263	6.1718	6.48159	6.92	6.57063	6.92557	6.98253	6.60613	6.62814	6.56965	6.35002
245744_at	8.71099	9.11458	9.38695	9.68064	9.78663	8.88144	8.88085	9.06573	9.14819	9.15671	9.17195	8.52986	9.43891	9.16249	9.12198	9.53722	9.38176	9.64963	9.63518	9.61304	9.94187	9.1207	9.10679	9.09941	8.98521	9.04439	9.06002	8.93624	9.22302	8.91236	9.04991	8.85645	9.06748	9.03859	9.19799	9.61246	9.38112	9.52838	9.4768	9.22815	9.19391	9.75704	9.65717	9.2191	9.26194	9.02452	9.04782	9.12564	9.15948
245746_at	8.25138	8.61684	8.5123	8.31154	8.33436	8.45125	8.44045	8.36331	8.37291	8.35282	8.60223	8.78806	8.4074	8.2997	8.35589	8.49306	8.24023	8.51669	8.55148	8.66874	8.65648	8.40438	8.3067	8.47288	8.05475	8.37603	8.31443	8.53546	8.50966	8.39921	8.1574	8.15146	8.28499	8.44916	8.44833	8.3889	8.53286	8.30632	8.21464	8.35324	8.22735	8.19761	8.15878	8.23757	8.25301	8.44651	8.68558	8.41132	8.34384
245747_at	7.28668	8.11984	8.16967	8.0464	8.19667	8.12271	7.87971	7.79014	7.82982	7.64206	7.87812	7.2471	8.02176	8.01007	7.81123	8.31053	8.19475	8.69872	8.32673	8.07119	8.40934	7.92218	7.9166	7.99032	7.79694	7.75801	7.55711	7.94947	7.90601	6.93551	7.04074	6.82504	7.35001	7.79886	7.9064	7.98945	7.8894	7.81279	7.97001	7.59251	7.75406	7.8354	7.50964	7.77768	7.89803	7.98423	8.013	7.9919	7.93264
245748_at	6.24369	6.63055	7.09412	6.65187	7.54849	6.36464	6.14967	7.8734	7.96731	7.40299	7.78302	8.08165	7.83897	6.9487	7.54248	7.28417	6.63313	7.28789	6.91629	7.86234	8.22676	8.1134	7.17698	7.53631	7.22094	7.35702	6.63026	7.43419	7.58658	9.83859	9.70424	10.2875	10.3966	7.8927	7.62332	10.3519	9.81352	9.80794	9.44469	8.13587	7.56167	8.05446	8.24415	7.33399	7.37795	7.23288	7.25992	6.94728	7.07806
245749_at	4.26517	4.36017	4.58345	4.69581	4.42542	9.92342	9.7826	6.50617	4.38721	4.5826	4.41071	4.68369	4.65567	4.3922	4.40926	4.61946	4.62016	7.25167	6.93167	4.55216	4.35835	10.2351	9.91669	11.6669	11.6933	4.37355	4.53877	5.36385	4.67683	8.72416	7.93494	11.0107	10.4915	4.40293	4.25457	7.3519	6.79231	9.25234	9.32869	4.34387	6.60028	6.00203	5.94921	7.21548	7.57086	4.61093	4.65613	5.72226	5.63294
245750_at	9.35369	10.4985	10.2925	8.70046	9.1913	10.1329	10.2408	9.85856	9.55617	9.90101	10.0025	9.4362	9.95685	9.50163	9.85656	9.719	9.46549	10.0645	9.84288	9.66685	9.79389	9.84781	9.76582	9.88513	9.82058	9.63493	9.08998	10.2824	9.99289	9.33079	9.02965	9.00758	8.96375	9.57447	9.49643	9.0965	9.1549	9.39233	9.04392	9.84397	9.97734	9.50545	9.21953	9.43567	9.13921	9.26762	9.6847	9.30761	8.9717
245751_s_at	7.99649	7.7737	7.63018	7.8977	7.70847	8.5569	8.57995	7.93671	7.60663	7.68835	7.49747	7.16287	7.61948	7.90902	8.04807	7.59736	7.73174	7.29825	7.17318	7.57978	7.61316	8.08443	7.86308	9.03249	9.0041	7.80498	7.6025	7.63457	7.7248	7.86046	7.93304	8.43097	8.24156	7.87024	7.88342	7.58959	7.80368	7.66197	7.44443	7.5126	8.18242	7.59137	7.56773	7.49592	7.46226	7.78234	7.92803	8.01532	7.71099
245755_at	7.66809	4.35741	4.23777	4.40363	4.25747	4.30588	4.32583	4.7372	4.62137	4.25873	4.2281	4.43355	4.61765	4.33256	4.23552	4.17313	4.21853	4.05682	4.35376	4.32002	4.60531	4.63324	4.369	4.11272	4.19698	4.2073	5.28521	7.29843	6.22438	4.4882	4.82899	4.33214	4.63019	4.23919	4.50174	4.25334	4.38174	4.29669	4.34222	4.64057	4.7559	4.18586	4.16127	4.2425	4.18139	6.25509	5.85154	8.57549	7.25388
245756_at	8.20104	7.92879	7.8952	7.57862	7.39852	7.7575	7.62878	7.63569	7.46998	7.80799	7.88428	7.91658	7.52898	7.84336	7.68866	7.89405	7.75171	7.65589	7.38876	7.55183	7.68771	7.66726	7.6209	7.71874	7.4489	7.44919	7.51351	7.514	7.65531	7.92835	7.89533	8.31353	8.59346	7.61975	7.70725	7.74066	7.91661	8.38066	7.99187	7.26107	7.83265	7.60703	7.70573	7.9094	8.01253	8.14587	7.80767	8.07163	7.81286
245757_at	5.94276	7.26651	6.02157	9.61013	5.62951	9.02891	8.49881	8.62572	6.94967	5.57547	5.8863	7.90036	8.48065	11.3147	10.859	5.45469	7.82511	5.32197	5.96039	7.46518	8.39206	8.87005	10.3545	7.80162	7.80265	9.7484	10.5319	5.9639	6.02301	5.48538	5.75327	5.3992	5.37176	7.22766	9.30084	4.94689	5.19891	5.08007	5.21641	6.85337	9.09266	5.44603	5.71107	5.48443	5.33869	9.87697	9.82451	9.94014	9.94522
245758_at	5.55813	6.40635	6.31605	5.3099	5.50982	5.97843	5.84315	6.23949	5.74572	6.46749	6.53872	6.00292	5.75911	5.31541	5.55804	5.95925	5.81337	5.74857	5.69747	5.56281	5.48355	5.80727	5.61285	5.53131	5.62967	5.26046	5.26362	6.32707	6.62604	5.45704	5.68727	5.52144	5.78316	5.52155	5.5752	5.86379	5.84648	6.04151	5.62117	5.57664	6.4	6.06336	6.09841	5.64726	5.991	5.82763	6.23656	6.14239	6.0079
245759_at	8.2824	8.12335	8.1743	8.22832	8.22276	7.85796	7.88238	8.35079	8.68973	8.54824	8.43154	8.49754	8.28004	8.65477	8.66219	8.79662	8.61667	8.36456	8.15521	8.69168	8.46025	8.07032	8.21924	7.82859	7.96309	8.56304	8.43997	8.02306	8.30963	8.96428	8.75806	9.23461	8.88596	8.75339	8.6999	8.86679	8.79611	8.44719	8.38656	8.54433	8.44907	9.16895	9.15118	8.63921	8.85221	8.26696	8.19366	7.82533	7.59102
245760_s_at	8.33959	7.49097	6.72494	6.61999	6.247	7.09372	6.84599	7.41949	6.89909	6.73211	7.16781	6.42287	6.91973	7.21982	6.8264	6.98828	7.05403	7.1827	7.08155	6.90057	7.04062	6.97937	7.13304	6.58318	6.56741	6.90942	7.42886	7.1732	7.24481	7.34074	7.78284	6.91126	7.08351	6.94794	6.84319	6.58488	6.7942	7.25107	6.87783	6.96871	7.65906	7.10309	6.74149	7.68777	7.88414	9.02285	8.66524	8.26893	7.67357
245761_at	7.92699	8.1369	8.6076	7.74794	7.74998	7.35959	7.51035	7.71255	8.29494	8.74005	8.41078	9.20278	8.62799	8.47448	8.53096	9.08633	9.09821	9.15963	8.94318	8.58236	8.55133	8.44606	8.54809	8.09681	7.73854	8.53149	8.66603	8.21251	8.61796	9.5382	9.56352	10.0536	9.96327	8.57654	8.82068	9.77971	9.47249	9.50034	9.37505	8.24726	7.60642	8.69056	8.85993	9.17209	9.11953	8.55562	8.48081	8.02743	7.98281
245763_at	7.26133	7.40119	7.65109	7.4456	7.28166	7.35617	7.30271	7.44968	7.67817	7.60447	7.33241	7.39399	7.47331	7.5123	7.72179	7.53881	7.55422	7.56082	7.48857	7.05918	6.85785	7.4216	7.41809	7.74551	7.63473	7.43899	7.11673	7.44762	7.32766	7.35134	7.27495	7.52063	7.38415	7.54677	7.39407	7.53681	7.48388	7.47224	7.58398	7.54445	7.42276	7.69643	7.51921	7.76685	7.64794	7.4377	7.36019	7.55008	7.33386
245764_s_at	6.64724	6.8553	6.78715	7.54503	7.28823	6.64494	6.6109	6.94819	7.08644	6.92662	7.07952	6.96018	6.69204	6.97243	6.70059	6.95778	7.37387	6.94007	7.32455	6.868	6.62539	6.82949	6.52084	6.95091	6.6218	6.89585	7.01908	6.83513	6.83447	7.34173	7.25861	6.86143	6.92327	6.81838	6.95333	7.42705	7.39902	7.77109	7.58812	7.08124	7.15783	7.38938	7.19797	7.1034	7.45018	6.70324	6.7072	6.72063	6.43628
245765_at	11.3297	9.28791	8.76608	7.42684	6.78009	9.82308	9.94082	10.1313	9.95731	9.1182	9.38037	9.01234	9.17166	9.45506	9.44675	9.13622	9.28195	9.81188	9.74585	8.83098	9.19038	10.0538	10.4657	10.4464	10.4586	9.24112	10.0501	10.5209	10.2014	10.1966	10.5375	9.47397	10.2794	9.23427	9.40821	7.74978	7.89187	8.94018	9.20707	10.2137	10.5943	8.58886	8.47176	9.33245	9.31554	11.3866	11.1286	11.5644	11.3604
245768_at	11.8777	9.99027	9.81786	9.09474	8.86053	10.5681	10.6314	10.8924	10.5535	10.2456	10.5291	10.226	9.90584	10.3361	10.2612	10.271	10.4058	10.5596	10.6608	9.89638	10.0263	10.463	11.094	10.574	10.8515	10.3848	10.9193	10.8334	10.8021	11.6724	11.5488	11.19	11.5265	10.2639	10.3457	9.08315	9.19185	9.39392	9.30206	10.5923	11.3252	10.3727	10.2492	10.5942	10.536	11.2626	10.945	11.2444	11.0331
245769_at	6.1831	6.49567	6.19006	6.19456	6.68726	6.65839	6.73267	6.43645	6.31403	6.46958	6.58215	6.5952	6.6865	6.51496	6.64439	6.46217	6.56038	6.38169	6.87262	6.44154	6.38601	6.39452	6.31695	6.30178	6.53678	6.44179	6.95651	6.51891	6.42209	6.74112	6.45733	6.79219	7.82269	6.2631	6.37089	6.55874	6.52369	7.52989	7.41804	6.55075	6.22207	6.40401	6.53616	6.60055	6.57576	6.5266	6.22857	6.29968	6.64339
245770_at	7.43928	6.58112	6.41491	6.20897	6.46593	6.29254	6.35048	6.02949	6.05653	5.85236	5.73903	6.10512	6.07637	6.08691	5.92858	5.93391	6.12417	6.19032	6.2954	6.10099	5.93931	6.16353	6.25115	6.23791	6.16227	6.22126	6.10602	6.60646	6.11091	5.64466	5.88601	5.77418	6.08181	6.13107	6.10252	5.71754	5.51167	5.98883	6.16103	6.06664	6.23518	5.82803	5.77573	6.09463	6.01465	6.02742	6.23929	6.49966	6.51806
245771_at	4.43018	4.42556	4.38238	4.50319	4.55414	4.40291	4.52289	5.10074	4.70165	4.64296	4.50604	4.65011	4.47566	4.48857	4.46724	4.47688	4.52852	4.56137	4.63874	4.46133	4.40118	4.51988	4.3057	4.48931	4.54854	4.49359	4.49019	4.87565	4.57637	4.73459	4.75223	4.93829	4.75908	4.58678	4.31729	4.53923	4.73975	4.67353	4.85908	4.65809	4.78418	4.63686	4.65548	5.12098	4.81772	4.43208	4.40461	4.52126	4.55516
245772_at	6.56347	6.53445	6.35544	6.11032	6.19083	6.95912	7.04289	6.62609	6.61524	5.98153	6.2238	5.81535	6.24502	6.43422	6.61642	6.33502	6.27644	6.47282	6.31014	6.38407	6.476	6.19761	6.32916	6.06149	6.08127	6.16614	5.87665	6.56313	6.07504	6.76972	6.72793	6.65773	6.9211	6.44889	6.27211	6.81279	6.73717	6.89079	6.67359	6.31864	6.71463	6.40642	6.69414	6.62379	6.41135	6.17341	6.22002	6.32681	6.27262
245773_at	6.95059	6.96953	7.01522	6.26624	6.56653	6.89747	6.97995	7.16475	6.72657	7.11171	6.99096	6.82939	6.55637	6.89449	6.94179	6.97995	6.95043	6.89059	6.94577	6.65888	6.5753	6.71613	6.75143	6.92503	6.82917	6.8554	6.60885	7.12487	6.87905	6.8107	6.85931	6.97719	7.00212	6.86874	6.67393	6.9262	7.08701	6.97316	6.83521	6.9124	7.09455	6.73462	6.73579	6.92632	6.74654	6.82203	6.81649	7.19247	7.2338
245774_at	6.80737	7.312	7.18642	6.66403	6.44677	6.73255	6.83711	6.76779	6.48389	7.14536	7.04981	6.72768	6.81152	6.76516	6.81716	7.36006	7.39369	7.71218	7.78567	6.94531	6.91906	6.57796	6.65518	6.89537	6.99298	6.69538	6.68671	6.91046	6.97213	7.0728	6.94478	7.01978	7.20528	6.80028	6.64671	7.27912	7.30148	7.27255	7.61973	6.43219	6.87737	7.37349	7.14719	7.601	7.67872	6.37569	6.67207	6.87782	6.69141
245776_at	7.52786	7.91817	8.08909	7.59829	7.56557	8.03988	7.93011	9.73455	8.1874	8.14796	8.24975	8.15307	7.80348	7.83707	7.56508	7.87283	7.88374	8.30627	8.37509	7.95528	7.8342	7.55969	7.80679	7.36315	7.50423	7.90863	7.93171	8.3396	8.27119	8.93269	9.11854	9.13172	8.83691	8.11778	8.12088	8.75266	9.06963	8.67803	8.37959	8.18803	9.56008	8.66669	8.65049	9.10242	9.24439	9.07263	8.75605	8.50881	8.48907
245777_at	6.38584	6.09967	6.06269	6.33719	5.84034	6.28175	6.50033	6.62186	8.48189	6.01781	5.69912	9.19682	9.3544	6.95677	6.49509	6.44006	6.29528	6.01683	6.01771	7.81277	8.62632	10.9376	11.0912	9.22617	8.22513	7.06911	7.25322	6.28155	6.25599	7.55628	7.30803	7.14889	6.69593	6.50615	6.79105	7.12639	7.18268	6.88034	7.02349	8.33426	6.39329	6.27524	6.12455	6.34874	6.37986	7.98599	7.54248	7.13738	7.23408
245778_at	8.43994	8.70557	8.88501	9.21527	9.35289	8.55869	8.45053	8.56534	8.95675	8.90015	9.07085	8.62675	8.74109	8.72585	8.84436	8.86775	8.68306	8.87968	8.71742	8.73319	8.85625	8.88187	8.7732	8.49094	8.57109	8.88424	8.59747	8.77588	8.90392	8.71991	8.51366	7.84332	7.90259	8.84667	8.61594	8.8507	8.95876	8.52764	8.58484	8.87912	8.84372	8.67186	8.41902	8.3626	8.37825	8.59532	8.66435	8.79798	8.76686
245780_at	9.03364	9.93162	9.83255	9.44165	8.77776	10.1863	10.0919	10.0965	9.59139	9.2941	9.49026	9.36579	9.61007	9.87914	9.70083	9.10107	9.39865	9.1344	9.36675	9.51475	9.42431	9.47715	9.63758	9.58728	9.58094	9.82021	9.87957	9.56241	9.39913	9.00225	9.14003	8.66704	8.56909	9.41486	9.57893	9.40897	9.24373	9.8316	9.98301	9.54593	10.1595	9.22568	9.2657	8.92733	8.87375	9.73319	9.62841	9.82825	9.92377
245781_at	7.68951	7.68456	7.56801	8.29292	8.16716	7.44017	7.27197	7.87813	7.77751	7.89964	7.75138	7.4182	7.68936	8.05101	7.87989	7.7962	8.04961	7.41697	7.27307	7.73647	7.74359	7.55845	7.48724	7.5184	7.51385	7.81861	7.9875	7.40218	7.69798	8.25414	8.18845	9.02536	8.72792	8.03445	8.14653	8.50393	8.28168	7.84396	7.73472	8.00591	7.79087	7.86	8.09897	8.13485	8.31992	7.99841	7.94967	7.46065	7.45331
245782_at	4.20878	4.07672	4.12497	4.39972	4.2143	4.05883	4.12057	4.08172	4.11836	4.11106	4.20721	4.35271	4.22988	4.1267	4.16956	4.07023	4.03946	4.0498	4.20189	4.13473	4.02414	4.20602	4.1399	4.27725	4.23822	4.20683	4.17256	4.11304	4.16636	4.15797	4.1971	4.09821	4.05448	4.26781	4.20941	4.14898	4.11525	4.10185	4.05034	4.17567	4.16107	4.08208	4.10661	4.02899	4.09397	4.19932	4.16447	4.22666	4.37384
245783_s_at	6.75847	8.0268	8.20291	8.49317	8.38362	7.2508	7.29681	8.11893	8.08872	8.35582	8.39047	8.53749	8.20948	8.1798	7.90251	7.88695	7.97462	7.85118	7.80016	8.24437	8.38912	7.86976	7.9323	7.53227	7.351	8.03486	7.60233	7.86537	8.23811	7.78892	8.00567	7.79392	7.34784	8.15132	8.29341	8.26968	8.10818	7.67416	7.72044	8.0906	8.08513	7.56793	7.50802	7.84165	7.70349	7.45728	7.52556	7.24146	7.05505
245784_at	6.02012	6.61782	6.61539	6.56135	6.81195	6.44419	6.46403	6.70127	6.91501	6.75781	6.58457	5.82687	6.31058	6.39486	6.49052	6.53833	6.46707	6.30001	6.36247	6.80709	6.59896	6.5817	6.65219	6.56539	6.73111	6.37506	6.48457	6.64094	6.67613	6.55066	6.59487	6.20664	5.79178	6.81157	6.43275	7.14594	6.8017	6.46499	6.39292	6.65243	6.75006	6.48903	6.79028	6.20444	6.1021	6.31465	6.70616	6.52704	6.55296
245786_at	7.31171	7.15514	7.31351	7.5362	7.25392	7.24	7.20951	7.59996	7.6039	7.48831	7.54487	7.93222	7.37277	7.55306	7.52684	7.29648	7.23357	7.19807	7.04899	7.30602	7.35414	7.53254	7.25623	7.57183	7.46935	7.31979	7.62629	7.53595	7.61509	7.36792	7.48223	7.71959	7.42384	7.69693	7.68813	7.53471	7.49065	7.27262	7.39308	7.51996	7.59826	7.16017	7.32583	7.21641	7.09097	7.38385	7.46991	7.95996	7.98201
245787_at	9.31711	9.14399	9.04499	8.75724	8.60531	9.11633	8.93098	9.03852	8.76799	8.84586	8.92227	8.64511	8.74845	8.94246	8.94243	8.96797	8.92533	8.94864	8.62081	8.67267	8.72073	8.81748	8.80936	8.9115	8.8833	8.7692	8.67533	9.09564	8.80171	9.2222	9.09734	9.48817	9.39422	8.71498	8.83319	9.23283	9.11949	9.16112	9.13036	8.68534	9.00691	8.99942	8.95882	8.93648	9.2229	8.87062	8.96934	8.85068	8.37567
245788_at	8.02621	6.78862	6.63841	6.97339	7.19663	6.67829	6.95038	6.69344	6.70159	6.82392	6.93157	7.02534	6.68032	6.84496	6.58435	6.73965	6.82485	6.86757	6.7288	6.65052	6.77137	6.45389	6.47693	6.14725	6.44782	6.86443	7.10281	6.91039	6.92637	6.98603	7.08941	6.68668	6.79066	6.82441	6.83082	6.86622	6.92177	6.74354	7.00664	6.64238	6.80374	6.66859	6.67314	6.76725	6.64671	7.00959	6.70663	6.9468	6.86118
245789_at	6.22876	6.32488	6.17436	8.66632	8.60809	5.91256	5.66171	6.24124	6.14125	6.26823	6.33982	6.23213	6.42714	6.60466	6.44892	6.97311	7.04038	7.73029	7.73621	6.29947	6.40943	6.34998	6.43088	6.90805	7.1544	6.54816	6.32426	6.14398	6.14481	5.71774	6.23991	6.79093	6.6836	6.37029	6.47468	6.42466	6.48837	6.89988	6.82591	6.15335	6.26239	7.25334	7.16093	7.60118	7.87355	6.10969	6.26487	6.05396	5.90847
245790_at	9.7036	9.72547	9.92601	9.62048	9.74234	9.82182	9.56167	10.2277	10.1396	9.85195	10.0724	9.86109	9.78621	9.84692	9.81729	9.91415	9.82188	9.99935	10.0381	9.87416	9.91056	9.63114	9.86881	9.83211	10.0071	10.0204	9.85501	9.95419	10.037	9.79756	9.80919	9.47662	8.70601	10.0793	10.0382	9.85176	9.9642	9.16613	9.48611	10.1077	10.0903	10.1017	10.0593	9.76109	9.91007	9.88064	9.94982	9.93766	9.73892
245791_at	9.72062	9.9209	9.85357	9.5979	9.9875	9.82401	10.0359	9.29385	9.31473	9.8495	9.80518	9.36135	9.62296	9.65801	9.78893	10.0243	9.91645	10.0842	10.0957	9.65599	9.70173	9.60586	9.49573	9.47215	9.36505	9.67452	9.66767	9.85073	9.71238	9.87802	9.67084	9.55574	9.76576	9.65221	9.65783	9.98986	9.90324	10.3343	10.4459	9.3032	9.56936	9.61309	9.67267	9.96605	9.8123	9.50533	9.65858	9.694	9.51236
245792_at	7.06158	7.55067	7.71754	7.68494	7.55885	7.30422	7.25974	7.36936	7.33767	7.5486	7.3947	7.95869	7.7613	7.49099	7.80157	7.85173	7.49252	7.69463	7.34443	7.8705	7.85112	7.71816	7.60747	7.71743	7.4536	7.35329	6.65474	7.43939	7.47942	7.52238	7.30778	7.96956	7.68802	7.7079	7.66159	8.10645	7.80368	7.48975	7.3732	7.24702	7.49448	7.91874	7.76123	7.88852	8.1036	6.974	7.28136	7.5846	7.33659
245793_at	10.7493	11.0387	10.9867	11.0088	11.0074	11.0068	10.5787	11.0146	10.9439	10.9869	11.1104	11.0326	10.819	11.1592	11.0863	10.9672	10.791	10.6146	10.402	10.9875	11.2121	10.7575	10.9352	10.7969	10.9106	10.8357	10.6795	10.7246	10.9456	10.5669	10.7907	9.77033	10.1102	10.9899	11.0464	10.9285	10.9403	10.485	10.6233	10.8313	10.8826	11.0838	10.9526	10.5231	10.5796	10.7954	10.7531	10.8072	11.0735
245794_at	7.09769	7.37089	6.81354	7.66625	6.88571	7.43934	7.21518	6.50332	7.16099	6.51031	6.62773	7.90302	7.59081	8.58954	8.15188	6.99343	7.58008	7.34164	7.74599	7.74273	7.89804	7.07735	7.45027	7.06308	7.50432	8.41408	8.6842	6.60236	6.43515	6.49322	6.68631	7.17007	6.78209	7.85145	7.94169	6.62754	6.51029	6.59159	6.93598	6.90373	6.43396	7.11093	7.21071	7.57188	7.65206	7.5883	7.42669	6.71963	6.83934
245795_at	10.1497	10.3505	10.291	10.1395	10.0369	10.1094	9.96926	10.0249	10.2031	10.3486	10.3835	9.91645	10.2137	10.2517	10.3029	10.57	10.4063	10.3331	10.2698	10.3576	10.5202	10.0928	10.2705	10.1009	10.1459	10.085	9.88333	10.0956	10.2752	10.2668	10.3803	10.4167	10.5074	10.1577	10.258	10.4021	10.4967	10.3405	10.2653	10.0909	9.90661	10.3669	10.3829	10.4459	10.3357	10.3879	10.2925	10.2547	10.2016
245796_at	10.673	9.86717	9.71404	9.28113	9.16478	10.1548	10.1666	9.63054	9.63876	9.79989	9.70341	9.21205	9.39453	9.62666	9.60252	9.72659	9.78435	9.62867	9.74293	9.60494	9.59376	9.50502	9.54349	9.60154	9.64206	9.33997	9.61194	9.71663	9.58429	9.96498	9.86689	10.206	10.1986	9.51826	9.44477	9.74144	9.78185	9.81749	9.76289	9.44659	9.72173	9.77271	9.84353	9.8989	9.99755	9.43028	9.3456	9.35584	9.48091
245797_at	7.77407	8.07586	8.27854	8.00628	8.09042	7.73155	7.53766	8.27043	8.18723	7.99106	8.22197	8.26087	8.4492	8.17478	8.09845	8.1418	8.18473	8.29718	8.40377	8.63843	8.59325	8.31794	8.31759	8.09305	8.18248	8.21237	8.12335	8.08392	8.23049	7.9003	7.86905	8.02464	8.16638	8.10659	8.21238	8.53109	8.17351	8.21495	8.21088	8.40858	8.18153	8.21938	8.16633	7.94176	8.26864	8.32749	8.16828	8.38908	8.2812
245799_at	3.86643	4.18691	4.0824	4.21123	4.0167	6.51281	6.17374	4.34471	4.0781	4.22235	4.13586	4.31757	4.21234	4.12398	4.0938	4.02492	4.15429	3.9385	4.01808	4.27248	4.31501	4.13181	4.15955	4.20267	4.09109	4.14936	4.0899	4.072	4.09126	4.2715	4.07285	4.10117	4.09067	3.96196	4.00266	4.12774	4.17606	3.82465	3.95807	3.99645	4.33684	4.06636	4.0082	3.98211	4.03303	4.34971	4.17581	4.09468	4.13988
245800_at	6.76766	7.31699	7.24615	7.66742	8.24882	6.75252	6.64622	7.06258	6.75496	7.0821	7.1906	6.35522	6.6875	6.54518	6.67756	6.84608	6.83358	6.63545	6.86579	6.7518	6.66622	6.68029	6.78831	6.23503	6.33516	6.43206	6.4101	6.81245	6.76162	6.71848	6.74632	6.56968	6.62049	6.62296	6.68329	6.89189	7.1581	6.68501	6.72271	6.78271	7.25737	6.81069	6.77455	6.35687	6.4664	6.24175	6.31869	6.71049	6.68468
245802_at	4.19579	4.20042	4.23152	4.16472	4.25312	4.24902	4.22214	4.29768	4.19723	4.43828	4.30807	4.80025	4.41023	4.23506	4.23864	4.14517	4.21076	4.25234	4.20241	4.34929	4.3177	4.28823	4.12451	4.18811	4.46489	4.22791	4.25657	4.25491	4.14518	4.20391	4.23306	4.24005	4.20883	4.30601	4.28986	4.21398	4.20107	4.1872	4.45192	4.21058	4.0102	3.9568	4.18352	4.20184	4.12864	4.19129	4.06788	4.32189	4.37149
245803_at	11.2578	11.6631	11.4237	11.3812	11.3349	11.1673	11.1251	11.7435	11.7318	11.6363	11.7141	11.6371	11.6542	11.8542	11.6807	11.8	11.7423	11.5689	11.715	11.5725	11.762	11.5587	11.6344	11.5627	11.3879	11.5759	11.7442	11.4986	11.659	12.2694	12.2853	12.7396	12.779	11.6482	11.806	12.2767	12.125	12.3124	12.2395	11.8831	11.414	12.1651	12.1594	12.0702	12.2298	11.7965	11.6259	11.4669	11.484
245806_at	11.0497	11.4007	11.583	11.3425	11.2687	11.3367	11.2057	11.381	11.4202	11.3213	11.4424	11.7714	11.569	11.4716	11.5451	11.4445	11.3099	11.4337	11.3546	11.5502	11.4721	11.4159	11.3818	11.2892	11.3645	11.4485	11.4698	11.3257	11.3974	11.0383	11.2657	11.1741	11.1258	11.4495	11.428	11.3632	11.4328	11.188	11.3062	11.3977	11.21	11.3335	11.2785	11.0562	11.1659	11.482	11.3511	11.4148	11.3556
245807_at	6.42512	6.45744	6.55709	6.37312	6.53282	6.88047	6.98526	6.47776	6.46426	6.51278	6.42095	6.94605	6.4778	6.56433	6.60521	6.2735	6.46736	6.29237	6.25816	6.41004	6.40084	6.58236	6.46772	6.94109	7.15724	6.70013	6.99642	6.70528	6.42028	7.47216	7.58172	7.96224	7.77136	6.33812	6.47093	7.06521	7.03491	6.66776	6.99992	6.38609	6.4222	6.21116	6.29283	6.17454	6.0958	6.65652	6.53221	6.53432	6.55848
245808_at	5.65283	5.57362	5.69058	5.70786	5.6477	5.61538	5.39621	5.57195	5.68692	5.69736	5.81354	5.30288	5.69786	5.94429	5.69	5.66909	5.72256	5.79168	5.71409	5.67848	5.84053	5.60444	5.54345	5.57745	5.36441	5.56951	5.67076	5.47015	5.55052	5.54476	5.67021	5.78882	5.71625	5.82595	5.82679	5.63403	5.6489	5.89651	6.01611	5.53749	5.59166	5.5767	5.69171	5.70151	5.73699	5.36784	5.43722	5.6182	5.78914
245809_at	8.55337	9.18544	9.1209	9.13631	8.40432	9.34649	9.25089	8.71516	8.92374	8.74327	8.78605	9.03902	8.96626	9.38398	9.12954	8.85763	9.01143	9.02294	9.13548	8.83216	8.69421	8.81441	9.2574	8.67749	8.89083	9.35829	9.52358	8.79161	8.41522	8.26949	8.45537	8.27936	8.29444	8.91769	8.96961	8.21535	8.23667	9.02975	9.44073	8.76727	8.78858	9.16328	9.02317	8.91618	9.02698	8.95892	8.8852	8.62151	8.516
245810_at	7.06373	7.95566	8.1662	7.71967	7.65619	7.64188	7.69497	7.73393	7.9158	7.98212	7.9691	7.75331	8.09262	7.80814	7.95374	7.89839	7.64516	7.71754	7.8447	8.03653	8.01973	8.04428	7.8868	8.18938	8.0036	7.65967	7.66452	7.77721	7.85133	7.29922	7.41614	7.33167	7.39396	7.6182	7.86195	7.64068	7.77548	7.6063	7.614	8.01902	7.68545	7.81692	7.80273	7.76819	7.65621	7.46271	7.59165	7.60438	7.70516
245811_at	3.91123	3.6661	3.78454	3.97687	3.8443	3.75367	3.7629	3.67342	3.76109	3.9204	3.96834	3.88356	3.68065	3.63683	3.67709	3.62908	3.85205	3.88376	3.76674	3.82048	3.75824	3.66014	3.6428	3.72958	3.7789	3.83004	3.83722	3.92213	3.84199	3.69738	3.68125	3.76509	3.79255	3.85943	3.87487	3.79232	3.93554	3.82419	3.77389	3.74947	3.75246	3.62275	3.64557	3.86271	3.63214	3.76623	3.8461	3.73803	3.73705
245815_at	7.71919	7.75877	7.83377	7.81531	7.86641	8.01912	7.81769	7.84228	7.71578	7.83031	7.92023	7.95264	7.71109	7.75833	7.65511	8.10707	7.81959	8.02442	8.11974	7.54823	7.87496	7.47545	7.46625	7.56501	7.58803	7.8039	7.75578	7.82796	7.71941	7.99162	7.91533	8.24517	8.2124	7.72996	7.70992	8.05048	7.95583	8.26138	8.12263	7.56663	7.80787	8.018	8.19311	8.0858	8.05586	7.65486	7.53654	7.87223	8.12935
245816_at	6.02328	7.85816	7.55414	6.16104	5.49489	7.44151	7.34904	6.29515	6.56382	6.623	6.72257	6.84505	6.89785	7.19848	7.49494	7.1339	7.35405	7.05291	7.1019	7.04514	6.88166	6.95196	6.82008	6.50488	6.75834	6.31413	5.99066	6.38511	6.3773	6.34834	6.48002	6.9546	7.28437	6.06609	6.15145	6.6221	6.41733	7.6775	7.73567	6.147	6.52346	7.51066	7.41589	7.38612	7.33741	7.013	7.01223	7.25198	7.04797
245818_at	6.20594	6.68284	6.68046	6.71793	6.82121	5.87785	6.60077	6.45025	6.64792	6.71393	6.58511	6.92082	6.71392	6.61464	6.68693	7.10764	6.63153	6.94876	6.99877	6.76352	7.05582	6.65988	6.46275	6.49697	6.49359	6.63812	6.56971	6.50874	6.50322	6.43684	6.41648	6.17285	6.44531	6.78846	6.69781	6.96287	6.91842	6.88699	7.18956	6.59357	6.22577	6.70384	6.51973	6.77741	6.5608	6.50072	6.47969	6.41332	6.63261
245820_at	6.01498	6.13446	6.24387	6.47578	6.55008	6.36026	6.52971	6.10995	6.03704	6.51933	6.27456	6.36984	6.3048	6.13519	6.21184	6.21641	6.29464	6.37391	6.31548	6.38386	6.30584	6.07629	6.10765	6.13362	6.37005	6.42116	6.31556	6.26352	6.17073	6.41545	6.16135	6.20113	6.11718	6.31951	6.17812	6.21102	6.17627	6.19843	6.3932	6.15028	5.93583	6.02748	5.92029	6.45931	6.06318	6.1791	6.06354	6.19219	6.33323
245821_at	8.98021	7.7166	7.616	9.15591	8.9688	9.01447	9.27403	8.13815	8.53428	7.66558	7.67272	8.46975	8.25949	8.63805	8.51428	7.72354	7.89534	7.82659	7.69327	8.26603	8.22667	8.22768	8.59719	8.6526	8.85019	8.72505	8.97872	7.759	7.85336	7.65845	7.96132	8.18867	7.96117	8.53462	8.63848	7.64825	7.74167	7.84675	7.91644	8.39279	8.15949	7.65787	7.81229	7.90307	7.84342	8.48027	8.30185	8.66466	8.41645
245822_at	9.65145	9.18174	9.20581	8.99786	8.9761	9.0822	9.04072	9.42946	9.24417	9.08878	9.28551	9.03211	9.04513	9.13751	9.11649	9.17133	9.08861	9.25105	9.35225	9.33115	9.3633	9.1847	9.24457	9.34248	9.48223	9.26004	9.16221	9.3111	9.24529	9.32735	9.15531	9.5455	9.49927	9.15795	9.00804	9.32734	8.99437	9.32803	9.00114	9.31487	9.43376	9.39279	9.51615	9.24437	9.51173	9.09288	9.21389	9.34765	9.05776
245825_at	8.08587	8.21931	8.26627	7.77761	7.88967	8.2407	8.10324	7.86904	7.95381	8.2141	8.36733	7.99983	8.14799	8.15013	8.1521	8.61346	8.42068	8.72842	8.63491	8.20844	8.29265	8.14805	7.86659	7.98388	7.95365	7.96191	8.21459	8.07525	8.22761	8.5404	8.57334	8.57903	8.901	8.16416	8.188	8.60023	8.71355	8.78745	8.71731	7.74516	7.92154	8.56306	8.42639	8.55857	8.70577	8.00005	8.04902	8.02242	8.0377
245828_at	8.0828	7.67016	7.76544	8.5944	9.16712	7.31831	7.21268	7.60232	7.67122	7.50938	7.78355	8.25881	7.66452	7.40535	7.75353	7.69818	7.35684	7.77478	7.72146	7.75061	7.88903	7.74516	7.69314	7.73428	7.8682	7.86716	7.23308	7.76783	7.80289	7.35268	7.08068	7.04269	6.69243	7.84103	7.51734	7.65205	7.70036	7.51793	7.41446	7.72078	7.52012	7.6246	7.64793	7.22177	7.22689	7.09022	7.87905	7.78343	7.78355
245830_at	6.48201	7.14617	7.26265	6.93606	7.12183	7.0312	6.9111	6.8717	6.94323	7.20975	7.00771	6.95689	7.17562	7.25642	7.26553	7.32725	7.37318	7.41574	7.38462	7.38546	7.3703	7.05708	6.89903	6.75353	6.61722	7.30922	7.41179	6.55457	6.9419	6.95316	6.94099	7.09439	7.04788	7.09441	7.12602	7.46287	7.26635	7.50446	7.48154	6.93831	6.9253	7.23359	7.34904	7.24591	7.54724	7.25264	6.99092	6.97419	7.0248
245831_at	7.00674	6.83251	6.79323	6.97934	7.01946	6.36229	6.33613	7.1516	7.30473	7.01115	6.96673	6.68964	6.76962	7.11085	6.85823	7.18921	7.06168	6.75596	6.97311	6.6004	6.76109	6.66476	6.595	6.42732	6.59195	6.95936	7.04361	6.94497	6.90364	7.86808	7.67988	8.11056	7.64518	6.86764	6.98437	7.79524	7.5166	7.15983	7.07793	7.23936	6.92812	7.66876	7.63618	7.25625	7.51759	6.88951	6.76728	6.74741	6.98533
245832_at	10.9149	10.1572	10.041	9.80814	9.95419	10.1673	10.1384	10.2497	10.0769	9.98032	10.0247	10.2957	9.9895	9.93544	9.98374	9.72696	9.74311	9.68986	9.70008	10.232	10.1078	9.95118	9.99295	9.83963	9.94175	10.3122	10.1671	10.1617	10.2428	10.1771	10.1006	9.7669	10.124	10.0368	10.1038	9.57611	9.6205	9.75433	9.52001	10.0636	10.2872	10.0859	9.91049	9.26606	9.45223	10.0641	10.1964	9.99963	10.0041
245840_at	6.58148	5.0393	4.82125	4.93762	5.06438	5.75539	6.56463	6.10093	5.32399	5.24395	5.10485	5.42492	4.9797	4.95115	4.7656	4.97385	4.81196	4.84184	5.18505	5.15559	5.11399	7.58674	7.32514	6.81371	6.85881	5.04654	5.84216	6.36065	6.45534	5.72524	5.48274	5.07341	5.2691	4.85921	4.69333	5.08872	5.00943	5.10654	5.20553	5.53139	6.53783	4.57337	4.75545	4.73818	4.57576	7.3993	6.91019	6.14307	6.41986
245841_s_at	12.7017	12.629	12.6302	12.1309	12.2432	12.4706	12.4124	12.3292	12.3404	12.4341	12.4846	12.0496	12.4077	12.3696	12.494	12.1667	12.3758	12.3016	12.2939	12.5607	12.5245	12.352	12.4283	12.1605	12.264	12.5999	12.4529	12.7774	12.572	11.9695	11.8921	11.4945	11.5643	12.5174	12.422	11.7288	11.5928	12.0407	11.9374	12.3621	12.415	11.957	11.8567	11.861	11.7097	12.3632	12.5164	12.6824	12.4519
245843_at	8.04321	8.53219	8.58237	8.55022	8.69415	8.1628	8.19478	8.4971	8.48513	8.82962	8.80997	8.30764	8.51636	8.53315	8.50173	8.52504	8.45266	8.60762	8.67939	8.53329	8.68141	8.32543	8.23891	8.24295	8.32689	8.5189	8.52903	8.40524	8.6424	7.99433	8.17738	7.96912	8.06436	8.73121	8.53361	8.46867	8.42355	8.41121	8.19386	8.58005	8.46055	8.50344	8.4187	8.48034	8.55564	8.33023	8.45309	8.44932	8.49512
245844_at	7.91711	8.03088	7.95341	7.86567	7.85136	7.90887	7.86904	7.85746	7.9386	8.00485	8.07854	8.15377	7.84914	7.865	7.82205	7.90522	7.95503	8.0419	7.92762	7.67333	7.53725	7.90221	7.86315	7.88308	7.77645	7.86774	7.79481	7.95585	7.9158	7.71257	7.91286	7.83021	7.94746	7.89213	7.96014	7.84814	7.84339	8.14083	8.09094	7.95108	7.89011	7.87374	7.7924	8.09847	7.88653	7.85221	7.81796	7.95439	7.88186
245845_at	8.55103	9.03588	8.95437	8.64941	8.72116	8.60099	8.32665	8.22193	8.88197	8.87974	9.11415	8.80589	8.71038	8.76916	8.84348	9.20803	9.05505	9.21865	9.03802	8.85681	8.84524	8.72384	8.74464	8.97908	8.82859	8.8402	8.66528	8.62569	8.90546	8.43201	8.54813	8.55714	8.61957	8.9904	8.97089	9.16422	9.22758	9.30236	9.18019	8.96723	8.51485	9.56136	9.49602	9.33144	9.42249	8.73417	8.97935	8.55554	8.38916
245846_at	6.42211	6.89482	6.75783	6.33164	6.73658	6.25785	6.41008	6.70409	6.64089	6.77852	7.10264	6.59632	6.49642	6.52537	6.64268	7.09475	6.93386	7.11594	7.26534	6.58964	6.4373	6.53187	6.28789	7.05781	7.30279	6.3107	6.78491	6.78023	6.82363	7.1504	7.16773	7.09105	7.26939	6.52515	6.39885	7.17251	7.12777	7.25778	7.26498	6.43774	6.72188	7.5156	7.36649	7.29084	7.31391	6.14782	6.25825	6.55883	6.50672
245848_at	7.53296	7.41991	7.52154	7.25712	7.24024	7.39409	7.22497	7.56356	7.55817	7.505	7.38559	7.7979	7.4093	7.46855	7.445	7.5133	7.61891	7.4965	7.47372	7.66955	7.44325	7.37811	7.35314	7.38335	7.4149	7.52066	7.49669	7.57672	7.36662	7.20287	7.47967	7.30306	7.23987	7.61147	7.43339	7.26043	7.4392	7.41598	7.42152	7.43916	7.17598	7.58276	7.54019	7.60078	7.38302	7.32506	7.16776	7.35891	7.36499
245850_at	5.29607	5.30334	5.41696	5.93049	5.67011	5.12686	5.24596	5.84967	5.44627	5.51857	5.61499	5.65626	5.43168	5.38434	5.16034	5.1393	5.47473	5.47257	5.51536	5.41949	5.23937	5.39826	5.19285	5.33285	5.48537	5.45334	5.57002	5.44944	5.55871	5.48525	5.40356	5.54721	5.74243	5.41457	5.55175	5.40476	5.2335	5.38483	5.56338	5.64735	5.69848	5.61967	5.75288	5.20814	5.38072	5.17319	5.21993	5.24697	5.45155
245851_at	6.6165	6.74471	6.73716	6.78844	6.90654	6.82142	6.62425	6.80557	6.62449	6.60264	6.60032	6.61162	6.34483	6.40443	6.40204	6.73316	6.44724	6.73763	6.63486	6.45252	6.32865	6.52147	6.52729	6.60316	6.55602	6.59242	6.52562	6.63036	6.56017	6.53926	6.41408	6.61584	6.7297	6.59283	6.49937	6.51383	6.54768	6.9386	6.70331	6.71578	7.05247	7.07087	7.02702	6.87144	6.93588	6.30374	6.62775	6.41125	6.30868
245852_at	11.5599	11.7427	11.8449	11.4245	11.6753	11.6403	11.5574	11.6939	11.5491	11.7313	11.7981	12.1256	11.6497	11.7003	11.7704	11.6921	11.6903	11.9049	11.8819	11.8977	11.959	11.67	11.6322	11.6045	11.6355	11.8211	11.7001	11.7142	11.7855	11.0215	11.1251	10.3264	10.3696	11.6458	11.7174	11.3741	11.5268	11.2212	11.2672	11.5896	11.6561	11.5607	11.4714	11.4662	11.3912	11.579	11.6809	11.55	11.5732
245854_at	10.3228	9.39068	9.13571	9.24481	9.27901	9.73212	9.59475	9.47526	9.05354	8.73295	8.92489	8.82855	8.77685	8.93501	8.99554	8.64241	8.67576	8.51555	8.42256	9.14066	8.81643	8.88248	9.18842	8.74644	9.27086	9.375	9.31466	9.66472	8.97836	9.54999	9.4127	9.27201	9.50862	8.89947	9.02415	8.5698	8.434	8.89494	8.97258	9.14548	9.64966	9.08871	8.78748	8.43695	8.53192	9.07139	9.25862	9.17917	9.00066
245855_at	7.48058	7.51657	7.0557	6.82462	6.49168	8.0062	7.7704	7.53643	7.58663	7.21065	7.30037	6.96987	7.04499	7.7449	7.57631	6.86205	6.87895	7.01842	6.87686	7.32623	7.26321	6.9931	7.2383	6.74884	7.08197	7.34771	7.10202	7.20768	7.33052	8.06232	7.73117	7.72007	7.97684	7.6552	7.37868	7.81876	7.93358	8.32171	8.04071	7.45244	7.51901	8.31985	8.17848	7.68011	7.91443	7.25238	7.23004	6.78476	6.39636
245857_at	4.11582	4.36743	4.33148	4.21494	4.30169	4.28559	4.34184	4.24674	4.2015	4.49117	4.45326	4.25374	4.48531	4.43851	4.30029	4.29446	4.36023	4.40911	4.37881	4.57081	4.42185	4.48895	4.28884	4.4335	4.34821	4.26886	4.34811	4.2732	4.37329	4.09086	4.35411	4.10886	4.26544	4.25768	4.26834	4.49095	4.43123	4.29182	4.3597	4.3366	4.20963	4.26769	4.18325	4.38914	4.288	4.24039	4.22284	4.23704	4.36564
245859_at	6.37702	7.19242	6.94412	5.75702	5.9319	7.04797	7.2115	7.31832	6.79627	6.84785	7.01604	6.55717	6.65658	6.64408	6.71581	7.22609	6.99125	7.41767	7.19434	6.62254	6.71919	6.80875	6.52825	7.05767	7.00082	6.59998	6.52102	7.19951	7.05999	6.46933	6.13315	6.02246	6.08727	6.45337	6.76703	7.01731	7.04982	7.09354	7.21492	6.59582	7.13858	7.10862	7.08356	6.9649	6.9686	6.27307	6.58464	6.82556	6.39635
245861_at	7.20204	8.49533	8.35943	5.84783	6.03563	9.28376	9.28962	7.61808	7.25963	8.20189	8.09783	7.0123	7.44733	7.41326	7.66019	7.92649	7.95108	7.89316	7.55449	7.28855	7.52362	7.98676	7.72271	8.45624	8.32416	6.96646	6.45894	8.35274	7.74675	7.83765	6.91749	8.0122	8.33082	7.08108	6.89336	7.99428	7.68503	8.03793	8.19456	7.15747	7.69505	7.49765	7.45763	7.17773	7.51034	6.86549	7.11716	6.75574	6.46723
245862_at	9.00886	9.08579	9.21719	9.20559	9.14674	8.82059	9.08021	8.96936	8.93198	9.09096	9.237	9.32596	9.09728	9.09003	9.02282	9.17775	9.4156	9.16557	9.16134	9.23759	9.20332	9.04782	8.92021	8.93595	8.81359	9.20345	9.31399	9.09521	9.16287	9.41311	9.38074	9.46619	9.31904	8.98916	9.199	9.47526	9.21711	9.33739	9.26478	9.09461	9.08764	9.22087	9.30833	9.09474	9.21809	8.86392	8.889	8.80791	8.97292
245863_s_at	6.05273	6.43188	6.17107	6.09278	6.16982	6.10305	6.16767	5.97225	6.18978	6.17042	6.03461	5.73855	6.08851	6.17381	6.15755	6.40571	6.57465	6.4696	6.31145	5.88967	6.24064	6.14827	6.16489	6.1859	6.10356	6.06553	6.04257	6.02222	6.0465	6.38322	6.33175	6.43279	6.56947	6.18557	6.30999	6.61128	6.46012	6.61774	6.46467	5.99849	5.96487	6.53578	6.43076	6.63508	6.67572	6.41216	6.4809	6.23088	5.90659
245864_at	7.00862	7.31532	7.19391	7.62374	7.48575	7.16245	7.00968	7.04266	6.88251	7.08751	7.0165	7.3138	7.01538	7.16045	7.16018	7.24538	7.2671	7.1888	7.18584	7.28691	7.35918	7.12378	7.23227	7.21171	7.15606	6.97808	7.04946	7.13212	6.96298	7.15403	7.28861	7.1681	6.94609	7.16284	6.95773	7.14544	7.13539	7.07992	7.10118	7.18406	7.07837	7.23476	7.18578	7.21892	7.27191	6.99828	6.89384	7.22005	7.23461
245866_s_at	10.7271	8.99887	8.77685	8.82102	7.40137	9.21438	9.6772	9.09766	9.3428	8.10086	8.04677	9.59491	9.87422	10.7544	10.5673	8.46904	9.22684	8.74989	9.09822	8.59895	9.26891	10.4187	11.0367	10.6451	10.6992	10.2488	11.0162	9.87915	9.45991	8.42294	9.3259	7.42462	7.9666	9.92768	10.0326	6.6899	6.93918	7.20989	7.97526	9.5076	9.68257	8.11417	8.12005	8.63347	8.7332	11.0877	10.6116	10.7517	10.7129
245867_at	9.80894	9.91979	10.2454	10.4403	10.4908	10.0835	10.0537	10.3152	10.1407	9.95954	10.2792	10.5059	10.2364	10.1218	10.1061	9.7569	9.80447	9.77243	9.84692	9.94518	9.794	10.1391	10.2653	10.0923	10.1436	10.32	10.2559	10.1179	10.4317	9.63609	9.76375	9.143	8.98963	10.2202	10.3655	9.61287	9.60147	8.97186	9.09928	10.3963	10.3773	10.114	10.0009	9.52029	9.65408	9.98795	9.98281	9.8727	9.82915
245868_at	9.23219	9.44839	9.51385	9.82102	9.78165	9.32972	9.18349	9.57857	9.7492	10.1032	9.91847	9.50147	9.63078	9.81574	9.78746	9.86736	9.91148	9.73682	9.77942	9.80036	9.67717	9.72162	9.57238	9.65787	9.68309	9.53564	9.73278	9.47635	9.7387	9.91462	10.0079	11.0494	10.8163	9.73865	9.88348	10.2748	10.2221	10.1111	10.0156	9.7237	9.38564	9.92601	10.1828	10.2261	10.3048	9.44024	9.37033	9.27206	9.43882
245869_at	5.07439	5.30984	5.49001	5.24066	5.26256	5.11819	5.24443	5.13107	5.70043	5.35189	5.24688	4.99469	5.43708	5.30057	5.31125	5.37477	5.09714	5.64994	5.69377	5.64762	5.56075	5.47619	5.2538	5.30754	5.43484	5.47951	5.26845	5.20613	5.44012	5.44749	5.22737	5.15935	5.11441	5.62399	5.31239	5.37356	5.24333	5.2747	5.61036	5.51187	5.18568	5.35127	5.41759	5.3333	5.54635	5.05925	5.17563	5.3758	5.76028
245870_at	7.39517	7.69023	7.7964	7.89864	7.7818	7.65	7.66129	7.62481	7.74051	7.68785	7.66508	8.25185	7.73728	7.5663	7.69713	7.6402	7.76498	7.74173	7.61196	7.85155	7.80069	7.77206	7.50845	7.55986	7.28607	7.6916	7.55157	7.65476	7.43475	7.40657	7.41705	7.49866	7.66344	7.73989	7.84724	7.70517	7.66319	7.80299	7.73385	7.66477	7.55901	7.64024	7.71582	7.62801	7.71387	7.30206	7.26421	7.3851	7.18114
245872_at	5.17729	5.20872	5.18077	5.12513	5.15305	5.1158	5.22528	4.99385	5.21025	4.92958	5.0878	4.62096	4.91956	5.02909	5.15708	5.066	4.97092	5.10881	4.8861	5.23817	4.98067	4.98378	4.93354	4.64798	4.84897	4.87826	4.69058	4.92556	4.91248	5.11141	5.05486	5.25246	5.40435	5.2783	4.97292	4.8577	5.14578	5.15691	4.81006	4.9334	5.06431	5.11416	5.24372	5.33232	5.28038	5.04058	4.91953	4.88424	4.52351
245875_at	4.18471	4.22395	4.2243	4.26165	4.32822	4.01371	4.22509	4.33717	4.24271	4.46759	4.65001	4.55277	4.35236	4.21281	4.18489	4.23906	4.20572	4.23022	4.25511	4.30921	4.39565	4.13493	4.19947	4.21921	4.01524	4.09812	4.20113	4.05832	4.42933	4.31034	4.33428	4.34321	4.1092	4.40551	4.2975	4.29163	4.30466	4.21858	4.15813	4.32923	4.26185	4.20291	4.22979	4.05987	4.09315	4.38187	4.23256	4.28394	4.56178
245876_at	8.37679	8.46239	8.63179	8.05734	8.16809	7.88047	7.76776	8.5613	8.20632	8.56447	8.77319	8.32181	8.47959	7.95312	8.21476	8.97306	8.4748	9.25318	9.18173	8.46886	8.48544	8.43953	8.15156	8.46215	8.48149	8.22823	7.5203	8.42449	8.83869	8.1908	8.06917	8.2276	8.21535	8.37683	8.25668	8.28615	8.5423	8.24861	8.26353	8.22863	8.29807	8.68334	8.58762	9.00732	9.05685	8.36467	8.51262	8.45177	8.5223
245877_at	7.41846	8.24202	8.53139	8.71157	8.57975	7.78614	7.83871	8.03123	8.21925	8.47713	8.59058	8.47124	8.75099	8.52121	8.55338	8.26901	8.14757	7.80965	7.86673	8.75103	8.71928	8.50143	8.57492	8.27055	8.15838	8.51225	8.56268	7.9442	8.50465	7.67748	7.59586	7.07272	7.39479	8.33937	8.50122	7.72486	8.28125	8.04157	7.64164	8.45447	7.8943	8.08057	8.08615	7.58973	7.49058	8.84252	8.76065	8.41432	8.18137
245878_at	6.31946	6.72292	6.90576	6.27889	6.42721	7.06027	6.73776	6.78177	6.51388	6.74964	6.83474	7.00076	6.5988	6.50881	6.54474	6.65737	6.55437	6.76488	7.05134	6.64862	6.72196	6.81526	6.91082	7.14167	7.19547	6.56223	6.64135	6.78788	6.55756	6.3036	6.6024	6.36436	6.50614	6.43427	6.60977	6.22007	6.54155	6.37955	6.55917	6.53214	6.69775	6.61766	6.59863	6.46434	6.69779	6.1346	6.38084	6.4845	6.72848
245879_at	7.33371	5.58509	5.82881	5.43683	5.48676	5.45886	5.63524	5.55005	5.6017	5.74075	5.41315	5.35696	5.42626	5.36151	5.64998	5.55949	5.44123	5.26847	5.20416	5.54711	5.57227	5.29022	5.37033	5.31242	5.58563	5.69632	5.63293	6.08886	5.75312	5.90464	5.79323	5.55539	5.78588	5.62568	5.75672	5.09315	5.40936	5.43942	5.33745	5.5902	5.69891	5.7223	5.42029	5.53147	5.27402	5.4102	5.47021	5.72219	5.99029
245881_at	7.92369	7.89308	8.13388	7.65288	7.9161	7.00236	7.16579	8.26653	8.38498	8.0398	8.16296	8.60983	8.57617	8.09999	8.35209	8.5357	8.26058	8.75899	8.69224	8.3426	8.3816	8.66095	8.34003	8.30449	8.09284	8.12874	7.72259	7.70542	7.96316	7.86819	7.76667	7.65011	8.09789	8.2623	8.26516	7.87115	7.99172	8.40072	8.2785	8.30808	8.27748	8.80096	8.73197	8.84822	8.80404	7.98388	8.29289	7.87061	7.97608
245884_at	6.67593	6.48509	6.61534	6.06606	6.71441	6.11767	6.16024	6.29959	6.62342	6.63696	6.67611	7.08075	6.70486	6.2028	6.71885	7.07294	6.6766	6.93371	6.79939	6.42978	6.53991	6.60103	6.12958	6.15665	6.04025	6.3649	5.93186	6.44389	6.72967	6.43157	6.24917	6.2607	6.04222	6.62898	6.46612	6.98417	6.81719	7.14644	6.98526	6.63529	5.99161	6.78964	6.68811	6.67096	6.51896	5.99711	6.7062	6.63617	6.8189
245886_at	9.25378	9.63149	9.55074	9.47388	9.80211	9.26489	9.25603	9.13807	9.01866	9.05532	9.04355	8.81252	9.31033	9.19806	9.29812	9.01696	9.1122	9.29256	9.06891	9.66873	9.5565	9.36403	9.32627	9.05316	9.24605	9.55125	9.27232	9.58032	9.38505	8.6601	8.44624	8.16065	8.05107	9.23058	9.13308	8.5339	8.35545	8.49147	8.25548	9.11604	9.41006	8.49291	8.28515	8.2869	8.30743	9.31588	9.42736	9.68892	9.1184
245887_at	8.05344	7.99569	7.86491	8.00137	7.83266	7.87116	7.93562	8.03214	7.90699	7.86984	7.93769	7.93414	7.63732	8.00813	8.00602	7.85668	7.90384	7.62678	7.61522	7.64057	7.88339	7.67848	7.8784	7.90326	7.89504	7.8722	7.6209	7.91048	7.7721	8.13903	7.94741	8.44588	8.42794	7.90359	7.98037	8.00512	7.93195	7.80476	7.71969	7.82684	8.00454	8.0446	7.9425	7.92127	8.10903	7.9751	7.94548	7.65854	7.62457
245888_at	7.81171	7.98167	7.65152	7.18308	7.41315	7.58708	7.4546	7.88293	7.65344	7.82531	7.68216	6.89956	7.47788	7.79926	7.68492	7.8216	7.98808	7.95237	8.01943	7.45863	7.58415	7.67356	7.78095	8.32689	8.43364	7.59793	7.64335	7.63741	7.85817	7.84871	7.84928	7.93476	8.20675	7.72461	7.62775	7.70683	7.61823	7.99302	8.37051	7.52095	8.01767	7.9414	7.96184	8.138	8.17107	7.54901	7.54852	7.62893	7.49302
245891_at	8.60709	9.30818	9.22261	9.69266	9.79579	9.27822	9.4134	9.63617	9.74619	9.65024	9.76708	8.97412	9.76056	9.1469	9.65981	10.0787	9.5415	9.97132	9.89123	9.57704	9.89816	9.62186	9.34764	9.98834	9.29343	9.4056	9.63977	9.6681	9.63362	9.78331	9.77211	9.66963	9.92546	9.60331	9.74777	9.94986	10.2984	8.73524	9.29141	10.0333	9.75242	9.80358	9.99422	9.24942	9.25496	9.70329	9.6626	9.59632	10.0041
245893_at	6.85753	6.67647	6.83466	6.7226	6.70914	6.45352	6.86232	6.48859	6.75392	6.91632	6.80324	6.58844	6.84301	6.83753	6.75743	6.98867	7.11021	7.07664	7.26454	6.79476	6.99676	6.85682	6.75895	6.71175	6.79127	6.99985	6.73421	6.98119	6.78217	6.63102	6.52381	6.61996	6.69126	6.95029	6.78653	6.729	6.57879	6.78326	6.64168	6.90136	6.58075	6.74559	6.74191	7.06151	7.14618	6.93285	6.85483	6.84706	7.02627
245894_at	7.82505	7.72971	7.80287	8.16641	8.09477	7.7499	7.42081	7.64896	7.81177	7.98327	8.121	7.4314	7.55249	7.93349	7.80312	7.78016	7.84809	7.78151	7.81686	8.26464	8.30118	7.62755	7.65443	7.4746	7.61521	8.13362	8.03146	7.85092	8.04174	7.70218	7.80698	7.44154	7.60478	7.8273	8.01471	7.80725	7.88583	7.94795	7.71146	7.85432	7.93199	7.77273	7.59882	7.85955	7.80507	7.95133	8.03882	7.9134	7.84145
245895_at	8.07029	8.02221	7.99431	7.96102	8.10688	8.01518	7.93554	7.91279	8.05998	7.9714	8.13723	8.3972	8.20473	8.08214	8.03911	7.90799	7.89933	7.61509	7.56197	8.24699	8.46816	8.0885	7.98519	7.84893	7.78283	8.01011	7.74266	7.82172	8.0732	8.16401	8.44624	8.16203	8.38942	7.87392	8.1939	8.3395	8.24284	8.20308	8.02465	8.03074	7.94287	8.02672	8.06473	7.82824	7.96034	8.21247	8.30207	8.8944	8.87466
245896_at	7.1305	7.41227	7.32039	7.09847	7.04489	8.03574	7.81263	7.57702	7.0989	7.05749	6.93482	7.04502	6.84293	7.16462	7.18571	6.84867	6.79539	6.70343	6.61548	6.76569	6.94141	7.03281	7.10741	6.91376	7.04831	7.24178	6.98558	7.27242	7.50028	6.94845	7.01998	6.59221	6.64181	7.27802	7.17746	6.86622	6.60519	6.68218	6.4786	7.07956	7.6322	6.73335	6.56541	6.36201	6.41288	7.434	7.57954	7.64168	7.44949
245897_at	6.94184	7.04045	6.9401	7.18033	6.93758	6.6497	6.88985	7.05575	6.82201	7.13917	7.10484	7.0325	6.74147	6.94721	6.7348	6.7781	6.98864	7.15243	7.06388	6.92328	6.66366	6.6984	6.72465	6.74833	6.87132	6.92929	7.03212	6.98346	6.99024	7.35013	7.09768	7.02884	7.26599	6.68045	6.9167	7.03797	6.93826	7.2146	7.20023	6.88403	7.01434	7.06557	7.00074	7.02976	7.02615	6.24518	6.50067	6.57691	6.85468
245898_at	6.05617	6.21675	6.1705	6.05718	6.5688	5.8864	5.90512	6.09652	6.38815	6.32163	6.02835	6.41606	6.41637	6.34582	6.62083	6.39295	6.25988	6.18553	6.17036	6.36768	6.39488	6.55755	6.56068	6.53045	6.40391	6.30392	6.30783	6.3322	6.59455	5.93798	5.77468	5.63319	5.55979	6.53574	6.48626	6.04229	6.14754	5.87689	5.80265	6.64857	6.1061	6.1495	6.40758	6.13403	5.93631	6.14224	6.5007	6.37395	6.20898
245899_at	6.53442	6.66028	6.53465	6.39086	6.30066	6.53774	6.40962	6.55816	6.42399	6.74805	6.73645	6.57102	6.29419	6.51404	6.4884	6.41556	6.40359	6.66698	6.58691	6.23247	6.45997	6.34141	6.25891	6.19836	6.13737	6.28156	6.54923	6.64655	6.74139	6.83667	6.92767	6.62338	6.83807	6.47794	6.6188	6.71543	6.37267	6.71754	6.55453	6.58061	6.68438	6.45167	6.68954	6.78173	6.77495	6.45132	6.60732	6.71588	6.98782
245900_at	7.57259	7.83718	7.85863	7.64501	7.62662	7.82826	7.91329	7.66873	7.68112	7.79497	7.87258	7.56322	7.38554	7.50117	7.45891	7.65035	7.60774	7.84383	7.89407	7.55058	7.45277	7.5992	7.50302	7.55994	7.52569	7.68795	7.73897	7.85409	7.76589	7.7862	7.70684	7.79868	7.92694	7.62984	7.69482	7.69658	7.62328	8.01509	8.08506	7.57469	7.60618	7.77111	7.88909	7.7605	7.90547	7.24115	7.41896	7.46446	7.61569
245901_at	8.12994	8.10451	8.17383	8.74501	8.9126	7.20554	7.31156	7.91317	8.36282	8.42363	8.45312	8.29316	8.18946	8.17693	8.26749	8.66725	8.56369	9.14606	8.95147	7.94836	8.19061	8.33036	8.13361	8.39844	7.97795	8.43507	8.19298	8.48822	8.65035	9.41013	9.1118	9.60215	9.65776	8.49254	8.47231	9.4778	9.37576	9.40714	9.39938	8.41178	7.85737	9.00444	8.94554	9.00989	9.15698	7.8638	7.77919	7.21645	7.04793
245903_at	5.1978	5.34391	5.234	6.49072	6.74336	5.41487	5.45089	5.46777	5.32975	5.29195	5.44565	5.35421	5.60157	5.28579	5.3441	5.29303	5.2841	5.43881	5.55643	5.45752	5.46384	5.46955	5.4044	5.34486	5.31327	5.43274	5.3545	5.20395	5.34437	5.19009	5.30435	5.62428	5.36686	5.30539	5.43789	5.37665	5.54089	5.52368	5.43109	5.58631	5.3419	5.42202	5.38024	5.13277	5.27834	5.42891	5.47213	5.19395	5.52174
245904_at	5.3399	5.52833	5.52386	5.61026	5.74902	5.87084	5.85827	6.03234	5.51579	5.4808	5.66199	5.23192	5.56147	5.43205	5.42927	5.50924	5.40166	5.70377	5.69703	5.20447	5.39882	5.53464	5.5113	6.36596	6.36572	5.53062	5.66718	5.66394	5.86306	7.85809	7.48369	8.14215	8.33244	5.73315	5.7565	7.40209	7.52979	7.43043	7.25941	5.61934	5.80475	5.41343	5.7557	5.53038	5.34639	6.01966	5.83198	5.84347	5.683
245905_at	9.26081	9.1468	9.56022	9.66359	9.48848	9.52733	9.74395	9.68793	9.52994	9.51441	9.45465	10.0391	9.70821	9.94182	9.85271	8.89936	9.08291	8.65114	8.57983	9.64629	9.43421	10.4337	10.4495	10.8634	10.7453	9.56692	9.69451	9.25307	9.65805	9.68634	9.56771	10.4088	10.1586	9.74007	10.0019	9.23145	9.31458	9.0916	8.82816	9.75424	9.59643	8.28619	8.62553	8.57674	8.69403	9.75496	9.5296	8.61087	8.96549
245906_at	7.2832	7.34936	8.18076	9.32145	9.0261	9.0818	9.2386	7.01817	9.19217	7.30416	7.27964	11.0528	10.936	9.56171	9.35484	8.85784	9.025	9.5214	9.66682	10.2704	10.4541	11.753	11.9266	10.6487	9.92452	10.2835	10.1224	7.27824	7.41292	9.27082	8.79609	9.71802	9.34574	9.84634	9.87179	7.6757	7.89583	8.6952	8.5596	9.24082	7.24836	8.86477	8.92792	9.83905	9.89811	9.28445	9.02664	7.68689	7.45883
245909_at	6.23774	6.21732	6.18721	5.75655	5.68278	6.07059	5.76928	6.0504	5.91215	5.8858	5.91037	5.68589	5.98276	6.14333	6.2423	5.87003	5.84694	5.6785	5.65299	5.8688	5.63498	5.90542	6.15741	5.56516	5.61469	6.09747	5.78534	5.61083	5.65801	5.46209	5.59077	5.57341	5.53235	5.68892	6.00912	5.59008	5.72849	5.62825	5.46482	5.72292	5.99682	5.63767	5.63927	5.90996	5.82139	6.04324	5.94728	6.19188	6.16053
245910_at	9.31399	9.31222	9.24067	9.32853	9.27239	9.40173	9.44082	9.15008	9.25217	9.48578	9.25191	9.11325	9.1603	9.41023	9.4152	9.3538	9.32993	9.00341	8.988	9.17523	9.13727	9.01716	9.15787	9.10753	9.09084	9.24638	9.32097	9.17438	9.28705	9.32607	9.27583	9.13298	8.85238	9.43674	9.37743	9.52113	9.44628	9.06488	9.30761	9.16955	9.00233	9.14548	9.22909	9.14447	9.22195	9.18808	9.14439	9.07796	9.01402
245911_at	9.22381	9.19497	8.93303	8.88227	8.88467	8.96608	8.68406	8.96795	8.87562	8.90273	8.93099	8.35649	8.64882	8.61729	8.86959	9.21234	9.14298	9.41661	9.34915	8.86911	8.79899	8.62719	8.67035	8.69044	8.94818	8.84211	8.6649	9.03645	8.88967	8.98235	8.83474	8.92862	8.98358	8.95522	8.63608	8.97926	8.70643	9.13783	9.38571	8.8865	9.07175	9.35901	9.33333	9.48832	9.41068	8.50516	8.72035	8.86322	8.84421
245912_at	7.27635	7.51901	8.02478	7.27789	7.24942	7.52604	8.12391	7.43184	7.50986	7.838	7.72998	7.41493	7.74197	7.41073	7.81484	7.49622	7.19379	7.23072	7.21156	8.11303	7.87989	7.71161	7.77768	7.7471	7.62344	7.34703	7.32447	7.44635	7.56942	7.22549	7.0707	6.56242	6.43916	7.92675	7.57642	6.65626	6.84748	6.26041	6.61713	7.53961	7.48068	6.86727	7.20664	7.30156	7.33411	7.43771	7.11998	7.45289	7.65509
245913_at	9.73593	9.63417	9.50473	10.0606	9.93128	9.21189	9.05604	9.41561	9.37877	9.7724	9.60449	9.4228	9.62694	10.0197	9.74325	9.99071	10.1121	9.78402	9.87257	10.0004	10.2585	9.61562	9.63889	9.70501	9.61221	9.51536	9.88178	9.35509	9.62478	10.3883	10.0589	10.7949	10.6115	9.57221	9.71107	10.3641	10.2414	10.1243	10.0587	9.59621	9.55954	10.2663	10.3937	10.4859	10.6573	9.81421	9.69555	9.43646	9.1596
245914_at	8.47596	8.5246	8.58764	8.59972	8.71647	8.41801	8.39893	8.55919	8.70635	8.518	8.66209	8.84844	8.56007	8.34205	8.38948	8.57851	8.49672	8.46044	8.6219	8.42438	8.42306	8.37065	8.43648	8.50156	8.6143	8.67447	8.47697	8.6536	8.62594	8.20459	8.24887	7.83216	7.94311	8.63876	8.43359	8.25497	8.34683	8.17972	8.25509	8.61128	8.61101	8.48461	8.53963	8.37453	8.43064	8.2261	8.52664	8.60648	8.49233
245915_s_at	10.8355	11.7036	11.5036	10.9945	10.6174	11.588	11.5236	10.7176	10.9188	11.1043	10.9152	11.1434	10.9088	11.3064	11.371	11.3167	11.5686	11.846	11.9137	11.2221	11.0471	10.8851	11.1989	11.0587	11.4398	11.3259	11.2825	11.2184	10.7912	9.78746	10.1051	9.89606	9.79001	11.0728	11.2208	10.0904	10.0533	10.8533	11.1593	10.8416	10.9846	11.2015	11.1397	11.442	11.4931	10.6857	10.7986	10.9131	10.7441
245917_at	8.84273	8.6476	8.7361	8.72843	8.68439	8.71961	8.46009	8.6832	8.65167	8.63736	8.60849	8.77658	8.31993	8.4059	8.41343	8.37367	8.4664	8.42321	8.39986	8.69617	8.38328	8.49739	8.50848	8.40929	8.73053	8.49375	8.40483	8.62616	8.64161	8.05417	8.21395	7.92424	8.19185	8.59612	8.54297	8.05993	8.20092	8.38115	8.5132	8.58376	8.70698	8.42728	8.53058	8.19417	8.20299	8.28034	8.42099	8.6079	8.53807
245924_at	10.8883	11.1132	11.2258	11.1331	11.2896	10.9796	10.9196	10.7598	10.8884	10.9517	11.0854	10.811	11.1701	11.18	11.1461	10.9946	10.9747	10.8828	10.8173	11.1218	11.1431	11.0869	11.046	10.9205	10.7905	11.1011	11.03	10.9564	11.1146	10.4449	10.4747	9.76895	9.98792	10.9881	11.0439	10.6247	10.7655	10.4503	10.2744	10.8574	10.8957	10.7458	10.6831	10.4529	10.5	11.317	11.203	10.9936	10.9629
245925_at	8.36828	7.84863	8.57048	10.048	9.49447	7.84485	8.02374	7.42924	9.29217	8.52296	7.70444	10.1328	10.0472	10.2666	10.2251	9.22934	9.42254	8.15872	8.25364	9.49463	9.37651	10.0748	10.3886	10.2147	10.371	10.1656	10.347	7.5972	8.02627	6.99155	7.35	6.88188	5.84391	10.0639	10.3474	7.27529	7.53519	6.70071	6.14421	9.28756	7.39729	8.7907	8.97963	8.50882	8.70228	9.43086	9.203	8.09934	7.87563
245926_at	6.84796	6.68952	6.83528	6.86901	6.66466	6.62812	6.33252	6.54454	6.95139	6.58911	6.72824	6.99535	6.56029	6.64103	6.39993	6.77183	6.84454	6.92868	6.80204	6.33408	6.08383	6.68564	6.91694	6.82913	6.93867	6.81233	6.72168	6.86171	6.92837	7.03838	6.86198	7.05758	7.22304	6.80642	6.8808	6.76627	6.8629	6.91116	6.84753	6.67872	6.61998	7.03693	6.9708	7.08444	7.04243	6.94717	7.11605	6.86163	6.52981
245929_at	8.86256	7.5216	7.53808	7.58764	7.43357	7.49237	7.69189	7.4917	7.53398	7.52252	7.52932	7.56284	7.44367	7.4716	7.59112	7.41415	7.35025	7.20027	7.03573	7.30777	7.39571	7.38089	7.4315	7.44678	7.62447	7.42645	7.45299	7.39771	7.66353	7.76742	7.49938	7.05215	7.23887	7.32263	7.52148	7.79098	7.63258	7.82635	7.64215	7.44866	7.72216	7.96294	7.91461	7.25554	7.23981	7.279	7.595	7.65883	7.60519
245930_at	7.42065	7.99821	8.19677	7.79466	7.6961	7.8374	7.95869	7.75764	7.77651	7.97004	7.99561	7.95313	7.92733	7.7357	7.99201	8.11257	7.80261	8.36077	8.06207	7.95174	7.73418	8.0409	7.96132	7.84806	7.82198	7.99953	7.72071	8.00457	8.14471	6.91941	7.19009	6.68131	6.5454	8.10363	8.06802	7.52148	7.62555	7.69754	7.71649	7.8108	7.95341	7.66035	7.54605	7.78387	7.74309	7.89256	8.09416	8.3708	8.12595
245933_at	6.43666	6.66863	6.87867	6.78963	6.80175	6.47203	6.68036	6.55715	6.76073	6.93933	7.01705	7.08876	6.95304	6.86516	6.96167	6.94487	6.87853	7.07596	6.91818	7.04464	7.21887	7.0592	7.01916	7.07445	7.13208	6.97302	7.08756	6.69643	6.79849	6.48949	6.60723	6.56404	6.46042	6.74015	6.79445	6.70067	6.82893	6.78436	6.68581	6.69428	6.28018	6.58218	6.51984	6.77338	6.76719	7.0314	6.79565	6.90516	6.72022
245934_at	10.0809	9.00515	9.11456	8.6901	8.36334	8.93655	8.79425	8.77707	8.76316	8.87773	8.73075	8.80216	8.6916	8.7943	8.70279	8.36582	8.52492	8.44955	8.51927	9.01633	8.79287	8.43038	8.91879	8.41662	8.60989	9.10436	9.11478	8.89779	8.77878	8.67515	8.80953	8.7578	8.78329	8.86677	8.85768	8.13665	8.10362	8.24112	8.27749	8.83452	8.80013	8.48221	8.58289	8.51425	8.52598	8.82159	8.78252	9.06115	8.98409
245935_at	5.60652	5.80773	5.8889	5.90289	5.58635	5.42048	5.54806	5.82043	5.75707	5.95116	6.06873	6.38078	5.88493	5.73311	5.74283	5.99917	5.97231	5.94115	6.00644	5.99176	5.84462	5.75702	5.64839	5.83831	5.81248	5.93657	5.88748	5.77545	5.69804	5.88141	5.7052	5.78673	6.0369	5.86825	6.04726	5.71683	5.65052	5.81403	5.77812	5.82947	5.77433	5.94167	5.95894	5.92983	5.93604	5.6243	5.44969	5.43502	5.78844
245936_at	9.44068	9.03898	8.81468	8.53201	8.54574	8.7388	8.67356	9.25802	9.05897	8.68003	8.93821	9.27097	9.13988	9.15454	8.66627	8.2024	8.32262	7.6565	7.73463	9.36869	9.36982	9.04848	9.16607	8.864	8.75741	9.01831	9.14862	8.96707	9.17605	9.35442	9.47989	8.85977	8.89157	8.80715	9.06381	9.21892	9.20905	9.05364	8.63764	9.17398	9.08293	8.52684	8.37626	8.04459	8.21785	9.92784	9.81415	10.2327	10.118
245937_at	8.29594	8.3405	8.21721	7.90333	8.19995	7.93945	7.65636	8.08263	8.13224	8.00915	7.97932	7.96541	7.95224	7.72547	8.21377	7.84245	7.77502	8.42988	8.2381	8.43871	8.41886	8.00616	7.98512	7.88	8.00777	8.51429	8.17723	8.79799	8.25284	7.7446	7.47249	6.99685	7.06517	8.00739	7.68521	7.06267	7.24194	7.19445	7.10006	8.36637	8.35891	7.7451	7.52116	7.63357	7.50074	7.77565	8.11586	8.32158	8.16851
245938_at	7.80036	8.12438	7.96758	8.09668	8.0404	7.88839	7.98034	8.00663	7.89941	7.95947	7.87853	7.63653	7.83187	7.90958	7.91363	7.87683	7.7483	7.75099	7.77559	8.16132	8.11802	7.86139	7.76525	7.84581	7.71752	7.82951	7.78786	7.8159	7.94249	7.76475	7.65471	7.73941	7.75431	7.76164	7.87379	7.70667	7.75803	8.01064	7.90379	7.90597	8.01106	7.8877	7.81885	7.87771	7.94497	7.77904	7.86376	8.09536	7.98158
245939_at	11.7896	11.8962	12.0071	11.7563	11.747	11.9032	11.8241	11.9622	12.0197	12.0627	12.0304	12.2909	11.9427	11.9423	12.0017	11.7777	11.6631	11.4722	11.4266	12.0923	12.1068	11.9095	11.8886	11.7606	11.8627	12.0147	11.9577	11.8606	12.0277	11.5776	11.7116	11.1028	11.1795	11.9009	11.9901	11.6972	11.8298	11.4684	11.532	12.0209	12.0016	11.811	11.7337	11.4102	11.3779	11.7604	11.8154	11.8373	12.0131
245940_at	7.68793	8.16155	8.41171	8.50832	8.45467	7.87334	8.07573	8.11458	8.13299	8.31613	8.22332	8.19396	8.20447	8.28904	8.13513	8.28095	8.38303	8.05475	8.09661	8.41552	8.45492	8.0184	8.0683	7.81173	7.83295	8.2837	8.29371	8.10586	8.175	7.8305	7.93021	7.93882	7.95897	8.40478	8.42027	7.94899	8.1417	8.24843	8.14643	8.21807	7.95309	8.24597	8.28456	8.36717	8.29808	8.15118	8.01565	7.96921	7.92726
245941_at	9.22092	9.19361	9.3989	8.98506	8.87905	9.5263	9.18061	9.34872	9.33064	9.1478	9.13893	9.49986	8.98352	9.06554	9.08525	8.63911	8.69184	8.75448	8.80379	8.91266	8.8504	8.9511	9.22106	9.17829	9.53701	9.29141	9.29848	9.31081	9.16104	8.25874	8.25214	8.16651	8.27733	9.0847	9.03573	8.05047	7.88777	7.99862	8.38018	9.32594	9.47309	8.80044	8.74155	8.68563	8.73617	8.85131	8.83404	9.17598	9.2048
245942_at	4.21965	4.39778	4.36227	4.106	4.22188	4.14534	4.19371	4.38474	4.21036	4.21926	4.44621	4.50965	4.21756	4.14302	4.11147	4.25445	4.21004	4.2177	4.15508	4.35856	4.19336	4.15729	4.1786	4.14103	4.17578	4.23412	4.1925	4.13263	4.25086	4.35451	4.25074	4.44651	4.45444	4.17142	4.31212	4.29247	4.28248	4.2794	4.23253	4.34883	4.25419	4.1479	4.18967	4.15522	4.13288	4.03743	4.01243	4.2568	4.14132
245943_at	7.66768	8.47444	8.4403	8.04352	8.21595	7.96839	7.96522	8.17972	8.47246	8.70831	8.50785	8.28696	8.2343	8.32445	8.32446	8.25769	8.19102	8.02362	7.99791	8.3292	8.48302	8.1171	8.21617	8.31072	8.12979	8.21151	8.16873	8.17029	8.57235	7.97147	8.09623	7.69585	7.93684	8.25923	8.38295	8.40837	8.67308	8.38623	8.31653	8.32445	8.33304	8.35908	8.2397	8.05992	7.96034	8.21807	8.08584	8.17376	8.35583
245946_at	5.98047	6.30162	6.37415	6.47574	6.23915	6.67476	6.34284	6.20045	6.37758	6.37485	6.72732	6.65643	6.49181	6.39965	6.11758	6.21166	6.32849	6.13064	6.23204	6.32371	6.32114	6.37583	6.22296	6.38565	6.42345	6.36661	6.1846	6.43693	6.35167	6.53028	6.41634	6.89746	6.82254	6.42654	6.42759	7.17183	6.83684	6.44091	6.60688	6.32055	6.47022	6.36972	6.49217	6.1127	6.14575	6.43583	6.10212	6.2252	6.46069
245947_at	7.07118	8.3292	8.73237	8.06407	8.1766	7.52235	8.12385	7.9376	8.27956	8.47217	8.40494	8.40749	8.2877	8.07393	8.34567	8.47581	8.15809	8.03506	8.07393	8.31711	8.15226	8.59365	8.22454	8.68674	8.73939	8.1655	7.87569	8.15167	8.60375	6.56636	6.98526	6.90723	7.24613	8.57044	8.41157	7.42628	7.56386	7.28968	7.4019	8.38421	7.80362	8.41776	8.63376	8.29789	8.10207	7.74471	8.14736	8.06483	8.03221
245948_at	9.50696	9.68284	9.65766	9.79894	9.68515	9.53999	9.40396	9.99775	9.73176	9.60582	9.77431	9.31551	9.52286	9.66997	9.5162	10.1958	10.2421	10.5783	10.683	9.76519	9.79753	9.54513	9.62077	9.82925	9.75888	9.64278	9.66971	9.53759	9.61868	10.2323	10.4139	10.8947	11.1375	9.60802	9.48714	10.5213	10.3956	10.8713	10.8702	9.6872	9.787	10.7108	10.5868	10.651	10.9287	9.65602	9.65758	9.64536	9.65936
245949_at	11.7794	11.9084	11.9724	11.7499	11.8889	11.819	11.7646	11.7311	11.8032	11.8498	11.706	11.9725	11.717	11.764	11.7508	11.6723	11.8218	11.5536	11.4769	12.189	11.9545	11.719	11.7222	11.5709	11.7981	12.0239	11.8785	12.074	11.916	11.178	11.3454	11.072	11.0264	11.7311	11.7147	11.4503	11.4051	11.1002	11.2779	11.7748	11.9309	11.2125	11.2394	11.1626	11.069	11.5607	11.7595	11.9235	11.8251
245950_at	6.91254	7.52621	7.42926	7.42221	7.51933	7.54634	7.46463	7.21619	7.1509	7.4322	7.50192	7.41819	7.38266	7.49211	7.6848	7.35932	7.56053	7.35356	7.5375	7.56095	7.49876	7.35048	7.33111	7.08963	7.19869	7.43563	6.95168	7.49461	7.28676	7.20804	7.13113	7.29168	6.98475	7.52583	7.2071	7.2524	7.40782	7.66944	7.50636	7.26675	7.26931	7.30653	7.17327	7.38366	7.41572	7.55522	7.48939	7.24145	7.24232
245951_at	11.0779	9.5192	9.28737	9.25792	9.13236	9.44352	9.47565	9.32782	9.16969	9.24927	9.16243	9.2229	9.1284	9.40414	9.10284	9.11807	9.26405	9.14254	9.18165	9.2338	9.16988	9.16689	9.3313	9.14693	9.03379	9.63884	9.80401	9.79973	9.47507	9.7835	9.81887	9.7603	10.0392	9.28766	9.32822	9.15848	9.12157	9.655	9.56468	9.37835	9.3415	9.37207	9.29349	9.23215	9.336	9.57103	9.56457	9.2585	9.20025
245952_at	10.5671	10.9062	10.9173	10.9482	10.9411	10.6915	10.4061	10.5951	10.8586	10.6948	10.8408	10.8778	10.7978	10.8012	10.9451	10.9417	10.819	11.1727	11.0661	10.8227	10.7944	10.7679	10.8483	10.7164	10.6743	11.069	10.7179	10.8982	10.836	9.84109	10.2268	9.26539	9.48917	10.9319	10.7433	10.3713	10.5987	10.5256	10.4477	10.6336	11.0045	10.8878	10.5517	10.7906	10.7021	11.0471	10.9879	11.0396	10.7464
245953_at	5.86927	5.92613	5.95833	6.39433	6.24761	6.04103	6.18943	6.05248	6.12615	6.15936	6.05787	6.3163	6.25161	5.9787	6.04711	6.0101	6.09838	6.09157	6.46822	6.13014	6.13414	6.01081	6.04345	6.02255	5.95592	6.06418	6.11485	5.97714	5.93418	6.00302	6.10459	6.22196	5.91713	6.04017	6.05787	6.12782	6.16634	6.18827	6.10265	6.12588	5.90824	5.88157	5.86053	6.17456	5.96928	6.0765	5.88947	5.98194	6.23987
245954_at	6.50372	6.64393	6.66585	5.82015	6.01803	6.37647	6.58311	6.53632	6.41888	6.59632	6.71287	6.84889	6.66314	6.19173	6.03418	6.77668	6.71286	6.57245	6.57987	6.51997	6.68891	6.62096	6.30336	6.90962	6.91548	6.09745	6.19219	6.57638	6.56905	6.62491	6.57401	6.74095	6.80459	6.20557	6.05987	6.69798	6.644	6.69971	6.37744	6.3328	6.40963	6.80393	6.77468	6.72123	6.71475	6.06285	6.27459	6.50624	6.28765
245956_s_at	11.7718	11.2398	10.9276	12.3218	12.2958	10.8194	10.7622	10.7809	10.7872	10.6426	10.7822	10.8159	10.9084	10.6496	10.8131	10.5814	10.636	11.0248	11.0323	10.9541	10.87	10.8252	10.8825	10.6252	10.6435	11.1648	10.9466	11.1329	10.7492	11.4576	11.019	10.5484	10.8916	10.8349	10.4882	9.96589	9.97961	11.124	11.0657	10.6065	11.0296	11.7058	11.4778	10.8625	10.848	10.9335	11.1311	10.5753	10.3369
245957_at	10.0731	10.0435	9.91914	9.98101	9.98262	9.64965	9.58549	9.64128	9.88043	9.80838	9.7988	9.98305	10.0952	10.1718	10.0544	10.1929	10.1305	10.0529	10.0464	9.92686	9.90727	10.0711	9.91608	9.91123	9.63979	9.78367	9.85184	9.71346	9.78039	9.91189	9.8534	10.1631	10.1542	9.67936	9.7126	10.0884	10.1281	10.2598	9.90244	9.83082	9.69858	9.85565	9.84555	10.1472	10.1983	10.1489	10.0721	9.96589	9.92268
245958_at	4.17309	4.08597	4.25174	4.82326	4.621	4.21581	4.20313	4.00112	4.07411	4.24027	4.17769	4.45531	4.35474	4.15949	4.20799	4.44176	4.27489	4.2866	4.35358	4.38242	4.16707	4.3867	4.22997	4.12825	4.25707	4.35768	4.23899	4.20232	4.26584	4.11214	4.19922	4.1526	4.00024	4.15149	4.16852	4.30737	4.33662	4.15824	4.33547	4.0595	4.17691	4.10558	4.21146	4.18203	4.30001	4.20705	4.03692	4.01846	4.2982
245961_at	6.30151	6.66694	6.67119	6.60399	6.39717	5.88877	6.11738	6.28493	6.3746	6.31649	6.51073	6.70709	6.5917	6.59358	6.6453	6.80985	6.75082	6.64392	6.63314	6.68185	6.71617	6.49357	6.58761	6.3532	6.32195	6.53634	6.30166	6.5054	6.77829	6.51072	6.5693	6.31875	6.34235	6.55696	6.65025	6.74477	6.86464	6.57269	6.80846	6.34437	6.28471	6.66026	6.71066	6.65167	6.64483	6.39817	6.31968	6.28358	6.46097
245964_at	6.90275	6.96684	7.04957	7.07065	6.96724	7.1414	7.15929	7.01345	6.91784	7.06214	7.04481	6.94179	7.0395	6.76511	6.85548	6.90123	7.03096	7.00791	7.12865	6.98565	6.98781	7.04264	6.92656	7.06442	6.96135	7.13872	7.30767	7.13206	7.00023	6.72446	6.91349	6.8704	6.90622	6.99747	7.14353	7.03548	6.95034	6.9141	6.97379	7.08727	6.92074	6.91935	7.01584	6.93183	6.7955	6.83771	6.87369	6.95044	7.10102
245965_at	7.03808	8.07608	8.27776	7.746	8.27167	8.15864	7.8537	8.37259	8.28717	7.92108	8.06977	8.47459	8.03342	7.62744	7.64333	7.62107	7.49289	7.13328	6.99078	8.20821	8.06279	7.93362	7.99205	7.74097	7.52423	7.7415	7.61284	8.0985	8.198	7.81636	7.50416	6.84628	6.84478	7.65142	7.48403	7.96767	8.09484	7.22945	7.38428	8.22382	8.428	8.04862	7.72876	6.70583	6.79809	7.86992	7.92019	7.61536	7.64737
245971_at	8.96813	8.67746	8.56152	8.04912	8.12806	8.81371	8.90701	8.59751	8.35726	8.51218	8.79659	8.42983	8.42421	8.18148	8.27735	8.5055	8.38457	8.5748	8.5576	8.28225	8.18272	8.46201	8.38165	8.73562	8.6792	8.30757	8.07289	8.58666	8.47932	8.81725	8.67916	8.89201	9.08793	8.56254	8.41046	8.45412	8.48784	8.91944	9.03109	8.3407	8.51375	8.63127	8.81207	8.79753	8.74286	8.5553	8.38495	9.05099	8.8307
245975_at	8.68669	8.24019	8.06612	8.19961	8.37697	8.23553	8.11455	8.1478	7.94196	7.98226	8.15433	8.03253	7.84981	7.945	7.92692	7.98716	7.98968	7.88106	7.87751	8.00752	8.11055	7.80897	7.80736	7.50236	7.44064	7.71127	7.67247	8.04341	8.14663	8.14341	8.16468	8.09	8.13304	7.88699	8.02079	8.01735	8.05198	7.91867	7.86981	7.78927	7.99517	7.78939	7.71763	7.74134	7.96558	8.21244	8.35446	8.27405	8.0811
245976_at	7.46946	3.91119	3.64394	3.87474	3.74637	3.87397	3.9494	3.75836	3.60403	3.79264	3.76628	3.94531	3.7884	3.7592	3.69989	3.67869	3.68875	3.71362	3.79524	3.69358	3.73355	3.71735	3.66537	3.78229	3.88154	3.723	3.93058	3.79973	3.6512	4.25465	3.79914	3.91688	3.80874	3.72879	3.85123	3.72009	4.26141	4.05595	3.84454	3.71769	3.77999	3.7847	3.64557	3.70883	3.81502	3.8637	3.76653	3.7537	3.73549
245977_at	9.06106	8.57472	8.40734	7.58983	7.67605	8.61465	8.64792	8.63584	8.76432	8.35229	8.32868	8.60503	8.51435	8.39735	8.2593	7.99971	8.16655	7.93502	8.33223	8.25817	8.32721	8.33912	8.50078	8.33718	8.38552	8.50027	8.3909	8.64108	8.33573	8.80974	8.88224	8.51383	8.6338	8.38227	8.43134	7.79042	8.09415	7.72887	7.70363	8.69669	8.69417	8.13438	8.15714	7.92109	7.89546	8.66366	8.79746	8.66209	8.73631
245979_at	4.17282	4.33803	4.26752	4.68044	4.64007	4.23165	4.26732	4.24163	4.33705	4.43151	4.2317	4.29523	4.29307	4.24314	4.36284	4.25447	4.30393	4.30629	4.28225	4.37715	4.40753	4.15603	4.16384	4.22792	4.18572	4.24498	4.4489	4.2849	4.22141	4.26158	4.2864	4.34919	4.31491	4.48307	4.30012	4.24792	4.29032	4.25583	4.36803	4.26464	4.10878	4.20092	4.30537	4.37549	4.28029	4.31484	4.1184	4.21344	4.4463
245980_at	8.1271	9.25724	9.19	9.05798	9.18069	8.70856	8.60995	8.83894	8.95549	9.13802	9.05163	8.74019	8.93209	9.23566	9.20652	9.17036	9.05983	9.429	9.42047	9.12155	9.09307	8.951	9.01458	8.81035	8.53932	9.04906	9.02864	8.91062	9.14729	8.21456	8.45639	7.65994	7.32679	9.05711	9.04538	8.92143	9.05156	8.64213	8.75062	8.93891	8.91714	9.02403	8.95403	8.9654	9.05114	8.92758	9.26917	9.08998	8.87721
245981_at	8.69806	8.90417	9.09425	9.2206	9.42932	9.45164	9.19756	9.7714	9.96591	9.09984	8.80942	9.78909	9.26621	9.46088	9.60878	8.80627	8.71834	8.4066	8.45684	9.18077	8.94185	9.96087	9.92804	10.1077	10.3374	9.15332	9.17145	9.19948	9.13171	8.19188	8.3993	7.49224	7.03143	9.41094	9.35393	8.6836	8.62613	8.10515	8.47611	10.052	9.89594	8.68799	8.73784	8.36338	8.3863	9.49369	9.59083	9.8676	10.1329
245982_at	7.46028	9.05082	8.91142	8.28811	8.74181	8.42903	7.68456	9.1837	9.17384	8.7675	9.4041	9.36675	9.89325	8.1757	9.16983	7.58827	6.92991	6.60667	6.76903	9.3129	9.63214	9.65007	9.24993	9.2505	8.53983	8.82475	7.90082	8.76073	8.88803	9.44862	9.90152	11.323	11.0335	9.27585	9.26153	11.3716	11.2057	11.2961	11.5991	9.29814	9.15326	8.37526	8.121	6.94816	6.3481	8.9795	8.96584	8.18467	8.70637
245983_at	8.16761	8.22578	8.23343	8.5208	8.57208	8.06749	8.07506	8.03357	8.10001	8.16623	8.20694	8.04706	8.11519	8.01066	8.09486	8.09157	8.18837	8.36483	8.30607	8.47675	8.27635	8.19762	8.06583	8.23264	7.92415	8.06379	8.2218	8.0431	8.05971	8.51084	8.32866	8.76906	8.70233	8.21625	8.14865	8.52819	8.5393	8.4129	8.53213	8.11526	7.75902	8.20847	8.1663	8.22992	8.36262	8.25115	8.22163	8.35202	8.31637
245984_at	8.50543	8.1668	8.49557	8.90602	8.94924	7.5863	7.48211	8.12652	9.38571	8.60367	8.35928	9.88886	9.56591	9.49943	9.29341	8.97359	8.68004	8.0314	7.97634	9.26586	9.04285	9.06554	9.04474	8.056	7.48028	9.44271	9.53078	8.23391	8.6142	7.71611	7.71001	7.37542	7.20916	9.50003	9.56614	7.85675	8.18912	7.63827	7.6531	9.21757	8.15102	8.74184	8.68018	8.11016	8.35926	9.38233	9.36915	8.67855	8.66921
245985_at	10.6729	11.0011	10.892	11.1109	11.1084	10.6486	10.5485	10.89	10.8624	10.802	11.0012	10.7647	10.7894	10.9254	10.921	10.8409	10.69	10.7591	10.7846	11.263	11.2585	10.7819	10.7873	10.786	10.928	10.8066	10.735	10.7064	10.9349	10.628	10.6216	9.85804	9.73391	10.7907	10.7813	10.7213	10.6406	10.2581	10.3841	10.8254	10.9448	10.9233	10.7291	10.2121	10.3638	10.8326	10.9558	10.9002	10.7778
245986_at	8.23041	8.22261	8.21495	8.14235	7.97746	8.79033	8.64979	8.45199	8.38963	8.29386	8.18568	8.59635	8.18124	8.47572	8.25437	8.15746	8.03952	7.98788	7.80874	8.21071	8.07939	8.43998	8.53577	8.5639	8.5446	8.31724	8.56256	8.43001	8.37142	8.65033	8.58696	8.78646	8.56648	8.47695	8.6293	8.56714	8.50092	8.23339	8.32575	8.40008	8.44426	8.193	8.23614	8.02791	8.04083	8.4548	8.36308	8.33151	8.37312
245987_at	9.31855	9.5626	9.68658	8.22757	8.44522	9.98774	9.86234	9.23978	9.25713	9.54139	9.23229	10.0029	10.0931	9.75579	9.56541	9.72392	9.74688	9.28339	9.1191	9.76447	9.97233	9.91309	9.46151	8.93813	8.44121	9.27351	9.26742	9.31081	9.27811	9.98187	10.175	9.73462	9.23031	9.76708	9.75569	9.91201	9.77576	9.21947	8.86648	9.11146	9.32905	9.47122	9.45173	9.01682	9.17214	9.20908	8.95835	8.94078	8.90535
245989_s_at	9.0874	8.534	8.52404	9.00264	8.93773	8.13763	8.24806	8.56321	8.57717	8.53789	8.59784	7.92047	8.52358	8.42539	8.2645	8.9091	9.02295	9.24937	9.20878	8.456	8.46523	8.79316	8.70061	9.09772	8.98558	8.45736	8.48145	8.80173	8.79377	8.94055	9.04095	9.41777	9.38487	8.38198	8.44959	8.89608	8.93184	9.42493	9.40547	8.63274	8.43448	9.28284	9.18597	9.31877	9.54259	8.70763	8.74186	8.89019	8.4913
245991_at	7.80642	7.95685	7.86135	7.53052	7.35174	7.61327	7.51347	7.67182	7.44726	7.80729	7.92529	7.81229	7.53454	7.50001	7.63611	8.41542	8.33674	8.63037	8.61638	7.42442	7.63796	7.5738	7.49569	7.79321	7.66354	7.4864	7.6298	7.74404	7.86734	8.01073	8.27626	8.57289	8.78202	7.50052	7.52905	8.32816	8.24124	8.60429	8.48386	7.3827	7.64076	8.28142	8.3725	8.56259	8.6265	7.61473	7.70242	7.75839	7.45135
245993_at	8.01783	9.09631	9.03136	9.04758	9.12424	8.99931	8.64256	9.78118	9.72852	9.33462	9.75137	9.1359	9.20212	8.5635	8.7664	9.1609	8.63414	9.30009	9.22112	9.12925	9.32893	8.97195	9.29738	9.23744	9.1778	9.33931	9.03187	9.84578	9.30947	9.86488	9.69185	9.69257	9.76563	8.76846	8.96042	9.69141	9.8192	9.83847	9.77331	9.75905	9.92673	9.89413	9.68411	9.6288	9.24685	9.80042	9.5535	8.84101	8.95375
245998_at	8.22766	8.17053	7.97121	7.88293	7.86958	8.14445	7.95295	8.53405	8.46637	7.59556	8.23623	8.26613	8.41604	7.83155	7.96203	7.86283	8.06553	7.94678	7.95766	8.2458	8.36531	8.45213	7.96232	9.98479	9.9931	8.32882	8.14583	8.80638	7.89243	10.5371	10.2063	11.7498	11.5402	8.0593	8.29011	9.3426	8.86619	10.2484	10.2438	8.63388	8.5967	9.32303	8.99794	8.23844	8.28663	8.79249	8.53624	8.60816	8.66583
245999_at	10.2321	10.4984	10.5059	10.4718	10.3696	10.2563	9.9803	10.0847	10.1253	10.7561	10.6299	10.2794	10.3443	10.502	10.4041	10.8453	11.0777	10.9122	10.9954	10.5376	10.4381	10.3671	10.1233	10.0978	9.94461	10.5384	10.3686	10.4059	10.5058	10.5652	10.5981	10.9178	11.0055	10.3921	10.492	10.943	10.9376	11.0711	10.9454	10.1137	10.2157	10.6836	10.6868	10.8438	10.8969	10.3459	10.2859	10.1229	10.0203
246001_at	5.00131	5.75193	5.59648	4.81232	4.7024	6.03939	5.00336	4.55436	5.04358	5.19466	5.00987	5.73964	6.2356	5.589	5.45686	4.83051	5.1542	4.83779	4.98438	5.66378	5.38818	5.33648	5.81153	6.46924	6.5904	5.10854	5.24848	5.26998	5.27393	4.90924	4.5549	4.60306	4.35735	5.19254	5.3099	4.59743	4.74844	4.28927	4.66915	4.90546	4.5879	4.51167	4.42865	4.73075	4.52839	6.14362	5.6592	5.34341	5.33931
246002_at	8.23676	7.3228	7.98119	7.23353	7.76857	7.67961	7.43773	7.88372	7.46955	7.31859	7.67466	8.03094	7.51433	7.20717	7.76772	8.28831	7.70003	7.88663	7.7566	7.59058	7.87209	7.98003	7.59259	8.07493	7.93097	7.24465	6.60017	7.74967	7.714	7.34894	6.80198	6.92879	6.50773	7.46592	7.64719	7.80251	7.52115	8.09546	6.7664	7.57951	7.64556	7.22683	7.44398	7.22691	6.96813	7.46383	8.98147	9.36858	9.07274
246003_at	12.9068	12.7697	12.8218	12.923	13.1712	12.7432	12.6045	12.6396	12.6527	12.6167	12.6401	12.6945	12.7982	12.6261	12.7959	12.4919	12.4935	12.6197	12.6338	12.8388	12.9954	12.793	12.7924	12.6146	12.6819	12.9768	12.6802	12.9894	12.8931	12.4437	12.3045	11.5464	11.4132	12.6626	12.7163	12.2088	12.3503	11.8871	11.9635	12.765	12.611	12.4053	12.2392	12.0505	11.9558	12.736	12.8433	12.7162	12.8256
246004_at	11.5389	12.1834	12.4141	11.7947	12.1648	11.5528	11.3917	11.9732	12.0982	12.4671	12.2621	12.6266	12.1596	11.5461	12.1326	12.653	12.8388	13.7508	13.758	12.0874	12.0067	12.3252	12.0816	12.1465	11.9886	12.1537	11.5863	12.2473	12.1821	10.9739	11.0312	11.8518	11.1934	12.226	12.0207	11.7072	11.9085	12.9899	12.8507	12.0469	12.0635	12.4846	12.4345	13.5357	13.4633	11.2719	11.9516	11.9597	11.9188
246005_at	7.94363	8.09379	8.32419	8.46236	8.30641	8.28925	8.14503	8.26024	8.29138	8.13309	8.02533	7.58795	8.03724	8.07018	8.12721	8.16656	8.2717	8.44468	8.35177	8.31074	8.12679	7.9204	8.17639	8.19792	8.14151	8.17862	8.05001	8.02724	8.35269	7.91851	8.25194	7.99118	8.10492	8.23417	8.1738	7.80214	7.7768	7.89541	8.0307	8.11129	8.21765	8.268	8.23732	8.2358	8.33848	7.99158	8.13036	8.07644	7.96088
246007_at	9.26507	9.66344	9.57154	9.78249	9.9172	9.29847	9.33653	9.52073	9.4259	9.81918	9.80991	9.54928	9.67192	9.65312	9.70514	10.4217	10.2805	10.8762	10.8467	9.86784	9.88502	9.75167	9.55321	9.91084	9.71049	9.38931	9.35519	9.32649	9.8738	10.3853	10.6092	11.3351	11.2509	9.62628	9.73393	10.8914	10.5827	11.1424	10.9681	9.4841	9.41957	10.2433	10.0834	10.8968	10.8822	9.59581	9.44862	9.64044	9.49706
246008_at	7.19247	7.65469	7.42647	7.63716	7.25092	7.63916	7.47527	7.39987	7.46514	7.37795	7.15466	6.87491	7.27458	7.85303	7.76586	7.6182	7.78491	7.50096	7.64512	7.69561	7.60739	7.09772	7.27976	6.98357	7.02904	7.62537	7.33859	7.26066	7.06222	7.45384	7.54296	7.6284	7.45782	7.65421	7.55151	7.55183	7.62679	7.66035	7.50135	7.53359	7.54303	7.49837	7.47374	7.61251	7.62478	7.65165	7.3425	7.20612	7.03803
246009_at	7.49981	6.58335	6.33925	6.83848	6.96805	6.55951	6.54366	7.10797	7.12677	6.63546	6.65296	7.03061	6.88311	7.09766	7.10847	6.71976	6.91362	6.6727	6.59769	6.79056	6.93394	6.74991	6.85732	6.47661	6.47996	6.72234	7.35822	6.74608	6.94273	6.9155	7.0926	6.90056	6.98777	6.78511	7.10055	7.01639	6.95237	6.93066	7.01981	7.13049	7.14089	6.73927	6.93871	6.81443	6.84883	7.01785	7.04272	6.98997	6.92937
246010_at	6.32832	6.89124	6.99957	6.94695	7.13746	6.70922	6.99782	6.93487	6.97518	7.14139	7.13921	7.13873	6.98991	6.89605	6.75674	6.83212	6.9387	6.88242	6.91981	7.09631	7.04821	6.93246	6.80596	6.93283	7.0382	6.80248	7.03089	6.89067	7.03056	6.69394	6.79838	7.23349	6.9868	6.82969	6.89533	6.98521	6.83167	6.96319	7.05935	6.92768	6.79219	7.04939	7.08684	6.93046	7.00071	6.60117	6.58167	6.73912	6.79928
246011_at	8.24152	9.26518	9.43291	9.60394	9.17841	8.8067	8.70425	9.12113	9.00873	9.39609	9.02129	8.63464	9.29571	10.0235	10.14	9.89342	9.92501	10.0641	9.99793	9.30321	9.40203	9.26096	9.30609	9.25285	9.14842	9.42553	9.55016	8.81454	8.99731	7.92789	8.52006	8.07001	7.48199	9.36671	9.4676	8.9807	9.10687	9.00516	9.55075	8.9624	9.19802	9.53052	9.48667	9.9176	9.77797	9.09103	8.91547	9.25963	9.21438
246012_at	7.03469	6.91157	6.7614	6.77167	6.30012	7.11536	6.80468	6.8616	6.87406	6.90098	6.80329	6.76682	6.83263	6.77233	6.5618	6.77466	6.82165	6.56338	6.74194	6.77276	6.87047	6.4952	6.56625	6.25173	5.82978	6.48019	6.42118	6.735	6.56697	7.56341	7.32719	7.79795	7.97276	6.73277	6.84054	7.25263	6.88981	7.3084	7.26803	6.80677	6.73296	7.37186	7.47373	7.40748	7.61962	6.66874	6.53671	6.51908	6.38174
246015_at	7.32391	7.37072	7.58643	7.6107	7.88327	7.39145	7.24179	7.44811	7.34788	7.53884	7.57601	7.6256	7.5417	7.32797	7.42637	7.70873	7.67466	7.88467	8.00137	7.57728	7.64266	7.13706	7.42411	7.22733	7.3965	7.53675	7.42798	7.40682	7.52849	7.57575	7.75997	7.63928	7.51498	7.42234	7.50882	7.52322	7.72197	7.43664	7.67764	7.38612	7.43861	7.62817	7.47707	7.74458	7.71786	7.52481	7.3714	7.61584	7.55512
246016_at	4.36123	4.51141	4.4874	4.74134	4.62056	4.5107	4.58919	4.55062	4.6248	4.8738	4.73835	4.72961	4.5813	4.55666	4.63245	4.52191	4.50593	4.42793	4.55737	4.69789	4.52806	4.57219	4.3708	4.58032	4.52702	4.60202	4.65602	4.43552	4.54887	4.65121	4.58802	4.63745	4.63421	4.61549	4.53398	4.60554	4.58749	4.54789	4.66359	4.61629	4.58798	4.67248	4.59296	4.50063	4.4945	4.53246	4.59165	4.73953	4.83442
246017_at	8.48938	7.76555	7.79874	8.03028	8.17011	7.64842	7.67007	8.31765	8.22027	8.01957	8.10946	8.08239	7.85094	7.55244	7.81525	8.02892	7.61199	7.99436	7.86735	8.02402	7.99859	7.79953	7.83908	7.67697	7.58408	7.96659	7.74015	7.98358	7.97974	9.11226	9.0406	9.66743	9.33932	7.94228	7.7399	9.18301	8.98889	8.94553	8.78183	8.07492	8.21674	8.25458	8.22531	8.07393	8.08462	7.93708	8.25634	8.5157	8.45024
246018_at	8.08855	5.81162	5.78093	12.5086	12.4675	7.60942	8.0388	7.91282	7.42889	6.33339	6.16157	7.28875	7.59399	6.92981	6.41597	6.25515	6.48902	6.31101	6.34507	5.92408	5.96757	10.2904	10.2888	10.6834	10.4375	7.01451	7.55547	7.40316	6.66193	7.97871	7.77448	8.13708	7.96688	6.89784	6.89887	5.8895	6.09767	6.76448	6.81174	7.77184	7.43592	6.26439	6.46429	7.14411	7.0754	8.34622	8.32693	7.58288	7.72593
246019_at	8.51802	8.86086	8.77236	9.19421	9.29207	8.34266	8.24081	9.05295	8.87291	8.91319	9.02193	9.23382	8.81875	8.75798	8.87206	8.98975	8.71262	9.03048	8.97943	9.02114	8.98643	8.88995	8.84051	8.93102	9.01559	8.86068	8.70537	8.50416	8.9818	8.05778	8.15058	8.01542	7.8193	8.99062	8.98247	8.74709	8.69949	8.44784	8.47212	9.08126	8.85051	9.01011	8.85305	8.85169	9.07839	8.6586	8.84354	8.79559	8.76524
246020_at	7.45389	7.4606	7.43526	7.45187	7.29222	7.46348	7.32752	7.57789	7.42773	7.71208	7.53275	7.58	7.50372	7.51179	7.4955	7.79277	7.77838	7.66264	7.68625	7.55142	7.44023	7.47933	7.26479	7.22053	7.20525	7.38451	7.24719	7.22839	7.48849	7.76812	7.7846	8.26141	8.33208	7.55642	7.5929	8.11151	8.02201	7.86126	7.82882	7.43192	7.56118	7.67766	7.76611	8.02548	8.21164	7.4448	7.54778	7.42364	7.27231
246021_at	8.57822	9.64742	9.77485	8.94601	9.1113	9.03082	8.7824	9.50358	9.89786	9.52643	9.69229	9.96229	9.76214	9.39204	9.5509	9.64494	9.41947	9.1282	8.9077	9.9399	9.83361	9.67318	9.5832	9.2431	9.07312	9.52275	9.12895	9.36663	9.46631	9.15588	9.31954	9.18316	9.33591	9.44883	9.44375	9.91297	9.81744	9.48445	9.67136	9.67974	9.46429	10.0182	9.88294	9.44918	9.50732	9.52601	9.66005	9.42189	9.19884
246026_at	7.95454	8.09998	8.17321	8.04333	7.91148	7.97061	8.14146	8.08655	7.86755	8.02603	8.32411	7.78094	7.95999	7.88378	7.95374	8.22958	8.25353	8.32322	8.40385	8.07043	8.04243	8.02449	7.72862	7.78012	7.66054	7.89744	7.75235	8.08497	8.13771	8.1719	8.29104	8.3735	8.48655	7.97409	7.92713	8.38556	8.303	8.7389	8.75957	7.80458	8.05914	8.20143	8.35994	8.44373	8.38542	7.80876	7.64332	8.06269	8.07078
246027_at	8.31833	8.23669	8.66158	8.18819	8.24716	8.40414	8.14512	8.48006	8.54462	8.31334	8.46142	8.62071	8.40442	8.14794	8.24008	8.32568	8.19369	8.18823	8.31166	7.79465	7.49618	8.3966	8.51303	8.42612	8.38327	8.5833	8.39218	8.58508	8.56968	8.32847	8.22855	8.20687	8.11136	8.60577	8.54138	8.03177	8.29205	8.001	8.08391	8.44707	8.5062	8.3889	8.37623	8.4726	8.35636	8.72021	8.69051	8.65516	8.56548
246028_at	8.25203	8.03583	8.14841	9.77128	9.46615	7.78271	7.68588	7.5929	8.68732	8.95508	8.39215	8.95837	8.86024	10.1537	9.99146	9.43043	9.97312	8.94933	9.02963	8.89962	8.77007	8.79572	9.09028	8.91747	8.76335	9.83305	10.2253	8.49057	8.88755	7.78395	8.21058	9.05684	8.01032	9.91504	10.1133	8.03818	8.04975	7.89774	7.53993	8.86859	7.70225	9.44043	9.88762	9.75878	9.87892	8.85804	8.8413	7.9983	7.83765
246029_at	11.8252	11.2028	11.2124	11.1849	11.1028	11.42	11.5225	11.2228	10.9354	11.1175	11.1475	11.2548	11.0453	11.206	11.1094	11.1224	11.2311	10.9422	11.0261	11.2354	11.239	10.9866	11.0843	10.9236	10.9519	11.219	11.3233	11.2161	11.0947	11.8134	11.5299	11.1659	11.4517	10.9617	11.0289	10.935	10.9991	11.1426	10.9005	10.9427	11.3902	11.2051	11.3017	11.1607	11.1025	11.0538	11.036	11.1476	11.1973
246030_at	8.13833	8.65933	8.35967	8.23869	7.75165	8.83981	8.77822	8.36901	8.08334	8.11951	8.21778	8.37309	8.2356	8.43959	8.41273	7.94213	8.34835	7.87585	8.11319	8.43177	8.07114	8.10553	8.53941	8.1367	8.4045	8.34492	8.35581	7.70612	7.70583	7.70026	7.7436	7.55111	7.08589	8.08733	8.22503	7.70232	7.60278	8.15003	8.23667	7.95305	8.77526	8.65536	8.72751	8.31334	8.23566	8.7516	8.62214	8.55212	8.2585
246031_at	8.80564	8.76206	8.94969	8.83437	8.80929	8.50151	8.47007	8.64548	8.79684	9.21086	9.01936	8.90829	8.60897	9.26478	9.12901	8.56154	8.9189	8.71307	8.70767	8.56479	8.21172	8.53326	8.8588	8.80012	9.04874	9.37451	9.46442	9.11258	9.26388	8.00159	8.2698	7.69531	7.62466	9.14165	9.32524	7.94322	7.91083	8.02139	7.91039	8.89024	8.70933	8.85668	8.91783	8.73559	8.90817	8.58225	8.62207	8.68538	8.65546
246033_at	11.0204	11.0898	10.9455	11.0878	11.0421	10.732	10.7095	10.8857	11.1582	11.0987	10.9849	10.448	10.7691	10.9775	11.1044	11.4949	11.5463	11.9423	11.9162	10.971	10.9186	10.8047	10.8394	10.9257	10.9217	11.285	11.0077	11.295	11.0865	10.6207	10.7373	10.6232	10.4196	11.0351	10.932	11.0351	11.073	11.1073	11.3084	11.1257	11.0139	11.455	11.3637	11.6656	11.5945	10.7464	10.824	11.0425	11.0622
246034_at	7.39755	7.5996	8.06217	8.10293	7.54398	7.89089	7.73206	6.80724	8.40789	7.3498	6.90284	9.371	9.22611	8.32306	7.84615	7.32042	7.97382	7.0626	7.53476	9.32292	9.0981	7.77758	8.13706	6.51686	6.60918	8.94888	8.88999	6.6779	6.86486	6.1219	6.29959	6.71074	6.49681	7.99395	8.3465	6.5732	6.90604	6.84467	7.09395	7.98854	6.54942	7.20398	7.57689	7.65376	7.76692	8.29284	8.10528	8.49743	8.41094
246035_at	10.5887	9.61756	9.58204	9.33939	9.51789	9.73733	9.59866	9.59762	9.47931	9.24308	9.4972	9.57051	9.43106	9.20535	9.3346	9.31684	9.23976	9.49761	9.49946	9.48995	9.50797	9.39538	9.55058	9.38736	9.46581	9.84144	9.69448	10.0227	9.61699	10.1101	9.90991	9.69838	9.97677	9.4635	9.52764	8.97641	8.94022	9.39893	9.29242	9.52842	9.72104	9.50425	9.36283	9.19883	9.37706	9.53204	9.7397	9.75005	9.73146
246036_at	7.8109	8.22043	8.48589	7.73185	7.67009	7.83075	7.86171	7.76737	7.98522	8.41377	8.4653	8.73169	8.27173	7.88186	8.18519	8.70716	8.42541	8.55028	8.4016	8.14531	8.06031	8.0725	7.86376	7.90522	7.88796	8.11255	7.47184	8.00672	8.21566	7.97302	8.19259	8.24994	8.44303	8.24331	8.13147	8.40154	8.57154	8.69847	8.56039	7.89852	7.43574	8.58806	8.6178	8.87108	8.74092	8.18092	8.25649	8.01824	7.86903
246037_at	6.50911	6.78757	6.7892	6.38484	6.21372	6.53265	6.39448	6.8999	6.76181	6.68798	6.9873	6.96827	6.44031	6.74544	6.80054	6.80172	6.90575	6.68354	6.92575	6.72065	6.65865	6.6713	6.54488	6.75	6.96528	6.5636	6.57767	6.45389	6.72016	6.69638	6.66277	6.99428	7.0247	6.63378	6.64675	7.06827	6.854	7.13728	6.97786	6.6409	6.79081	6.95982	6.9162	7.01626	6.99233	6.49822	6.26914	6.23742	6.37758
246038_s_at	7.45139	7.40521	7.31207	7.56541	7.75096	7.29475	7.31152	7.353	7.53431	7.49895	7.49512	7.13964	7.11116	7.38073	7.59314	7.49595	7.36169	7.49664	7.65017	7.40343	7.53777	7.16297	7.24742	7.27596	7.43141	7.46547	7.47314	7.5028	7.59971	8.50813	8.18095	8.30191	8.87933	7.51749	7.6118	8.3321	8.19997	8.77828	8.98119	7.42365	7.54305	7.75002	7.76365	7.71721	7.66994	7.45065	7.32051	7.3628	7.32181
246039_at	7.88565	6.8205	7.16886	8.67246	8.38709	7.20248	6.96257	7.13146	7.4851	7.20588	7.05004	7.85134	7.50255	7.57104	7.36947	7.13017	6.98503	7.38831	7.10001	7.49532	7.32385	7.29873	7.49852	7.1562	7.19761	7.74532	7.59276	6.9895	7.03104	7.00185	7.17901	7.30943	7.0353	7.7761	7.77733	6.73365	7.10064	6.81952	6.83729	7.38804	6.92565	7.12651	7.25864	7.38867	7.45322	7.53202	7.49586	7.06602	6.91993
246040_at	9.91784	10.2595	10.1279	10.2429	10.2996	9.91428	9.8878	10.1163	10.0828	10.0484	10.2452	10.006	9.9757	10.0244	10.1292	10.2845	10.016	10.3199	10.2035	10.3277	10.4265	10.0237	10.0171	10.0119	10.1576	10.1941	10.0134	10.1642	10.264	10.0816	10.0495	9.7874	9.88072	10.1848	10.0561	10.0321	10.1444	10.0251	9.90416	10.1124	10.1796	10.4881	10.1974	9.98867	10.157	9.90234	10.0019	10.0566	10.0649
246041_at	9.10555	9.29103	9.79935	9.53466	9.88644	8.61259	8.42711	9.56475	9.76124	9.78668	10.0214	9.63275	9.55125	9.39347	9.467	9.40409	9.36135	9.2549	9.25732	9.9993	10.1443	9.59748	9.34112	9.33688	9.20797	9.54674	9.22967	9.4535	9.89873	9.11469	9.15875	8.81608	8.65345	9.70394	9.73113	9.45363	9.57564	9.0184	8.95981	9.87801	9.75752	9.29778	9.26028	9.02278	8.93958	8.92933	9.42045	9.18795	9.19248
246042_at	10.3046	9.96574	8.88475	8.88128	8.81125	9.53063	9.87442	9.20363	8.73794	8.76743	9.01582	8.87305	8.90883	9.47333	8.76984	9.28694	9.53504	9.23067	10.1615	8.69296	8.9143	8.9388	8.59944	8.99427	8.60982	8.9712	8.99985	9.39428	8.94316	9.98224	10.6049	9.85087	10.1325	8.70296	8.89223	9.32086	9.52913	10.3231	9.93987	8.9445	9.11397	9.52871	9.64093	9.43625	9.4558	9.12584	9.40144	9.0934	8.94922
246043_at	6.77734	6.84019	6.97256	6.39371	6.56422	7.08671	7.24481	6.82599	6.54558	7.01725	6.91601	6.78878	6.79085	6.70199	6.8949	6.72262	6.71476	7.00398	7.25893	6.77997	6.90865	6.76931	6.61519	6.66286	6.65413	6.82184	6.76325	6.7937	6.73537	6.61276	6.67177	6.10683	6.68997	6.75584	6.79861	6.80834	6.79394	6.99263	6.99032	6.69693	6.82701	6.57696	6.56691	6.71663	6.74136	6.47631	6.81305	6.78359	6.73056
246044_at	7.80838	7.73722	7.82657	7.74561	7.80241	7.70306	7.77248	8.04894	7.89525	7.65642	7.71324	6.62829	7.77082	7.81271	7.7789	7.64801	7.68143	7.67721	7.54964	7.56798	7.55792	7.86678	7.7136	7.81636	7.61815	7.79615	7.80313	7.62322	7.80517	7.74042	7.91701	7.90509	7.76503	7.88846	8.04607	7.89394	7.92154	8.06456	7.95912	7.89821	8.27115	7.8988	8.11369	7.68998	7.84959	7.80687	7.90995	7.90721	7.86907
246045_at	7.2217	7.19682	7.1783	7.43598	7.37223	6.66907	6.59047	7.08321	7.41126	7.4147	7.39288	7.48426	7.31034	7.45967	7.43163	7.68725	7.55785	7.11385	7.06696	7.4703	7.45244	7.27876	7.21672	7.15009	7.10038	7.20504	7.05102	6.93512	7.18779	7.78689	7.71722	8.11527	7.79154	7.47277	7.44511	7.96038	7.90907	7.24822	7.26439	7.50075	7.00618	7.8088	7.9627	7.63035	7.74639	7.21532	7.3569	6.74594	6.78201
246050_s_at	8.73768	9.09727	9.20657	9.25502	9.22416	8.92511	8.87145	8.97637	9.04559	9.09901	9.06945	8.36676	9.08857	9.07337	9.07038	9.18539	9.19093	9.1101	9.05411	8.88912	9.00471	9.032	9.03103	9.10141	9.10588	9.05134	9.07358	9.05457	9.06352	8.67832	8.87112	8.83321	8.91319	8.93547	9.17008	9.09613	9.06588	9.10048	9.06224	8.99454	9.02008	9.25451	9.21069	9.26624	9.32504	8.88781	8.92606	8.87999	8.99576
246051_at	10.5376	11.0357	11.1611	10.5288	10.4882	10.9101	10.716	10.9858	11.1121	11.2266	11.2136	11.6176	11.1371	11.1653	11.1234	10.6658	11.0055	10.695	10.6856	11.2699	11.2507	11.1765	11.2374	11.2558	11.358	11.2208	11.2952	11.0441	11.1177	9.96984	10.3794	10.0886	10.2938	11.1455	11.2848	10.1323	10.2576	10.4722	9.9731	11.0468	10.9892	10.5238	10.5121	10.63	10.7209	11.2312	11.2371	11.2145	11.3219
246053_at	7.3909	7.57805	7.52309	7.8623	7.90349	7.09755	7.17667	7.36005	7.70219	7.52726	7.56393	7.21964	7.26727	7.50985	7.43105	7.71905	7.68106	7.68305	7.40534	7.54587	7.28768	7.27226	7.40111	7.21705	7.22737	7.53064	7.573	7.11202	7.51155	7.50865	7.44935	7.55429	7.49448	7.61043	7.70689	7.52858	7.60099	7.58719	7.6829	7.70547	7.36531	7.56485	7.74781	7.74354	7.82611	7.5929	7.44656	7.39867	7.04667
246055_at	7.44268	7.30101	7.09142	8.18943	8.41656	6.64566	6.6813	7.25491	7.43256	7.37182	7.45675	6.97997	7.24757	6.97165	7.25988	8.07754	7.86317	8.70276	8.6067	7.02817	7.27554	7.30924	6.80948	7.23279	7.21621	7.12875	7.06684	7.4162	7.48252	8.33571	8.05938	9.02627	9.153	7.29864	7.02852	7.87961	7.98451	8.84299	8.68529	7.25673	7.14688	8.03597	8.02201	8.79526	9.0677	7.03427	7.52336	7.2628	7.01532
246056_at	7.64334	8.26534	8.18093	7.88249	8.07817	8.0659	8.1914	8.21324	8.38322	8.40788	8.39978	7.67275	8.01168	8.02571	8.18646	8.32046	8.20487	8.23136	8.31005	8.287	8.28875	8.25064	8.02898	8.17696	8.22312	8.22301	8.05841	8.19333	8.29683	8.16095	8.20831	8.00278	7.99378	8.37267	8.2787	8.38046	8.30102	8.10609	8.33946	8.26078	8.19413	8.33321	8.25077	8.25296	8.25792	7.86234	7.92016	8.0238	8.0973
246057_at	8.04525	8.13247	8.18614	8.06999	8.46299	7.85383	7.94056	8.06309	8.29362	8.23603	7.99392	8.53086	8.4447	7.78967	8.17829	8.65242	8.51282	9.12556	8.97211	8.37371	8.52137	8.35989	8.10375	8.11781	8.12573	7.99091	7.74313	8.4158	8.2855	8.39687	8.17138	8.74523	8.80231	8.20247	8.03646	8.44758	8.22223	8.61537	8.64071	8.35888	8.05922	8.32222	8.30525	8.79129	8.71822	8.05797	8.21808	8.56254	8.54336
246058_at	7.97312	8.3624	8.5775	7.9944	8.30026	8.23123	8.01577	8.36313	8.78844	8.47269	8.64113	8.53452	8.65944	8.3177	8.38368	8.5323	8.26058	8.17809	7.92504	8.55881	8.62572	8.44616	8.44532	8.42235	8.35771	8.07785	8.08049	8.37415	8.47589	8.19737	8.36446	8.12703	8.28631	8.37214	8.28613	8.49806	8.63585	8.12885	7.97602	8.52468	8.24678	8.43246	8.43361	8.23805	8.21441	8.54802	8.65093	8.5354	8.53327
246059_at	8.59987	8.78516	8.6535	8.33526	8.1406	8.73615	8.57556	8.58411	8.57004	8.67888	8.55684	8.91738	8.41189	8.60839	8.70557	8.66079	8.71355	8.48519	8.39173	8.67689	8.58061	8.51412	8.46851	8.42631	8.58269	8.46	8.41189	8.57287	8.55303	8.41292	8.5161	8.58368	8.60518	8.62636	8.46063	8.48421	8.68993	8.69549	8.56601	8.55299	8.46488	8.51244	8.59007	8.57788	8.35273	8.34689	8.28998	8.3947	8.35684
246060_at	9.04809	9.17095	9.15363	9.16386	9.13958	8.88101	8.87508	8.86683	9.19319	9.01057	9.01898	8.86842	9.08438	9.083	9.24742	9.07746	9.00938	9.06984	9.0535	9.09628	9.15743	9.09871	9.10789	9.07978	9.13753	9.32299	9.29472	9.04005	9.03679	8.57868	8.48454	8.54155	8.5274	9.04189	9.0741	8.77297	8.65602	8.5761	8.4867	9.1174	8.80882	8.95403	8.83574	8.77115	8.90498	9.03073	9.08959	9.0551	8.41795
246061_at	8.07644	7.88034	7.62215	7.30712	7.01061	7.62283	7.31046	7.85199	7.82294	7.45963	7.732	7.30532	7.45403	7.51585	7.47063	7.52931	7.55874	7.60662	7.49567	7.62335	7.4283	7.4653	7.58101	7.38554	7.73244	7.49604	7.33658	7.78263	7.66825	7.70663	7.81395	7.78775	7.77288	7.54574	7.58348	7.41789	7.44163	7.88721	7.74014	7.82083	7.76777	7.68551	7.69903	7.64851	7.61386	7.42336	7.49252	7.65172	7.5316
246062_at	8.86801	8.85938	8.9526	9.28982	9.06767	8.84096	8.71747	8.83652	9.01502	9.13511	9.22795	8.4426	8.72741	9.0194	8.93259	9.07773	9.17529	9.03056	9.05355	9.04989	8.94064	8.71266	8.81756	8.78911	8.94945	8.87983	8.80064	8.86456	8.96886	9.2198	9.05006	9.63074	9.49771	8.9848	8.86136	9.15912	9.18407	9.3261	9.31504	8.85177	9.03398	9.41264	9.48227	9.60771	9.72566	8.58126	8.68538	8.59995	8.60315
246063_at	5.82339	5.98376	5.99203	6.07435	6.30668	5.60813	5.92781	5.80645	6.18721	6.22938	6.09188	6.13678	6.00297	5.9965	6.40391	6.08252	6.31099	6.24925	6.56399	6.18844	6.26867	5.91767	5.84148	5.86343	5.80994	6.30907	6.25258	5.78257	5.75254	5.85768	5.93548	5.9866	5.87383	6.16343	5.97377	6.23057	6.1685	6.23808	6.04081	6.12046	5.49669	5.88553	6.15258	6.10087	6.15181	5.83102	5.66282	5.91834	6.23177
246064_at	8.67869	8.62659	8.58711	8.69456	8.59942	8.53957	8.37733	8.31254	8.51262	8.70494	8.68887	8.8489	8.6124	8.82294	8.62702	8.66321	8.69066	8.61445	8.66425	8.34902	8.34907	8.53055	8.70497	8.66424	8.73551	8.71465	8.83971	8.65637	8.62424	8.72945	8.60199	8.96319	8.94645	8.66077	8.65024	8.45025	8.50168	8.52264	8.28852	8.58947	8.53079	8.69746	8.65883	8.72131	8.69369	8.83995	8.92277	8.35156	8.33594
246066_at	8.49309	7.74271	7.7602	7.31447	7.31914	7.79697	7.61365	7.94482	8.0137	7.78141	7.88461	7.78898	7.56602	7.69824	7.68198	7.70408	7.90782	7.84075	8.01441	7.84753	7.7787	7.75614	7.9019	8.03023	8.13411	7.7522	7.70778	7.60854	7.80599	7.98045	8.06295	7.97748	8.07609	7.69151	7.7777	7.93216	7.88763	8.06494	8.03752	8.02024	8.07115	8.02301	8.11533	7.98001	7.97562	7.53103	7.6279	7.91866	7.89074
246068_at	13.4663	13.55	13.4244	12.9955	13.1964	13.3488	13.4301	13.3437	13.2741	13.4174	13.3722	13.7299	13.2677	13.3388	13.3147	13.2631	13.3821	13.1892	13.2434	13.5351	13.5842	13.3065	13.3516	13.1758	13.3828	13.5389	13.484	13.5977	13.6263	13.1397	13.061	12.8322	12.619	13.3966	13.4362	13.0952	12.916	12.9746	13.0212	13.3735	13.4947	13.0922	13.0791	12.8528	12.8824	13.192	13.4343	13.5318	13.4922
246069_at	7.90975	8.43569	8.36121	7.25779	7.41004	8.16103	7.80694	8.13322	8.41542	8.12079	8.30274	8.10161	8.30333	8.10858	7.92746	7.90771	7.52075	7.42087	7.26496	8.36473	8.43436	8.16398	8.05213	7.83704	7.69676	8.15892	7.90646	7.89285	8.2709	7.80809	8.01814	7.67373	7.79905	8.07106	8.15796	8.09612	8.20095	7.77045	7.50517	8.28663	8.09743	7.471	7.51497	7.24253	7.39171	8.87382	8.7461	9.02468	9.11835
246070_at	10.8262	10.4103	10.5204	10.0278	10.1613	10.0517	10.0561	9.97029	10.0773	10.0143	9.9539	10.318	10.0769	9.85168	10.047	9.61146	9.87802	9.71623	9.79097	10.4804	10.229	10.2244	10.2016	9.95656	10.4143	10.311	9.99757	10.6252	10.1228	9.04424	9.13984	8.99712	9.03071	9.96638	9.90111	8.57078	8.53401	9.21174	9.12737	10.1291	10.0801	9.22588	9.16161	9.18269	9.18457	10.0647	10.319	10.5672	10.3787
246071_at	7.23106	7.35316	7.13826	7.18401	7.3754	8.0666	7.30966	7.12915	6.81571	6.85338	8.33077	6.4956	7.88788	7.16042	6.3343	7.87588	7.62552	7.63254	7.56179	7.08131	7.40194	8.95531	8.90743	10.799	10.7944	7.10163	6.63474	8.48203	7.67251	8.76688	8.38604	8.32849	9.06882	6.6213	7.15924	8.63247	8.85176	7.77649	8.22385	6.74743	7.61092	7.14093	6.99218	7.19328	7.34043	7.68638	7.70988	7.94206	8.09193
246073_at	9.41317	9.67461	9.50291	8.81282	9.0633	9.87296	9.89414	9.40241	9.0661	9.2345	9.21327	9.29273	9.12031	9.12141	9.14193	9.09991	9.07287	8.86235	8.52233	9.29264	9.26552	9.21647	9.29685	9.22597	9.27287	9.39785	9.42807	9.64616	9.46991	9.45091	9.25725	8.80234	8.89839	9.21866	9.14185	9.13013	8.9542	9.12002	9.2257	9.13574	9.52506	8.95919	8.82401	8.42299	8.52416	9.52128	9.46877	9.42807	9.51201
246074_at	8.49428	8.76896	8.8988	8.64551	9.00902	8.52129	8.42828	8.57481	8.6234	8.74253	8.67628	8.67142	8.98954	8.84341	9.00372	8.71214	8.66171	9.01706	8.85462	9.13794	9.27143	8.93972	8.93073	8.75627	8.76282	9.047	8.72838	8.87126	8.76065	8.22868	8.10354	8.35924	8.21293	8.88284	8.8225	8.30634	8.33073	8.38748	8.23493	8.70367	8.5102	8.42068	8.27963	8.66072	8.67019	8.87848	8.91735	8.89709	8.82862
246075_at	4.32088	4.26671	4.51889	4.53619	4.36672	4.35899	4.25063	4.43389	4.44165	4.37025	4.26022	4.51571	4.78362	4.51183	4.70266	4.70051	4.49809	4.50889	4.51093	4.52002	4.50003	4.45626	4.35056	4.5216	4.41283	4.31404	4.40215	4.09831	4.32434	4.45781	4.51681	4.50489	4.50048	4.29092	4.42994	4.61693	4.61575	4.43752	4.68426	4.34168	4.36748	4.58187	4.56927	4.43292	4.40846	4.27755	4.48453	4.34207	4.466
246076_at	8.97501	9.51815	9.45242	9.03596	8.57665	9.23412	8.6353	9.62485	9.49446	9.06766	9.72217	9.72754	9.29725	9.40539	9.43409	9.54161	9.42045	9.95617	9.76244	9.32929	9.23906	9.41836	9.40214	9.40342	9.45991	9.50644	9.14839	9.37736	9.40634	10.2124	9.91319	10.7462	10.9863	9.26012	9.38436	10.0732	9.97865	10.7487	10.7225	9.52854	9.51191	9.80812	9.68784	10.2023	10.3695	9.30175	9.44706	8.69496	8.7842
246079_at	6.44266	6.57569	6.38564	6.34559	6.57069	6.21437	5.80304	6.27059	6.13991	6.75107	6.47914	6.27453	6.37838	6.24226	6.48206	6.49255	6.56188	6.28981	6.36035	6.47468	6.47376	6.20986	6.04613	5.94674	5.9537	5.95116	6.00916	6.18545	6.0804	6.00139	5.58188	5.96272	6.00249	6.18339	6.09099	6.4856	6.44574	6.33655	6.36609	6.19483	6.14594	6.41595	6.38864	6.42585	6.42726	6.01439	5.99563	6.18426	6.18864
246081_s_at	7.97254	8.39793	8.47044	8.5784	8.44717	8.4699	8.29247	8.76156	8.86995	8.15414	8.35115	8.22003	8.76057	8.57149	8.45892	8.11635	8.1031	8.07003	8.03344	8.50412	8.45101	8.68831	8.80816	8.75294	8.78317	8.62658	8.66999	8.25061	8.44043	8.1118	8.10166	7.74267	8.07221	8.62815	8.73849	8.01803	7.9771	8.22205	8.22329	8.71561	8.68894	8.32449	8.30824	8.19007	8.34172	8.51385	8.25221	8.27754	7.89656
246082_at	7.37306	6.50926	5.81414	5.72887	5.45469	7.79669	7.63178	6.19306	5.80483	6.23076	6.32269	6.32627	5.96709	5.86097	6.14552	6.11549	6.47103	6.09179	6.11832	5.64745	5.66614	6.33641	6.27063	6.68451	6.94558	5.85659	6.18149	6.28768	6.22848	6.61345	6.46998	6.21624	6.26111	6.05352	6.1375	6.08828	6.11969	6.30217	5.91617	5.92084	6.58645	6.03647	5.97147	6.30076	6.27013	6.29829	6.50863	6.81648	6.75673
246083_at	6.00145	6.48236	6.28964	6.20398	6.55943	6.20731	6.18276	6.37224	6.33502	6.42416	6.46497	6.17429	6.42185	6.29608	6.36931	6.33459	6.38971	6.18356	6.27858	6.70165	6.39883	6.19379	6.14122	6.02221	6.24451	6.47041	6.27558	6.25002	6.4627	6.03135	5.97648	6.20309	6.29278	6.28036	6.20734	6.03077	6.12791	6.34858	6.22669	6.32867	6.04043	6.3143	6.31992	6.34727	6.24711	6.27218	6.22843	6.1566	6.15613
246085_at	6.49874	6.88095	7.04226	6.61639	6.71131	6.72532	6.79122	6.92307	7.18261	6.9296	7.12787	7.40902	7.02903	6.72909	6.97314	6.96111	6.70736	6.66631	6.50059	7.13579	7.01237	6.92006	6.80898	6.79799	6.67452	6.90405	6.64298	6.99504	7.18032	6.61511	6.27419	6.23047	6.48351	6.97221	6.95937	6.85884	6.71136	6.3476	6.62944	7.14377	7.11862	6.89894	6.97672	6.59356	6.60756	6.8603	6.9828	6.94061	6.88883
246087_at	6.63041	6.97587	6.9462	6.39934	6.59253	6.30093	6.43337	7.02936	7.08802	6.92305	7.03677	6.57574	6.79722	6.82809	6.91998	7.02677	6.96917	6.83713	6.85063	6.86712	7.1843	6.99662	6.90414	6.87457	6.7117	6.71157	6.81818	6.67843	6.96056	6.9718	6.9717	7.37657	7.19139	6.95718	7.03015	7.19962	7.11097	7.09207	6.92804	6.91721	6.87593	7.13074	7.16498	7.18105	7.21723	6.6536	6.77447	6.87092	6.71058
246088_at	8.58022	8.10453	8.27671	7.88047	8.0365	8.12079	7.86381	7.94473	7.90252	7.84107	7.97322	7.69206	7.88225	7.92174	7.88606	7.6402	7.78412	7.71786	7.43189	8.08392	7.78662	7.80885	8.0044	8.06675	8.30711	8.11025	8.09496	8.07826	7.81262	7.39636	7.35885	7.62698	7.34687	8.03445	7.99544	7.43387	7.241	7.42764	7.42409	7.98317	8.19515	7.54394	7.70273	7.63326	7.72229	7.9221	8.16201	8.27444	8.15455
246089_at	9.58259	9.47229	9.39374	9.46375	9.32701	9.21903	9.30436	9.04846	8.90882	9.37081	9.18435	9.18508	8.995	9.35506	9.20932	9.41721	9.6282	9.45059	9.5071	9.09528	9.13755	9.14725	9.0547	9.22726	9.2201	9.24773	9.10634	9.35841	9.28092	9.30571	9.46875	9.66867	9.76552	9.17312	9.23613	9.45755	9.33569	9.69245	9.55254	8.90728	9.09219	9.06101	9.0662	9.30415	9.4116	9.12213	9.17906	9.35834	9.18857
246090_at	8.29474	8.12544	8.34674	8.75009	8.92833	7.92507	8.15563	8.06178	8.29749	8.61952	8.47302	8.84161	8.38366	8.48313	8.41004	8.44185	8.62437	8.42976	8.71867	8.34061	8.18021	8.29974	8.38813	8.27684	8.36195	8.31461	8.50026	8.07373	8.25155	8.22255	8.11619	8.73056	8.39329	8.19311	8.55067	8.54403	8.70194	8.64365	8.82316	8.34639	8.06394	8.20729	8.49241	8.88248	8.92325	7.93985	8.06221	8.21677	8.22908
246091_at	7.65315	8.03152	7.81184	7.5907	7.63487	8.02226	7.77384	7.89603	7.65338	7.80009	7.82188	7.49372	7.86569	7.64528	7.85182	7.5643	7.39877	7.60253	7.56597	7.79456	7.81789	7.86437	7.7753	7.66775	7.69268	7.57892	7.34864	7.66247	7.59429	7.28792	7.43932	7.2524	7.09613	7.65991	7.4011	7.47991	7.41746	7.47179	7.66721	7.74121	7.79487	7.56284	7.45173	7.68348	7.74201	7.7634	7.86235	7.83783	8.02715
246092_at	10.2348	10.5896	10.671	10.3738	10.3082	10.3722	10.4713	10.1694	10.1075	10.6485	10.4322	10.6378	10.3385	10.3779	10.3628	10.5668	10.605	10.4913	10.5043	10.2811	10.2801	10.2573	10.2265	10.2046	10.0901	10.3688	10.3184	10.4035	10.5498	10.326	10.386	10.0817	10.1584	10.2911	10.3612	10.4373	10.4368	10.4331	10.4188	10.1616	10.228	10.2672	10.3006	10.2561	10.3566	10.1055	10.2394	10.3182	10.5188
246094_at	6.79233	6.13956	6.19487	6.27851	6.09633	6.16644	6.22191	6.00528	6.02039	5.78807	5.87742	6.08541	5.86429	6.04118	5.8418	5.83023	6.14478	5.92855	6.26221	6.17602	6.01142	6.04342	6.05302	6.12102	6.13468	6.25207	5.92024	6.19436	6.07075	5.73407	6.10032	5.63579	5.30164	5.89145	6.11569	5.18489	5.52101	5.36808	5.65005	6.09526	5.92902	5.72292	5.68859	5.68302	5.56355	5.91066	6.03883	6.11729	6.29991
246095_at	7.14205	6.274	6.77083	6.27409	6.65469	6.45658	6.41588	6.99983	6.78788	6.48489	6.67632	6.85148	6.85887	6.63129	6.73721	6.86899	6.69649	6.90363	6.80643	6.55215	6.74412	6.66094	6.77364	6.6242	6.47266	7.12571	6.78145	6.95441	7.17893	7.52688	7.24452	6.96319	7.08809	6.79762	6.70957	6.70703	7.08429	6.81421	6.00071	6.90215	6.55546	6.80288	7.03203	6.73383	6.702	6.84253	6.87427	6.72806	6.41487
246097_at	7.10636	8.55086	8.60713	8.37721	8.0497	8.4715	8.34993	8.86318	8.74254	8.19324	8.35824	8.84665	8.82941	8.76613	8.67727	8.23393	8.26947	8.19248	8.3367	8.85899	8.85037	8.73193	8.67419	8.31923	8.09634	8.51532	8.31346	8.01666	8.42171	8.47792	8.57062	8.54812	8.45839	8.70597	8.57687	9.11174	8.63594	8.84376	8.76505	8.60074	8.95194	8.25767	8.22032	8.03508	7.93109	8.30545	8.26216	8.10005	7.96473
246098_at	7.18631	6.5242	5.39371	5.45488	5.04721	5.75157	5.66409	5.26721	5.1628	5.49114	5.50377	5.36532	5.1944	6.01841	5.39453	5.33524	5.72828	5.60783	5.77924	5.48207	5.23169	5.21225	5.5671	5.27173	5.15704	5.74684	6.33735	5.63157	5.50142	5.84835	6.23175	5.49938	5.57008	5.19324	5.63111	5.16324	5.29654	6.03558	5.70235	5.2157	5.58014	5.15278	5.19407	5.61083	5.66477	7.21597	6.55998	5.77182	5.69732
246099_at	10.2405	8.48553	6.42531	8.89904	7.00202	9.76165	10.0459	9.69066	9.22238	6.63386	6.20901	10.1518	9.76987	9.47455	7.82644	6.01499	8.73725	6.0071	6.36521	7.98769	8.49929	12.0276	12.1077	12.0691	12.073	9.72651	11.1545	9.5858	9.30359	10.3636	10.8445	10.8818	10.5349	8.00331	9.61125	6.84335	6.89836	6.77074	6.92424	9.28027	10.2715	6.49151	6.59532	6.47892	7.10623	11.1929	10.944	9.99891	10.0918
246101_at	5.25191	5.15133	5.37134	5.63768	5.56603	5.29554	5.52865	5.23197	5.30038	5.30178	5.50934	6.38682	5.46441	5.38655	5.36559	5.18797	5.3354	5.51317	5.30044	5.52468	5.38706	5.25737	5.52869	5.384	5.3317	5.54241	5.4442	5.22964	5.2155	5.47332	5.41341	5.45253	5.42496	5.39443	5.32211	5.3465	5.25216	5.32832	5.27048	5.29475	5.29777	5.37395	5.12197	5.36424	5.32596	5.372	5.36599	5.31259	5.50065
246106_at	3.92368	4.05191	4.03155	4.11529	4.17095	4.014	4.05671	4.11458	4.0884	4.13614	4.32344	3.86373	4.08613	4.0844	4.13623	4.05711	4.12437	4.11477	4.00158	3.96208	4.07811	4.00211	4.02418	4.14167	4.14075	3.97195	4.14378	4.01901	4.042	4.25906	4.18096	4.36681	4.27746	4.14129	4.22634	4.19049	4.01975	4.07065	4.1109	4.15327	4.18935	4.15396	4.09609	4.20139	4.29517	4.09264	4.1145	4.08369	4.12368
246108_at	8.68786	7.53826	8.00524	6.93517	6.16382	8.86003	8.84632	8.17454	7.76333	7.52737	7.63387	8.78396	8.23217	8.26206	8.20414	6.02686	6.64062	6.47882	6.49214	6.85469	6.94616	9.17342	10.0792	9.62174	9.45846	8.51586	9.47517	9.16519	8.99789	8.026	8.31295	6.37463	6.49908	8.25371	8.33024	5.54374	6.2919	5.60799	5.58347	7.5727	9.05575	5.67493	5.82591	6.21673	5.92157	10.1691	9.65408	9.05976	8.91445
246109_at	7.58025	7.56217	7.80419	7.91757	8.00984	7.54634	7.52561	7.62013	7.7374	7.91808	7.90165	7.81419	7.56456	7.93992	7.7862	7.80283	7.73909	7.73576	7.89174	7.77212	7.84613	7.64941	7.52992	7.51801	7.53567	7.75847	8.085	7.58058	7.8051	7.59609	7.70588	7.85938	7.74778	8.00697	7.94035	7.65572	7.69594	7.71196	8.04346	7.68464	7.5859	7.84725	7.79386	7.69087	7.76159	7.68494	7.55074	7.40032	7.82188
246110_at	7.71738	8.04912	7.8577	8.35126	8.316	8.00798	7.70778	8.09482	8.03532	8.01661	8.14891	7.70988	7.92298	7.93277	8.00588	7.90865	7.91481	7.91077	7.92835	8.08546	8.10052	7.75782	7.91876	7.90072	8.12711	8.03512	7.97594	7.87575	7.96882	7.86359	7.79139	7.71416	7.72388	8.04531	7.98867	7.96276	8.10562	7.89207	7.66112	7.97678	7.95255	8.01605	8.00217	7.93259	7.98174	7.97785	7.99303	7.91841	7.97171
246111_at	7.49324	7.54613	7.49607	7.3848	7.62393	7.63905	7.74057	7.53673	7.51252	7.68951	7.65945	7.28291	7.41531	7.57477	7.63925	7.65797	7.53024	7.50976	7.58743	7.34202	7.5285	7.38899	7.38753	7.45352	7.37583	7.57037	7.71337	7.64136	7.6013	7.48695	7.52514	7.64361	7.71327	7.71839	7.77618	7.62732	7.6248	7.74037	7.72607	7.50131	7.41622	7.64108	7.57431	7.50031	7.546	7.50341	7.49271	7.3751	7.3767
246112_at	7.70208	7.74848	7.65099	7.57594	7.69871	7.81281	7.70938	7.80778	7.69623	7.7135	7.67043	7.84066	7.56868	7.9132	7.81795	7.68395	7.50585	7.56597	7.66794	7.75286	7.56079	7.77773	7.90762	7.88554	8.08768	7.82565	7.8424	7.65108	7.55885	7.1623	7.20493	7.23372	7.20662	7.66269	7.53399	7.36219	6.99824	7.43943	7.27721	7.70588	7.8344	7.38995	7.54957	7.38247	7.64331	7.53084	7.47187	7.60214	7.46436
246114_at	10.9962	11.4271	11.4133	11.7931	10.6918	11.1418	10.6866	10.2401	11.1267	11.6797	11.2252	12.3574	11.8166	12.995	12.8049	11.4065	12.7414	11.4588	11.7773	11.8368	11.6462	11.4976	12.2394	11.7761	12.2238	12.9906	13.0801	11.7595	11.4678	8.34533	10.2943	11.2417	10.2304	12.5876	12.8252	7.88005	8.28188	9.09653	9.47269	10.703	10.3491	11.7511	12.1875	12.4252	12.5713	11.8455	11.6882	10.6648	10.7201
246115_at	8.49848	8.40841	8.53739	8.06143	8.27298	8.15885	7.69783	8.28929	8.5954	8.40731	8.47844	8.60735	8.36269	8.3382	8.42441	8.40937	8.36887	8.32248	8.35022	8.46629	8.67729	8.35374	8.53956	8.31549	8.46732	8.53379	8.24086	8.42125	8.57605	8.32253	8.39901	8.68912	8.60688	8.64911	8.65246	8.21217	8.14543	7.85121	7.74334	8.30824	8.35681	8.67882	8.49613	8.52201	8.53636	8.43487	8.63914	8.40455	8.27949
246119_at	9.74454	9.8146	9.59117	9.66166	9.46417	9.67201	9.64993	9.78331	9.5957	9.85763	9.99447	9.51994	9.45447	9.78643	9.6877	9.78023	9.864	9.80936	9.85216	9.56651	9.5869	9.42905	9.50321	9.57196	9.48324	9.53673	9.74682	9.76325	9.80067	9.87014	9.98953	10.229	10.011	9.67584	9.6177	9.90577	9.93986	9.98817	10.0552	9.7684	9.7384	9.76178	9.98978	10.0753	10.2283	9.63112	9.54443	9.78812	9.80687
246120_at	7.09263	7.52966	7.33883	6.58924	6.64916	7.40078	7.1984	8.03573	7.48213	7.00654	7.46421	7.35434	7.30694	7.28661	7.39714	6.84143	6.69714	6.85104	6.57457	7.41302	7.14334	7.49985	7.45393	7.48039	7.57245	6.93947	6.68391	7.27354	7.54703	7.3321	7.28368	7.21553	7.36299	6.95943	6.96918	7.59204	7.35952	7.22095	6.72148	7.53977	8.05024	6.88973	6.85181	6.70009	6.95106	7.52849	7.46771	7.96484	7.66456
246122_at	8.77023	9.24908	9.11987	9.15233	9.24343	9.1024	8.82785	9.39901	9.40732	9.30131	9.36572	9.3875	9.3486	9.38134	9.00775	8.86844	9.03007	8.52231	8.78764	9.49335	9.53478	9.29918	9.19948	9.14693	8.96081	9.29979	9.38447	9.03054	9.29228	9.23376	9.48055	9.47554	9.55275	9.31396	9.4141	9.55012	9.38453	9.1479	9.20599	9.51534	9.28155	8.97687	8.92751	8.6565	8.76471	9.30172	9.34703	9.46853	9.61982
246124_at	9.5984	10.0509	9.8721	10.1512	10.3372	9.49814	9.65501	9.69853	9.65155	9.91447	9.78676	9.98732	9.73448	9.71614	9.93737	9.91164	9.81812	9.83274	9.71326	9.9789	9.98232	9.73222	9.69771	9.45595	9.66728	9.87965	9.62445	9.66285	9.76918	9.38356	9.2789	9.15396	8.76667	9.61656	9.80745	9.61818	9.57122	9.48476	9.46472	9.76565	9.72577	9.70428	9.58841	9.55595	9.49285	9.65669	9.69787	9.79712	9.62981
246125_at	5.36198	6.6583	6.34775	9.3261	9.47565	7.79496	7.75617	8.84482	7.12247	6.70382	7.38943	6.6791	6.89316	6.41847	6.34015	5.66142	5.38801	4.72196	4.94424	7.14866	7.43272	6.8257	6.76132	8.36093	8.35175	6.38699	6.5691	7.1825	7.54781	8.31465	7.85412	6.97158	7.17541	6.46567	6.48289	8.40457	8.27855	7.10595	6.61036	7.22185	8.92767	5.94584	5.92275	5.17176	5.01327	7.78681	7.57978	7.16784	6.83077
246126_at	8.12235	8.79027	8.68307	8.18948	8.47907	8.89668	8.88052	9.30952	9.0901	8.6902	8.91668	8.93177	8.58862	8.41811	8.46065	8.29268	8.27579	8.01622	7.95213	8.89899	9.09228	8.59913	8.56911	8.59836	8.62399	8.48289	8.42483	9.02005	8.97798	9.00364	9.10618	8.4765	8.35526	8.57223	8.50601	9.47997	9.48312	8.9124	8.76394	9.05863	9.13705	8.72826	8.70029	7.68193	7.86615	8.92396	9.12448	9.39575	9.35645
246127_s_at	4.14239	4.22996	4.28378	4.53954	4.68542	4.20872	4.17023	4.17849	4.21582	4.43894	4.22545	4.93241	4.35097	4.20308	4.1396	4.26102	4.2227	4.36882	4.44065	4.35361	4.36858	4.13016	4.36086	4.27011	4.30276	4.33038	4.37214	4.10562	4.28943	4.34821	4.33369	4.36162	4.34945	4.39543	4.26574	4.28853	4.56182	4.27282	4.31563	4.13302	4.30532	4.29598	4.21614	4.36356	4.28232	4.24886	4.09785	4.255	4.37845
246131_at	9.43452	9.31624	9.15149	9.30621	9.30208	9.10688	9.27139	9.30053	9.24636	9.47862	9.38224	9.45325	9.16442	9.29732	9.24533	9.10922	9.27437	9.39393	9.37994	9.37908	9.27215	9.14058	9.06509	9.14883	9.15294	9.28438	9.5735	9.26811	9.3429	9.23856	9.33901	9.01966	9.16785	9.22934	9.19484	8.68679	8.81428	8.92265	8.78376	9.18526	9.3519	8.92226	8.94924	9.41596	9.34302	9.1138	9.01745	8.97837	9.14449
246132_at	7.36514	6.94816	7.18453	6.86576	6.80039	6.70493	6.74332	6.77336	6.94969	7.0827	7.00619	7.38484	7.00065	6.94886	7.14351	6.77348	6.83234	7.01741	7.01265	7.02307	6.94653	7.03698	6.93229	6.90967	6.9544	7.11258	6.75825	6.89864	6.95583	6.53604	6.59326	6.62989	6.60559	7.09481	7.10372	6.79948	6.79727	6.78943	6.77067	7.05787	6.70411	6.6196	6.70619	6.75453	6.74373	6.84251	6.90727	7.13978	7.10036
246133_at	7.18084	7.24869	6.54854	7.11448	6.61795	6.9384	6.71039	6.75507	6.29445	6.44712	6.47821	6.86151	6.6743	7.15807	6.6263	6.84632	7.30255	6.87065	7.14225	6.41222	6.72607	6.48445	6.91243	6.83433	6.48297	7.24324	7.61398	7.04685	6.65921	8.152	8.2084	8.8692	9.74901	6.752	6.81723	6.66235	6.81408	7.65945	6.89486	6.17865	6.65534	6.8145	6.66753	6.78432	6.85179	7.77576	7.42248	6.38491	6.33368
246135_at	7.33696	7.83529	8.34711	7.86912	7.86843	8.00797	8.19707	7.86771	8.37283	8.07841	8.02789	9.31412	8.93401	8.24677	8.45346	8.14371	8.01953	8.2117	8.22546	8.5714	8.39725	9.57918	9.48208	9.38693	9.16503	8.48197	8.38734	7.85562	7.91908	7.80504	7.69775	7.68514	7.45373	8.47689	8.48417	8.16327	8.1183	8.18385	8.12886	8.32921	7.85277	7.76629	7.81037	8.07619	7.89299	8.06594	8.26331	7.70452	7.80672
246138_at	4.32594	4.17949	4.31369	4.3426	4.50774	4.25058	4.27784	4.25147	4.25196	4.4389	4.21078	4.38735	4.18483	4.17684	4.36462	4.38323	4.30522	4.31802	4.40327	4.34929	4.33476	4.33727	4.2667	4.26898	4.32226	4.16229	4.07569	4.35476	4.29422	4.36415	4.28627	4.34346	4.33001	4.2184	4.34206	4.35211	4.3848	4.23353	4.45309	4.04395	4.18444	4.31247	4.38119	4.36521	4.45568	4.19735	4.01753	4.52745	4.68582
246139_at	8.03058	7.85933	7.96708	7.51391	7.38397	7.80271	7.69632	7.66097	8.0299	7.98031	7.93138	7.33898	7.60529	7.36543	7.35161	7.41394	7.47564	7.56563	7.52747	7.49104	7.43369	7.48995	7.55004	7.56493	7.78299	7.14881	7.31216	7.70686	7.97741	7.66842	7.59906	7.67491	8.04316	7.73797	7.62157	7.62526	7.52259	7.59914	7.60416	7.85295	7.72781	7.26919	7.33962	7.50871	7.46808	7.69653	7.77654	7.96779	7.72205
246140_at	6.43701	6.49196	6.57806	6.73561	6.78076	6.49235	6.39773	6.47082	6.39205	6.56835	6.69877	6.61915	6.5485	6.70383	6.60211	6.41746	6.68989	6.57072	6.69361	7.03221	6.79193	6.26871	6.31335	6.33704	6.28426	6.60314	6.47383	6.27865	6.63254	6.44556	6.51613	6.6759	6.55967	6.58675	6.65222	6.47902	6.67912	6.28856	6.36438	6.4771	6.46247	6.52823	6.59138	6.53709	6.52573	6.36141	6.5192	6.47642	6.48308
246141_at	6.56893	6.83875	6.97793	6.09448	6.02818	6.79	6.83904	6.42927	6.59702	6.58812	6.36654	6.97448	6.64666	6.27113	6.60419	6.50874	6.5176	6.62628	6.55295	6.2205	6.26369	6.53708	6.57008	6.49325	6.39935	6.48417	6.2171	6.63353	6.66674	6.24001	6.46425	6.15776	6.39096	6.66162	6.5248	6.32343	6.32734	6.57999	6.63672	6.53892	6.33509	6.24476	6.30049	6.40876	6.33918	6.27287	6.21554	6.25975	6.53657
246142_at	4.41329	5.37064	5.53151	4.59949	4.59734	5.34859	5.32918	6.60768	5.88688	5.78419	5.97984	6.52679	6.47581	5.33369	5.28241	5.17225	5.10041	4.79849	4.52972	6.56052	6.41607	5.34211	5.72288	4.64459	4.62068	5.42008	5.64359	5.40688	6.5323	5.06799	5.18248	4.6678	4.58692	5.76035	6.01942	5.18979	5.35877	4.65323	4.50329	5.56617	6.74402	5.11124	5.19685	4.57664	4.69235	7.63839	6.81047	5.41662	5.53318
246143_at	7.80784	7.66265	7.56754	7.67398	7.50912	7.80989	7.62212	7.47769	7.14713	7.56548	7.74104	7.16132	7.44464	7.41707	7.30359	7.5644	7.44272	7.78649	7.76265	7.64338	7.60504	7.36157	7.40945	7.22647	7.25354	7.51031	7.68232	7.95137	7.60995	7.75833	7.65733	7.16532	7.35779	7.30439	7.42282	7.14523	7.16059	7.61254	7.79215	7.28761	7.87612	7.47932	7.4861	7.63747	7.46925	7.58969	7.63445	7.93804	7.79926
246144_at	5.22483	6.09918	6.27274	5.16419	5.15244	5.81421	5.74038	5.3201	6.36524	6.21928	5.89546	6.3941	6.86156	6.42555	6.2503	6.43394	6.47233	6.19094	6.03931	6.29601	6.49421	6.84032	6.73563	6.47095	6.43652	6.63749	6.78292	6.0632	6.04908	6.33157	6.02828	6.71996	6.42412	6.35	6.56289	5.6499	5.83878	5.79153	5.74278	6.22071	5.41238	6.52042	6.42889	6.38577	6.31321	6.39095	5.92612	5.57629	5.79897
246146_at	8.94587	8.51543	8.37159	8.20916	8.03883	9.20746	9.15486	8.06732	8.21854	8.30668	8.40412	7.82335	8.24489	8.7468	8.45513	8.347	8.44424	8.26926	8.42204	8.26485	8.09516	7.97225	8.34073	7.99692	8.03045	8.63759	9.13018	8.30096	8.38666	8.25148	8.49115	8.08333	8.19226	8.66383	8.77834	7.82658	7.95733	8.28351	8.33317	8.04993	8.41405	7.70974	7.90025	8.34686	8.29158	9.16394	8.91297	8.3591	8.25983
246147_s_at	9.7062	9.39581	9.1376	9.24476	9.20838	9.12544	9.07732	9.30102	9.21827	9.11633	9.25544	8.42252	8.92133	9.21591	9.24304	9.08935	9.36896	9.0642	9.22145	9.20625	9.17168	8.98484	9.08997	9.0959	9.16383	9.27113	9.26753	9.32997	9.36119	9.5275	9.35934	9.30893	9.84479	9.25331	9.21403	9.06578	9.05201	9.26881	9.20286	9.29511	9.46622	9.59785	9.35272	9.05155	9.40272	9.26914	9.14618	9.25534	8.91657
246150_at	8.0801	7.45112	7.22614	7.40819	7.44341	7.31222	7.31227	7.52643	7.40387	7.52714	7.44419	7.0096	7.14039	7.4268	7.42872	7.37603	7.39605	7.47613	7.23805	7.29327	7.27167	7.09592	7.17614	7.09512	7.10014	7.304	7.33337	7.51746	7.46032	7.93636	7.98905	7.71923	7.67929	7.45283	7.33258	7.52144	7.52664	7.8093	7.52506	7.25534	7.58988	7.09748	7.23882	7.49082	7.40068	7.20833	7.30055	7.9301	7.65056
246152_at	8.45442	8.42257	8.64252	8.49434	8.48046	8.59692	8.52843	8.46312	8.45244	8.59476	8.47791	8.66059	8.51313	8.29057	8.50653	8.56718	8.31339	8.71482	8.68353	8.54428	8.57084	8.44745	8.38537	8.32235	8.54346	8.62215	8.50063	8.57356	8.48837	8.11026	7.82511	7.68128	7.58634	8.46338	8.38615	8.00008	7.9738	7.43664	7.753	8.59868	8.40891	8.13868	7.96883	8.21481	8.21426	8.24984	8.41304	8.58487	8.50092
246153_s_at	10.7936	10.7049	10.4656	10.6404	10.8611	10.682	10.6093	10.3457	10.3237	10.5219	10.4286	9.47986	10.3176	10.5721	10.5687	10.1159	10.2221	10.2099	10.1584	10.7775	10.9697	10.3468	10.5463	10.283	10.4598	10.5273	10.5759	10.8041	10.5067	10.1989	10.2032	10.116	10.5563	10.4436	10.5012	10.0498	9.92161	10.2254	10.1954	10.2685	10.5896	10.0875	10.005	10.0965	10.2187	10.7903	10.7383	10.8788	10.6156
246154_at	11.2819	11.7909	11.8778	12.1409	12.0907	11.5358	11.4758	11.7922	11.8671	12.0884	11.9718	11.8542	11.8453	11.9753	11.899	12.1753	12.1402	11.7942	11.8007	12.3486	12.4937	11.7612	11.6731	11.7656	11.777	11.7189	11.8157	11.5543	11.775	11.7527	11.5082	11.8022	11.4357	11.8426	11.9148	12.2702	12.1362	11.6446	11.8583	11.9316	11.8539	12.1729	12.129	11.8878	12.0068	11.6909	11.607	11.7535	11.7928
246155_at	6.25228	6.17466	6.3327	5.95318	5.87778	6.13118	6.02349	6.14077	6.28893	6.43208	6.45509	6.03501	6.35257	6.42248	6.23464	6.70951	6.68074	6.88819	6.76287	6.24081	6.36424	5.96849	6.03319	6.14639	6.21512	6.41297	6.51661	6.27108	6.3756	6.68342	6.42231	7.24434	6.98773	6.45337	6.51601	6.6147	6.50162	6.74797	6.78448	6.31065	6.23703	6.74957	6.68417	7.11376	7.07775	6.0879	6.09066	6.15177	6.21625
246156_at	10.4461	10.2425	10.2741	10.1905	10.2503	10.197	10.1648	10.046	10.1719	10.2365	10.1499	10.1766	10.1915	10.3053	10.3243	10.2731	10.2498	10.0204	9.97571	10.3345	10.4095	10.2441	10.1246	9.9813	10.1319	10.2057	10.1111	10.0859	10.2152	10.2919	10.2853	10.2861	10.1537	10.183	10.2692	10.2437	10.2459	10.0684	9.84688	10.0485	10.1416	10.2618	10.1845	10.219	10.213	10.3132	10.303	10.2124	10.2965
246157_at	9.37046	9.2124	9.19611	9.22059	9.32465	9.20672	9.34468	9.09621	9.05956	8.74037	9.18386	8.94921	9.20855	8.9064	9.11014	9.23325	9.29431	9.48989	9.48368	9.33897	9.25318	9.18564	9.2064	9.06714	8.9295	9.28437	9.15549	9.40096	9.33728	9.30691	9.22993	8.7637	9.0895	9.07754	9.00248	9.15357	9.21393	9.4942	9.56227	9.11284	8.99918	9.25418	9.19225	9.13952	9.12262	9.14597	9.32012	9.29975	9.11685
246158_at	9.67518	9.69107	9.77303	9.96397	9.77028	9.66535	9.74599	9.77065	9.7195	9.55253	9.81001	10.0339	9.9091	9.95115	9.67201	9.23736	9.37731	9.07657	9.16325	9.78216	9.83918	9.76801	9.86787	9.61908	9.67722	9.71812	9.77208	9.46342	9.78814	9.65274	9.86473	9.41777	9.821	9.55025	9.89234	9.65257	9.71838	9.77987	9.62189	9.8901	9.83194	9.40772	9.31974	8.96556	8.98569	9.77913	9.68369	9.79569	9.81293
246159_at	6.82319	7.92817	8.29507	8.1213	8.22885	7.28596	7.21622	7.77957	8.09332	8.33	8.59611	8.85176	8.41009	7.99738	8.05533	8.36388	8.21634	8.76138	8.51002	8.40971	8.62359	8.27072	8.24993	8.24026	7.78387	8.28912	8.11392	8.13116	8.41892	7.84274	7.87546	8.20413	8.56369	8.14763	8.29195	8.39669	8.64363	8.38017	8.2919	8.18639	7.81716	8.14223	7.95017	8.40793	8.53486	8.6425	8.59406	7.83759	7.84659
246161_at	9.85417	9.78122	9.73365	9.82315	9.85258	10.8136	10.9737	11.0478	10.2338	9.92764	9.84901	9.73029	9.64244	9.91399	9.66173	10.0812	10.1539	10.0444	10.1488	9.58035	9.53137	9.66849	9.40771	9.48663	9.39248	9.5119	9.62848	10.0371	9.91939	11.2812	11.177	11.02	10.9681	9.90691	9.78183	10.9383	10.8767	10.8981	10.6374	10.3399	10.8741	10.5276	10.8003	10.5638	10.6054	9.56878	9.63613	9.72491	9.74671
246162_at	7.29294	7.23168	7.00761	7.24242	7.03589	7.19301	7.02287	7.14227	7.27946	6.90396	7.20808	7.11897	7.07095	7.19156	7.12714	7.36763	7.77675	7.39901	7.4031	6.91464	7.17421	6.94972	7.05398	6.96982	6.74291	7.17222	7.18894	7.01026	7.02274	7.59634	7.72956	8.36514	8.46454	6.82166	7.16258	7.52858	7.40493	8.26446	7.90718	7.1103	7.22705	7.82251	7.98165	7.82918	7.99812	7.1619	7.00183	7.02202	6.84415
246165_at	5.31765	5.32639	5.56897	5.8154	6.13111	5.26936	5.43136	5.12426	5.54636	5.6914	5.49254	5.6191	5.52926	5.36859	5.31021	5.36325	5.45125	5.51523	5.75032	5.37319	5.57031	5.43335	5.39298	5.51522	5.41787	5.36178	5.61041	5.31582	5.38677	5.79252	5.78985	5.80303	5.6954	5.64869	5.64133	5.578	5.5443	5.59703	5.79897	5.174	5.4568	5.30238	5.2726	5.4147	5.22313	5.44818	5.14084	5.23021	5.8521
246166_at	5.61407	5.59081	5.50933	5.81793	5.8534	5.43831	5.43255	5.45981	5.61485	5.64604	5.66804	5.60594	5.62445	5.3584	5.53145	5.31206	5.47859	5.64314	5.78171	5.64098	5.44553	5.51982	5.43063	5.54382	5.58213	5.49665	5.49726	5.52345	5.53789	5.78409	5.72792	5.9791	5.74072	5.51245	5.61344	5.421	5.56571	5.62168	5.60277	5.48766	5.40772	5.45081	5.5397	5.50952	5.42697	5.45927	5.46045	5.44905	5.86
246168_at	4.43834	4.44371	4.37658	4.44731	4.44149	4.31197	4.4478	4.7131	4.63955	4.63054	4.37534	4.42719	4.58878	4.3507	4.35426	4.50729	4.50389	4.45421	4.34768	4.44783	4.41336	4.13782	4.19728	4.36161	4.37515	4.38239	4.33872	4.48016	4.47992	4.48513	4.37709	4.71609	4.47775	4.48571	4.4138	4.54288	4.44195	4.48746	4.41767	4.41345	4.36058	4.54952	4.36197	4.47455	4.46619	4.24451	4.33701	4.27733	4.56388
246169_at	8.90687	8.40942	8.39782	8.06634	8.1261	8.45144	8.39162	8.50656	8.66715	8.65121	8.62856	8.35604	8.31805	8.39002	8.37472	8.37494	8.46333	8.74943	8.41314	8.43069	8.49098	8.4394	8.5876	8.50474	8.46558	8.55625	8.58232	8.80274	8.88414	8.75123	8.66787	8.64683	8.73874	8.60732	8.6212	8.44071	8.52657	8.52144	8.63384	8.51091	8.45831	8.41534	8.26548	8.65433	8.84093	8.45342	8.5052	8.56203	8.63684
246170_at	10.3455	10.8921	10.6543	10.8076	10.5853	10.4448	10.6353	10.1988	10.4565	10.7061	10.4792	10.6633	10.5151	10.9178	10.924	10.5915	10.7308	10.5233	10.5823	10.6635	10.6072	10.3624	10.5946	10.3979	10.61	10.646	10.6897	10.4639	10.3191	9.63953	9.82267	9.42152	9.02059	10.7225	10.6787	9.63629	9.69025	9.74558	9.96866	10.4967	10.2893	10.3756	10.4797	10.7224	10.6929	10.5892	10.5141	10.7805	10.7143
246171_at	8.71443	8.68725	8.65281	9.08029	8.92103	8.42389	8.54084	8.59974	8.2736	8.58703	8.84891	8.47109	8.50158	8.749	8.60159	8.66934	9.11625	8.56557	8.64657	8.71382	8.44744	8.54265	8.49472	8.52152	8.4277	8.52318	8.54065	8.46163	8.59068	9.04478	8.97102	9.21248	9.16413	8.5181	8.65045	9.08624	8.95504	9.15941	8.63047	8.50643	8.59968	8.97501	8.92561	8.94365	8.99413	8.68031	8.54547	8.29343	7.87222
246173_s_at	8.09463	7.81683	7.75509	6.46146	6.68762	7.78314	7.30575	7.59271	7.79475	7.59182	7.37499	6.73493	7.47877	7.41073	7.58181	7.81338	7.75288	8.08459	8.05847	7.89025	7.70748	7.49256	7.61522	7.56888	7.73107	7.58801	7.2688	7.90767	7.84063	7.37828	7.29854	7.46796	7.62389	7.1383	7.46106	7.46941	7.11861	7.90858	7.80835	7.53748	7.92371	8.07388	7.92778	8.19919	8.16572	7.4939	7.73353	7.49577	7.46258
246175_s_at	4.71298	4.82935	4.87559	4.92208	4.96941	4.35204	4.51383	4.69761	4.99094	4.85745	4.93466	4.84753	4.76249	4.64233	4.67377	4.7747	5.11218	4.88988	4.65089	4.90414	4.68028	4.82119	5.04679	4.90651	4.72913	4.64819	4.7374	4.89964	4.88311	5.05495	4.955	4.91745	5.05346	4.89891	4.78409	4.87583	4.7086	5.03839	5.0915	4.83146	5.00466	5.03386	5.11887	4.92752	5.00488	4.32465	4.30467	4.57129	4.60848
246178_s_at	3.88712	3.84386	3.78394	3.79298	3.7574	3.88461	3.9519	4.1249	4.32555	3.80949	3.78177	4.00359	4.09135	3.90703	3.84742	3.85124	3.74616	3.9461	3.68154	3.84676	3.84178	7.92553	8.28525	8.75931	8.27418	3.83222	3.84753	3.95063	4.02005	3.96376	4.1219	3.99778	4.0779	3.87206	3.88333	3.92876	3.89712	3.88365	3.75153	4.27144	4.22798	3.796	3.8617	3.94629	4.04731	3.94316	4.02427	3.88443	3.77372
246180_at	7.95277	8.25063	8.38196	8.25111	8.18114	8.36334	8.35524	8.29379	8.75265	8.22239	8.52334	8.35157	8.18528	8.51037	8.51497	8.3079	8.43208	8.2041	8.32967	8.5339	8.46201	8.44479	8.68879	8.71302	8.93719	8.46919	8.60846	8.22048	8.3959	8.64618	8.60697	8.90218	8.75387	8.59948	8.68172	8.83023	8.51042	8.4825	8.62023	8.57634	8.20004	8.52824	8.53432	8.39822	8.62148	8.1687	8.16278	8.19438	8.18386
246184_at	9.90269	9.63795	9.59112	9.24707	9.52875	9.18833	9.07657	9.63277	9.58637	9.65136	9.85303	9.48259	9.22048	9.26846	9.60815	9.88792	9.90348	10.1587	10.1361	9.37485	9.28842	9.3856	9.31709	9.65759	9.65423	9.48097	9.07673	9.83185	9.68612	10.1548	9.93264	9.98344	10.0246	9.536	9.24526	9.63196	9.45656	9.7993	9.84275	9.56846	9.58423	9.94834	9.89529	10.0705	10.3183	8.9557	9.41937	9.80525	9.59189
246185_at	7.86087	8.19574	8.20791	7.92042	7.75618	8.08464	8.14618	8.03207	8.20943	8.13588	8.33587	8.45285	8.11862	8.02569	7.98358	8.14275	8.21037	8.26415	8.26438	8.12855	8.00489	8.21739	8.24125	8.15481	8.10118	8.17473	8.02577	8.09936	8.29599	7.3577	7.66703	7.08165	7.14818	8.05774	8.17159	7.68988	7.72995	7.69645	7.79743	8.19163	8.11912	7.99186	7.94504	7.70494	7.65388	7.85402	7.9446	7.97611	7.88071
246189_at	8.55345	7.46952	7.27041	7.37933	7.3075	7.71521	7.48147	7.36303	7.48997	7.52116	7.53486	7.42779	7.14854	7.36663	7.06014	7.37462	7.36219	7.32192	7.31673	7.28546	7.26411	7.25406	7.1835	7.40824	7.47454	7.41007	7.52352	7.65268	7.51861	7.97239	8.01936	8.39018	8.67171	7.37192	7.47619	7.59818	7.52503	7.87726	7.71941	7.26702	7.5071	7.74455	7.75856	7.51965	7.5175	7.32385	7.3142	7.42342	7.46243
246191_at	10.4446	10.5168	10.5847	10.0901	10.1683	10.4023	10.277	10.5985	10.5789	10.4821	10.4097	10.3658	10.0572	10.0813	10.25	10.2372	10.3648	10.3014	10.2885	10.4443	10.0546	10.2199	10.2214	10.216	10.6576	10.3577	10.0582	10.596	10.4777	9.97874	9.93437	9.846	9.97564	10.234	10.2373	10.0138	10.0066	10.2694	10.3001	10.5996	10.5011	10.3339	10.4426	10.1799	10.211	9.8274	10.2351	10.4235	10.3196
246192_at	10.3463	10.1791	10.1378	9.7813	10.0119	9.95083	9.88711	10.049	9.9634	9.92698	10.053	9.8302	9.85242	9.91583	9.99711	9.82106	9.92483	9.61414	9.60409	10.0701	9.82323	9.88426	9.87393	9.62327	9.92489	10.1781	9.83259	10.1995	9.82173	9.56812	9.51819	9.56615	9.6449	9.75115	9.79322	9.59245	9.64037	9.52543	9.63226	10.0271	10.1021	9.62761	9.72199	9.44231	9.479	9.97783	10.0606	10.2781	9.76666
246193_at	7.36296	6.88167	6.67386	6.13752	6.2712	6.89256	6.77939	6.7598	6.45745	6.57016	6.70987	6.99971	6.57245	6.65986	6.81195	6.29499	6.57708	6.42926	6.35852	6.59223	6.55761	6.66024	6.47809	6.74922	6.97106	6.74217	6.58553	6.56539	6.63299	6.29637	6.52528	6.31038	6.46527	6.77285	6.8274	6.40493	6.26607	6.15192	6.42184	6.49378	6.63103	6.43052	6.32638	6.38116	6.37557	6.70442	6.64549	6.7386	6.74237
246194_at	9.06611	9.50451	9.85778	9.68765	9.51196	9.26777	9.18446	9.66159	9.57752	9.52636	9.81808	9.77834	9.82137	9.4825	9.44064	9.94046	9.80583	9.92726	9.87863	9.81262	9.97252	9.78578	9.4944	9.61589	9.42416	9.26043	9.27368	9.34715	9.64362	9.72715	9.87272	9.75952	9.96014	9.50651	9.52125	9.9639	10.0885	10.0947	10.0489	9.59195	9.53086	10.0731	9.89486	9.79995	9.79183	9.66539	9.69121	9.45499	9.56637
246195_at	8.35665	6.6166	7.55646	8.13863	8.13171	7.47181	7.70145	6.619	6.42372	7.79136	7.59085	8.17275	7.20893	8.27673	8.13866	7.46962	7.63252	7.71271	7.33333	8.32674	7.74791	7.16419	7.97177	7.41744	7.69748	8.38256	8.46853	6.81025	7.52301	7.00996	6.14019	7.7318	7.07752	8.38747	8.16371	6.08152	6.24061	5.93603	5.69786	6.63774	6.91816	7.24062	7.27745	7.89916	8.0707	7.67645	7.80752	6.62395	6.45598
246196_at	6.54301	6.34494	6.37463	6.1154	5.72794	6.30144	6.144	5.84703	5.96208	5.5954	5.89177	6.6513	5.89029	5.85682	6.28231	5.93438	6.06909	5.99453	5.75033	6.11623	5.96279	5.95566	6.01474	5.84444	6.05919	6.15813	5.9338	6.08362	5.80235	5.54182	5.72056	5.49358	5.55495	5.79893	5.84349	5.19889	5.51135	5.53938	5.44818	5.87879	6.11893	5.50134	5.31907	5.67591	5.53753	6.03836	6.3175	6.54102	5.93761
246197_at	4.03193	3.74912	3.63783	3.8246	3.812	3.66933	3.76812	3.68554	3.65257	3.62095	3.74692	3.58317	3.67763	3.70016	3.68123	3.62481	3.61298	3.77925	3.66443	3.74668	3.75146	3.697	3.62767	3.73074	3.61896	3.65241	3.88806	3.71336	3.68116	3.87022	3.81178	3.95756	3.93947	3.72404	3.78838	3.73128	3.7844	3.79435	3.71044	3.65554	3.73264	3.777	3.80165	3.81731	3.75631	3.8993	3.74469	3.63307	3.74045
246198_at	8.71789	9.39733	9.35805	9.09967	9.37123	9.07675	8.98647	9.4205	9.37793	9.24527	9.38356	9.08713	9.60229	9.30499	9.35886	9.34311	9.376	9.48208	9.503	9.53622	9.75068	9.46888	9.39284	9.3462	9.23449	9.40082	9.28388	9.46569	9.31642	9.12595	8.95623	8.60205	9.00677	9.35977	9.38982	8.86235	8.81264	9.09728	9.17049	9.38152	9.43482	9.69645	9.47184	9.11541	9.26679	9.49967	9.42087	9.20789	9.02718
246199_at	10.7911	10.6875	10.8062	10.376	10.2395	10.5618	10.3111	10.6591	10.7524	10.8013	10.782	10.7116	10.7785	10.77	10.7076	10.7908	10.695	10.6465	10.5216	10.6339	10.7529	10.7105	10.6353	10.5355	10.543	10.7069	10.6375	10.553	10.8041	10.5527	10.8468	10.676	10.8694	10.7934	10.8145	10.757	10.8869	10.9135	10.853	10.7131	10.5369	10.641	10.5512	10.7058	10.6146	10.9731	10.9428	11.2089	11.1954
246200_at	5.75831	6.14985	5.97999	6.40661	5.64287	6.31277	6.19571	6.1456	7.10489	4.91971	5.19814	7.28155	8.02508	8.14686	8.32479	6.58233	6.98127	6.98527	7.07829	7.31836	7.97756	6.95569	7.41976	5.43743	5.09067	8.13732	7.94213	5.54119	5.42142	5.8847	5.53672	4.98388	4.9755	7.18938	7.62591	5.14608	5.15141	5.92291	6.1863	6.9423	6.00416	6.68566	6.65679	6.74507	6.60928	7.42735	7.2547	8.51386	8.17081
246201_at	8.54738	8.6773	8.64314	9.03128	8.89652	8.40505	8.3367	8.51281	8.3256	8.59763	8.53717	8.46665	8.38082	8.44698	8.45121	8.5895	8.61603	8.64932	8.60361	8.13998	8.0944	8.418	8.48652	8.46192	8.37562	8.56723	8.39455	8.404	8.57886	8.58738	8.59296	8.58342	8.54737	8.76525	8.68877	8.47449	8.54921	8.74067	8.71932	8.36149	8.53127	8.74363	8.71557	8.63888	8.57327	8.4299	8.37886	8.37362	8.47253
246202_at	9.51689	9.60362	9.61363	9.48635	9.54934	9.50931	9.44588	9.33511	9.33848	9.45489	9.33763	9.25958	9.48982	9.49022	9.50505	9.57289	9.41036	9.66962	9.65691	9.71845	9.78347	9.47903	9.50487	9.42894	9.5116	9.5321	9.44023	9.32408	9.47541	8.65492	9.01339	8.47577	8.32757	9.3106	9.51286	8.94215	8.98313	8.5151	8.60555	9.24431	9.25857	9.31197	9.14407	9.23659	9.23821	9.58499	9.57479	9.58316	9.58454
246203_at	5.27221	5.29514	5.30152	5.70307	5.57889	5.35639	5.74038	5.49807	5.33164	5.53661	5.20073	5.60515	5.40683	5.23656	5.39279	5.37366	5.14837	5.41958	5.53847	5.58271	5.53861	5.14271	5.35787	5.48795	5.37527	5.66246	5.67608	5.21814	5.18669	5.42266	5.37808	5.43582	5.4439	5.38404	5.21432	5.57258	6.07216	5.54182	5.68439	5.23747	5.48777	5.33276	5.30992	5.52761	5.3119	5.70878	5.16873	5.3186	5.36614
246204_at	8.28533	8.2503	8.20003	8.54012	8.22506	8.15357	8.06161	8.07009	7.96364	8.38499	8.39131	8.63464	8.34771	8.50519	8.34258	8.34463	8.32975	8.06603	8.06735	8.60495	8.15062	8.27577	8.26872	7.8809	7.95394	8.23724	8.28913	7.91813	8.1807	8.2321	8.09718	8.35941	7.86075	8.221	8.22727	8.32443	8.21331	8.03133	8.14946	8.38572	8.14133	8.18874	8.20778	7.99396	8.17705	8.2759	8.25649	8.15957	7.944
246205_at	7.72306	7.54805	7.86554	7.10651	7.14874	7.24566	7.5473	7.45852	7.99291	7.76567	7.91901	7.68894	7.48881	7.86743	7.94857	7.66701	7.62303	8.24774	8.07966	7.61625	7.56812	7.78391	7.64709	7.66157	7.65128	8.38995	8.36677	8.19881	8.12411	7.76456	7.65819	8.41593	8.49587	8.30136	8.33164	7.19436	7.312	7.76066	7.67524	7.85421	7.60999	7.62137	7.47324	8.13216	8.2119	8.01865	7.87713	7.30024	7.33262
246208_at	4.54681	4.65623	4.75649	5.14264	4.72208	4.5873	4.61323	4.62506	5.02085	4.79273	4.8927	4.59866	4.60034	4.51494	4.62	4.62572	4.69274	4.74068	4.60035	4.75299	4.74106	4.62875	4.63726	4.74063	4.59566	4.65982	4.79109	4.6543	4.75492	4.46814	4.60374	4.87927	4.67543	4.65691	4.66007	4.64145	4.74909	4.56553	4.7721	4.96173	4.68419	4.62697	4.49147	4.65965	4.68249	4.58348	4.4161	4.49659	4.86393
246209_at	6.6275	7.05886	7.23853	7.07989	6.82507	7.41693	6.92767	7.57162	7.51493	7.03889	7.17222	7.89011	7.52081	7.30008	7.37425	7.15422	7.2697	7.33784	7.32786	7.10134	7.11091	7.3824	7.33566	7.40714	7.374	7.32327	7.396	6.86053	7.05439	7.47988	7.56776	7.55303	7.34429	7.37521	7.41464	7.61884	7.68791	7.6954	7.76591	7.43134	7.43171	7.79328	7.80847	7.78613	7.85957	7.03538	7.04041	6.91644	6.98571
246210_at	7.4864	7.18555	7.36805	7.04683	6.8363	7.00947	7.01043	6.53123	6.75501	7.10137	6.84317	7.39997	6.95009	6.98852	7.06036	6.86916	7.18625	7.00045	6.87735	7.34817	7.06524	7.04507	7.18062	6.71599	6.86645	7.43137	7.0202	7.16255	7.12701	6.58173	6.33198	6.27166	6.23617	6.90185	6.75369	6.76372	6.60143	6.82037	6.62665	6.6828	7.08011	7.01868	6.5724	6.82376	6.91326	7.1953	7.39604	7.05862	6.70574
246211_at	9.42243	9.36867	9.26698	10.0156	9.89342	9.83298	9.62746	9.67773	9.8143	9.38989	9.28247	9.7151	9.37996	10.3607	10.4925	9.4816	9.57758	9.2281	8.95506	9.67145	9.5719	9.48023	9.67642	9.70422	9.87824	10.1067	10.1484	9.49669	9.40486	9.98706	10.0198	9.8366	9.51963	10.2632	10.188	9.94469	9.77702	9.07716	8.98116	9.7366	9.66429	9.66924	9.83221	9.68206	9.78494	9.51193	9.41988	9.68211	9.67086
246212_at	4.78475	4.97283	4.97617	4.78902	5.06113	4.91664	4.84766	5.09706	5.14497	5.28818	5.09898	4.55287	5.18005	4.99088	5.10558	5.37084	5.28101	5.37667	5.47504	4.87863	5.04389	5.13865	4.92183	5.48629	5.36893	4.80135	4.79716	4.80867	5.09422	5.3716	4.94744	5.85948	6.05011	5.00996	4.74976	5.67519	5.47501	5.66966	5.58556	4.94347	4.98101	5.2602	5.13499	5.62394	5.36254	4.7739	4.75692	4.82169	4.93886
246213_at	8.62997	8.00896	7.95916	7.45338	7.50771	7.95554	8.20926	7.77332	7.68625	8.07623	8.19481	8.10439	7.94172	8.06724	7.93663	7.95925	8.00957	7.82368	7.91606	7.89	7.7962	8.02306	7.87598	7.98889	7.90682	7.85779	8.19276	7.83229	7.9236	7.81488	7.91495	7.90808	7.76046	8.06483	8.15147	7.87245	7.60851	7.8878	7.98983	7.90139	7.88098	7.82389	7.6646	7.72701	7.86428	7.69703	7.63805	7.7837	7.87657
246214_at	9.48078	6.63734	5.91556	12.0838	12.1949	7.99617	8.37198	7.18324	6.80084	6.35461	6.51648	6.58483	6.37747	6.32365	6.14257	5.9945	5.8093	5.68536	5.62117	6.09355	5.95216	6.55866	6.32881	6.311	6.12095	6.42161	6.94455	6.82008	6.58266	8.09487	7.92841	7.86807	8.08382	6.39425	6.28975	7.09974	7.18473	7.68261	7.28287	6.83251	7.45502	6.9166	7.05201	6.46288	6.66894	7.67114	7.52317	8.40303	8.30343
246215_at	6.71049	6.53703	6.64332	7.77272	7.8153	6.96711	6.73389	8.52501	8.43134	7.19869	7.33543	7.05694	6.84679	8.51509	7.98816	7.67605	7.86569	7.26252	6.87679	6.56996	6.71076	7.07705	7.6501	7.69986	7.14224	8.35806	8.63018	8.06621	7.63826	8.53547	8.29792	8.67661	8.64424	8.34721	8.65128	7.7895	7.89866	7.77662	7.74772	8.7102	8.33266	8.15057	8.37747	7.57382	7.68025	8.59447	8.5317	7.65946	7.60809
246216_at	5.3608	5.93609	5.86016	6.58769	6.39812	6.19664	6.49071	5.74611	5.92768	6.171	6.40729	6.14969	6.0809	6.18685	6.06349	6.01086	6.21494	5.99859	5.89437	6.10849	6.08198	6.0299	6.15318	6.17656	5.73449	6.43902	6.52861	5.87809	5.88777	6.41146	6.4399	6.62324	6.4354	6.15151	6.2731	6.04637	5.94669	6.02074	5.9772	5.93328	5.80923	6.02063	6.06433	5.94879	6.07461	6.3002	6.02043	5.47942	5.88589
246217_at	6.12278	7.25357	7.09923	6.04614	5.94854	7.41106	7.53939	6.76113	6.29157	6.8519	7.16357	7.37439	6.75537	6.70905	6.65833	6.58556	6.57005	6.58351	6.75892	6.5831	6.59829	6.81155	6.7759	7.27974	7.44086	6.50117	6.72856	6.59294	6.5963	7.0782	6.86965	6.53441	6.38784	6.21125	6.46716	6.82779	6.94842	6.60393	6.93673	6.40672	6.6423	6.47577	6.57727	6.73033	6.57144	6.25942	6.27748	6.22805	6.35747
246218_at	8.23339	8.6173	8.19787	8.81141	8.79323	8.6949	8.27693	8.06433	8.07904	7.51866	8.00339	6.24475	8.25356	8.80979	8.625	8.30647	8.28515	7.97534	8.0242	8.4473	8.88971	8.08188	8.56923	8.52956	8.33163	8.30188	8.45821	8.29689	8.20299	8.43399	8.24728	8.13669	8.45336	7.9523	8.16193	8.29964	8.07776	8.13424	7.80709	7.86508	8.4476	8.35021	8.08397	8.1892	8.36097	8.5147	8.31715	8.42868	7.98281
246219_at	8.16181	8.13174	7.85648	8.01535	7.76249	7.95506	7.58485	8.22007	7.9095	7.52743	7.76077	7.22401	7.42932	7.91411	7.62061	8.34295	8.57205	8.63756	8.92439	7.66084	7.46515	7.71554	7.56682	8.3692	8.34582	7.71241	7.94294	8.119	7.84236	9.10826	9.23646	10.1681	10.3279	7.5519	7.7427	8.969	8.57541	9.595	9.42447	7.77083	8.3438	9.20877	9.23816	9.06943	9.42455	7.69233	7.80186	7.54352	7.5841
246220_at	8.2834	7.96278	8.04556	6.9706	7.33379	7.85711	8.01626	8.07542	8.07259	7.93269	7.96225	7.95313	7.65381	7.73475	7.80912	7.88953	7.8984	7.94191	7.95957	7.60294	7.65056	7.89457	7.77446	7.92145	7.83357	8.03631	7.96117	8.15648	8.14603	8.15818	8.15422	7.9244	8.09775	8.04877	8.0512	7.77096	7.65061	7.98032	7.89431	7.97674	8.01423	7.75477	7.87753	7.68678	7.71343	7.74452	7.96046	7.99216	7.93738
246221_at	9.70525	8.85471	8.82863	8.39237	8.35072	8.90644	8.81593	8.39869	8.34399	8.71078	8.67879	8.52159	8.44146	8.67601	8.59964	8.71303	8.79981	8.82532	8.83307	8.5012	8.5711	8.35014	8.61661	8.67098	8.48536	8.63743	8.72795	8.88162	8.72388	8.89027	8.73614	9.05711	9.22059	8.66918	8.73913	8.32734	8.44037	8.75502	8.61995	8.40468	8.51077	8.6336	8.58803	8.76334	8.70202	8.90086	8.92298	8.83629	8.86071
246222_at	5.98253	6.04432	6.22472	6.52678	6.42651	7.1655	7.01444	8.42432	6.27674	6.15476	6.31386	6.19832	6.02983	6.29211	6.17602	6.22799	6.23933	6.13699	6.13777	6.09388	6.26284	6.2731	5.97726	6.60527	6.55836	6.30133	6.41047	6.14095	6.06942	7.89574	7.6303	8.4722	8.12023	6.19668	6.34204	7.05977	7.04083	6.6197	6.62944	6.4061	8.21832	6.54022	6.63308	6.55012	6.69529	6.33697	6.17434	6.04922	6.32634
246223_at	7.78678	8.06062	8.14204	7.74889	7.68426	7.96044	7.93205	8.07821	8.04825	8.14228	8.14964	8.11985	8.01573	8.03852	8.18217	7.87756	7.89697	8.03859	7.87052	7.97198	8.09737	8.00754	8.15831	8.07646	8.08223	7.94113	8.02326	8.01345	8.00362	7.79667	7.89471	7.78506	7.65339	7.94308	7.94599	7.926	7.9451	7.63111	8.20411	7.83522	8.01641	7.93933	7.88861	7.82193	7.82064	7.87317	7.97952	8.00403	8.05141
246225_at	7.6812	7.62184	7.67142	7.96616	8.16951	7.37265	7.21805	7.81811	7.84845	7.62904	7.90193	8.0544	7.68888	7.57895	7.74252	7.5934	7.50193	7.5797	7.49989	8.31816	8.33861	7.75746	7.82321	7.74453	7.88439	7.8648	7.80667	7.95808	7.98181	8.10063	7.69855	7.61706	7.82955	7.71759	7.68295	7.7602	7.66487	7.51858	7.46495	7.87624	7.91799	7.86701	7.71729	7.86164	7.7807	7.7505	7.90881	7.67645	7.75428
246226_at	9.57999	10.1952	10.1761	10.1204	10.1392	10.0197	9.75941	10.0801	9.94875	10.1595	10.2202	9.95895	9.89665	10.2558	10.0801	10.1626	10.2032	9.83111	9.90428	10.0669	10.3874	9.91647	10.0566	9.80772	9.94054	10.0164	10.0129	9.86842	9.99401	10.2336	10.3153	10.3765	10.5422	10.0965	10.2269	10.5061	10.329	10.2778	10.1438	9.94213	10.0425	10.2744	10.1902	10.0064	10.2398	10.2929	10.2702	10.0538	10.1849
246227_at	5.44313	4.63438	4.75649	5.00516	4.95213	4.57216	4.92661	4.76242	4.91639	4.8863	4.77863	4.95134	4.78565	4.77309	4.64278	4.55937	4.67503	4.65531	4.81016	4.7932	4.54824	4.69305	4.73896	4.94359	4.95362	4.71057	4.80101	4.75817	4.87406	4.70422	4.73725	4.78194	4.77008	4.70995	4.80201	4.77092	4.74842	4.74877	4.86729	4.88257	4.44028	4.58208	4.68161	4.66639	4.59553	4.7477	4.76652	4.722	4.74509
246230_at	5.91872	6.45321	6.29823	6.05735	6.40084	6.61892	6.40112	6.57401	6.24075	6.26433	6.58986	6.13536	6.02762	5.80309	5.94177	6.18699	5.90052	6.42607	6.1937	6.18803	6.25711	6.97524	6.698	7.17407	7.28504	5.94101	5.62478	6.57711	6.47046	5.94077	5.65992	6.39481	6.50198	6.07407	6.05328	5.91888	5.91726	6.39846	6.29744	6.41675	6.54945	6.21475	6.07465	6.34043	6.47841	6.02419	6.14571	5.9493	5.9173
246231_at	7.06448	8.46197	8.48636	8.23526	8.23439	7.07764	6.77916	7.44908	8.83482	8.19162	8.20254	8.40348	8.85445	8.3539	8.4845	8.34765	8.20178	8.45758	8.46769	8.56763	8.76229	8.74812	8.55096	8.51124	7.97395	8.4524	8.16164	8.05244	8.04962	6.71126	6.63007	6.63714	7.03053	8.25594	8.38948	7.86772	7.903	8.13004	8.51389	8.6299	7.44691	8.48383	8.23662	8.4543	8.30875	8.17836	7.90863	7.90825	7.80801
246232_at	7.85381	7.83746	7.63344	7.81264	7.97313	7.86367	7.8869	7.75386	7.63857	7.89749	7.86362	7.10352	7.63791	7.74638	7.68641	8.1085	7.85804	8.05528	8.02328	7.52078	7.47626	7.6441	7.69452	7.75468	7.58344	7.43014	7.33445	7.64526	8.03466	8.18463	8.42871	8.42264	8.59892	7.72779	7.75128	8.30428	8.13578	8.82546	8.78871	7.75247	8.00793	8.20034	8.29205	8.31643	8.61768	7.44374	7.56195	7.64782	7.66639
246233_at	8.30135	7.05242	7.02938	6.70951	6.55607	6.22332	6.4208	7.26298	7.57395	7.18544	7.17645	7.71194	7.42315	7.55181	7.75097	7.52851	7.50256	7.8122	7.71872	6.98716	6.92335	8.69548	8.72276	8.68014	8.53801	7.37908	8.07488	8.04785	7.6445	6.86243	6.98503	6.57209	6.88895	7.33891	7.6942	6.83772	7.10893	7.24128	7.08093	7.96464	7.30963	7.19316	7.21064	8.03622	7.86465	8.27193	8.16098	7.67127	7.70697
246234_at	7.34274	7.59842	7.55976	7.61687	7.73811	7.39763	7.45664	7.51099	7.52166	7.46096	7.53267	7.74128	7.48528	7.75712	7.79532	7.62984	7.69546	7.6445	7.61401	7.76875	7.77606	7.28709	7.55022	7.56803	7.67134	7.60652	7.57438	7.40783	7.44074	7.09308	7.2566	7.07238	7.01463	7.51732	7.57096	7.37934	7.52831	7.36448	7.1621	7.56155	7.47986	7.3613	7.60006	7.53435	7.5994	7.41166	7.4553	7.46966	7.31807
246235_at	6.4962	6.55903	6.77545	6.75266	6.88232	7.06544	6.94874	7.91868	6.74826	6.99596	6.98735	7.01791	6.71451	6.63491	6.53188	6.78888	6.64002	6.86471	6.73714	6.61008	6.7217	7.21257	6.92929	7.74845	7.52584	6.50975	6.59374	6.95612	6.6957	6.83411	6.95421	6.37573	6.82971	6.86896	6.65493	6.99547	7.56847	6.96556	6.97424	6.9599	7.69056	7.33979	7.06038	6.90731	6.63446	6.67077	6.60046	6.74801	6.70964
246236_at	6.01867	6.30354	6.45781	5.93909	5.89327	5.8097	5.79323	6.32062	6.38131	6.41451	6.55662	6.72237	6.61556	6.04021	6.25801	6.20659	5.95868	6.00076	5.98064	6.58998	6.86352	6.49728	6.15962	6.03859	5.93296	6.02894	6.01808	6.23761	6.69687	5.87954	5.71225	5.62588	5.65859	6.45976	6.24198	5.9656	6.12322	5.95797	5.60603	6.38749	6.1925	5.98333	5.88298	6.18037	5.96031	6.64057	6.89011	6.50782	6.38172
246237_at	9.94176	10.0767	10.1095	10.0636	10.0715	10.1065	9.86016	10.0942	9.96204	10.0229	10.0089	9.80433	9.98387	9.98178	10.0218	9.98931	9.91043	10.0397	10.0017	10.107	10.2147	9.85975	10.0482	9.86564	10.088	10.1304	10.1065	10.0384	10.1451	9.65262	9.6594	9.49456	9.24873	9.98809	10.0528	9.7791	9.81389	9.31948	9.44364	10.0173	10.0432	9.96483	9.83637	9.73661	9.8755	9.99732	10.0341	10.0528	9.76848
246238_at	8.95454	8.63772	6.97702	7.90909	6.52454	8.99095	8.04071	7.75275	8.1951	7.54773	7.53646	7.29407	6.8807	9.66931	7.44019	7.80359	9.91295	8.2791	8.77408	6.47461	6.56548	7.30928	8.38931	7.69274	7.69509	9.2798	10.7114	7.86882	7.45247	8.7007	9.53773	8.04946	7.59377	7.73768	8.91992	7.10992	6.93884	7.54467	7.85867	7.55253	8.32418	8.05219	8.21157	9.29538	9.31894	9.68374	9.23374	7.51247	7.23301
246239_at	7.5712	7.20609	6.83678	6.9585	7.05321	7.02029	7.09758	6.81159	7.0866	7.47634	7.23507	6.32152	6.65749	7.24327	7.02847	7.46917	7.65384	7.4649	7.65417	6.80901	6.64006	6.82403	6.72736	7.0381	7.18589	7.07929	7.24364	7.10615	7.08786	7.74038	7.72377	8.09749	7.90635	7.26156	7.23705	7.26265	7.34269	7.75847	7.57556	7.01083	6.6896	7.40543	7.50933	7.71262	7.75178	7.04428	6.87212	6.7397	6.92066
246240_at	8.10995	8.04658	7.63625	7.29114	7.38744	7.8179	7.8298	7.97092	7.89436	7.75072	7.99884	7.67878	7.77928	7.85222	7.87619	7.83591	7.82784	7.71421	7.78506	7.94875	7.99661	7.8156	7.8957	8.04746	8.04777	7.9625	8.01613	7.79435	7.83319	7.64489	7.63545	7.36128	7.39471	7.91575	7.9186	7.80972	7.60853	7.89654	7.66896	8.01116	7.9498	7.97059	7.99734	7.61845	7.69314	7.84122	7.64547	7.81022	7.57629
246242_at	4.33672	4.27877	4.49999	4.52174	4.52541	4.28816	4.40075	4.31652	4.32054	4.42245	4.4579	4.81684	4.40616	4.32152	4.38574	4.42021	4.2349	4.36667	4.49938	4.47519	4.45704	4.32191	4.27852	4.37925	4.32369	4.412	4.41847	4.33978	4.34968	4.91527	4.80415	6.15776	7.3726	4.37186	4.34774	5.13683	4.68553	5.49889	5.29318	4.40415	4.36918	4.42482	4.26244	4.40264	4.21898	4.30035	4.23124	4.33262	4.48637
246243_at	7.18197	6.89033	6.8766	6.31921	6.64704	6.93782	6.96888	6.91592	6.71596	7.14878	6.87114	6.61606	6.68571	7.03272	7.13791	7.00053	6.70963	6.95849	6.70785	6.9604	6.84222	6.92929	6.92656	7.01444	7.07777	6.77188	6.63753	6.80354	7.03532	6.64437	6.5722	6.69569	6.40607	7.25191	7.15422	6.56817	6.73507	6.6386	6.35051	6.67216	7.24003	6.76039	6.95716	7.19237	7.24456	6.82462	7.03366	6.96369	6.79273
246244_at	6.12129	6.52237	6.37206	6.80578	6.51549	6.87422	6.89663	6.55778	6.96933	6.2604	6.36391	6.72244	6.57374	7.1242	7.07335	6.55219	6.62083	6.91223	6.95726	6.31777	6.66032	6.62357	6.50477	6.79026	6.52692	7.06145	6.88751	6.00288	6.06742	6.30553	6.45373	6.47877	6.22431	7.22011	6.99608	6.55045	6.79475	7.2065	6.92632	6.48881	6.60028	6.68802	6.95988	7.40137	7.2824	6.65623	6.76401	6.6098	6.36572
246245_at	8.4702	8.46588	8.39599	8.58447	8.45034	8.51791	8.4079	8.22054	8.24243	8.32457	8.34325	8.64368	8.3019	8.38192	8.36697	8.64423	8.75674	8.7323	8.71476	8.39995	8.51877	8.32095	8.44386	8.41955	8.37867	8.34348	8.4149	8.31591	8.20329	8.24612	8.39182	8.5961	8.4791	8.23375	8.37872	8.61599	8.52677	8.60872	8.67569	8.14159	8.2577	8.49475	8.62438	8.85963	8.78031	8.2905	8.4615	8.29128	8.27627
246247_at	8.3129	8.41434	8.04746	7.0089	7.21021	8.84259	8.56551	8.26379	7.93453	7.90793	8.0988	7.67693	7.93031	7.5346	7.59501	7.28859	7.10971	6.93446	6.82445	8.22713	8.06859	7.7175	7.64044	7.05079	7.03605	7.416	7.522	8.12932	7.81105	8.54881	8.2261	7.51544	8.1864	7.51944	7.48359	7.63665	7.57155	7.49699	7.48186	7.93789	8.47704	7.81505	7.68803	6.93318	6.91287	7.71056	7.72798	7.75832	7.46715
246249_at	8.05778	6.70865	6.72243	5.56075	5.753	6.70627	6.46833	6.41541	6.47591	6.1335	6.13432	6.27244	6.05017	6.0476	6.33532	6.314	6.55497	6.43665	6.53245	6.47757	6.39814	6.10494	6.42175	6.271	6.76073	6.53357	6.11606	6.66162	6.29163	6.78764	6.29222	6.28555	6.50128	6.40027	6.21267	5.67847	5.70054	6.08334	5.95858	6.56209	6.71738	6.47447	6.3371	6.25664	6.33541	6.5144	6.73967	7.00489	6.59882
246251_at	5.65525	5.98471	6.266	6.25711	6.28678	5.91133	6.15961	6.23978	6.761	6.41646	5.92671	6.149	6.43616	6.57572	6.37586	5.90328	7.8581	6.09883	5.89431	5.80621	6.05767	5.959	6.14784	6.23481	6.2643	6.43312	6.67704	6.18357	6.13983	8.68274	9.26619	8.82147	7.67594	6.30225	6.51412	9.60385	8.66549	6.77474	7.29529	6.67008	6.16929	6.06985	6.23936	6.25805	6.08818	6.05591	5.90358	5.88605	6.41194
246253_at	8.88589	7.06545	6.69284	8.31446	7.55851	7.96037	8.10104	9.36496	9.28254	6.81937	6.57626	9.25102	9.68701	9.50443	9.31616	8.0747	8.44746	9.11274	9.09338	8.69754	9.49755	10.304	10.2808	10.4576	10.0185	9.33544	9.93207	8.26629	7.46041	8.93018	8.78184	9.46733	9.06207	8.44283	8.66777	8.33213	8.27122	9.1191	9.49114	9.2614	9.50729	8.40258	8.91334	9.66475	9.61885	9.4936	9.11798	9.40434	9.14418
246255_at	7.01329	6.76425	6.59792	6.24093	6.16691	6.81045	6.67818	6.85224	6.94227	6.94086	6.84411	6.88864	6.77499	7.01764	7.00949	6.69974	6.94412	6.54277	6.57695	6.61353	6.47097	6.85115	6.80574	6.9107	6.73041	6.96049	6.85234	6.6692	6.68978	6.68696	6.74783	6.94391	6.90376	7.14451	6.88959	6.84766	6.89689	6.88825	6.51153	7.04141	6.9752	6.6076	6.58658	6.69977	6.68278	7.11932	7.2187	6.95477	6.76146
246257_at	9.55606	9.30085	9.39151	9.23609	9.46273	9.34382	9.1536	9.30391	9.01474	9.22628	9.53548	8.97863	8.71546	9.06061	9.09805	9.29772	9.28136	9.15258	9.03157	9.15056	9.12621	8.474	8.60153	8.41792	8.64643	9.07922	8.9598	9.16466	9.30122	9.38192	9.31747	9.25031	9.38214	9.33853	9.17049	9.35332	9.4877	9.03879	9.02649	8.8618	9.41551	9.39783	9.48142	9.34503	9.35164	8.69667	8.88278	9.04852	8.88857
246259_at	7.45927	7.38862	7.29732	6.94718	7.13347	7.79532	7.82875	7.78743	7.05268	7.40151	7.49494	7.34622	7.02187	6.97394	7.1677	7.72267	7.68098	7.96373	7.89495	7.17467	7.29623	7.07684	6.81766	7.24391	7.1027	6.92633	6.50154	7.3725	7.3622	8.63496	8.50336	9.0557	9.16043	7.14479	7.19414	8.6851	8.153	8.68457	8.46455	7.09822	7.69785	8.22341	8.15608	8.14621	8.16031	6.67602	7.14992	7.03392	7.07161
246260_at	6.2492	6.76898	6.08744	6.65533	6.42712	6.27779	5.93692	5.91681	6.4928	6.36584	6.34767	6.32711	6.79497	7.1871	6.62912	6.64055	6.83617	5.93412	6.36641	6.24133	6.60099	6.5005	6.60696	6.41739	5.96465	6.8371	7.58367	6.22348	5.98823	8.32516	8.07253	8.84135	9.22149	6.47674	7.07995	7.9711	7.5908	8.37223	8.4098	6.5581	6.1204	7.40491	7.51235	7.097	7.25396	7.49386	7.27693	6.34244	6.07599
246261_at	7.67698	7.08788	7.3198	7.02452	7.22859	7.10965	6.69619	7.06789	7.4465	7.14705	7.04593	6.75927	7.10865	7.06289	7.08628	7.14723	7.17448	7.14784	7.00388	6.94844	7.10549	7.16134	7.38801	7.22944	7.23878	7.04843	6.63136	7.1771	7.21935	7.14012	7.09908	6.4571	6.98425	7.25321	7.24399	7.21784	7.09575	7.06577	6.99513	7.26124	7.25783	7.42992	7.24788	7.52158	7.39353	7.495	7.45416	7.3821	7.08185
246262_at	5.46851	5.68725	5.60457	5.72843	5.44448	5.16245	5.23291	5.56896	5.49301	5.84633	5.68515	5.70069	5.79526	5.54324	5.54755	5.84811	5.87586	5.76665	5.81199	5.7351	5.54462	5.82823	5.45894	5.63271	5.41691	5.63616	5.49126	5.477	5.62175	5.61015	5.85659	6.07592	6.38352	5.59051	5.42521	5.78294	5.94639	5.94346	5.83275	5.793	5.64844	6.07165	5.95719	6.03368	6.39817	5.66673	5.63448	5.53043	5.77806
246263_at	8.24548	8.74081	8.67176	8.35708	8.28166	8.69329	8.60939	8.2091	8.02772	8.5222	8.4558	8.63577	8.32021	8.54434	8.34232	8.50792	8.54662	8.53261	8.6755	8.17308	8.31775	8.25408	8.2963	8.3201	8.01308	8.41397	8.23295	8.5682	8.46089	8.34247	8.32662	8.30763	8.39117	8.40871	8.35218	8.62533	8.65205	8.79627	8.84101	8.12522	8.28257	8.39112	8.44519	8.31129	8.40171	8.21411	8.34226	8.28223	8.23036
246265_at	8.94951	9.14973	9.10168	8.98709	8.94623	8.93998	8.81387	8.5929	8.93795	8.52995	8.64048	9.26254	8.91791	8.84153	9.01708	8.34679	8.43893	8.48349	8.53187	9.13343	9.15354	8.81121	9.07861	8.54389	8.74146	9.2357	9.06979	9.01424	8.84894	7.87708	8.10484	7.41031	7.17305	8.95303	8.90323	8.1325	7.81643	7.84072	7.93946	8.94428	8.5755	8.04542	7.86842	7.81278	7.73738	8.9628	8.88905	9.05464	8.88143
246266_at	7.9764	7.74102	7.88107	7.6325	7.61976	7.63175	7.60056	7.72094	7.51555	6.84628	7.19919	7.40316	7.50607	7.50573	7.60268	7.47863	7.46217	7.59848	7.51917	7.62775	7.67999	7.48755	7.60235	7.40426	7.4818	7.64336	7.26238	7.79719	7.41983	7.18081	6.95529	6.72508	6.95597	7.24469	7.2808	6.61188	6.44861	6.80185	7.12502	7.43793	7.7023	7.64222	7.44306	7.2997	7.39916	7.53722	7.66937	7.91857	7.41951
246267_at	11.9029	12.0801	12.0948	12.1269	12.0977	11.859	12.1002	11.8281	11.7977	12.0801	12.1647	11.5785	12.0186	12.0647	12.1136	12.1782	12.209	12.141	12.1886	12.2748	12.3216	11.9848	12.0074	12.0217	11.9016	11.9958	12.0823	11.9342	12.0102	12.2067	12.1512	12.4289	12.3994	12.1141	12.0178	12.431	12.2615	12.2069	12.2345	12.0175	11.9346	11.944	12.0435	12.0541	12.0667	12.3092	12.1866	12.267	12.0958
246268_at	9.93088	10.1745	10.1916	9.77643	9.96293	10.0006	9.85631	9.77955	9.91555	10.0311	10.0136	10.0809	10.0611	10.0009	10.129	9.86837	9.78771	10.0088	9.95075	10.0916	10.3612	9.99845	10.0744	9.86837	9.71636	9.95274	9.91773	9.90854	9.95389	9.40754	9.5919	8.75351	9.16357	9.93532	10.1152	9.57137	9.70974	9.61989	9.62072	9.82192	9.82027	9.63214	9.45459	9.6745	9.62151	9.94551	9.94187	9.98972	10.1216
246269_at	6.56821	6.8015	7.00129	7.02445	6.80869	6.33235	6.57839	6.74522	6.97621	6.81315	7.05004	7.39104	6.86331	6.77124	6.80176	7.01737	7.04529	7.04566	7.11845	6.91905	6.53231	6.65781	6.77079	6.30729	6.52089	6.84279	6.81612	6.94541	7.17921	6.44692	6.56856	6.24731	5.59936	7.09596	6.89675	6.89653	6.86665	6.91807	6.98896	6.93132	6.85223	6.94781	6.89395	7.05114	7.07506	6.38571	6.70709	6.62388	6.5117
246270_at	11.4261	8.69552	8.00983	7.1189	6.67839	10.4339	10.8644	10.8109	9.85353	8.26415	8.66082	9.63353	9.60582	9.85368	9.43467	8.79114	8.83586	9.28288	9.2362	8.78362	9.19838	10.3428	10.6631	10.9963	10.8434	9.63391	10.84	10.6892	10.4669	10.0713	10.118	9.52017	10.0623	9.51337	9.80279	8.14536	8.15732	9.0376	9.23869	10.0152	10.9747	8.12253	8.10398	8.78464	8.89851	11.4676	11.046	11.0488	10.9292
246272_at	6.34873	6.05091	6.00732	5.85712	6.03077	6.46627	6.96386	6.50958	6.1194	5.93433	6.22466	6.08468	6.1523	6.09227	5.88195	5.61858	5.87808	5.53519	5.66327	6.12374	6.27945	6.08849	6.05509	6.43726	6.27221	6.3133	6.63913	6.21873	6.23514	8.50044	7.94809	8.32416	8.33137	6.03368	6.25391	6.88758	6.87928	7.37128	6.91659	6.12751	6.23599	7.63454	7.51718	6.0843	6.03908	8.08342	7.70438	8.3029	8.42571
246273_at	4.87439	4.87575	4.92129	5.03612	5.2322	5.16738	5.01105	4.70211	4.85784	4.90211	4.79829	4.86105	4.82191	4.7828	4.9618	4.76487	4.84164	4.88093	5.06638	4.82887	4.83545	4.84151	5.00538	5.1195	4.97086	5.04872	5.14445	5.08458	5.0115	5.06666	4.93081	5.48378	5.13974	5.01556	4.80748	5.66901	5.40438	5.02784	5.08284	4.88059	4.75058	4.81781	4.66723	4.92426	4.96364	5.85875	5.56589	4.73635	5.1991
246274_at	4.98006	4.90739	5.07916	5.07487	5.19799	5.24786	4.95348	5.09128	5.11965	5.0684	5.14966	5.91177	5.18971	5.14468	5.11582	5.20751	4.96432	5.24772	5.25997	5.12438	5.0976	5.04496	4.90107	4.99213	5.06695	4.972	5.05424	5.12685	5.09801	4.75016	4.93622	4.99198	4.98151	5.0809	4.85012	5.08083	5.39965	5.19022	5.21234	5.25797	4.93662	5.18219	4.97657	5.08247	5.19204	4.97435	5.24563	5.21686	5.30896
246275_at	8.62393	9.42125	9.83383	9.66407	9.69603	8.16842	8.51542	8.52348	10.3076	9.74357	9.44901	10.8813	10.7582	10.1186	10.2518	10.3444	10.0361	10.3013	10.0928	10.4881	10.448	10.4347	10.3199	9.63754	9.30268	10.5611	10.5339	9.25537	9.39286	7.61685	8.1498	7.15952	6.95878	10.7103	10.7958	8.04706	8.71581	8.19105	8.36827	10.2183	8.50735	9.68442	9.7382	9.84653	10.0511	9.96228	9.87704	9.26101	9.0906
246276_at	9.0424	9.11993	9.08509	8.91088	8.96839	8.97851	8.6862	8.96899	9.1293	9.19086	9.21832	8.73853	9.02016	9.10727	9.0224	9.12885	9.0483	8.94574	8.87811	9.09609	9.05458	9.02871	9.10935	9.02029	8.87171	8.95847	9.07012	8.9277	9.1875	9.07784	9.17245	9.19395	9.42988	9.10225	9.15166	9.19141	9.30402	9.39591	9.16512	8.98402	9.00391	9.19712	9.24261	9.33652	9.30882	9.02543	8.98868	8.94452	8.90686
246278_at	6.88633	7.03271	6.75906	6.60641	6.83241	6.79749	6.66752	6.80494	7.43796	6.94372	6.99978	7.10017	6.71297	7.45199	7.24128	7.33021	7.39324	7.00346	7.05631	7.18696	6.91232	7.02647	7.18286	7.37536	7.58953	7.74576	7.55119	7.29443	7.15193	7.78352	7.49829	7.51258	7.40018	7.48418	7.5657	7.17809	6.90132	7.34994	7.1865	7.24701	7.13375	8.24687	8.26651	7.32685	7.63516	7.08174	7.0109	6.56016	6.62677
246280_at	7.8288	8.54474	8.60961	8.20156	7.98346	8.52404	8.70308	8.52221	8.3754	8.47126	8.3728	8.63649	8.44196	8.27175	8.32376	8.41253	8.31482	8.36178	8.3674	8.49028	8.48467	8.42806	8.31881	8.37839	8.20865	8.38748	8.35876	8.37566	8.42817	8.12458	8.23881	8.34119	8.33277	8.39708	8.32456	8.3429	8.46756	8.59545	8.61428	8.36199	8.42766	8.29195	8.34074	8.22277	8.13264	8.35072	8.36614	8.36521	8.2717
246281_at	7.51185	7.69436	7.91854	7.22114	7.45719	7.67187	7.15291	7.90576	7.63585	7.80706	7.88943	7.08135	7.26638	7.40901	7.64758	7.8998	7.75212	8.25115	8.12106	7.35063	7.65291	7.6387	7.46391	7.69923	7.71297	7.51731	7.18943	7.80844	8.0264	8.15565	7.95251	8.0224	8.21201	7.50246	7.40392	8.14018	8.09758	8.33841	8.55489	7.42066	8.12425	8.1042	7.84533	8.33261	8.36332	7.42896	7.45252	7.82249	7.80494
246282_at	8.05397	6.15027	6.3527	5.94473	5.78202	6.47624	6.31713	6.00327	6.04588	6.14219	6.20954	6.36375	5.95673	5.81772	6.09814	5.80622	5.9594	5.74925	5.95846	6.25472	5.94425	5.92978	6.27381	5.78272	6.35788	6.42554	5.92863	6.56261	5.77607	5.77589	5.80869	5.65525	5.7605	6.07145	6.13658	5.49549	5.55712	5.68576	5.82891	6.26181	6.0593	5.87432	5.69541	5.72608	6.02176	6.21265	5.99227	6.3068	6.29097
246283_at	8.28149	8.24814	8.22519	8.61265	8.54382	8.74047	8.44522	8.24144	8.35121	8.41349	8.48664	8.68917	8.32773	9.12742	8.82513	8.55805	8.68942	8.47904	8.42827	8.25518	8.42091	8.26909	8.54963	8.45527	8.4158	8.89004	9.29354	8.56962	8.47792	8.37764	8.51716	8.35192	8.40817	8.93791	9.0733	8.25225	8.38751	8.36785	8.28253	8.19835	8.3542	8.89764	8.89609	8.80853	8.82532	8.89713	8.75728	8.22193	8.1089
246284_at	7.39967	7.1403	7.36562	7.78386	7.18661	7.63883	7.31658	7.49982	7.84399	7.31327	7.39935	7.77806	7.54951	7.36881	7.21941	7.08513	7.31414	7.14334	7.1499	7.9495	7.78085	7.48408	7.44244	7.01402	6.51508	7.56211	7.39119	7.42949	7.67518	7.93719	8.01386	7.4592	7.20563	7.29285	7.46941	7.73774	7.76239	7.26836	7.37935	7.81735	7.56189	7.42233	7.46751	7.24309	7.39995	7.00035	6.87721	7.34412	7.0713
246285_at	8.45488	8.19113	8.44634	8.31379	8.5962	8.07229	8.30072	8.11245	8.06597	8.6647	8.40751	8.04373	8.19662	8.36664	8.39017	8.67337	8.46356	8.44445	8.24164	7.78343	7.59904	7.93811	7.90527	7.67824	7.64842	8.04076	8.08954	7.98545	8.22078	8.55105	8.55349	8.87824	8.93989	8.42618	8.3522	9.0898	9.09092	8.57276	8.57918	8.1391	8.13074	8.7122	8.78164	8.57092	8.66175	8.00956	8.14731	8.33828	8.21305
246286_at	11.0196	10.8245	10.7144	10.1018	10.0717	10.7938	10.4779	10.3164	10.3885	10.5024	10.3911	10.3826	10.6359	10.371	10.4156	10.5436	10.669	10.5128	10.4902	10.6674	10.6873	10.4958	10.5738	10.4584	10.335	10.4412	10.2956	10.6872	10.3782	10.5307	10.5905	10.6206	10.8023	10.1913	10.1941	10.549	10.4415	10.6536	10.8369	10.228	10.3577	10.7437	10.5239	10.5581	10.6625	10.5446	10.6353	10.5622	10.2597
246287_at	8.33547	7.69171	7.60192	7.13225	7.0686	7.68598	7.57586	7.34033	7.3325	7.69092	7.44884	7.52396	7.01191	7.4667	7.56528	7.42005	7.35275	7.40614	7.23954	7.16875	7.23994	7.31837	7.5604	7.4304	7.53888	7.5421	7.37057	7.46057	7.55006	7.5438	7.49352	7.68114	7.83696	7.5098	7.57959	7.34651	7.23077	7.2441	7.2934	7.29002	7.79531	7.51834	7.48586	7.54336	7.55439	7.49042	7.55463	7.55904	7.42717
246288_at	7.37396	7.63647	7.59102	6.93994	7.27953	7.64708	7.92095	8.13867	7.60181	7.41499	7.80445	7.63997	7.54228	7.21767	7.69014	8.18629	8.16479	9.39433	9.45332	7.42139	7.2937	7.65812	7.69864	8.63333	8.50825	7.62867	7.41598	7.8735	7.66926	8.01354	8.18735	8.3629	8.49388	7.51944	7.50743	8.00903	7.94685	9.1263	9.34618	7.50855	8.13749	8.37188	8.48149	9.36863	9.45027	6.99078	7.61126	7.69899	7.30924
246289_at	10.3559	8.94355	8.18643	9.61	8.47558	9.30289	9.55675	11.3141	11.6405	8.49574	8.65307	10.8531	11.0236	10.4899	10.1543	8.733	9.10607	9.03408	9.29373	9.77638	10.4071	12.4242	12.2564	12.2295	11.9148	10.2781	10.8895	10.4966	10.2896	10.4923	10.7881	10.6892	10.365	10.2324	10.3813	10.8282	10.4419	10.4602	10.9664	11.7857	11.3324	8.583	8.82414	8.81062	8.95029	11.435	11.4317	11.2978	11.3733
246290_at	10.7857	10.3411	10.0806	10.3847	10.2476	10.9583	11.1082	10.3567	9.98214	10.0602	10.2752	10.0655	10.0253	10.2448	10.3597	10.2075	10.2155	10.0837	10.1432	9.91839	9.99023	10.0898	10.1256	10.0987	10.1442	10.0334	9.9811	10.2863	10.1852	10.7695	10.5123	10.2995	9.8868	9.96189	10.0017	10.0433	10.0047	10.0613	9.99266	10.1855	10.605	10.0036	9.89038	9.81658	9.85665	10.396	10.2786	10.5937	10.5349
246291_at	7.57605	7.53067	7.35383	7.50861	7.3772	7.44035	7.27392	7.38692	7.22625	7.35109	7.36183	7.36154	7.26199	7.65496	7.53063	7.50196	7.53482	7.41685	7.35109	7.34355	7.44982	7.3107	7.22413	7.28759	7.31509	7.45249	7.41912	7.43296	7.23488	7.19886	7.34447	7.25436	7.50284	7.36944	7.41704	7.40485	7.16966	7.61867	7.26213	7.39639	7.25354	7.20983	7.32025	7.39753	7.56167	7.4282	7.34147	7.35024	7.28371
246292_at	9.88651	9.53883	9.75037	9.1097	9.12251	9.35143	9.32765	9.21798	9.22274	9.63446	9.74566	9.76241	9.18849	9.47627	9.44476	9.57575	9.7399	9.6858	9.66938	9.34676	9.33094	9.16294	9.14854	8.98262	8.95962	9.49534	9.39904	9.52981	9.56911	9.01924	9.21373	9.29049	9.57418	9.49173	9.5681	9.26639	9.19156	9.41231	9.36536	9.10922	9.31573	9.6037	9.57894	9.64265	9.71337	9.2333	9.25364	9.55835	9.5583
246293_at	10.8368	7.78338	5.5092	6.81735	6.12739	6.19075	6.32999	8.1823	7.94027	6.03919	6.17438	6.77227	8.01716	6.82275	6.27311	6.97116	6.56816	8.39588	7.75734	5.9915	6.51277	9.05559	8.2053	8.35123	7.58683	6.21318	7.95777	9.82727	8.4752	8.43477	8.36629	8.06027	8.65059	6.28783	6.66548	5.98623	6.42521	8.94596	8.49586	8.54429	7.97964	6.1984	5.94333	7.44837	7.41789	9.82227	9.69795	10.5696	10.5485
246294_at	12.395	12.3344	12.4672	12.3686	12.1615	12.248	12.1304	12.1972	12.1888	12.2804	12.3128	12.2727	12.3603	12.2866	12.2762	12.3092	12.2955	12.4532	12.5518	12.3555	12.2687	12.2457	12.2784	12.1918	12.0977	12.295	12.1945	12.3514	12.2467	11.6073	11.8859	11.1763	10.8937	12.2183	12.1668	11.8793	12.0445	11.5158	11.8007	12.2208	12.0754	11.9544	11.8204	12.1603	11.997	12.3338	12.3354	12.4723	12.315
246295_at	7.74832	7.79416	7.74529	7.70216	7.79566	7.48281	7.35682	7.64628	7.56334	8.1267	7.91436	7.61533	7.50688	7.68624	7.79912	7.91561	7.94141	7.69148	7.87625	7.73875	7.61728	7.66144	7.62829	7.47104	7.62904	7.81137	7.61715	7.843	8.01276	7.91625	7.8143	8.14644	8.07876	7.82985	7.91363	7.75752	7.724	7.88362	8.0013	7.57545	7.44377	7.72406	7.93178	8.03674	8.01817	7.46717	7.49368	7.38154	7.5361
246296_at	7.3183	7.63292	7.66279	7.63641	7.87536	7.52386	7.45591	7.44834	7.57252	7.79523	7.91029	7.80081	7.52525	7.69585	7.84457	7.714	7.84919	7.8211	7.9099	7.62144	7.56608	7.40169	7.42974	7.32396	7.21971	7.62538	7.33604	7.56852	7.63143	7.30685	7.26641	7.0753	7.44015	7.7449	7.62948	7.58297	7.42947	7.78196	7.68946	7.65275	7.25471	7.42361	7.64412	7.91683	7.99889	7.36393	7.47644	7.38444	7.39009
246298_at	7.23707	7.27646	7.38481	6.73767	6.86796	7.13528	7.02313	7.29652	7.42268	7.33814	7.542	7.26042	7.27172	7.14114	7.0671	7.15077	7.13536	7.17984	7.20898	6.62063	6.15956	7.18257	7.11788	7.32472	7.19316	7.2073	7.29235	7.36122	7.3422	7.49466	7.45327	7.63515	7.37581	7.19695	7.38779	7.32148	7.20231	7.50464	7.50513	7.55654	7.47257	7.35205	7.49027	7.38487	7.54487	6.87633	6.94562	7.1245	7.2764
246299_at	4.01248	3.95127	3.95266	4.03613	3.99435	3.80932	4.09928	4.16623	3.8873	4.10965	3.92556	4.23455	3.82012	4.03737	3.78377	3.86143	3.89661	4.06738	3.84254	4.09176	3.95797	3.95951	3.79709	4.0821	3.94311	3.92939	3.97073	3.97044	3.90224	3.94768	4.11363	4.64278	4.52245	4.03389	3.89405	5.28718	4.46726	4.56014	4.35348	3.96938	3.93206	3.88302	3.74544	3.98244	3.79773	3.92379	3.83669	3.93279	4.0267
246300_at	7.27417	7.0255	7.21727	7.73855	7.6942	6.8685	6.78266	7.76754	7.53263	7.59819	7.6458	7.80346	7.36089	7.4614	7.41777	7.99995	7.85475	7.74853	7.64486	7.4925	7.6676	7.49752	6.9381	7.2346	7.1203	7.21261	7.06934	7.07126	7.19478	8.81715	8.49374	9.04466	9.02111	7.34707	7.50041	8.8507	8.65384	8.49193	8.37794	7.58357	7.44222	8.29001	8.44889	8.00846	8.11988	7.2864	7.23426	7.25373	7.11221
[truncated: 15,039 more rows]
[truncated: 15 more columns]
