# Supplementary material for: Connecting genes, coexpression modules, and molecular signatures to environmental stress phenotypes in plants
Source: BMC Syst Biol. 2008 Feb 4;2:16. doi: 10.1186/1752-0509-2-16 (PMC2277374; doi:10.1186/1752-0509-2-16)
Supplement: Additional file 2 — Supplementary Table 2; Module gene enrichment of differentially expressed genes. [file 1752-0509-2-16-S2.XLS]

## Sheet: Sheet1
	Module Color	UP- or Down- regulated genes	Time-Point (hr)	# Module genes in DE/expected	DE list size: B>=1.5	X2	p-value
Drought
	na		0.5	na	789	na	na
	red	up	1	36/3.6	809	26.5	2.7e-07
	brown	down	3	111/28.5	636	48.7	2.9e-12
	brown	down	6	211/33.6	750	128.5	2.2e-16
	blue	down	6	90/42.43	750	17.1	3.58e-05
Cold
	na		0.5	na	622	na	na
	red	up	1	14/3.2	715	6.774	0.00925
	turquoise	down	3	416/110.8	1320	176.75	2.2e-16
	red	up	3	46/5.9	1320	30.9	2.7e-08
	blue	up	3	145/74.6	1320	22.5	2.1e-06
	turquoise	down	6	463/200.6	2389	103.75	2.2e-16
	blue	up	6	261/135	2389	39.96	2.6e-10
	red	up	6	52/10.7	2389	27.19	1.8e-07
Osmotic
	na		0.5	na	185	na	na
	red	up	1	33/1.9	185	27.6	1.52e-07
	yellow	up	1	62/19.2	185	22.5	2.1e-06
	blue	down	3	474/164	2899	150.2	2.2e-16
	yellow	up	3	322/127.6	2899	84.1	2.2e-16
	turquoise	up	3	410/243	2899	42.5	7.15e-11
	blue	down	6	623/262.6	4632	146.6	2.2e-16
	yellow	up	6	729/388.9	4632	103.5	2.2e-16
	brown	down	6	374/207.9	4632	47.4	5.7e-12
Salt
	na		0.5	na	64	na	na
	brown	down	1	22/6.4	142	8.6	0.003
	brown	down	3	227/70.8	1577	82	2.2e-16
	turquoise	up	3	288/132.4	1577	57.6	3.23e-14
	blue	down	3	155/89.4	1577	17.6	2.7e-05
	turquoise	up	6	169.9/21.5	2023	116.23	2.2e-16
	blue	down	6	309/114.7	2023	89.1	2.2e-16
	brown	down	6	239/90.8	2023	66.6	3.3e-16
UVB
	yellow	up	0.5	88/35.2	801	22.6	2.01e-06
	red	up	0.5	34/3.6	801	24.6	7.05e-07
	yellow	up	1	184/57.4	1304	66.4	3.64e-16
	red	up	1	60/5.8	1304	44.5	2.5e-11
	yellow	up	3	682/193.2	4390	273	2.2e-16
	red	up	3	71/19.67	4390	29.1	7.04e-08
	brown	up	3	315/196.9	4390	27.19	1.84e-07
	blue	down	3	355/249	4390	18.63	1.58e-05
	turquoise	down	3	473/368.6	4390	13	0.0003
	yellow	up	6	678/248	5637	199.6	2.2e-16
	blue	down	6	607/319.6	5637	89.12	2.2e-16
	brown	up	6	439/253	5637	50	1.5e-12
	red	up	6	54/25.3	5637	10.4	0.0012
	green	up	6	124/81.7	5637	8.7	0.003
Heat
	na		0.25	na	84	na	na
	yellow	up	0.5	249/24.2	552	184.76	2.2e-16
	blue	down	0.5	125/31	552	56.17	6.6e-14
	turquoise	down	0.5	136/46.34	552	44.1	3.15e-11
	red	up	0.5	22/2.4	552	15.5	7.9e-05
	green	up	1	215/29.8	2060	139	2.2e-16
	green	up	3	233/59.3	4086	103.3	2.2e-16
				Note: p-value of < 0.01 cutoff was used for module sig.
				Note: Only enriched modules were include: observed > expected.
