# Supplementary material for: Connecting genes, coexpression modules, and molecular signatures to environmental stress phenotypes in plants
Source: BMC Syst Biol. 2008 Feb 4;2:16. doi: 10.1186/1752-0509-2-16 (PMC2277374; doi:10.1186/1752-0509-2-16)
Supplement: Additional file 3 — Supplementary Table 3; Results for the weighted gene coexpression network analysis. [file 1752-0509-2-16-S3.XLS]

## Sheet: OutputStressNetwork_final.xls
ID	NAME	Module	Connectivity	kTotal	kWithin	kOut	kDiff	Annotation (Lookup from 2006-07-14) - for multiple identifier mappings only the annotation for the first identifier is shown, except in the case of the multi-line output option
254763_at	At4g13170	yellow	191.843	175.169	93.2263	81.9427	11.2837	60S ribosomal protein L13A (RPL13aC)
263691_at	At1g26880	yellow	188.189	171.384	107.057	64.327	42.7299	60S ribosomal protein L34 (RPL34A)
247267_at	At5g64140	yellow	181.488	165.939	104.468	61.4714	42.9964	RPS28__RPS28 (RIBOSOMAL PROTEIN S28); structural constituent of ribosome
246503_at	At5g16130	yellow	179.523	163.244	99.8718	63.3723	36.4995	40S ribosomal protein S7 (RPS7C)
254980_at	At4g10450	yellow	172.938	156.387	103.012	53.3745	49.6378	60S ribosomal protein L9 (RPL90D)
265671_at	At2g32060	yellow	172.086	156.257	101.044	55.2123	45.8322	40S ribosomal protein S12 (RPS12C)
247584_at	At5g60670	yellow	168.133	152.362	78.6508	73.7108	4.93998	60S ribosomal protein L12 (RPL12C)
251007_at	At5g02610	yellow	166.354	150.915	90.4404	60.4742	29.9661	60S ribosomal protein L35 (RPL35D)
258284_at	At3g16080	yellow	163.007	147.068	95.333	51.7345	43.5985	60S ribosomal protein L37 (RPL37C)
263372_at	At2g20450	yellow	162.287	145.233	93.7402	51.4926	42.2476	60S ribosomal protein L14 (RPL14A)
267174_at	At2g37600	yellow	162.066	148.404	77.3956	71.0083	6.38733	60S ribosomal protein L36 (RPL36A)
258900_at	At3g05590	yellow	161.823	148.86	88.6729	60.1876	28.4853	RPL18__RPL18 (RIBOSOMAL PROTEIN L18); structural constituent of ribosome
252294_at	At3g49010	yellow	161.237	145.058	101.42	43.6382	57.7814	BBC1_RSU2__ATBBC1 (breast basic conserved 1)
256144_at	At1g48630	yellow	160.739	141.11	89.7779	51.3322	38.4457	guanine nucleotide-binding family protein / activated protein kinase C receptor, putative / RACK, putative
266705_at	At2g19750	yellow	159.817	143.108	92.5474	50.5609	41.9866	40S ribosomal protein S30 (RPS30A)
250862_s_at	At2g04390	yellow	159.103	144.869	96.3942	48.4747	47.9195	40S ribosomal protein S17 (RPS17A)
247566_at	At5g61170	yellow	157.354	141.487	91.1197	50.3676	40.752	40S ribosomal protein S19 (RPS19C)
251486_at	At3g59540	yellow	155.638	141.663	87.5239	54.1387	33.3852	60S ribosomal protein L38 (RPL38B)
258521_at	At3g06680	yellow	155.179	141.359	88.8587	52.5001	36.3586	60S ribosomal protein L29 (RPL29B)
253728_at	At4g29410	yellow	154.737	140.282	91.5477	48.7344	42.8133	60S ribosomal protein L28 (RPL28C)
252297_at	At3g48930	yellow	154.475	139.446	92.4359	47.01	45.426	EMB1080__EMB1080 (EMBRYO DEFECTIVE 1080); structural constituent of ribosome
246265_at	At1g31860	yellow	154.304	138.951	72.9222	66.0289	6.89324	AT-IE_HISN2__AT-IE (Arabidopsis thaliana bifunctional HisI-HisE protein)
264438_at	At1g27400	yellow	154.063	138.627	75.253	63.3739	11.8791	60S ribosomal protein L17 (RPL17A)
247968_at	At5g56670	yellow	153.911	139.212	95.4558	43.7558	51.7	40S ribosomal protein S30 (RPS30C)
254831_at	At4g12600	yellow	153.837	138.3	87.6213	50.6785	36.9428	ribosomal protein L7Ae/L30e/S12e/Gadd45 family protein
256794_at	At3g22230	yellow	153.56	139.788	89.0319	50.7558	38.2761	60S ribosomal protein L27 (RPL27B)
245121_at	At2g47610	yellow	152.855	139.975	85.3524	54.623	30.7294	60S ribosomal protein L7A (RPL7aA)
251185_at	At3g62870	yellow	152.755	137.731	90.7571	46.9739	43.7832	60S ribosomal protein L7A (RPL7aB)
254981_at	At4g10480	yellow	152.594	134.379	94.5323	39.8467	54.6857	nascent polypeptide associated complex alpha chain protein, putative / alpha-NAC, putative
254617_s_at	At4g18730	yellow	151.234	136.431	79.5875	56.8439	22.7436	RPL16B__RPL16B (ribosomal protein L16B); structural constituent of ribosome
257906_at	At3g25520	yellow	150.924	137.616	91.1423	46.474	44.6682	ATL5__ATL5 (A. THALIANA RIBOSOMAL PROTEIN L5); structural constituent of ribosome
252413_at	At3g47370	yellow	150.397	135.07	85.0634	50.0065	35.0569	structural constituent of ribosome
260895_at	At1g29250	yellow	149.598	132.241	83.8349	48.4062	35.4287	nucleic acid binding
266210_at	At2g27530	yellow	149.58	135.801	84.458	51.3434	33.1145	60S ribosomal protein L10A (RPL10aB)
259112_at	At3g05560	yellow	148.163	131.505	81.64	49.8654	31.7745	structural constituent of ribosome
246379_s_at	At1g57660	yellow	147.356	133.701	80.0232	53.678	26.3452	60S ribosomal protein L21 (RPL21E)
252601_s_at	At3g45030	yellow	146.666	132.624	80.4993	52.1251	28.3743	40S ribosomal protein S20 (RPS20A)
263667_at	At1g04270	yellow	145.818	132.404	82.0546	50.3499	31.7047	RPS15__RPS15 (RIBOSOMAL PROTEIN S15); structural constituent of ribosome
253487_at	At4g31700	yellow	145.209	129.763	91.9718	37.791	54.1808	RPS6__RPS6 (RIBOSOMAL PROTEIN S6)
266980_at	At2g39390	yellow	144.639	127.955	84.3315	43.623	40.7085	60S ribosomal protein L35 (RPL35B)
255902_at	At1g17880	yellow	144.348	130.41	73.4348	56.9756	16.4592	nascent polypeptide-associated complex (NAC) domain-containing protein / BTF3b-like transcription factor, putative
247654_at	At5g59850	yellow	141.915	126.302	84.0768	42.2251	41.8517	40S ribosomal protein S15A (RPS15aF)
253482_at	At4g31985	yellow	141.894	129.621	75.7854	53.8359	21.9495	60S ribosomal protein L39 (RPL39C)
256065_at	At1g07070	yellow	141.391	125.812	59.58	66.2324	-6.6524	60S ribosomal protein L35a (RPL35aA)
261439_at	At1g28395	yellow	141.204	126.447	79.1227	47.3245	31.7983	similar to unknown protein [Arabidopsis thaliana] (TAIR:AT2G33847.2); similar to conserved hypothetical protein [Medicago truncatula] (GB:ABE89009.1)
266256_at	At2g27710	yellow	140.435	128.737	76.3944	52.3424	24.0521	60S acidic ribosomal protein P2 (RPP2B)
258837_at	At3g07110	yellow	139.545	125.322	80.3206	45.0009	35.3197	structural constituent of ribosome
247978_at	At5g56710	yellow	139.464	125.622	85.5196	40.1026	45.417	60S ribosomal protein L31 (RPL31C)
253291_at	At4g33865	yellow	139.221	126.69	83.2664	43.4232	39.8432	40S ribosomal protein S29 (RPS29C)
245355_at	At4g17390	yellow	139.012	125.142	62.7696	62.3725	0.397109	60S ribosomal protein L15 (RPL15B)
251355_at	At3g61100	yellow	138.663	123.137	68.7982	54.339	14.4592	similar to unknown protein [Arabidopsis thaliana] (TAIR:AT3G61090.1); contains InterPro domain Protein of unknown function DUF537; (InterPro:IPR007491)
258922_at	At3g10610	yellow	138.424	120.23	62.5263	57.7032	4.82304	40S ribosomal protein S17 (RPS17C)
247010_at	At5g67510	yellow	137.649	119.917	70.7837	49.1336	21.6502	60S ribosomal protein L26 (RPL26B)
249795_at	At5g23740	yellow	136.478	123.621	70.6355	52.9851	17.6504	RPS11-BETA__RPS11-BETA (RIBOSOMAL PROTEIN S11-BETA); structural constituent of ribosome
251938_at	At3g53430	yellow	135.891	122.525	75.4721	47.0524	28.4197	60S ribosomal protein L12 (RPL12B)
261362_s_at	At1g41880	yellow	135.531	119.538	79.6192	39.9184	39.7008	60S ribosomal protein L35a (RPL35aB)
262086_at	At1g56050	yellow	135.267	116.676	34.7058	81.9698	-47.2641	GTP-binding protein-related
246745_at	At5g27770	yellow	135.106	122.712	82.3718	40.3399	42.0318	60S ribosomal protein L22 (RPL22C)
258532_at	At3g06700	yellow	134.876	121.423	82.2316	39.1911	43.0405	structural constituent of ribosome
263212_at	At1g10510	yellow	134.318	119.63	40.1494	79.4801	-39.3307	EMB2004__EMB2004 (EMBRYO DEFECTIVE 2004); protein binding
267421_at	At2g35040	yellow	133.369	118.579	61.7124	56.8666	4.84576	AICARFT/IMPCHase bienzyme family protein
261232_at	At1g20220	yellow	131.768	120.087	50.4773	69.6095	-19.1321	nucleic acid binding
265210_at	At2g36620	yellow	131.627	118.263	74.2363	44.0271	30.2092	RPL24A__RPL24A (RIBOSOMAL PROTEIN L24); structural constituent of ribosome
258712_s_at	At3g09680	yellow	131.349	119.101	81.0668	38.0346	43.0322	40S ribosomal protein S23 (RPS23A)
245342_at	At4g16720	yellow	131.083	119.509	83.7629	35.7465	48.0164	60S ribosomal protein L15 (RPL15A)
255706_at	At4g00100	yellow	130.926	118.688	59.0541	59.6344	-0.580361	ATRPS13A_PFL2_RPS13__ATRPS13A (RIBOSOMAL PROTEIN S13A); structural constituent of ribosome
254049_at	At4g25740	yellow	130.729	117.271	56.3303	60.9408	-4.61045	structural constituent of ribosome
258410_at	At3g16780	yellow	130.7	115.218	66.6259	48.5919	18.034	60S ribosomal protein L19 (RPL19B)
251783_at	At3g55280	yellow	130.458	115.26	79.8574	35.4026	44.4548	60S ribosomal protein L23A (RPL23aB)
263585_at	At2g25210	yellow	130.231	118.94	81.2894	37.6508	43.6386	60S ribosomal protein L39 (RPL39A)
250667_at	At5g07090	yellow	129.851	118.116	72.7161	45.4003	27.3158	structural constituent of ribosome
260095_at	At1g73230	yellow	129.774	116.143	59.114	57.0293	2.08475	nascent polypeptide-associated complex (NAC) domain-containing protein
263289_at	At2g36170	yellow	128.837	115.672	82.6377	33.0343	49.6034	ubiquitin extension protein 2 (UBQ2) / 60S ribosomal protein L40 (RPL40A)
251341_at	At3g60770	yellow	128.547	115.53	73.3106	42.2194	31.0912	40S ribosomal protein S13 (RPS13A)
260538_at	At2g43460	yellow	128.441	115.899	67.9961	47.9028	20.0933	60S ribosomal protein L38 (RPL38A)
246307_at	At3g51800	yellow	127.785	111.333	74.2271	37.1059	37.1212	ATG2__ATG2 (G2p-related protein); metalloexopeptidase
264679_s_at	At1g09590	yellow	127.006	114.693	83.2978	31.3952	51.9026	60S ribosomal protein L21 (RPL21A)
265270_at	At2g42910	yellow	126.973	113.71	74.0587	39.6513	34.4074	ribose-phosphate pyrophosphokinase 4 / phosphoribosyl diphosphate synthetase 4 (PRS4)
245372_at	At4g15000	yellow	126.948	112.488	80.0479	32.4404	47.6076	60S ribosomal protein L27 (RPL27C)
260831_at	At1g06830	yellow	126.862	112.54	39.0873	73.4522	-34.3648	glutaredoxin family protein
261603_at	At1g49600	yellow	126.422	113.26	51.8021	61.4581	-9.656	ATRBP47A__ATRBP47A (ARABIDOPSIS THALIANA RNA-BINDING PROTEIN 47A); RNA binding
248747_at	At5g47930	yellow	126.331	113.15	86.2472	26.9032	59.3439	40S ribosomal protein S27 (RPS27D)
256862_at	At3g23940	yellow	125.665	110.724	52.7395	57.9843	-5.24477	dehydratase family
255856_at	At1g66940	yellow	125.649	111.106	32.5645	78.5411	-45.9766	protein kinase-related
252693_s_at	At3g43980	yellow	125.501	114.069	78.9344	35.1346	43.7998	40S ribosomal protein S29 (RPS29A)
254030_at	At4g25890	yellow	124.19	112.94	54.2093	58.7305	-4.52124	60S acidic ribosomal protein P3 (RPP3A)
267474_at	At2g02740	yellow	123.354	111.323	54.2131	57.1099	-2.89685	ATWHY3_PTAC11__ATWHY3/PTAC11 (A. THALIANA WHIRLY 3)
252055_at	At3g52580	yellow	122.845	111.632	77.3383	34.294	43.0443	40S ribosomal protein S14 (RPS14C)
257176_s_at	At3g23510	yellow	122.694	107.972	43.1149	64.8569	-21.742	cyclopropane fatty acid synthase, putative / CPA-FA synthase, putative
259096_at	At3g04840	yellow	122.098	106.297	66.0828	40.214	25.8688	40S ribosomal protein S3A (RPS3aA)
266981_at	At2g39460	yellow	121.61	110.877	78.1452	32.7323	45.4128	ATRPL23A_RPL23A__ATRPL23A (RIBOSOMAL PROTEIN L23A); RNA binding / structural constituent of ribosome
267007_at	At2g34480	yellow	121.538	110.044	61.4299	48.6144	12.8155	60S ribosomal protein L18A (RPL18aB)
266579_at	At2g23930	yellow	121.101	104.809	66.1712	38.6383	27.5329	SNRNP-G__SNRNP-G (PROBABLE SMALL NUCLEAR RIBONUCLEOPROTEIN G)
258365_s_at	At3g14390	yellow	120.47	106.725	65.215	41.51	23.705	diaminopimelate decarboxylase, putative / DAP carboxylase, putative
259347_at	At3g03920	yellow	120.392	105.263	68.3423	36.9202	31.4221	Gar1 RNA-binding region family protein
258155_at	At3g18130	yellow	120.37	100.727	62.402	38.3248	24.0773	guanine nucleotide-binding family protein / activated protein kinase C receptor (RACK1)
252287_at	At3g49080	yellow	120.353	105.979	64.9449	41.0339	23.9111	ribosomal protein S9 family protein
249466_at	At5g39740	yellow	120.281	109.811	72.1754	37.6355	34.5399	60S ribosomal protein L5 (RPL5B)
255789_at	At2g33370	yellow	120.105	107.624	71.5474	36.0771	35.4703	60S ribosomal protein L23 (RPL23B)
263665_at	At1g04480	yellow	119.955	101.112	54.1118	46.9998	7.11196	60S ribosomal protein L23 (RPL23A)
251409_at	At3g60245	yellow	119.266	105.255	73.3941	31.8606	41.5336	60S ribosomal protein L37a (RPL37aC)
254012_at	At4g26230	yellow	118.854	105.809	64.7445	41.0647	23.6798	60S ribosomal protein L31 (RPL31B)
259239_at	At3g11510	yellow	117.919	105.387	71.3436	34.0431	37.3005	40S ribosomal protein S14 (RPS14B)
249945_at	At5g22440	yellow	117.657	106.174	70.5436	35.6299	34.9137	60S ribosomal protein L10A (RPL10aC)
248854_at	At5g46580	yellow	116.262	99.2919	33.7176	65.5744	-31.8568	pentatricopeptide (PPR) repeat-containing protein
262594_at	At1g15250	yellow	116.249	102.329	53.4119	48.9167	4.49519	60S ribosomal protein L37 (RPL37A)
251740_at	At3g56070	yellow	115.629	97.3372	55.3146	42.0227	13.2919	ROC2__ROC2 (rotamase CyP 2)
262841_at	At1g14810	yellow	115.591	101.022	61.342	39.6797	21.6623	semialdehyde dehydrogenase family protein
260497_at	At2g41840	yellow	115.007	103.792	62.7012	41.0903	21.6109	40S ribosomal protein S2 (RPS2C)
256797_at	At3g18600	yellow	114.643	97.8614	56.343	41.5183	14.8247	DEAD/DEAH box helicase, putative
251599_at	At3g57610	yellow	114.326	101.877	65.8446	36.0324	29.8122	ATPURA__adenylosuccinate synthetase (ADSS)
259612_at	At1g52300	yellow	114.162	101.954	69.5085	32.4451	37.0633	60S ribosomal protein L37 (RPL37B)
250546_at	At5g08180	yellow	114.023	99.338	67.6524	31.6857	35.9667	ribosomal protein L7Ae/L30e/S12e/Gadd45 family protein
258296_at	At3g23390	yellow	113.934	100.649	64.7021	35.9473	28.7547	60S ribosomal protein L36a/L44 (RPL36aA)
248473_at	At5g50810	yellow	113.909	98.7019	63.5154	35.1865	28.3289	TIM8__TIM8 (Arabidopsis thaliana translocase inner membrane subunit 8); protein translocase
251921_at	At3g53890	yellow	113.845	101.807	69.6612	32.1454	37.5158	40S ribosomal protein S21 (RPS21B)
249901_at	At5g22650	yellow	113.042	96.2756	62.5405	33.7351	28.8054	HD2B_HD2_HDA4_HDT02_HDT2__HD2B (HISTONE DEACETYLASE 2B)
255657_at	At4g00810	yellow	112.835	100.353	44.3807	55.9723	-11.5916	60S acidic ribosomal protein P1 (RPP1B)
263435_at	At2g28600	yellow	112.73	98.0164	53.2514	44.765	8.48644	ATP binding / ATP-dependent helicase/ nucleic acid binding
255977_at	At1g34030	yellow	111.616	98.256	63.6523	34.6036	29.0487	40S ribosomal protein S18 (RPS18B)
247815_at	At5g58420	yellow	111.273	98.2268	65.2554	32.9714	32.284	40S ribosomal protein S4 (RPS4D)
246070_at	At5g20160	yellow	111.259	92.3455	46.9544	45.3911	1.56333	ribosomal protein L7Ae/L30e/S12e/Gadd45 family protein
250895_at	At5g03850	yellow	110.627	100.143	69.2182	30.9246	38.2936	40S ribosomal protein S28 (RPS28B)
254080_at	At4g25630	yellow	110.497	94.7982	60.5576	34.2406	26.317	FIB2__FIB2 (FIBRILLARIN 2)
255749_at	At1g31970	yellow	109.549	96.1023	57.2325	38.8698	18.3628	DEAD/DEAH box helicase, putative
251737_at	At3g56340	yellow	108.647	96.0152	50.6088	45.4063	5.20249	40S ribosomal protein S26 (RPS26C)
260157_at	At1g52930	yellow	108.459	93.1315	54.926	38.2055	16.7206	brix domain-containing protein
250973_at	At5g02870	yellow	107.819	91.3308	59.9343	31.3965	28.5377	60S ribosomal protein L4/L1 (RPL4D)
261694_at	At1g08360	yellow	107.033	94.9204	67.6739	27.2465	40.4275	60S ribosomal protein L10A (RPL10aA)
252625_at	At3g44750	yellow	106.594	91.3779	52.774	38.6039	14.1701	HD2A_HDA3_HDT1__HD2A (HISTONE DEACETYLASE 2A); nucleic acid binding / zinc ion binding
245639_at	At1g25260	yellow	105.942	90.9918	56.8544	34.1374	22.717	acidic ribosomal protein P0-related
256978_at	At3g21110	yellow	105.936	90.666	43.1205	47.5456	-4.42511	ATPURC_PUR7_PURC__PUR7 (purin 7); phosphoribosylaminoimidazolesuccinocarboxamide synthase
245118_at	At2g41680	yellow	105.72	95.5497	25.4278	70.1218	-44.694	thioredoxin reductase, putative / NADPH-dependent thioredoxin reductase, putative
260343_at	At1g69200	yellow	104.979	91.1451	41.3407	49.8044	-8.46377	pfkB-type carbohydrate kinase family protein
267349_at	At2g40008	yellow	104.965	94.2535	36.9021	57.3514	-20.4492	60S acidic ribosomal protein P0 (RPP0A)
260258_at	At1g74270	yellow	104.212	93.0382	64.6091	28.4291	36.1801	60S ribosomal protein L35a (RPL35aC)
263973_at	At2g42740	yellow	103.976	92.8944	52.3477	40.5467	11.8011	RPL16A__RPL16A (ribosomal protein large subunit 16A); structural constituent of ribosome
245886_at	At5g09510	yellow	103.209	91.5733	68.9513	22.622	46.3293	40S ribosomal protein S15 (RPS15D)
265805_s_at	At2g18020	yellow	102.197	85.9047	56.8855	29.0191	27.8664	EMB2296__EMB2296 (EMBRYO DEFECTIVE 2296); structural constituent of ribosome
264233_at	At1g67430	yellow	101.804	89.3287	65.1644	24.1643	41	60S ribosomal protein L17 (RPL17B)
254137_at	At4g24930	yellow	101.792	91.9834	31.7437	60.2396	-28.4959	thylakoid lumenal 17.9 kDa protein, chloroplast
252235_at	At3g49910	yellow	101.632	89.9309	67.901	22.0299	45.8711	60S ribosomal protein L26 (RPL26A)
261328_at	At1g44835	yellow	101.629	89.5152	44.979	44.5362	0.442833	YbaK/prolyl-tRNA synthetase family protein
265963_s_at	At2g37270	yellow	101.545	89.4564	65.4407	24.0157	41.4249	ATRPS5B__ATRPS5B (RIBOSOMAL PROTEIN 5B); structural constituent of ribosome
251552_at	At3g58700	yellow	101.433	89.6873	62.3774	27.3099	35.0674	60S ribosomal protein L11 (RPL11B)
245841_s_at	At1g58380	yellow	99.7202	84.4871	62.4876	21.9995	40.4881	XW6__XW6; structural constituent of ribosome
264803_at	At1g08580	yellow	99.0444	82.522	48.2739	34.2481	14.0258	similar to Pm52 [Prunus mume] (GB:BAE48663.1)
248797_at	At5g47210	yellow	99.0225	85.1052	51.2724	33.8329	17.4395	nuclear RNA-binding protein, putative
261911_at	At1g80750	yellow	98.3736	82.7943	44.4145	38.3799	6.03457	60S ribosomal protein L7 (RPL7A)
248903_at	At5g46290	yellow	97.0601	81.2103	19.6881	61.5223	-41.8342	KAS I__KAS I (3-KETOACYL-ACYL CARRIER PROTEIN SYNTHASE I); fatty-acid synthase
245949_at	At5g19510	yellow	96.979	85.9362	53.5582	32.378	21.1803	elongation factor 1B alpha-subunit 2 (eEF1Balpha2)
247900_at	At5g57290	yellow	96.9758	86.3306	57.4015	28.9291	28.4724	60S acidic ribosomal protein P3 (RPP3B)
264327_at	At1g04170	yellow	96.9378	82.8686	54.3551	28.5135	25.8416	EIF2 GAMMA__EIF2 GAMMA (eukaryotic translation initiation factor 2 gamma subunit); translation factor, nucleic acid binding
266699_at	At2g19730	yellow	96.5633	87.6108	54.9064	32.7044	22.2019	60S ribosomal protein L28 (RPL28A)
246003_at	At5g20720	yellow	96.547	80.0575	35.1395	44.918	-9.77853	CPN20_ATCPN21_CHCPN10_CPN10_CPN21__CPN20 (CHAPERONIN 20); calmodulin binding
262094_at	At1g56110	yellow	96.0555	81.2108	45.9967	35.2141	10.7827	NOP56__NOP56 (ARABIDOPSIS HOMOLOG OF NUCLEOLAR PROTEIN NOP56)
255776_at	At1g18540	yellow	96.0211	84.4838	52.0169	32.4669	19.5501	60S ribosomal protein L6 (RPL6A)
256253_at	At3g11250	yellow	95.2475	84.8578	57.535	27.3228	30.2122	60S acidic ribosomal protein P0 (RPP0C)
248362_at	At5g52470	yellow	95.0997	83.095	52.1791	30.9159	21.2631	FIB1_ATFBR1_ATFIB1_FBR1_SKIP7__FIB1 (FIBRILLARIN 1)
255053_at	At4g09730	yellow	95.0559	81.3248	27.3731	53.9517	-26.5787	DEAD/DEAH box helicase, putative
262573_at	At1g15390	yellow	94.8959	83.6166	49.0977	34.5189	14.5789	PDF1A__PDF1A (PEPTIDE DEFORMYLASE 1A); peptide deformylase
259069_at	At3g11710	yellow	94.8702	77.3135	44.2308	33.0827	11.1481	lysyl-tRNA synthetase, putative / lysine--tRNA ligase, putative
250421_at	At5g11270	yellow	94.6763	78.4134	17.2164	61.1969	-43.9805	OCP3__OCP3 (OVEREXPRESSOR OF CATIONIC PEROXIDASE 3)
262880_at	At1g64880	yellow	94.214	74.9592	43.5489	31.4103	12.1385	ribosomal protein S5 family protein
264203_at	At1g22780	yellow	93.9362	84.5298	54.6033	29.9265	24.6768	PFL_RPS18A__PFL (POINTED FIRST LEAVES); structural constituent of ribosome
263679_at	At1g59990	yellow	93.7064	80.7475	33.1026	47.6449	-14.5422	DEAD/DEAH box helicase, putative (RH22)
248582_at	At5g49910	yellow	93.2527	75.7865	27.4011	48.3854	-20.9843	cpHSC70-2_HSC70-7__cpHSC70-2 (HEAT SHOCK PROTEIN 70-7); ATP binding / unfolded protein binding
253233_at	At4g34290	yellow	93.1451	80.164	21.8291	58.3349	-36.5058	SWIB complex BAF60b domain-containing protein
251997_at	At3g53020	yellow	93.1295	82.0998	65.2746	16.8252	48.4495	RPL24B_STV1_RPL24__STV1 (SHORT VALVE1); structural constituent of ribosome
265940_at	At2g19480	yellow	92.8566	74.9964	42.4485	32.5479	9.90066	NAP1;2__NAP1;2 (NUCLEOSOME ASSEMBLY PROTEIN1;2)
245387_at	At4g17520	yellow	92.4114	81.9524	56.3807	25.5717	30.809	nuclear RNA-binding protein, putative
266822_at	At2g44860	yellow	92.3746	69.9693	31.4018	38.5675	-7.16574	60S ribosomal protein L24, putative
262117_at	At1g02780	yellow	91.8259	79.4343	61.9278	17.5064	44.4214	EMB2386__EMB2386 (EMBRYO DEFECTIVE 2386); structural constituent of ribosome
248768_at	At5g47700	yellow	91.7713	83.0317	45.5117	37.52	7.99177	60S acidic ribosomal protein P1 (RPP1C)
245106_at	At2g41650	yellow	91.4966	77.236	52.2638	24.9722	27.2916	unknown protein
252643_at	At3g44590	yellow	91.4076	80.7287	53.7565	26.9722	26.7843	60S acidic ribosomal protein P2 (RPP2D)
250484_at	At5g10240	yellow	91.325	77.5547	29.6628	47.8919	-18.2291	ASN3__ASN3 (ASPARAGINE SYNTHETASE 3); asparagine synthase (glutamine-hydrolyzing)
262985_s_at	At1g23290	yellow	91.0559	78.1725	56.5222	21.6503	34.8718	RPL27AB_RPL27A__RPL27A (RIBOSOMAL PROTEIN L27A); structural constituent of ribosome
262402_at	At1g49410	yellow	90.7475	73.8199	52.1633	21.6566	30.5066	TOM6__TOM6 (TRANSLOCASE OF THE OUTER MITOCHONDRIAL MEMBRANE 6)
258034_at	At3g21300	yellow	90.3858	77.6599	39.6176	38.0423	1.57535	RNA methyltransferase family protein
261490_at	At1g14320	yellow	90.0754	73.9501	52.2506	21.6995	30.5511	60S ribosomal protein L10 (RPL10A) / Wilm's tumor suppressor protein-related
247923_at	At5g57490	yellow	89.7615	78.1592	21.4463	56.7129	-35.2667	porin, putative
265736_at	At2g01250	yellow	89.7013	75.2397	54.059	21.1807	32.8783	60S ribosomal protein L7 (RPL7B)
251638_at	At3g57490	yellow	89.3144	75.923	46.2241	29.6989	16.5252	40S ribosomal protein S2 (RPS2D)
251830_at	At3g55010	yellow	88.8586	75.4159	48.941	26.4749	22.4661	ATPURM_PUR5__phosphoribosylformylglycinamidine cyclo-ligase, chloroplast / phosphoribosyl-aminoimidazole synthetase / AIR synthase (PUR5)
263549_at	At2g21650	yellow	88.5283	79.7392	23.9242	55.815	-31.8909	MEE3__MEE3 (maternal effect embryo arrest 3); DNA binding / transcription factor
260615_at	At1g53240	yellow	88.4606	74.1341	23.5957	50.5385	-26.9428	malate dehydrogenase (NAD), mitochondrial
266768_s_at	At2g47110	yellow	87.9151	78.0276	60.5301	17.4975	43.0326	UBQ6__UBQ6 (ubiquitin 6); protein binding
250440_at	At5g10360	yellow	87.6823	77.0314	54.451	22.5804	31.8705	EMB3010__EMB3010 (EMBRYO DEFECTIVE 3010); structural constituent of ribosome
263286_at	At2g36160	yellow	87.4285	76.0937	50.0157	26.078	23.9377	40S ribosomal protein S14 (RPS14A)
260426_at	At1g72370	yellow	87.1653	75.224	54.4282	20.7958	33.6324	P40_RPSAA__P40 (40S ribosomal protein SA); structural constituent of ribosome
258486_at	At3g02560	yellow	86.7754	78.1952	45.3396	32.8555	12.4841	40S ribosomal protein S7 (RPS7B)
246294_at	At3g56910	yellow	86.7357	74.3457	16.6637	57.682	-41.0183	PSRP5__PSRP5 (PLASTID-SPECIFIC 50S RIBOSOMAL PROTEIN 5)
264675_at	At1g09830	yellow	86.4057	70.7556	35.1696	35.586	-0.416361	phosphoribosylamine--glycine ligase (PUR2)
248614_at	At5g49560	yellow	86.0427	76.9262	44.3213	32.6049	11.7165	similar to unknown protein [Arabidopsis thaliana] (TAIR:AT3G50850.1); similar to hypothetical protein [Neurospora crassa OR74A] (GB:XP_965011.1); similar to conserved hypothetical protein [Neurospora crassa] (GB:CAE76456.1); similar to Os07g0569500 [Oryza sativa (japonica cultivar-group)] (GB:NP_001060038.1); contains domain no description (G3D.3.40.50.150); contains domain S-adenosyl-L-methionin…
258715_at	At3g09630	yellow	85.846	71.8349	46.5477	25.2872	21.2605	structural constituent of ribosome
255685_s_at	At4g00600	yellow	85.7878	70.7347	37.152	33.5827	3.56933	tetrahydrofolate dehydrogenase/cyclohydrolase, putative
250538_at	At5g08620	yellow	85.6721	70.8851	49.2177	21.6674	27.5504	DEAD box RNA helicase (RH25)
251926_at	At3g53740	yellow	85.4957	73.8234	46.7225	27.1008	19.6217	60S ribosomal protein L36 (RPL36B)
249700_at	At5g35530	yellow	85.3724	74.1743	45.1372	29.0371	16.1001	40S ribosomal protein S3 (RPS3C)
260369_at	At1g69620	yellow	84.622	74.61	55.1532	19.4569	35.6963	RPL34__RPL34 (RIBOSOMAL PROTEIN L34); structural constituent of ribosome
264069_at	At2g28000	yellow	84.5137	68.097	23.7221	44.375	-20.6529	CPN60A_SLP__CPN60A (chloroplast / 60 kDa chaperonin alpha subunit); ATP binding / protein binding / unfolded protein binding
246758_at	At5g27850	yellow	84.3713	73.7888	53.9443	19.8445	34.0997	60S ribosomal protein L18 (RPL18C)
260481_at	At1g10960	yellow	84.3197	65.9934	8.97692	57.0165	-48.0396	ATFD1__ATFD1 (FERREDOXIN 1); electron carrier/ iron ion binding
256000_at	At1g29880	yellow	83.7935	70.0172	37.1823	32.8349	4.34741	glycyl-tRNA synthetase / glycine--tRNA ligase
250898_at	At5g03300	yellow	83.188	66.3411	37.3568	28.9843	8.37244	ADK2__ADK2 (ADENOSINE KINASE 2); kinase
263400_s_at	At2g31610	yellow	82.6831	73.745	49.5766	24.1684	25.4082	40S ribosomal protein S3 (RPS3A)
261789_at	At1g15930	yellow	82.4271	74.072	43.3201	30.752	12.5681	40S ribosomal protein S12 (RPS12A)
266687_at	At2g19670	yellow	81.8231	69.0959	45.8862	23.2097	22.6764	protein arginine N-methyltransferase, putative
263209_at	At1g10522	yellow	81.6916	69.7561	26.2054	43.5507	-17.3454	similar to conserved hypothetical protein [Medicago truncatula] (GB:ABE91480.1); similar to Os09g0382400 [Oryza sativa (japonica cultivar-group)] (GB:NP_001063064.1)
260390_at	At1g73940	yellow	81.5977	68.9287	43.2331	25.6956	17.5376	similar to unknown protein [Arabidopsis thaliana] (TAIR:AT5G49410.2); similar to Os08g0360000 [Oryza sativa (japonica cultivar-group)] (GB:NP_001061634.1); similar to Os03g0852500 [Oryza sativa (japonica cultivar-group)] (GB:NP_001051924.1)
252479_at	At3g46560	yellow	81.2335	68.4629	49.847	18.6159	31.231	EMB2474_TIM9__TIM9 (EMBRYO DEFECTIVE 2474); protein translocase
249712_at	At5g35620	yellow	81.0757	66.1909	39.3621	26.8287	12.5334	LSP1_EIF(ISO)4E_LSP__LSP1 (LOSS OF SUSCEPTIBILITY TO POTYVIRUSES); RNA binding / translation initiation factor
258816_at	At3g03960	yellow	80.874	67.5934	41.4754	26.118	15.3574	chaperonin, putative
258534_at	At3g06730	yellow	80.5185	68.8754	20.6434	48.232	-27.5885	thioredoxin family protein
267507_at	At2g45710	yellow	80.3538	67.6805	47.9203	19.7602	28.16	40S ribosomal protein S27 (RPS27A)
249076_at	At5g43970	yellow	80.2758	66.6566	49.9581	16.6985	33.2596	TOM9-2_TOM22-V__TOM22-V (TRANSLOCASE OUTER MITOCHONDRIAL MEMBRANE 22-V)
258505_at	At3g06530	yellow	80.1548	64.1992	28.495	35.7042	-7.20912	BAP28-related
253234_at	At4g34265	yellow	79.7403	72.1273	34.5346	37.5926	-3.058	similar to unknown protein [Arabidopsis thaliana] (TAIR:AT2G15000.5)
258243_at	At3g27740	yellow	79.337	65.0477	46.1741	18.8736	27.3004	CARA__CARA (CARBAMOYL PHOSPHATE SYNTHETASE A)
253668_at	At4g30220	yellow	78.8569	67.1749	45.3958	21.7791	23.6168	RUXF__small nuclear ribonucleoprotein F, putative / snRNP-F, putative / Sm protein F, putative
254004_at	At4g26300	yellow	78.7361	68.1089	37.5757	30.5332	7.04257	EMB1027__EMB1027 (EMBRYO DEFECTIVE 1027); ATP binding / arginine-tRNA ligase
267034_at	At2g38310	yellow	78.5731	62.2222	15.0817	47.1406	-32.0589	similar to unknown protein [Arabidopsis thaliana] (TAIR:AT5G05440.1); similar to hypothetical protein [Nicotiana tabacum] (GB:CAI84653.1); contains InterPro domain Bet v I allergen; (InterPro:IPR000916)
263686_at	At1g26910	yellow	78.2931	67.3192	34.1026	33.2166	0.885953	60S ribosomal protein L10 (RPL10B)
260683_at	At1g17560	yellow	78.2586	65.888	35.8993	29.9886	5.91074	HLL__HLL (HUELLENLOS); structural constituent of ribosome
251628_at	At3g57290	yellow	78.2447	65.3672	35.5235	29.8437	5.67978	EIF3E_ATINT6_INT6_INT-6_TIF3E1__EIF3E (eukaryotic translation initiation factor 3E)
246303_at	At3g51870	yellow	78.0309	67.7178	17.3298	50.388	-33.0581	mitochondrial substrate carrier family protein
245311_at	At4g14320	yellow	77.9906	70.3245	47.7781	22.5463	25.2318	60S ribosomal protein L36a/L44 (RPL36aB)
254655_s_at	At4g18100	yellow	77.8151	65.9816	46.9874	18.9942	27.9932	60S ribosomal protein L32 (RPL32A)
265445_at	At2g37190	yellow	77.6498	70.5994	49.9066	20.6928	29.2138	60S ribosomal protein L12 (RPL12A)
258884_at	At3g10050	yellow	77.3828	64.536	33.6319	30.9041	2.72779	OMR1__OMR1 (L-O-METHYLTHREONINE RESISTANT 1); threonine ammonia-lyase
254798_at	At4g13050	yellow	77.1686	66.4526	14.4494	52.0031	-37.5537	acyl-(acyl carrier protein) thioesterase, putative / acyl-ACP thioesterase, putative / oleoyl-(acyl-carrier protein) hydrolase, putative / S-acyl fatty acid synthase thioesterase, putative
253598_at	At4g30800	yellow	76.3404	60.935	34.581	26.3539	8.22711	40S ribosomal protein S11 (RPS11B)
267151_at	At2g30970	yellow	76.3075	66.5355	26.1242	40.4113	-14.2871	ASP1__ASP1 (ASPARTATE AMINOTRANSFERASE 1)
265958_at	At2g37250	yellow	76.0054	63.6402	28.3777	35.2624	-6.88472	ADK__ADK/ATPADK1 (ADENOSINE KINASE); nucleotide kinase
250074_at	At5g17310	yellow	75.9947	57.7105	4.80027	52.9102	-48.1099	UTP--glucose-1-phosphate uridylyltransferase, putative / UDP-glucose pyrophosphorylase, putative / UGPase, putative
251285_at	At3g61770	yellow	75.7737	66.158	11.5558	54.6022	-43.0464	similar to unknown protein [Arabidopsis thaliana] (TAIR:AT1G67600.1); similar to Os05g0534100 [Oryza sativa (japonica cultivar-group)] (GB:NP_001056147.1); similar to hypothetical protein DSY2350 [Desulfitobacterium hafniense Y51] (GB:YP_518583.1); contains InterPro domain Acid phosphatase/vanadium-dependent haloperoxidase; (InterPro:IPR008934); contains InterPro domain Acid phosphatase/vanadium-…
250762_at	At5g05990	yellow	75.6892	58.3119	37.166	21.1459	16.0201	mitochondrial glycoprotein family protein / MAM33 family protein
253921_at	At4g26900	yellow	75.6431	65.399	33.1935	32.2054	0.988141	AT-HF_HISHF__AT-HF (Arabidopsis thaliana HisF protein)
267162_s_at	At2g05140	yellow	75.0989	61.5238	32.2697	29.2541	3.01556	phosphoribosylaminoimidazole carboxylase family protein / AIR carboxylase family protein
263864_at	At2g04530	yellow	74.989	65.2291	35.9258	29.3033	6.62242	CPZ__CPZ
265076_at	At1g55490	yellow	74.8182	62.9059	25.7784	37.1275	-11.3491	CPN60B_LEN1__CPN60B (CHAPERONIN 60 BETA); ATP binding / protein binding / unfolded protein binding
246068_at	At5g20290	yellow	74.6563	65.234	47.4868	17.7472	29.7397	40S ribosomal protein S8 (RPS8A)
267044_at	At2g34357	yellow	74.3402	59.1396	24.3831	34.7566	-10.3735	binding
263483_at	At2g04030	yellow	74.0518	54.8882	15.3051	39.5831	-24.278	EMB1956_CR88__CR88 (EMBRYO DEFECTIVE 1956); ATP binding
247235_at	At5g64580	yellow	73.6751	61.2271	15.6374	45.5896	-29.9522	AAA-type ATPase family protein
246152_at	At5g20040	yellow	73.2083	64.349	22.6006	41.7483	-19.1477	ATIPT9__ATIPT9 (Arabidopsis thaliana isopentenyltransferase 9); ATP binding / tRNA isopentenyltransferase
259311_at	At3g05060	yellow	73.0748	60.7376	31.9741	28.7635	3.21056	SAR DNA-binding protein, putative
249310_at	At5g41520	yellow	72.898	64.1063	40.3018	23.8045	16.4973	40S ribosomal protein S10 (RPS10B)
250403_at	At5g10920	yellow	72.8549	63.8536	21.6486	42.205	-20.5564	argininosuccinate lyase, putative / arginosuccinase, putative
264357_at	At1g03360	yellow	72.2498	52.5197	17.5334	34.9863	-17.453	ATRRP4__ATRRP4; exonuclease
259138_s_at	At3g10270	yellow	72.2034	60.5977	15.3778	45.2199	-29.8422	DNA topoisomerase, ATP-hydrolyzing, putative / DNA topoisomerase II, putative / DNA gyrase, putative
251098_at	At5g01650	yellow	71.7676	61.8195	22.4588	39.3608	-16.902	macrophage migration inhibitory factor family protein / MIF family protein
256143_at	At1g48830	yellow	71.6258	63.2268	46.0614	17.1655	28.8959	40S ribosomal protein S7 (RPS7A)
252325_at	At3g48560	yellow	71.2958	60.6526	12.0059	48.6467	-36.6408	CSR1_AHAS_ALS_IMR1_TZP5__CSR1 (CHLORSULFURON/IMIDAZOLINONE RESISTANT 1)
257753_at	At3g18740	yellow	70.9878	62.1132	48.9557	13.1575	35.7982	60S ribosomal protein L30 (RPL30C)
253715_at	At4g29390	yellow	70.6702	61.3236	50.2364	11.0872	39.1493	40S ribosomal protein S30 (RPS30B)
249874_at	At5g23070	yellow	70.6605	59.3412	38.722	20.6192	18.1028	thymidine kinase, putative
255344_s_at	At4g04540	yellow	70.3382	56.5011	23.5059	32.9952	-9.48935	protein kinase family protein
263236_at	At1g10470	yellow	70.2419	61.6909	14.4898	47.2011	-32.7113	ARR4_ATRR1_IBC7_MEE7__ARR4 (RESPONSE REGULATOR 4); transcription regulator/ two-component response regulator
263519_at	At2g21580	yellow	70.1957	59.2727	37.1018	22.1709	14.9309	structural constituent of ribosome
263251_at	At2g31410	yellow	70.159	54.4693	25.9201	28.5492	-2.62909	similar to Os02g0595400 [Oryza sativa (japonica cultivar-group)] (GB:NP_001047313.1); similar to unnamed protein product [Ostreococcus tauri] (GB:CAL53709.1)
253917_at	At4g27380	yellow	69.8331	58.1963	34.7656	23.4308	11.3348	similar to hypothetical protein MtrDRAFT_AC126013g5v1 [Medicago truncatula] (GB:ABE84236.1)
251536_at	At3g58610	yellow	69.8003	60.9185	36.303	24.6155	11.6875	ketol-acid reductoisomerase
260815_at	At1g06950	yellow	69.2238	57.9863	27.5696	30.4167	-2.84704	ATTIC110_TIC110__ATTIC110/TIC110 (TRANSLOCON AT THE INNER ENVELOPE MEMBRANE OF CHLOROPLASTS 110)
251264_at	At3g62120	yellow	69.0529	59.2141	36.1667	23.0473	13.1194	tRNA synthetase class II (G, H, P and S) family protein
253201_at	At4g34620	yellow	68.9524	59.9292	26.5162	33.413	-6.89685	SSR16__SSR16 (ribosomal protein S16); structural constituent of ribosome
258310_at	At3g26744	yellow	68.811	61.6153	22.619	38.9963	-16.3772	ICE1__ICE1 (INDUCER OF CBF EXPRESSION 1); DNA binding
249830_at	At5g23300	yellow	68.4406	55.2114	28.7483	26.463	2.28529	PYRD__PYRD (PYRIMIDINE D); dihydroorotate dehydrogenase
266264_at	At2g27775	yellow	68.382	52.8759	26.5887	26.2872	0.30142	similar to binding [Arabidopsis thaliana] (TAIR:AT2G27800.1)
255885_at	At1g20330	yellow	67.9794	58.2156	10.1502	48.0655	-37.9153	SMT2_CVP1_FRL1__SMT2 (STEROL METHYLTRANSFERASE 2)
263371_at	At2g20490	yellow	67.6778	54.2856	29.1254	25.1602	3.96513	EDA27_NOP10__EDA27/NOP10 (embryo sac development arrest 27); RNA binding
258569_at	At3g04400	yellow	67.5986	60.3214	40.703	19.6184	21.0846	EMB2171__EMB2171 (EMBRYO DEFECTIVE 2171); structural constituent of ribosome
259090_at	At3g04920	yellow	67.3069	57.1228	33.5043	23.6185	9.88572	40S ribosomal protein S24 (RPS24A)
247996_at	At5g56170	yellow	66.9071	51.9023	10.4658	41.4365	-30.9707	similar to unknown protein [Arabidopsis thaliana] (TAIR:AT2G20700.1); similar to GPI-anchored protein [Vigna radiata] (GB:BAA34247.1)
256675_at	At3g52170	yellow	66.6071	54.9051	37.925	16.9801	20.9449	DNA binding
259006_at	At3g09200	yellow	66.5214	56.8468	38.3654	18.4814	19.8839	60S acidic ribosomal protein P0 (RPP0B)
256628_at	At3g20000	yellow	66.281	52.1298	27.8083	24.3215	3.48686	TOM40__TOM40 (translocase of the outer mitochondrial membrane 40); voltage-gated ion-selective channel
251241_s_at	At3g62460	yellow	65.8202	56.9601	26.4798	30.4802	-4.00039	similar to PBS lyase HEAT-like repeat-containing protein [Arabidopsis thaliana] (TAIR:AT3G62530.1); similar to 80C09_3 [Brassica rapa subsp. pekinensis] (GB:AAZ41814.1); similar to Os07g0637200 [Oryza sativa (japonica cultivar-group)] (GB:NP_001060400.1); contains InterPro domain Protein of unknown function DUF537; (InterPro:IPR007491)
259727_at	At1g60950	yellow	65.7848	56.9425	14.8875	42.0551	-27.1676	ATFD2_FED A__FED A (FERREDOXIN 2); electron carrier/ iron ion binding
259013_at	At3g07430	yellow	65.0808	55.8551	33.9636	21.8915	12.0721	EMB1990__EMB1990 (EMBRYO DEFECTIVE 1990)
258709_at	At3g09500	yellow	64.6052	54.5955	32.3271	22.2683	10.0588	60S ribosomal protein L35 (RPL35A)
257141_at	At3g28900	yellow	64.345	52.2059	25.2737	26.9322	-1.65854	60S ribosomal protein L34 (RPL34C)
261636_at	At1g50110	yellow	64.1374	55.1577	18.7768	36.381	-17.6042	branched-chain amino acid aminotransferase 6 / branched-chain amino acid transaminase 6 (BCAT6)
263802_at	At2g40430	yellow	63.9668	48.7453	23.531	25.2143	-1.6833	Identical to Protein At2g40430 [Arabidopsis Thaliana] (GB:O22892;GB:Q93XZ8); similar to Os05g0144200 [Oryza sativa (japonica cultivar-group)] (GB:NP_001054623.1); similar to unknown protein [Oryza sativa (japonica cultivar-group)] (GB:AAU90201.1); contains InterPro domain P60-like; (InterPro:IPR011687)
261416_at	At1g07770	yellow	63.4128	56.3287	38.833	17.4957	21.3372	RPS15A__RPS15A (RIBOSOMAL PROTEIN S15A); structural constituent of ribosome
246445_at	At5g17630	yellow	63.3378	48.4697	9.79517	38.6745	-28.8794	glucose-6-phosphate/phosphate translocator, putative
245164_at	At2g33210	yellow	63.3095	50.0472	21.089	28.9582	-7.86925	chaperonin, putative
266801_at	At2g22870	yellow	62.928	44.9674	15.2653	29.7021	-14.4367	EMB2001__EMB2001 (EMBRYO DEFECTIVE 2001); GTP binding
258039_at	At3g21200	yellow	62.8845	51.9088	12.3417	39.5671	-27.2254	similar to hypothetical protein MtrDRAFT_AC151668g4v1 [Medicago truncatula] (GB:ABE87200.1); contains InterPro domain FMN-binding split barrel; (InterPro:IPR009002)
250270_at	At5g12980	yellow	62.8485	55.2688	18.7126	36.5561	-17.8435	rcd1-like cell differentiation protein, putative
256983_at	At3g13470	yellow	62.8192	44.434	12.214	32.22	-20.006	chaperonin, putative
251807_at	At3g55400	yellow	62.6068	52.8434	28.8446	23.9988	4.84585	OVA1__OVA1 (OVULE ABORTION 1)
253202_at	At4g34555	yellow	62.4933	54.5361	29.6498	24.8864	4.76342	40S ribosomal protein S25, putative
246202_at	At4g37040	yellow	62.4808	50.877	15.2749	35.6021	-20.3272	MAP1D__MAP1D (METHIONINE AMINOPEPTIDASE 1D); metalloexopeptidase
245941_at	At5g19820	yellow	62.4432	50.407	18.2862	32.1208	-13.8346	EMB2734__EMB2734 (EMBRYO DEFECTIVE 2734); lyase
261578_at	At1g01100	yellow	62.0085	54.0448	30.4063	23.6384	6.76789	60S acidic ribosomal protein P1 (RPP1A)
263179_at	At1g05710	yellow	61.9211	47.757	17.896	29.861	-11.9651	ethylene-responsive protein, putative
260294_at	At1g63660	yellow	61.832	49.4182	33.1918	16.2264	16.9653	GMP synthase (glutamine-hydrolyzing), putative / glutamine amidotransferase, putative
251357_at	At3g61110	yellow	61.8295	54.5569	35.9551	18.6018	17.3533	ARS27A__ARS27A (ARABIDOPSIS RIBOSOMAL PROTEIN S27); structural constituent of ribosome
258453_at	At3g22320	yellow	61.484	46.2969	21.5918	24.7051	-3.11331	ATRPABC24.3__ATRPABC24.3 ("Arabidopsis thaliana RNA polymerase I, II and III 24.3 kDa subunit"); DNA binding / DNA-directed RNA polymerase
265895_at	At2g15000	yellow	61.3582	47.9	26.989	20.911	6.07802	similar to unknown protein [Arabidopsis thaliana] (TAIR:AT4G34265.2)
257235_at	At3g15060	yellow	61.1667	45.546	10.9495	34.5964	-23.6469	AtRABA1g__AtRABA1g (Arabidopsis Rab GTPase homolog A1g); GTP binding
258623_at	At3g02790	yellow	60.1516	50.488	35.1248	15.3632	19.7616	zinc finger (C2H2 type) family protein
250159_at	At5g15200	yellow	59.2455	52.3115	35.6865	16.6251	19.0614	40S ribosomal protein S9 (RPS9B)
263119_at	At1g03110	yellow	59.1498	46.6929	29.1238	17.5691	11.5546	transducin family protein / WD-40 repeat family protein
258799_at	At3g04770	yellow	59.0562	44.9769	18.0236	26.9533	-8.92974	RPSAB__RPSAB (40S ribosomal protein SA B); structural constituent of ribosome
250496_at	At5g09650	yellow	58.9452	50.0492	22.2721	27.7771	-5.50496	ATPPA6__inorganic pyrophosphatase family protein
266567_at	At2g24050	yellow	58.1834	46.5916	22.5302	24.0614	-1.53114	MIF4G domain-containing protein / MA3 domain-containing protein
252942_at	At4g39300	yellow	58.0185	48.582	35.5419	13.0401	22.5017	similar to unknown protein [Arabidopsis thaliana] (TAIR:AT3G13674.1); similar to unknown protein [Arabidopsis thaliana] (TAIR:AT5G11630.2); similar to conserved hypothetical protein [Medicago truncatula] (GB:ABE82724.1)
252850_at	At4g39880	yellow	57.9859	50.8115	26.4423	24.3692	2.07311	ribosomal protein L23 family protein
254654_at	At4g18040	yellow	57.6994	47.3347	32.1695	15.1652	17.0043	EIF4E_CUM1_LSP1__EIF4E (EUKARYOTIC TRANSLATION INITATION FACTOR 4E); RNA binding / translation initiation factor
256890_at	At3g23830	yellow	57.4957	48.4364	27.129	21.3074	5.8216	GRP4_GR-RBP4__GR-RBP4/GRP4 (GLYCINE-RICH RNA-BINDING PROTEIN 4); RNA binding
267544_at	At2g32720	yellow	57.4734	49.5452	15.3006	34.2446	-18.944	B5 #4__B5 #4 (cytochrome b5 family protein #4); heme binding / transition metal ion binding
255886_at	At1g20340	yellow	57.4224	49.467	15.3163	34.1507	-18.8344	DRT112__DRT112 (DNA-damage-repair/toleration protein 112); copper ion binding / electron carrier
245729_at	At1g73490	yellow	56.948	45.101	24.6421	20.4589	4.18322	RNA recognition motif (RRM)-containing protein
246965_at	At5g24840	yellow	56.9141	40.8526	16.6987	24.1539	-7.45521	methyltransferase
262766_at	At1g13160	yellow	56.7371	43.4081	18.6291	24.779	-6.14985	SDA1 family protein
260786_s_at	At1g06220	yellow	56.3099	42.9286	20.3727	22.5559	-2.18327	MEE5__MEE5 (maternal effect embryo arrest 5); translation elongation factor/ translation factor, nucleic acid binding
250529_at	At5g08610	yellow	55.9408	45.8356	21.9755	23.8601	-1.88456	DEAD box RNA helicase (RH26)
258125_s_at	At3g23510	yellow	55.8002	47.799	15.5647	32.2343	-16.6696	cyclopropane fatty acid synthase, putative / CPA-FA synthase, putative
262806_at	At1g20950	yellow	55.7592	38.8679	14.8746	23.9934	-9.11876	pyrophosphate--fructose-6-phosphate 1-phosphotransferase-related / pyrophosphate-dependent 6-phosphofructose-1-kinase-related
252912_at	At4g39200	yellow	55.6845	47.1212	30.9119	16.2093	14.7025	40S ribosomal protein S25 (RPS25E)
266700_at	At2g19740	yellow	55.6594	45.021	30.0179	15.0031	15.0148	60S ribosomal protein L31 (RPL31A)
251483_at	At3g59650	yellow	55.6547	47.9058	28.3507	19.5551	8.79565	mitochondrial ribosomal protein L51/S25/CI-B8 family protein
246699_at	At5g27990	yellow	55.3133	41.4819	18.7153	22.7666	-4.05121	similar to unknown protein [Arabidopsis thaliana] (TAIR:AT3G22510.1); similar to hypothetical protein [Ipomoea trifida] (GB:AAS79569.1); contains domain gb def: Hypothetical protein (PTHR21250:SF9); contains domain FAMILY NOT NAMED (PTHR21250)
266957_at	At2g34640	yellow	55.2151	43.7914	16.9507	26.8407	-9.89002	PTAC12__PTAC12 (PLASTID TRANSCRIPTIONALLY ACTIVE12)
250741_at	At5g05790	yellow	55.144	47.9397	12.6001	35.3396	-22.7396	myb family transcription factor
261620_s_at	At1g33120	yellow	55.1355	47.7041	38.3711	9.33308	29.038	60S ribosomal protein L9 (RPL90B)
254148_at	At4g24280	yellow	54.9668	38.1686	11.1658	27.0028	-15.8369	CPHSC70-1__CPHSC70-1 (chloroplast heat shock protein 70-1); ATP binding / unfolded protein binding
249815_at	At5g23900	yellow	54.8575	45.6938	25.5299	20.1639	5.36596	60S ribosomal protein L13 (RPL13D)
259710_at	At1g77670	yellow	54.714	47.1398	18.9374	28.2024	-9.26497	aminotransferase class I and II family protein
266258_at	At2g27720	yellow	54.6295	47.8701	27.1947	20.6754	6.51925	60S acidic ribosomal protein P2 (RPP2A)
255791_at	At2g33430	yellow	54.6209	40.5171	14.8608	25.6563	-10.7955	plastid developmental protein DAG, putative
258460_at	At3g17330	yellow	54.608	38.8924	4.59243	34.3	-29.7076	ECT6__ECT6 (evolutionarily conserved C-terminal region 6)
261267_at	At1g26750	yellow	54.0477	45.3934	26.7915	18.6019	8.18968	similar to expressed protein [Oryza sativa (japonica cultivar-group)] (GB:ABA96148.1)
247454_at	At5g62440	yellow	54.0452	42.9454	20.7502	22.1952	-1.44495	similar to defective chloroplasts and leaves protein-related / DCL protein-related [Arabidopsis thaliana] (TAIR:AT1G45230.1); similar to expressed protein [Oryza sativa (japonica cultivar-group)] (GB:ABF94367.1); similar to Os03g0187000 [Oryza sativa (japonica cultivar-group)] (GB:NP_001049206.1)
267446_s_at	At1g28350	yellow	53.9129	44.6464	24.3939	20.2524	4.14148	ATP binding / aminoacyl-tRNA ligase
265730_at	At2g32220	yellow	53.5281	34.9647	17.7569	17.2078	0.549192	60S ribosomal protein L27 (RPL27A)
250461_at	At5g10010	yellow	53.4982	43.5834	24.288	19.2953	4.99267	similar to unknown protein [Arabidopsis thaliana] (TAIR:AT5G64910.1); similar to 117M18_4 [Brassica rapa] (GB:AAZ66923.1)
251090_at	At5g01340	yellow	52.8214	43.8914	7.41527	36.4761	-29.0609	mitochondrial substrate carrier family protein
260235_at	At1g74560	yellow	52.7664	45.7498	33.0486	12.7012	20.3474	NRP1__NRP1 (NAP1-RELATED PROTEIN 1)
245297_at	At4g16510	yellow	52.7615	43.3733	13.7548	29.6185	-15.8637	YbaK/prolyl-tRNA synthetase-related
254785_at	At4g12730	yellow	52.6648	40.5412	6.23005	34.3111	-28.0811	FLA2__FLA2 (FLA2)
250367_s_at	At5g11170	yellow	52.6092	43.8322	17.5008	26.3315	-8.83073	DEAD/DEAH box helicase, putative (RH15)
250528_at	At5g08600	yellow	52.5089	42.8544	26.0998	16.7546	9.34518	U3 ribonucleoprotein (Utp) family protein
253295_at	At4g33760	yellow	52.3113	42.2789	18.1135	24.1654	-6.05185	tRNA synthetase class II (D, K and N) family protein
261882_at	At1g80770	yellow	52.2261	43.0914	15.3969	27.6945	-12.2975	PDE318__PDE318 (PIGMENT DEFECTIVE 318); GTP binding
251669_at	At3g57180	yellow	52.1821	41.5222	8.17767	33.3446	-25.1669	GTP binding
252270_at	At3g49560	yellow	52.117	41.3872	21.3755	20.0117	1.36385	mitochondrial import inner membrane translocase subunit Tim17/Tim22/Tim23 family protein
247607_at	At5g60960	yellow	52.0551	40.0976	19.637	20.4606	-0.823531	pentatricopeptide (PPR) repeat-containing protein
254355_at	At4g22380	yellow	52.01	43.5613	26.5927	16.9686	9.62408	ribosomal protein L7Ae/L30e/S12e/Gadd45 family protein
266556_at	At2g46230	yellow	51.9721	38.0653	21.7501	16.3152	5.43496	similar to unknown protein [Arabidopsis thaliana] (TAIR:AT1G26530.1); similar to Nucleotide binding protein, PINc [Medicago truncatula] (GB:ABE90358.1); contains InterPro domain Nucleotide binding protein, PINc; (InterPro:IPR006596); contains InterPro domain Protein of unknown function DUF652; (InterPro:IPR006984)
247818_at	At5g58370	yellow	51.7468	41.1167	16.3268	24.7899	-8.4631	GTP binding
247572_at	At5g61220	yellow	51.5461	41.9257	28.9657	12.9601	16.0056	complex 1 family protein / LVR family protein
266253_at	At2g27840	yellow	51.2695	39.5659	26.1505	13.4154	12.735	HDT4_HDA13_HDT04__HDT4 (histone deacetylase 13)
246809_s_at	At5g27120	yellow	51.1522	40.8699	21.5238	19.3461	2.17769	SAR DNA-binding protein, putative
264386_at	At1g12000	yellow	50.9281	36.7406	22.3538	14.3868	7.96701	pyrophosphate--fructose-6-phosphate 1-phosphotransferase beta subunit, putative / pyrophosphate-dependent 6-phosphofructose-1-kinase, putative
248331_at	At5g52650	yellow	50.8818	34.7549	19.1234	15.6315	3.49186	40S ribosomal protein S10 (RPS10C)
256417_s_at	At3g11170	yellow	50.5741	42.8077	9.17261	33.6351	-24.4625	FAD7_FADD__FAD7 (FATTY ACID DESATURASE 7); omega-3 fatty acid desaturase
261301_at	At1g48570	yellow	50.2883	33.2636	11.4147	21.8489	-10.4342	zinc finger (Ran-binding) family protein
256077_at	At1g18090	yellow	50.0674	38.4041	11.075	27.3291	-16.2541	exonuclease, putative
262777_at	At1g13030	yellow	50.0621	38.2805	15.0984	23.1821	-8.08368	sphere organelles protein-related
263016_at	At1g23410	yellow	50.055	39.0558	21.837	17.2188	4.61813	ubiquitin extension protein, putative / 40S ribosomal protein S27A (RPS27aA)
260508_at	At1g47260	yellow	49.9073	43.917	27.7868	16.1302	11.6567	APFI_GAMMA CA2__APFI; carbonate dehydratase
252358_at	At3g48425	yellow	49.5422	40.321	16.9006	23.4205	-6.51991	endonuclease/exonuclease/phosphatase family protein
248679_at	At5g48830	yellow	49.4814	32.5164	5.37327	27.1431	-21.7699	similar to unknown protein [Oryza sativa (japonica cultivar-group)] (GB:BAD22996.1)
262005_at	At1g64550	yellow	49.3629	40.2342	29.4983	10.7359	18.7623	ATGCN3__ATGCN3 (Arabidopsis thaliana general control non-repressible 3)
247032_at	At5g67240	yellow	49.0831	37.6827	19.5031	18.1796	1.32353	exonuclease
257178_at	At3g13070	yellow	49.0252	40.4998	17.0633	23.4366	-6.37329	CBS domain-containing protein / transporter associated domain-containing protein
258858_at	At3g02080	yellow	48.9537	41.7028	25.1858	16.517	8.66874	40S ribosomal protein S19 (RPS19A)
255089_at	At4g09320	yellow	48.868	36.7674	25.6286	11.1388	14.4898	NDPK1__NDPK1 (nucleoside diphosphate kinase 1); ATP binding / nucleoside diphosphate kinase
260638_at	At1g62390	yellow	48.486	30.6933	8.82743	21.8658	-13.0384	octicosapeptide/Phox/Bem1p (PB1) domain-containing protein / tetratricopeptide repeat (TPR)-containing protein
259671_at	At1g52290	yellow	48.4771	32.0968	5.83672	26.2601	-20.4234	protein kinase family protein
258674_at	At3g08740	yellow	48.3531	39.1385	8.68962	30.4489	-21.7592	elongation factor P (EF-P) family protein
263821_s_at	At2g09990	yellow	48.2178	38.9402	27.5439	11.3962	16.1477	40S ribosomal protein S16 (RPS16A)
259406_at	At1g17690	yellow	48.2172	38.5301	21.7699	16.7602	5.00974	similar to zinc finger protein-related [Arabidopsis thaliana] (TAIR:AT5G63740.1); similar to Os05g0295100 [Oryza sativa (japonica cultivar-group)] (GB:NP_001055109.1); similar to MGC79554 protein [Xenopus tropicalis] (GB:NP_001008035.1); contains InterPro domain Protein of unknown function DUF1253; (InterPro:IPR010678)
251018_at	At5g02450	yellow	48.0261	40.8536	31.4099	9.44371	21.9662	60S ribosomal protein L36 (RPL36C)
258466_at	At3g06040	yellow	47.8532	39.7574	22.5293	17.2281	5.30125	ribosomal protein L12 family protein
249751_at	At5g24650	yellow	47.6602	39.4559	21.9061	17.5498	4.35633	mitochondrial import inner membrane translocase subunit Tim17/Tim22/Tim23 family protein
263873_at	At2g21860	yellow	47.6144	39.2848	11.7662	27.5186	-15.7523	violaxanthin de-epoxidase-related
261666_at	At1g18440	yellow	47.6099	41.8718	8.03114	33.8406	-25.8095	peptidyl-tRNA hydrolase family protein
253996_at	At4g26110	yellow	47.5742	37.5232	18.7584	18.7648	-0.00638518	NAP1;1__NAP1;1 (NUCLEOSOME ASSEMBLY PROTEIN1;1); DNA binding
256661_at	At3g11964	yellow	47.531	38.1706	19.5064	18.6642	0.842151	S1 RNA-binding domain-containing protein
253252_at	At4g34740	yellow	47.5222	39.006	13.7335	25.2725	-11.5389	ATASE2_CIA1_ATD2_ATPURF2__ATASE2/ATD2 (GLN PHOSPHORIBOSYL PYROPHOSPHATE AMIDOTRANSFERASE 2); amidophosphoribosyltransferase
246237_at	At4g36390	yellow	47.1229	40.6713	12.585	28.0863	-15.5012	radical SAM domain-containing protein / TRAM domain-containing protein
254480_at	At4g20360	yellow	46.9268	38.5003	6.76227	31.738	-24.9757	AtRab8D_AtRABE1b__AtRABE1b/AtRab8D (Arabidopsis Rab GTPase homolog E1b); translation elongation factor
259543_at	At1g20580	yellow	46.9136	35.5437	23.977	11.5667	12.4102	small nuclear ribonucleoprotein, putative / snRNP, putative / Sm protein, putative
252056_at	At3g52590	yellow	46.585	39.3951	26.9744	12.4207	14.5536	EMB2167_UBQ1_ERD16__UBQ1 (EARLY-RESPONSIVE TO DEHYDRATION 16, UBIQUITIN EXTENSION PROTEIN 1); protein binding
258210_at	At3g13920	yellow	46.5207	36.5026	17.1391	19.3635	-2.22443	EIF4A1_RH4_TIF4A1__EIF4A1 (eukaryotic translation initiation factor 4A-1)
260427_at	At1g72430	yellow	46.4334	33.9383	6.28033	27.6579	-21.3776	auxin-responsive protein-related
253566_at	At4g31210	yellow	46.4175	33.857	13.2279	20.6291	-7.40122	DNA topoisomerase family protein
249315_at	At5g41190	yellow	46.3719	36.2002	16.433	19.7672	-3.33416	similar to unnamed protein product; gene_id:MEE6.26 unknown protein [Medicago truncatula] (GB:ABE92144.1); contains domain RNA-BINDING PROTEIN NOB1 (PTHR12814)
265798_at	At2g35790	yellow	46.3155	36.0964	20.4826	15.6138	4.86882	similar to expressed protein [Oryza sativa (japonica cultivar-group)] (GB:AAO66526.1)
245937_at	At5g19750	yellow	46.3007	38.3253	28.7744	9.55085	19.2236	peroxisomal membrane 22 kDa family protein
253496_at	At4g31870	yellow	45.9443	32.5996	4.32055	28.279	-23.9585	ATGPX7__ATGPX7 (GLUTATHIONE PEROXIDASE 7); glutathione peroxidase
255968_at	At1g22270	yellow	45.8409	36.155	19.7575	16.3975	3.36005	Identical to TRM112-like protein At1g22270 [Arabidopsis Thaliana] (GB:Q8LFJ5;GB:Q9LME3); similar to unknown protein [Arabidopsis thaliana] (TAIR:AT1G78190.1); similar to Protein of unknown function DUF343 [Medicago truncatula] (GB:ABE93747.1); contains InterPro domain Protein of unknown function DUF343; (InterPro:IPR005651)
260781_at	At1g14620	yellow	45.5627	28.6103	12.65	15.9603	-3.31035	DECOY_EXGT-A2_XTR2__DECOY (endoxyloglucan transferase A2)
259121_at	At3g02220	yellow	44.7365	37.9121	27.4504	10.4617	16.9887	similar to hypothetical protein [Cleome spinosa] (GB:ABD96929.1); contains domain SUBFAMILY NOT NAMED (PTHR22876:SF1); contains domain FAMILY NOT NAMED (PTHR22876)
253005_at	At4g38100	yellow	44.7285	35.991	21.9441	14.047	7.89711	threonine endopeptidase
262754_at	At1g16350	yellow	44.5994	31.0246	13.9936	17.031	-3.03742	inosine-5'-monophosphate dehydrogenase, putative
248339_at	At5g52520	yellow	44.2512	38.4625	17.5174	20.9451	-3.42771	OVA6_PRORS1__OVA6 (OVULE ABORTION 6); ATP binding / aminoacyl-tRNA ligase
259172_at	At3g03630	yellow	44.186	34.5266	11.7703	22.7563	-10.9861	CS26__CS26 (cysteine synthase 26); cysteine synthase
257125_at	At3g20050	yellow	44.1408	25.6561	16.4089	9.24719	7.16167	ATTCP-1__ATTCP-1 (Arabidopsis thaliana T-complex protein 1 alpha subunit); ATP binding / protein binding / unfolded protein binding
246955_at	At5g04870	yellow	43.9129	25.4213	5.42854	19.9928	-14.5642	CPK1_AK1_ATCPK1__CPK1 (calcium-dependent protein kinase isoform AK1); calcium- and calmodulin-dependent protein kinase/ kinase
252410_at	At3g47450	yellow	43.8097	31.8702	7.12743	24.7427	-17.6153	ATNOA1_ATNOS1_NOA1_NOS1__ATNOS1/NOS1
263843_at	At2g37020	yellow	43.7374	36.711	18.1428	18.5682	-0.425352	translin family protein
261017_at	At1g26570	yellow	43.5692	26.3392	5.1713	21.1679	-15.9966	ATUGD1_UGD1__ATUGD1/UGD1 (UDP-glucose dehydrogenase 1); UDP-glucose 6-dehydrogenase
254134_at	At4g24830	yellow	43.4444	33.3857	17.6137	15.7721	1.84159	arginosuccinate synthase family
261440_at	At1g28510	yellow	43.2187	34.5279	21.3082	13.2197	8.08849	similar to unknown protein [Arabidopsis thaliana] (TAIR:AT3G58150.1); similar to unknown protein [Oryza sativa (japonica cultivar-group)] (GB:BAD81625.1); similar to Os01g0242300 [Oryza sativa (japonica cultivar-group)] (GB:NP_001042554.1); contains InterPro domain Optic atrophy 3; (InterPro:IPR010754)
257755_at	At3g18760	yellow	42.9529	30.5761	15.5703	15.0058	0.564438	ribosomal protein S6 family protein
247098_at	At5g66470	yellow	42.8214	32.0491	7.53256	24.5165	-16.9839	GTP binding / RNA binding / nucleic acid binding
252031_at	At3g52140	yellow	42.6851	31.9341	15.5613	16.3728	-0.811484	tetratricopeptide repeat (TPR)-containing protein
254475_at	At4g20440	yellow	42.6075	34.2795	23.7352	10.5443	13.1909	SMB__SMB
262947_at	At1g75750	yellow	42.4198	32.5612	3.91892	28.6423	-24.7234	GASA1__GASA1 (GAST1 PROTEIN HOMOLOG 1)
256072_at	At1g18080	yellow	42.262	34.2904	17.4492	16.8412	0.607971	ATARCA__ATARCA (Arabidopsis thaliana Homolog of the Tobacco ArcA); nucleotide binding
264849_at	At2g17360	yellow	42.1712	34.9053	24.0054	10.8999	13.1054	40S ribosomal protein S4 (RPS4A)
258090_at	At3g14600	yellow	41.9031	33.1602	19.8775	13.2827	6.59483	60S ribosomal protein L18A (RPL18aC)
255589_s_at	At4g01590	yellow	41.8412	33.9338	19.4633	14.4706	4.99269	similar to unknown protein [Arabidopsis thaliana] (TAIR:AT4G35680.1); similar to Calcium-binding EF-hand [Medicago truncatula] (GB:ABE94451.1); similar to Os07g0611600 [Oryza sativa (japonica cultivar-group)] (GB:NP_001060249.1)
267187_s_at	At2g44160	yellow	41.7944	31.8958	7.35151	24.5443	-17.1928	MTHFR2__MTHFR2 (METHYLENETETRAHYDROFOLATE REDUCTASE 2); methylenetetrahydrofolate reductase (NADPH)
251712_at	At3g56120	yellow	41.7086	34.0521	24.5192	9.53289	14.9863	Met-10+ like family protein
254527_at	At4g19610	yellow	41.5621	30.8161	12.881	17.9351	-5.05416	RNA recognition motif (RRM)-containing protein
252404_at	At3g48110	yellow	41.4586	30.7765	9.0079	21.7686	-12.7607	EDD1_EDD__EDD1 (EMBRYO-DEFECTIVE-DEVELOPMENT 1)
258135_at	At3g24506	yellow	41.4542	34.5199	11.6641	22.8558	-11.1917	similar to unknown protein [Arabidopsis thaliana] (TAIR:AT2G17240.1); similar to conserved hypothetical protein [Medicago truncatula] (GB:ABE77731.1)
253758_at	At4g29060	yellow	41.3769	32.4405	8.46413	23.9764	-15.5123	EMB2726__EMB2726 (EMBRYO DEFECTIVE 2726); translation elongation factor
255142_at	At4g08390	yellow	41.3674	32.2715	18.6121	13.6594	4.95274	SAPX__SAPX
254873_at	At4g11420	yellow	41.3594	29.4546	19.9629	9.49165	10.4713	EIF3A_ATTIF3A1_EIF3A-1_TIF3A1__EIF3A (eukaryotic translation initiation factor 3A)
247651_at	At5g59870	yellow	41.3135	17.0612	3.82705	13.2341	-9.40709	histone H2A, putative
260383_s_at	At1g74050	yellow	41.2203	33.1306	21.3761	11.7545	9.62158	60S ribosomal protein L6 (RPL6C)
262433_s_at	At1g47490	yellow	41.2178	32.8785	20.2641	12.6144	7.64971	ATRBP47C__ATRBP47C; RNA binding
259889_at	At1g76405	yellow	41.0978	25.5076	6.90883	18.5988	-11.69	similar to unknown protein [Arabidopsis thaliana] (TAIR:AT1G20816.1); similar to chloroplast channel forming outer membrane protein [Pisum sativum] (GB:CAB58442.1)
252407_at	At3g47520	yellow	41.0974	32.0245	18.151	13.8736	4.27741	MDH__MDH (malate dehydrogenase); malate dehydrogenase
256575_at	At3g14790	yellow	41.0514	18.653	2.81018	15.8428	-13.0326	RHM3__RHM3 (RHAMNOSE BIOSYNTHESIS 3); catalytic
261935_at	At1g22610	yellow	40.97	29.9232	9.25199	20.6712	-11.4192	C2 domain-containing protein
247042_at	At5g67220	yellow	40.8274	29.2862	11.18	18.1062	-6.92629	nitrogen regulation family protein
256002_at	At1g29900	yellow	40.7948	29.7775	19.0361	10.7414	8.29468	CARB__CARB (CARBAMOYL PHOSPHATE SYNTHETASE B); ATP binding / carbamoyl-phosphate synthase
251834_at	At3g55170	yellow	40.6164	32.9456	21.9459	10.9997	10.9462	60S ribosomal protein L35 (RPL35C)
260595_at	At1g55890	yellow	40.5618	30.584	20.9554	9.62857	11.3268	pentatricopeptide (PPR) repeat-containing protein
267237_s_at	At2g44040	yellow	40.5443	35.3836	18.4626	16.9209	1.54173	dihydrodipicolinate reductase family protein
245367_at	At4g16265	yellow	40.4849	28.2945	17.5203	10.7742	6.74617	DNA-directed RNA polymerase II, putative
259593_at	At1g27970	yellow	40.4519	31.9092	18.4935	13.4157	5.07784	NTF2B__NTF2B (NUCLEAR TRANSPORT FACTOR 2B)
263835_at	At2g40290	yellow	40.4518	32.6787	16.3013	16.3775	-0.0761802	RNA binding
248283_at	At5g52920	yellow	40.4101	34.759	13.4801	21.2789	-7.79878	pyruvate kinase, putative
250800_at	At5g05370	yellow	40.4074	28.2796	14.6609	13.6187	1.04216	ubiquinol-cytochrome C reductase complex ubiquinone-binding protein, putative / ubiquinol-cytochrome C reductase complex 8.2 kDa protein, putative
260417_at	At1g69770	yellow	40.3004	29.7483	17.7333	12.015	5.71832	CMT3__CMT3 (CHROMOMETHYLASE 3)
253438_at	At4g32520	yellow	40.2818	32.4521	22.009	10.4431	11.5659	SHM3__SHM3 (SERINE HYDROXYMETHYLTRANSFERASE 3); glycine hydroxymethyltransferase
253332_at	At4g33420	yellow	40.26	32.8621	5.83184	27.0302	-21.1984	peroxidase, putative
258297_at	At3g23325	yellow	40.1847	34.7646	16.5603	18.2044	-1.64413	splicing factor, putative
246747_at	At5g27700	yellow	40.0554	32.0677	19.0451	13.0226	6.02243	40S ribosomal protein S21 (RPS21C)
265777_at	At2g07340	yellow	39.5733	31.6112	24.8139	6.79723	18.0167	prefoldin-related KE2 family protein
266662_at	At2g25830	yellow	39.377	30.5277	5.63702	24.8906	-19.2536	YebC-related
253129_at	At4g36020	yellow	39.1171	23.5975	4.65205	18.9455	-14.2934	CSDP1__CSDP1 (COLD SHOCK DOMAIN PROTEIN 1); nucleic acid binding
249993_at	At5g18570	yellow	39.1046	30.8493	6.89894	23.9504	-17.0514	GTP1/OBG family protein
248865_at	At5g46790	yellow	39.0843	29.779	6.38007	23.399	-17.0189	similar to unknown protein [Arabidopsis thaliana] (TAIR:AT4G17870.1); similar to Streptomyces cyclase/dehydrase family protein [Brassica oleracea] (GB:ABD65175.1); contains domain Bet v1-like (SSF55961); contains domain no description (G3D.3.30.530.20)
246865_s_at	At5g25780	yellow	38.9101	30.1207	20.0333	10.0873	9.94602	EIF3B-2__EIF3B-2 (eukaryotic translation initiation factor 3B-2); nucleic acid binding / translation initiation factor
252239_at	At3g49990	yellow	38.7987	28.2314	12.3285	15.9029	-3.57442	similar to Os03g0372700 [Oryza sativa (japonica cultivar-group)] (GB:NP_001050206.1); similar to hypothetical protein [Oryza sativa (japonica cultivar-group)] (GB:AAP46214.1); contains InterPro domain Low temperature viability protein; (InterPro:IPR007307)
246330_at	At3g43600	yellow	38.7291	24.711	5.87383	18.8371	-12.9633	AAO2__AAO2 (ALDEHYDE OXIDASE 2)
261419_at	At1g07840	yellow	38.7249	28.6924	13.2177	15.4747	-2.25696	leucine zipper factor-related
253435_at	At4g32400	yellow	38.5041	30.4294	10.6799	19.7495	-9.06962	mitochondrial substrate carrier family protein
247580_at	At5g61330	yellow	38.4623	21.2335	3.97177	17.2617	-13.29	rRNA processing protein-related
256119_at	At1g18070	yellow	38.2535	31.4067	11.9803	19.4264	-7.44608	translation factor, nucleic acid binding
249975_s_at	At3g06320	yellow	38.2422	29.1417	17.8348	11.3068	6.52799	ribosomal protein L33 family protein
263766_at	At2g21440	yellow	38.1676	28.6593	11.6037	17.0556	-5.45194	RNA recognition motif (RRM)-containing protein
264624_at	At1g08930	yellow	38.0149	24.1949	5.80617	18.3888	-12.5826	ERD6__ERD6 (EARLY RESPONSE TO DEHYDRATION 6); carbohydrate transporter/ sugar porter
258024_at	At3g19360	yellow	37.8792	28.7226	12.5059	16.2167	-3.7108	zinc finger (CCCH-type) family protein
245494_at	At4g16390	yellow	37.8183	28.9625	8.13832	20.8242	-12.6859	chloroplastic RNA-binding protein P67, putative
253213_at	At4g34910	yellow	37.8021	29.9492	12.4233	17.5258	-5.10248	DEAD/DEAH box helicase, putative (RH16)
263838_at	At2g36880	yellow	37.4594	15.9332	1.58637	14.3468	-12.7605	MAT3__MAT3 (METHIONINE ADENOSYLTRANSFERASE 3); methionine adenosyltransferase
256025_at	At1g58370	yellow	37.2285	29.82	8.71802	21.102	-12.384	RXF12__RXF12; hydrolase, hydrolyzing O-glycosyl compounds
255819_s_at	At2g40510	yellow	37.2131	31.4021	23.1641	8.23802	14.9261	40S ribosomal protein S26 (RPS26A)
260285_at	At1g80560	yellow	37.1854	29.2488	19.0658	10.183	8.88276	3-isopropylmalate dehydrogenase, chloroplast, putative
253558_at	At4g31120	yellow	37.1573	25.0718	9.68923	15.3826	-5.69338	SKB1_PRMT5__Skb1 methyltransferase family protein
261602_at	At1g49630	yellow	37.1572	28.8184	6.83082	21.9876	-15.1568	ATPREP2__ATPREP2; metalloendopeptidase
256649_at	At3g13570	yellow	37.1414	30.4117	5.24362	25.1681	-19.9245	SCL30a__SCL30a (SC35-like splicing factor 30a); RNA binding
249182_at	At5g42960	yellow	36.8145	24.6539	9.37667	15.2772	-5.90054	similar to unknown protein [Arabidopsis thaliana] (TAIR:AT1G45170.1); similar to pore protein of 24 kD (OEP24) [Pisum sativum] (GB:CAA04468.1)
249641_at	At5g36950	yellow	36.6873	28.1229	14.1575	13.9654	0.192072	DEGP10__DEGP10 (DEGP PROTEASE 10); serine-type peptidase/ trypsin
264337_at	At1g70350	yellow	36.6777	26.7701	9.22587	17.5443	-8.3184	similar to unknown protein [Arabidopsis thaliana] (TAIR:AT4G17310.1); similar to Os01g0738000 [Oryza sativa (japonica cultivar-group)] (GB:NP_001044185.1); similar to conserved hypothetical protein [Medicago truncatula] (GB:ABE89009.1)
256241_at	At3g12390	yellow	36.5803	27.5847	22.4416	5.14315	17.2984	nascent polypeptide associated complex alpha chain protein, putative / alpha-NAC, putative
249200_at	At5g42540	yellow	36.4361	27.2151	16.1577	11.0575	5.10017	XRN2__XRN2 (EXORIBONUCLEASE 2); 5'-3' exonuclease/ nucleic acid binding
265874_at	At2g01640	yellow	36.4179	29.4061	17.7648	11.6412	6.1236	similar to Os12g0244500 [Oryza sativa (japonica cultivar-group)] (GB:NP_001066489.1)
264441_at	At1g27435	yellow	36.2124	26.9325	15.6278	11.3047	4.32314	similar to Os12g0477600 [Oryza sativa (japonica cultivar-group)] (GB:NP_001066758.1)
254058_at	At4g25210	yellow	36.0812	19.7411	4.9262	14.8149	-9.88871	transcription regulator
250147_at	At5g14600	yellow	35.9572	28.2806	11.4694	16.8112	-5.3418	similar to OSJNBb0033P05.9 [Oryza sativa (japonica cultivar-group)] (GB:CAE05670.3); similar to PREDICTED: similar to MGC53312 protein [Gallus gallus] (GB:XP_421386.2); similar to OSJNBb0026L04.5 [Oryza sativa (japonica cultivar-group)] (GB:CAE01500.2); contains InterPro domain SAM (and some other nucleotide) binding motif; (InterPro:IPR000051)
247520_at	At5g61310	yellow	35.8918	29.9538	20.4376	9.51618	10.9214	cytochrome-c oxidase
246398_at	At1g58100	yellow	35.8637	26.6944	7.50441	19.19	-11.6856	TCP family transcription factor, putative
256564_at	At3g29770	yellow	35.8381	24.7768	1.18143	23.5953	-22.4139	hydrolase, alpha/beta fold family protein
250434_at	At5g10390	yellow	35.7251	14.4316	2.77996	11.6517	-8.87171	histone H3
254931_at	At4g11460	yellow	35.6196	29.6735	6.66384	23.0097	-16.3459	protein kinase family protein
258802_at	At3g04650	yellow	35.5463	27.5636	9.25363	18.31	-9.05632	oxidoreductase
247272_at	At5g64300	yellow	35.5197	21.0465	4.561	16.4855	-11.9245	ATGCH__ATGCH (Arabidopsis thaliana GTP cyclohydrolase II); 3,4-dihydroxy-2-butanone-4-phosphate synthase/ GTP cyclohydrolase II
247057_at	At5g66770	yellow	35.5046	29.407	9.41178	19.9952	-10.5834	scarecrow transcription factor family protein
264195_at	At1g22690	yellow	35.4043	30.9311	7.48741	23.4437	-15.9563	gibberellin-responsive protein, putative
247304_at	At5g63850	yellow	35.3811	30.1531	5.55738	24.5958	-19.0384	AAP4__AAP4 (amino acid permease 4); amino acid permease
263467_at	At2g31730	yellow	35.3722	20.3538	2.07054	18.2833	-16.2127	ethylene-responsive protein, putative
257702_at	At3g12670	yellow	35.2526	22.2608	15.0879	7.17291	7.91501	EMB2742__EMB2742 (EMBRYO DEFECTIVE 2742); CTP synthase
258821_at	At3g07230	yellow	35.0934	21.7289	15.6842	6.04465	9.63956	wound-responsive protein-related
259763_at	At1g77630	yellow	34.9807	24.9935	3.88334	21.1101	-17.2268	peptidoglycan-binding LysM domain-containing protein
253571_at	At4g31000	yellow	34.8123	25.1525	3.58144	21.571	-17.9896	calmodulin-binding protein
264262_at	At1g09200	yellow	34.7226	12.6665	3.49477	9.17169	-5.67692	histone H3
251935_at	At3g54090	yellow	34.5638	24.5931	9.34043	15.2527	-5.91225	pfkB-type carbohydrate kinase family protein
258616_at	At3g02880	yellow	34.5612	16.6289	2.7912	13.8377	-11.0465	leucine-rich repeat transmembrane protein kinase, putative
259279_at	At3g01120	yellow	34.4725	17.8133	4.05008	13.7632	-9.71309	MTO1_ATCYS1_CGS__MTO1 (METHIONINE OVERACCUMULATION 1)
245122_at	At2g47420	yellow	34.4263	24.9334	8.72634	16.2071	-7.48076	dimethyladenosine transferase, putative
253138_at	At4g35490	yellow	34.374	20.8095	8.5861	12.2234	-3.63735	MRPL11__ribosomal protein L11 family protein
246762_at	At5g27620	yellow	34.3447	26.2596	12.7172	13.5425	-0.825308	CYCH;1__CYCH;1 (CYCLIN H;1); cyclin-dependent protein kinase/ protein binding / protein kinase
257435_at	At2g24590	yellow	34.2468	27.7922	5.04575	22.7465	-17.7007	splicing factor, putative
263448_at	At2g31660	yellow	34.0574	27.7833	16.422	11.3613	5.06074	SAD2__SAD2 (SUPER SENSITIVE TO ABA AND DROUGHT2); protein transporter
262145_at	At1g52730	yellow	34.032	25.7759	13.7247	12.0512	1.67347	transducin family protein / WD-40 repeat family protein
259920_at	At1g72550	yellow	33.9644	21.1485	15.0369	6.11163	8.92527	tRNA synthetase beta subunit family protein
266887_at	At2g44650	yellow	33.9057	25.8589	6.40149	19.4574	-13.0559	CHL-CPN10_CPN10__CHL-CPN10 (chloroplast chaperonin 10)
248873_at	At5g46450	yellow	33.7723	26.641	3.9298	22.7112	-18.7814	disease resistance protein (TIR-NBS-LRR class), putative
250753_at	At5g05860	yellow	33.7511	26.765	3.63025	23.1347	-19.5045	UGT76C2__UGT76C2 (UDP-glucosyl transferase 76C2); UDP-glycosyltransferase/ transferase, transferring glycosyl groups
266074_at	At2g18740	yellow	33.6871	23.8858	14.9083	8.97754	5.93073	small nuclear ribonucleoprotein E, putative / snRNP-E, putative / Sm protein E, putative
262379_at	At1g73020	yellow	33.531	24.9085	3.1764	21.732	-18.5556	similar to PREDICTED: similar to CG15270-PA, isoform A, partial [Bos taurus] (GB:XP_614009.2); similar to Os01g0706700 [Oryza sativa (japonica cultivar-group)] (GB:NP_001044018.1); contains InterPro domain Protein of unknown function DUF590; (InterPro:IPR007632)
258642_at	At3g07910	yellow	33.5192	21.7918	10.8014	10.9905	-0.189122	similar to unnamed protein product [Ostreococcus tauri] (GB:CAL51812.1)
255590_at	At4g01610	turquoise	194.089	177.076	109.691	67.3844	42.307	cathepsin B-like cysteine protease, putative
263986_at	At2g42790	turquoise	192.937	175.315	103.188	72.1274	31.0604	CSY3__CSY3 (CITRATE SYNTHASE 3); citrate (SI)-synthase
253759_at	At4g29010	turquoise	189.414	170.257	112.82	57.4375	55.3824	AIM1__AIM1 (ABNORMAL INFLORESCENCE MERISTEM); enoyl-CoA hydratase
246791_at	At5g27280	turquoise	184.977	167.812	117.249	50.5631	66.6862	zinc finger (DNL type) family protein
255070_at	At4g09020	turquoise	183.123	166.552	119.809	46.7429	73.0664	ATISA3_ISA3__ATISA3/ISA3 (ISOAMYLASE 3); alpha-amylase
257892_at	At3g17020	turquoise	176.1	156.914	106.557	50.3568	56.2005	universal stress protein (USP) family protein
250318_at	At5g12200	turquoise	173.168	155.955	99.9256	56.0293	43.8963	dihydropyrimidinase / DHPase / dihydropyrimidine amidohydrolase / hydantoinase (PYD2)
257611_at	At3g26580	turquoise	171.198	153.212	101.908	51.3038	50.6042	binding
262784_at	At1g10760	turquoise	169.343	151.575	111.71	39.8645	71.8456	SEX1_GWD_SEX1_SOP__SEX1 (STARCH EXCESS 1)
246219_at	At4g36760	turquoise	168.594	152.728	94.2394	58.4886	35.7508	ATAPP1_APP1__ATAPP1 (aminopeptidase P1)
254659_at	At4g18240	turquoise	166.033	148.073	112.349	35.7243	76.6245	ATSS4_SSIV__starch synthase-related protein
256765_at	At3g22200	turquoise	165.926	147.678	102.099	45.5796	56.5192	POP2_GABA-T__POP2 (POLLEN-PISTIL INCOMPATIBILITY 2); 4-aminobutyrate transaminase
247627_at	At5g60360	turquoise	165.613	148.857	87.885	60.9722	26.9128	AALP__AALP (ARABIDOPSIS ALEURAIN-LIKE PROTEASE)
258970_at	At3g10410	turquoise	164.177	149.189	103.811	45.3784	58.4322	SCPL49__SCPL49 (serine carboxypeptidase-like 49); serine carboxypeptidase
266170_at	At2g39050	turquoise	164.041	145.472	83.2657	62.2065	21.0592	hydroxyproline-rich glycoprotein family protein
254594_at	At4g18930	turquoise	162.74	144.08	100.666	43.4142	57.2516	cyclic phosphodiesterase
254035_at	At4g25970	turquoise	161.925	142.555	102.895	39.6597	63.2356	PSD3__PSD2 (Phosphatidylserine decarboxylase 2)
245483_at	At4g16190	turquoise	161.777	146.829	98.5607	48.2688	50.2919	cysteine proteinase, putative
256061_at	At1g07040	turquoise	160.81	144.804	98.0519	46.7517	51.3002	similar to unknown protein [Arabidopsis thaliana] (TAIR:AT1G27030.1); similar to unknown protein [Oryza sativa (japonica cultivar-group)] (GB:AAN05517.1); similar to Os10g0463800 [Oryza sativa (japonica cultivar-group)] (GB:NP_001064789.1)
260138_at	At1g66410	turquoise	159.08	138.501	90.0136	48.4878	41.5258	CAM4_ACAM-4__CAM4 (CALMODULIN 4); calcium ion binding
250028_at	At5g18130	turquoise	158.88	140.039	71.1843	68.8551	2.32923	similar to unknown protein [Arabidopsis thaliana] (TAIR:AT3G03870.2); similar to hypothetical protein MtrDRAFT_AC156827g15v1 [Medicago truncatula] (GB:ABE86405.1)
258223_at	At3g15840	turquoise	157.214	139.729	106.527	33.2028	73.3238	similar to Os03g0586500 [Oryza sativa (japonica cultivar-group)] (GB:NP_001050569.1); similar to expressed protein [Oryza sativa (japonica cultivar-group)] (GB:ABF97352.1)
263065_at	At2g18170	turquoise	156.382	141.359	90.9228	50.4366	40.4861	ATMPK7__ATMPK7 (MAP KINASE 7); MAP kinase/ kinase
262629_at	At1g06460	turquoise	156.358	138.327	103.569	34.7585	68.8102	ACD32.1_ACD31.2__ACD32.1 (ALPHA-CRYSTALLIN DOMAIN 31.2)
264300_at	At1g78670	turquoise	156.031	138.762	81.989	56.7734	25.2156	ATGGH3__ATGGH3 (GAMMA-GLUTAMYL HYDROLASE 3); gamma-glutamyl hydrolase
264683_at	At1g65580	turquoise	156.017	140.355	76.4231	63.9321	12.491	FRA3__FRA3 (FRAGILE FIBER3); inositol or phosphatidylinositol phosphatase
262607_at	At1g13990	turquoise	155.993	136.575	69.6309	66.9445	2.68646	similar to Os03g0168200 [Oryza sativa (japonica cultivar-group)] (GB:NP_001049088.1)
265344_at	At2g22660	turquoise	155.337	138.085	89.2441	48.8407	40.4033	similar to glycine-rich protein [Arabidopsis thaliana] (TAIR:AT4G37900.1); similar to Protein of unknown function DUF1399 [Medicago truncatula] (GB:ABE84186.1); contains InterPro domain Protein of unknown function DUF1399; (InterPro:IPR009836)
246881_at	At5g26040	turquoise	154.865	141.017	93.8355	47.1817	46.6538	HDA2__HDA2 (histone deacetylase 2); histone deacetylase
256235_at	At3g12490	turquoise	154.417	139.916	92.6834	47.2327	45.4506	cysteine protease inhibitor, putative / cystatin, putative
256676_at	At3g52180	turquoise	154.148	135.832	105.407	30.4255	74.9813	ATPTPKIS1_DSP4_SEX4__SEX4 (STARCH-EXCESS 4); protein tyrosine/serine/threonine phosphatase
249703_at	At5g35560	turquoise	154.055	136.41	96.9022	39.5076	57.3946	DENN (AEX-3) domain-containing protein
266399_at	At2g38670	turquoise	153.305	136.713	101.677	35.0356	66.6414	PECT1__PECT1 (PHOSPHORYLETHANOLAMINE CYTIDYLYLTRANSFERASE 1); ethanolamine-phosphate cytidylyltransferase
253120_at	At4g35790	turquoise	152.756	136.17	86.6216	49.5486	37.0731	ATPLDDELTA_PLDDELTA__ATPLDDELTA (Arabidopsis thaliana phospholipase D delta); phospholipase D
253834_at	At4g27800	turquoise	152.502	131.715	97.4846	34.2305	63.254	protein phosphatase 2C PPH1 / PP2C PPH1 (PPH1)
249456_at	At5g39410	turquoise	151.712	136.051	96.2712	39.7796	56.4917	Identical to Probable mitochondrial saccharopine dehydrogenase At5g39410 (EC 1.5.1.9) (SDH) [Arabidopsis Thaliana] (GB:Q8LGI2;GB:Q9ZR98); similar to MGC84136 protein [Xenopus laevis] (GB:AAH74314.1); similar to MGC82870 protein [Xenopus laevis] (GB:AAH73574.1); similar to Os07g0597100 [Oryza sativa (japonica cultivar-group)] (GB:NP_001060175.1); contains InterPro domain Saccharopine dehydrogenase…
253351_at	At4g33700	turquoise	151.574	134.51	94.1236	40.3864	53.7372	CBS domain-containing protein
264045_at	At2g22450	turquoise	151.253	133.084	99.1602	33.9234	65.2368	riboflavin biosynthesis protein, putative
256387_at	At3g06170	turquoise	150.86	131.175	80.0329	51.1419	28.891	TMS membrane family protein / tumour differentially expressed (TDE) family protein
246335_at	At3g44880	turquoise	150.209	133.912	79.5318	54.3805	25.1513	ACD1_LLS1__ACD1 (ACCELERATED CELL DEATH 1, PHEOPHORBIDE A OXYGENASE)
249989_at	At5g18525	turquoise	150.036	133.83	93.2438	40.5861	52.6577	WD-40 repeat family protein
267374_at	At2g26230	turquoise	148.484	126.859	68.9571	57.9014	11.0558	uricase / urate oxidase / nodulin 35, putative
245046_at	At2g26510	turquoise	148.331	130.343	99.3121	31.0313	68.2808	PDE135__PDE135 (PIGMENT DEFECTIVE EMBRYO 135); permease
252927_at	At4g39090	turquoise	147.662	132.179	89.7452	42.4334	47.3118	RD19_EMB3005_RD19A__RD19 (RESPONSIVE TO DEHYDRATION 19); cysteine-type peptidase
260231_at	At1g74410	turquoise	147.348	131.349	86.2343	45.1143	41.12	zinc finger (C3HC4-type RING finger) family protein
259118_at	At3g01310	turquoise	146.851	127.952	94.0169	33.9348	60.0821	acid phosphatase
246434_at	At5g17520	turquoise	146.515	127.846	66.7303	61.1157	5.61463	RCP1_MEX1__RCP1 (ROOT CAP 1)
252213_at	At3g50210	turquoise	146.008	127.857	75.2563	52.6011	22.6552	oxidoreductase
247545_at	At5g61530	turquoise	145.928	125.253	62.8609	62.3922	0.468626	small G protein family protein / RhoGAP family protein
259768_at	At1g29390	turquoise	145.683	127.689	75.2384	52.4503	22.7881	COR314-TM2__COR314-TM2 (cold regulated 314 thylakoid membrane 2)
249582_at	At5g37780	turquoise	145.238	124.946	77.2842	47.6615	29.6227	CAM1_ACAM-1_CAM1_TCH1__CAM1 (CALMODULIN 1); calcium ion binding
245948_at	At5g19540	turquoise	144.908	128.24	89.4145	38.8251	50.5894	similar to Os08g0387500 [Oryza sativa (japonica cultivar-group)] (GB:NP_001061714.1); similar to unknown [Striga asiatica] (GB:ABE66393.1)
260372_at	At1g73980	turquoise	144.711	128.073	73.1894	54.8835	18.3059	phosphoribulokinase/uridine kinase family protein
265900_at	At2g25730	turquoise	144.61	127.917	85.4644	42.4526	43.0118	binding / heme binding
247356_at	At5g63800	turquoise	142.256	125.218	76.0454	49.1724	26.873	BGAL6__BGAL6 (beta-galactosidase 6); beta-galactosidase
259544_at	At1g20620	turquoise	142.123	123.473	95.6108	27.8623	67.7485	CAT3_SEN2__CAT3 (CATALASE 3); catalase
254833_s_at	At4g12280	turquoise	142.092	125.832	87.1301	38.702	48.4281	copper amine oxidase family protein
245671_at	At1g28230	turquoise	142.092	125.4	87.1562	38.2439	48.9123	PUP1__PUP1 (PURINE PERMEASE 1); purine transporter
250409_at	At5g10860	turquoise	141.513	124.434	83.8352	40.599	43.2362	CBS domain-containing protein
259416_at	At1g02305	turquoise	141.215	122.937	74.005	48.9317	25.0733	cathepsin B-like cysteine protease, putative
251591_at	At3g57680	turquoise	141.034	120.852	78.8372	42.0143	36.823	peptidase S41 family protein
253581_at	At4g30660	turquoise	140.944	123.712	94.3879	29.324	65.0639	hydrophobic protein, putative / low temperature and salt responsive protein, putative
252166_at	At3g50500	turquoise	140.79	118.982	71.1134	47.8684	23.245	SNRK2-2_SNRK2.2_SPK-2-2_SRK2D_SPK-2-2__SPK-2-2 (SNF1-RELATED PROTEIN KINASE 2-2, SNF1-RELATED PROTEIN KINASE 2.2); kinase/ protein kinase
246343_at	At3g56720	turquoise	139.881	123.851	84.308	39.5432	44.7648	similar to unknown protein [Arabidopsis thaliana] (TAIR:AT2G44200.1); similar to putative small ribonucleoprotein [Oryza sativa] (GB:AAL31070.1)
247216_at	At5g64860	turquoise	139.595	121.201	91.7868	29.4138	62.373	DPE1__DPE1 (DISPROPORTIONATING ENZYME); 4-alpha-glucanotransferase
265790_at	At2g01170	turquoise	139.338	123.546	89.2499	34.2959	54.954	amino acid permease family protein
252937_at	At4g39180	turquoise	139.326	124.727	75.0013	49.7261	25.2753	SEC14__SEC14 (secretion 14)
265510_at	At2g05630	turquoise	139.251	122.284	76.0006	46.2829	29.7177	ATG8D__ATG8D (autophagy gene 8-related); microtubule binding
252527_at	At3g46440	turquoise	138.862	120.213	89.3965	30.8166	58.5799	UXS5__UXS5 (UDP-Xyl synthase 5); catalytic
245433_at	At4g17110	turquoise	138.726	121.31	84.8346	36.4754	48.3592	similar to unknown protein [Arabidopsis thaliana] (TAIR:AT4G17120.1); similar to unknown protein [Oryza sativa] (GB:AAG60185.1); similar to Os10g0565300 [Oryza sativa (japonica cultivar-group)] (GB:NP_001065419.1)
250824_at	At5g05200	turquoise	138.508	120.346	82.2431	38.1027	44.1404	ABC1 family protein
265426_at	At2g20740	turquoise	138.418	116.592	74.7832	41.8093	32.9739	similar to unknown protein [Arabidopsis thaliana] (TAIR:AT2G20230.1); similar to Os04g0679900 [Oryza sativa (japonica cultivar-group)] (GB:NP_001054283.1); similar to H0801D08.19 [Oryza sativa (indica cultivar-group)] (GB:CAJ86261.1)
257144_at	At3g27300	turquoise	137.634	117.571	84.851	32.7199	52.1311	G6PD5__G6PD5 (GLUCOSE-6-PHOSPHATE DEHYDROGENASE 5)
255943_at	At1g22370	turquoise	136.63	121.348	66.1142	55.2342	10.8801	UDP-glucoronosyl/UDP-glucosyl transferase family protein
257926_at	At3g23280	turquoise	135.625	117.484	80.4071	37.0764	43.3307	zinc finger (C3HC4-type RING finger) family protein / ankyrin repeat family protein
252117_at	At3g51430	turquoise	135.529	113.481	46.8059	66.6748	-19.8689	YLS2__YLS2 (yellow-leaf-specific gene 2); strictosidine synthase
257122_at	At3g20250	turquoise	135.252	116.426	65.0557	51.37	13.6857	APUM5__APUM5 (ARABIDOPSIS PUMILIO 5); RNA binding
260042_at	At1g68820	turquoise	134.541	116.89	70.0104	46.8793	23.1311	membrane protein, putative
245188_at	At1g67660	turquoise	134.267	118.435	93.033	25.4023	67.6306	similar to unknown protein [Arabidopsis thaliana] (TAIR:AT1G13810.1); similar to unknown protein [Oryza sativa (japonica cultivar-group)] (GB:BAD05466.1); similar to Os08g0236700 [Oryza sativa (japonica cultivar-group)] (GB:NP_001061316.1); contains domain no description (G3D.3.90.320.10); contains domain ALPHA/BETA HYDROLASE RELATED (PTHR10992:SF3); contains domain ALPHA/BETA HYDROLASE RELATED (…
263159_at	At1g54130	turquoise	133.145	119.324	68.7549	50.569	18.1859	RSH3__RSH3 (RELA/SPOT HOMOLOG 3); catalytic
262722_at	At1g43620	turquoise	132.527	116.93	87.0546	29.8753	57.1793	UDP-glucose:sterol glucosyltransferase, putative
255348_at	At4g03820	turquoise	132.01	117.097	71.0047	46.0925	24.9123	similar to unknown protein [Arabidopsis thaliana] (TAIR:AT4G22270.1); similar to AT3g20300/MQC12_5 [Medicago truncatula] (GB:ABD32643.1)
248591_at	At5g49650	turquoise	131.923	114.65	74.3078	40.3423	33.9655	xylulose kinase, putative
262609_at	At1g13930	turquoise	131.841	116.41	89.7389	26.6712	63.0677	similar to nodulin-related [Arabidopsis thaliana] (TAIR:AT2G03440.1); similar to drought-induced protein SDi-6 - common sunflower (fragment) (GB:S71562)
262892_at	At1g79440	turquoise	131.372	117.167	84.4241	32.7433	51.6809	ALDH5F1_SSADH__ALDH5F1 (SUCCINIC SEMIALDEHYDE DEHYDROGENASE); 3-chloroallyl aldehyde dehydrogenase/ succinate-semialdehyde dehydrogenase
262309_at	At1g70820	turquoise	131.352	114.404	85.8633	28.5409	57.3224	phosphoglucomutase, putative / glucose phosphomutase, putative
264396_at	At1g12050	turquoise	131.177	114.417	84.9595	29.4573	55.5022	fumarylacetoacetase, putative
245168_at	At2g33150	turquoise	130.952	116.62	73.3482	43.2723	30.0759	KAT2_PED1__PED1 (PEROXISOME DEFECTIVE 1); acetyl-CoA C-acyltransferase
265817_at	At2g18050	turquoise	130.864	113.344	70.8441	42.5	28.3441	HIS1-3__HIS1-3 (HISTONE H1-3); DNA binding
252120_at	At3g51130	turquoise	129.632	112.408	57.5506	54.857	2.6936	Identical to UPF0183 protein At3g51130 [Arabidopsis Thaliana] (GB:Q9SD33;GB:Q94C31); similar to ENSANGP00000005609 [Anopheles gambiae str. PEST] (GB:XP_310381.2); similar to Os06g0714000 [Oryza sativa (japonica cultivar-group)] (GB:NP_001058570.1); contains InterPro domain Protein of unknown function UPF0183; (InterPro:IPR005373)
247302_at	At5g63880	turquoise	129.421	107.803	49.6726	58.1303	-8.45774	VPS20.1__SNF7 family protein
263157_at	At1g54100	turquoise	129.399	114.023	66.3822	47.6407	18.7415	ALDH7B4__ALDH7B4 (ALDEHYDE DEHYDROGENASE 7B4); 3-chloroallyl aldehyde dehydrogenase
256294_at	At1g69450	turquoise	128.704	112.254	71.0039	41.2498	29.7541	similar to HYP1 (HYPOTHETICAL PROTEIN 1) [Arabidopsis thaliana] (TAIR:AT3G01100.1); similar to Protein of unknown function DUF221 [Medicago truncatula] (GB:ABE86757.1); similar to Os12g0582800 [Oryza sativa (japonica cultivar-group)] (GB:NP_001067142.1); contains InterPro domain Protein of unknown function DUF221; (InterPro:IPR003864)
264992_at	At1g67300	turquoise	128.565	113.109	61.6775	51.4313	10.2462	hexose transporter, putative
266181_at	At2g02390	turquoise	128.503	107.623	46.1869	61.4362	-15.2494	ATGSTZ1_GST18__ATGSTZ1 (GLUTATHIONE S-TRANSFERASE 18); glutathione transferase
256746_at	At3g29320	turquoise	128.488	109.352	84.1466	25.205	58.9416	glucan phosphorylase, putative
246756_at	At5g27930	turquoise	128.445	112.117	70.2819	41.8347	28.4472	protein phosphatase 2C, putative / PP2C, putative
262401_at	At1g49300	turquoise	128.212	112.417	60.1421	52.2751	7.86698	ATRAB7_AtRABG3e_ATRABG3E__ATRAB7/ATRABG3E/AtRABG3e; GTP binding
261428_at	At1g18870	turquoise	128.034	108.236	74.2706	33.9655	40.305	ICS2__ICS2; isochorismate synthase
253212_s_at	At4g34890	turquoise	127.829	111.973	85.7855	26.1871	59.5983	ATXDH1__ATXDH1 (XANTHINE DEHYDROGENASE 1); xanthine dehydrogenase
260627_at	At1g62310	turquoise	127.748	112.12	61.7169	50.4033	11.3137	transcription factor jumonji (jmjC) domain-containing protein
246007_at	At5g08410	turquoise	127.603	110.155	72.1075	38.0476	34.0599	FTRA2__FTRA2 (ferredoxin/thioredoxin reductase subunit A (variable subunit) 2); ferredoxin:thioredoxin reductase
261285_at	At1g35720	turquoise	127.599	109.744	74.0058	35.7385	38.2673	ANNAT1_ATOXY5_OXY5__ANNAT1 (ANNEXIN ARABIDOPSIS 1); calcium ion binding / calcium-dependent phospholipid binding
252354_at	At3g48170	turquoise	127.129	112.65	73.5232	39.1267	34.3965	ALDH10A9__ALDH10A9 (Aldehyde dehydrogenase 10A9); 3-chloroallyl aldehyde dehydrogenase
246259_at	At1g31830	turquoise	127.019	111.189	71.6865	39.5029	32.1836	amino acid permease family protein
248813_at	At5g46860	turquoise	126.908	108.262	59.2685	48.9934	10.2751	VAM3_ATSYP22_ATVAM3_SGR3_SYP22__VAM3 (syntaxin 22); t-SNARE
265358_at	At2g16710	turquoise	126.622	107.658	62.0056	45.6523	16.3533	hesB-like domain-containing protein
266342_at	At2g01540	turquoise	126.317	111.732	62.1017	49.6298	12.4719	C2 domain-containing protein
264985_at	At1g27150	turquoise	125.32	109.713	60.4179	49.2953	11.1227	binding
250921_at	At5g03460	turquoise	125.064	106.909	55.8957	51.0132	4.88252	similar to Os02g0823600 [Oryza sativa (japonica cultivar-group)] (GB:NP_001048570.1); similar to F12E4.230-like protein [Hyacinthus orientalis] (GB:AAS20978.1)
245600_at	At4g14230	turquoise	124.983	107.626	81.1965	26.4297	54.7668	CBS domain-containing protein-related
254830_at	At4g12590	turquoise	124.815	104.766	69.2355	35.5301	33.7054	similar to Os09g0497400 [Oryza sativa (japonica cultivar-group)] (GB:NP_001063559.1); similar to AT4g12590-like protein [Hyacinthus orientalis] (GB:AAS20990.1); contains InterPro domain Protein of unknown function DUF850, transmembrane eukaryotic; (InterPro:IPR008568)
251729_at	At3g56310	turquoise	124.405	107.358	66.8238	40.5342	26.2897	alpha-galactosidase, putative / melibiase, putative / alpha-D-galactoside galactohydrolase, putative
253358_at	At4g32940	turquoise	124.353	110.453	72.7302	37.7226	35.0076	GAMMA-VPE_GAMMAVPE__GAMMA-VPE (Vacuolar processing enzyme gamma); cysteine-type endopeptidase
263574_at	At2g16990	turquoise	123.804	105.899	62.9166	42.9819	19.9346	similar to unknown protein [Arabidopsis thaliana] (TAIR:AT2G16980.2); similar to Major facilitator superfamily MFS_1 [Medicago truncatula] (GB:ABE80432.1); contains InterPro domain Major facilitator superfamily MFS_1; (InterPro:IPR011701)
262891_at	At1g79460	turquoise	123.673	109.074	70.6249	38.4487	32.1762	GA2_ATKS_KS__GA2 (GA REQUIRING 2); ent-kaurene synthase
247810_at	At5g58290	turquoise	123.476	101.111	41.4408	59.6704	-18.2296	RPT3__RPT3 (root phototropism 3); ATPase
263912_at	At2g36390	turquoise	123.472	109.335	74.7109	34.6245	40.0864	BE3_SBE2.1__SBE2.1 (STARCH BRANCHING ENZYME 2.1); 1,4-alpha-glucan branching enzyme
245319_at	At4g16146	turquoise	123.182	107.561	78.5084	29.0529	49.4555	similar to unknown protein [Arabidopsis thaliana] (TAIR:AT1G69510.2); similar to negatively light-regulated protein, putative, expressed [Oryza sativa (japonica cultivar-group)] (GB:ABA97694.2); contains InterPro domain Lg106-like; (InterPro:IPR012482)
267268_at	At2g02570	turquoise	122.81	105.098	65.8133	39.2843	26.529	nucleic acid binding
265427_at	At2g20740	turquoise	122.75	105.262	69.3473	35.9148	33.4325	similar to unknown protein [Arabidopsis thaliana] (TAIR:AT2G20230.1); similar to Os04g0679900 [Oryza sativa (japonica cultivar-group)] (GB:NP_001054283.1); similar to H0801D08.19 [Oryza sativa (indica cultivar-group)] (GB:CAJ86261.1)
252565_at	At3g46000	turquoise	121.86	104.836	73.825	31.0107	42.8143	ADF2__ADF2 (ACTIN DEPOLYMERIZING FACTOR 2); actin binding
246829_at	At5g26570	turquoise	121.795	104.504	82.2191	22.2854	59.9337	ATGWD3_PWD_ATGWD3_OK1__PWD (PHOSPHOGLUCAN WATER DIKINASE); catalytic
261365_at	At1g53110	turquoise	121.429	103.006	45.0814	57.9244	-12.843	chorismate mutase
247348_at	At5g63810	turquoise	121.344	104.57	81.9949	22.5746	59.4203	BGAL10__BGAL10 (beta-galactosidase 10); beta-galactosidase
263517_at	At2g21620	turquoise	121.32	103.781	45.4041	58.3772	-12.9731	RD2__RD2 (RESPONSIVE TO DESSICATION 2)
253343_at	At4g33540	turquoise	121.3	105.751	70.9042	34.8467	36.0575	metallo-beta-lactamase family protein
249825_at	At5g23390	turquoise	121.042	105.026	76.8737	28.1527	48.721	similar to unknown protein [Arabidopsis thaliana] (TAIR:AT1G48840.1); similar to Os04g0677400 [Oryza sativa (japonica cultivar-group)] (GB:NP_001054264.1); similar to Os02g0637800 [Oryza sativa (japonica cultivar-group)] (GB:NP_001047529.1); similar to unknown protein [Oryza sativa (japonica cultivar-group)] (GB:BAD25093.1); contains InterPro domain Longin-like; (InterPro:IPR011012); contains Int…
260986_at	At1g53580	turquoise	120.978	105.816	56.0721	49.7436	6.32843	ETHE1_GLX2-3_GLY3__ETHE1/GLX2-3 (GLYOXALASE 2-3); hydroxyacylglutathione hydrolase
245127_at	At2g47600	turquoise	120.604	101.098	58.2599	42.8384	15.4215	ATMHX_MHX1__ATMHX (MAGNESIUM/PROTON EXCHANGER); cation:cation antiporter
261173_at	At1g04830	turquoise	120.228	102.344	61.269	41.0751	20.1939	RabGAP/TBC domain-containing protein
259246_s_at	At3g07730	turquoise	120.134	106.646	60.837	45.8089	15.0281	similar to unknown protein [Arabidopsis thaliana] (TAIR:AT4G01170.1); similar to hypothetical protein Tb927.8.4580 [Trypanosoma brucei TREU927] (GB:XP_824781.1); similar to Os05g0423200 [Oryza sativa (japonica cultivar-group)] (GB:NP_001055589.1); similar to Os04g0221000 [Oryza sativa (japonica cultivar-group)] (GB:NP_001052267.1)
259441_at	At1g02300	turquoise	120.116	97.8587	63.1036	34.7551	28.3485	cathepsin B-like cysteine protease, putative
260412_at	At1g69830	turquoise	119.893	102.617	81.7575	20.8594	60.8981	AMY3__AMY3/ATAMY3 (ALPHA-AMYLASE-LIKE 3); alpha-amylase
267152_at	At2g31040	turquoise	119.543	100.543	74.3111	26.2322	48.0789	ATP synthase protein I -related
251668_at	At3g57010	turquoise	119.103	99.7614	67.0348	32.7266	34.3082	strictosidine synthase family protein
254580_at	At4g19390	turquoise	118.882	104.045	61.26	42.785	18.475	similar to structural constituent of ribosome [Arabidopsis thaliana] (TAIR:AT5G13720.1); similar to Os07g0656700 [Oryza sativa (japonica cultivar-group)] (GB:NP_001060506.1); similar to Os06g0710300 [Oryza sativa (japonica cultivar-group)] (GB:NP_001058543.1); similar to Uncharacterized protein UPF0114 [Thiomicrospira denitrificans ATCC 33889] (GB:YP_393149.1); contains InterPro domain Uncharacte…
255331_at	At4g04330	turquoise	118.68	102.849	82.1165	20.7328	61.3838	similar to unnamed protein product [Ostreococcus tauri] (GB:CAL56420.1); similar to Os08g0425200 [Oryza sativa (japonica cultivar-group)] (GB:NP_001061837.1)
259058_at	At3g03470	turquoise	118.633	104.236	57.8537	46.3821	11.4717	CYP89A9__CYP89A9 (cytochrome P450, family 87, subfamily A, polypeptide 9); oxygen binding
250675_at	At5g06260	turquoise	118.624	104.072	69.2109	34.8606	34.3504	nucleolar protein-related
253331_at	At4g33490	turquoise	118.036	105.253	73.6589	31.5941	42.0648	pepsin A
245474_at	At4g16060	turquoise	118.007	102.834	65.974	36.86	29.114	similar to Os05g0358400 [Oryza sativa (japonica cultivar-group)] (GB:NP_001055302.1); similar to hypothetical protein MED92_03118 [Oceanospirillum sp. MED92] (GB:ZP_01165985.1)
250649_at	At5g06690	turquoise	117.843	100.331	69.3137	31.0168	38.2969	(THIOREDOXIN-LIKE 5); thiol-disulfide exchange intermediate
251529_at	At3g58570	turquoise	117.778	103.642	65.9673	37.6747	28.2925	DEAD box RNA helicase, putative
255477_at	At4g02370	turquoise	117.649	101.64	61.7711	39.869	21.9021	similar to unknown protein [Arabidopsis thaliana] (TAIR:AT1G02816.1); similar to Os05g0362300 [Oryza sativa (japonica cultivar-group)] (GB:NP_001055314.1); similar to Protein of unknown function, DUF538 [Oryza sativa (japonica cultivar-group)] (GB:AAX95409.1); similar to Os05g0362500 [Oryza sativa (japonica cultivar-group)] (GB:NP_001055315.1); contains InterPro domain Protein of unknown function…
256156_at	At3g08510	turquoise	117.591	100.248	77.151	23.0971	54.054	ATPLC2__ATPLC2 (PHOSPHOLIPASE C 2); phospholipase C
256209_at	At1g50940	turquoise	117.466	100.407	67.3657	33.041	34.3247	ETFALPHA__ETFALPHA (ELECTRON TRANSFER FLAVOPROTEIN ALPHA); FAD binding / electron carrier
248461_s_at	At2g47510	turquoise	117.386	98.807	55.5543	43.2527	12.3016	FUM1__FUM1 (FUMARASE 1)
253360_at	At4g33090	turquoise	117.156	101.58	74.3821	27.1977	47.1844	APM1__APM1 (Aberrant peroxisome morphology 1)
267500_s_at	At2g44890	turquoise	117.146	101.801	66.5513	35.2496	31.3017	CYP704A1__CYP704A1 (cytochrome P450, family 704, subfamily A, polypeptide 1); oxygen binding
261026_at	At1g01240	turquoise	116.965	99.7286	62.5027	37.2259	25.2768	similar to unknown protein [Arabidopsis thaliana] (TAIR:AT2G46550.1); similar to Os09g0363500 [Oryza sativa (japonica cultivar-group)] (GB:NP_001062992.1); similar to Os08g0400300 [Oryza sativa (japonica cultivar-group)] (GB:NP_001061754.1); similar to hypothetical protein MtrDRAFT_AC145165g14v1 [Medicago truncatula] (GB:ABE91800.1)
254645_at	At4g18520	turquoise	116.961	101.936	77.3878	24.548	52.8399	binding
258498_at	At3g02480	turquoise	116.885	98.4147	70.4232	27.9915	42.4317	ABA-responsive protein-related
253586_s_at	At4g30710	turquoise	116.797	103.472	58.7294	44.7423	13.9871	similar to unknown protein [Arabidopsis thaliana] (TAIR:AT2G24070.2); similar to Protein of unknown function DUF566 [Medicago truncatula] (GB:ABE79495.1); contains InterPro domain Protein of unknown function DUF566; (InterPro:IPR007573)
245094_at	At2g40840	turquoise	116.668	95.2328	75.7557	19.4772	56.2785	DPE2__DPE2 (DISPROPORTIONATING ENZYME 2); 4-alpha-glucanotransferase/ heteroglycan binding
247095_at	At5g66400	turquoise	116.14	101.388	55.4224	45.9654	9.45698	RAB18_ATDI8__RAB18 (RESPONSIVE TO ABA 18)
251541_at	At3g58750	turquoise	115.568	100.754	64.4084	36.3459	28.0625	CSY2__CSY2 (CITRATE SYNTHASE 2); citrate (SI)-synthase
251919_at	At3g53800	turquoise	115.478	98.4368	66.3631	32.0737	34.2894	armadillo/beta-catenin repeat family protein
264562_at	At1g55760	turquoise	115.081	98.1414	66.5997	31.5417	35.0581	BTB/POZ domain-containing protein
255469_at	At4g03030	turquoise	114.701	96.4277	51.3398	45.0879	6.25189	kelch repeat-containing F-box family protein
266673_at	At2g29630	turquoise	114.547	99.446	71.0081	28.4379	42.5703	Encodes ThiC involved in thiamine biosynthesis. Translation of ThiC is regulated by a riboswitch in the 3' of untranslated region of the messenger RNA.
252391_at	At3g47860	turquoise	114.257	97.3945	72.1455	25.249	46.8965	apolipoprotein D-related
263413_at	At2g21240	turquoise	114.071	93.8026	58.4572	35.3453	23.1119	ATBPC4_BBR/BPC4_BPC4__ATBPC4/BBR/BPC4/BPC4 (BASIC PENTACYSTEINE 4)
265759_at	At2g13100	turquoise	114.044	101.001	70.9384	30.0628	40.8756	glycerol-3-phosphate transporter, putative / glycerol 3-phosphate permease, putative
246403_at	At1g57590	turquoise	113.972	98.6652	66.4759	32.1893	34.2866	carboxylic ester hydrolase
265481_at	At2g15960	turquoise	113.803	100.186	62.9278	37.2585	25.6692	unknown protein
258102_at	At3g23600	turquoise	113.596	102.339	66.3745	35.9642	30.4103	hydrolase
245434_at	At4g17120	turquoise	113.458	99.5103	71.8001	27.7101	44.09	similar to C2 domain-containing protein [Arabidopsis thaliana] (TAIR:AT1G48090.2); similar to unknown protein [Oryza sativa] (GB:AAG60185.1); similar to Os10g0565300 [Oryza sativa (japonica cultivar-group)] (GB:NP_001065419.1); contains InterPro domain C2 calcium/lipid-binding region, CaLB; (InterPro:IPR008973)
261218_at	At1g20020	turquoise	113.413	92.6846	73.5494	19.1352	54.4141	ATLFNR2__ATLFNR2 (LEAF FNR 2)
257832_at	At3g26740	turquoise	113.173	97.5214	75.4373	22.0841	53.3531	CCL__CCL (CCR-LIKE)
248487_at	At5g51070	turquoise	113.077	93.8254	31.8209	62.0045	-30.1836	ERD1_CLPD__ERD1 (EARLY RESPONSIVE TO DEHYDRATION 1); ATP binding / ATPase
258983_at	At3g08860	turquoise	112.982	97.3293	62.5092	34.8201	27.6891	alanine--glyoxylate aminotransferase, putative / beta-alanine-pyruvate aminotransferase, putative / AGT, putative
265271_at	At2g28360	turquoise	112.76	97.6408	66.0538	31.5869	34.4669	SIT4 phosphatase-associated family protein
250259_at	At5g13800	turquoise	112.474	96.8483	48.4192	48.4291	-0.00993868	hydrolase, alpha/beta fold family protein
245432_at	At4g17098	turquoise	112.063	95.1456	74.9661	20.1796	54.7865
251739_at	At3g56170	turquoise	111.873	94.2476	57.4399	36.8077	20.6322	CAN__CAN (CA-2+ DEPENDENT NUCLEASE); nuclease
258151_at	At3g18080	turquoise	111.856	95.0373	76.4831	18.5542	57.9288	glycosyl hydrolase family 1 protein
255980_at	At1g33970	turquoise	111.718	96.8707	51.5908	45.28	6.31078	GTP binding
262504_at	At1g21750	turquoise	111.293	92.9567	57.7829	35.1738	22.6091	ATPDIL1-1__ATPDIL1-1 (PDI-LIKE 1-1); protein disulfide isomerase
265266_at	At2g42890	turquoise	111.08	96.466	61.7129	34.7531	26.9598	AML2__AML2
250380_at	At5g11600	turquoise	110.877	94.4053	52.3399	42.0654	10.2745	similar to unknown protein [Arabidopsis thaliana] (TAIR:AT1G19990.1); similar to unknown protein [Oryza sativa (japonica cultivar-group)] (GB:AAV59389.1)
267505_at	At2g45560	turquoise	110.817	95.9537	71.9618	23.9919	47.9699	CYP76C1__CYP76C1 (cytochrome P450, family 76, subfamily C, polypeptide 1); heme binding / iron ion binding / monooxygenase
248969_at	At5g45310	turquoise	110.751	93.6181	54.8105	38.8076	16.0028	similar to Os01g0962100 [Oryza sativa (japonica cultivar-group)] (GB:NP_001045475.1); similar to hypothetical protein [Oryza sativa (japonica cultivar-group)] (GB:BAC84156.1); contains InterPro domain Protein kinase PKN/PRK1, effector; (InterPro:IPR011072)
250811_at	At5g05110	turquoise	110.624	95.9478	57.0244	38.9233	18.1011	cysteine protease inhibitor, putative / cystatin, putative
255671_at	At4g00355	turquoise	110.549	94.5167	58.8063	35.7104	23.0959	similar to unknown protein [Arabidopsis thaliana] (TAIR:AT2G45980.1); similar to conserved hypothetical protein [Medicago truncatula] (GB:ABE80179.1)
262128_at	At1g52690	turquoise	110.547	92.0036	67.5414	24.4622	43.0792	late embryogenesis abundant protein, putative / LEA protein, putative
261125_at	At1g04990	turquoise	110.493	95.6689	69.0582	26.6107	42.4475	zinc finger (CCCH-type) family protein
264701_at	At1g70160	turquoise	110.48	93.2679	67.0618	26.2061	40.8557	similar to unknown protein [Arabidopsis thaliana] (TAIR:AT5G54870.1); similar to unknown protein [Arabidopsis thaliana] (TAIR:AT4G27020.1); similar to unknown protein [Oryza sativa (japonica cultivar-group)] (GB:BAD53001.1); similar to unknown protein [Oryza sativa (japonica cultivar-group)] (GB:BAB89049.1); similar to conserved hypothetical protein [Medicago truncatula] (GB:ABE93629.1)
252880_at	At4g39730	turquoise	109.804	91.0965	62.4116	28.6849	33.7267	lipid-associated family protein
259517_at	At1g20630	turquoise	109.427	95.8446	69.4239	26.4207	43.0032	CAT1__CAT1 (CATALASE 1); catalase
249117_at	At5g43840	turquoise	109.246	90.1134	64.9642	25.1492	39.815	AT-HSFA6A_HSFA6A__AT-HSFA6A (Arabidopsis thaliana heat shock transcription factor A6A); DNA binding / transcription factor
255521_at	At4g02280	turquoise	109.168	92.3324	59.7067	32.6257	27.081	SUS3__SUS3; UDP-glycosyltransferase/ sucrose synthase/ transferase, transferring glycosyl groups
263243_at	At2g31350	turquoise	109.118	91.0074	34.6291	56.3782	-21.7491	GLX2-5__GLX2-5 (GLYOXALASE 2-5); hydroxyacylglutathione hydrolase/ iron ion binding / zinc ion binding
248697_at	At5g48370	turquoise	109.083	92.6822	63.9182	28.7639	35.1543	thioesterase family protein
262746_at	At1g28960	turquoise	109.024	94.7864	46.5882	48.1982	-1.61008	ATNUDT15__ATNUDT15 (ARABIDOPSIS THALIANA NUDIX HYDROLASE HOMOLOG 15); hydrolase
246568_at	At5g14960	turquoise	108.978	96.7159	65.9192	30.7968	35.1224	DEL2_E2FD_E2L1__DEL2/E2FD/E2L1 (DP-E2F-LIKE 2); DNA binding / transcription factor
261276_at	At1g26670	turquoise	108.939	90.7415	53.1127	37.6289	15.4838	VTI12_VTI1B__VTI12 (VESICAL TRANSPORT V-SNARE 12, vesical transport v-SNARE 12); SNARE binding / receptor
266098_at	At2g37870	turquoise	108.709	92.1292	63.6489	28.4803	35.1687	protease inhibitor/seed storage/lipid transfer protein (LTP) family protein
248335_at	At5g52450	turquoise	107.973	87.1484	45.6454	41.503	4.1424	MATE efflux protein-related
252468_at	At3g46970	turquoise	107.763	89.8499	75.0376	14.8123	60.2253	ATPHS2_PHS2__ATPHS2/PHS2 (ALPHA-GLUCAN PHOSPHORYLASE 2); phosphorylase/ transferase, transferring glycosyl groups
267355_at	At2g39900	turquoise	107.531	89.9656	67.9285	22.0371	45.8913	LIM domain-containing protein
253421_at	At4g32340	turquoise	107.297	90.41	71.798	18.612	53.186	binding
255585_at	At4g01550	turquoise	107.001	94.9635	49.9331	45.0304	4.90272	ANAC069__ANAC069 (Arabidopsis NAC domain containing protein 69)
267080_at	At2g41190	turquoise	106.952	85.8828	65.3427	20.5401	44.8026	amino acid transporter family protein
245693_at	At5g04260	turquoise	106.669	94.2414	60.0048	34.2366	25.7682	thioredoxin family protein
250648_at	At5g06760	turquoise	106.453	86.9223	64.431	22.4913	41.9397	late embryogenesis abundant group 1 domain-containing protein / LEA group 1 domain-containing protein
245484_at	At4g16210	turquoise	106.382	90.115	64.411	25.704	38.707	enoyl-CoA hydratase/isomerase family protein
245373_s_at	At4g14710	turquoise	106.354	89.3781	61.9814	27.3967	34.5847	ATARD2__ATARD2
260636_at	At1g62430	turquoise	106.203	92.1352	65.0747	27.0606	38.0141	ATCDS1__ATCDS1 (CDP-diacylglycerol synthase 1); phosphatidate cytidylyltransferase
263758_s_at	At2g21250	turquoise	106.164	88.5878	68.917	19.6708	49.2461	mannose 6-phosphate reductase (NADPH-dependent), putative
267048_at	At2g34200	turquoise	105.974	93.6835	67.9194	25.7641	42.1552	zinc finger (C3HC4-type RING finger) family protein
253307_at	At4g33670	turquoise	104.139	85.728	61.0705	24.6574	36.4131	L-galactose dehydrogenase (L-GalDH)
266351_at	At2g01490	turquoise	103.965	89.6383	54.0894	35.5489	18.5405	phytanoyl-CoA dioxygenase (PhyH) family protein
261107_at	At1g63010	turquoise	103.94	90.9463	48.1722	42.7741	5.39809	SPX (SYG1/Pho81/XPR1) domain-containing protein
247992_at	At5g56520	turquoise	103.781	92.3583	55.2992	37.0591	18.24	similar to unknown protein [Arabidopsis thaliana] (TAIR:AT1G55365.1); similar to hypothetical protein MtrDRAFT_AC152752g20v1 [Medicago truncatula] (GB:ABE87470.1)
251358_at	At3g61160	turquoise	103.7	91.8214	59.6905	32.1309	27.5596	shaggy-related protein kinase beta / ASK-beta (ASK2)
261077_at	At1g07430	turquoise	103.569	82.1942	58.8872	23.307	35.5801	protein phosphatase 2C, putative / PP2C, putative
254500_at	At4g20110	turquoise	103.392	86.55	38.5932	47.9567	-9.36349	vacuolar sorting receptor, putative
253708_at	At4g29210	turquoise	103.32	87.3924	45.1264	42.266	2.86044	GGT3_GGT4__GGT3 (GAMMA-GLUTAMYL TRANSPEPTIDASE 3); gamma-glutamyltransferase
262248_at	At1g48370	turquoise	103.062	88.8062	44.2747	44.5314	-0.256734	YSL8__YSL8 (YELLOW STRIPE LIKE 8); oligopeptide transporter
264658_at	At1g09910	turquoise	102.459	89.2009	61.6092	27.5917	34.0175	lyase
265470_at	At2g37150	turquoise	102.455	88.2371	55.1502	33.087	22.0632	zinc finger (C3HC4-type RING finger) family protein
245991_at	At5g20660	turquoise	102.257	82.3839	68.8429	13.541	55.3019	24 kDa vacuolar protein, putative
263424_at	At2g31510	turquoise	102.212	87.9072	67.2826	20.6246	46.6581	IBR domain-containing protein / ARIADNE-like protein ARI7 (ARI7)
265807_at	At2g17990	turquoise	101.981	87.5759	55.6885	31.8874	23.801	similar to kinectin-related [Arabidopsis thaliana] (TAIR:AT5G66250.3); similar to putative calcium-dependent protein kinase CPK1 adapter protein 2 [Mesembryanthemum crystallinum] (GB:AAR06858.1); contains domain no description (G3D.1.20.58.90)
260937_at	At1g45160	turquoise	101.963	87.1806	66.8975	20.283	46.6145	similar to IRE (INCOMPLETE ROOT HAIR ELONGATION), kinase [Arabidopsis thaliana] (TAIR:AT5G62310.1); similar to protein kinase, putative [Arabidopsis thaliana] (TAIR:AT3G17850.1); similar to nodule-specific IRE-like protein [Medicago truncatula] (GB:AAX11214.1); similar to Os03g0711800 [Oryza sativa (japonica cultivar-group)] (GB:NP_001051060.1); similar to putative protein kinase [Oryza sativa] (…
254144_at	At4g24690	turquoise	101.927	87.0774	58.007	29.0705	28.9365	ubiquitin-associated (UBA)/TS-N domain-containing protein / octicosapeptide/Phox/Bemp1 (PB1) domain-containing protein
251169_at	At3g63210	turquoise	101.36	85.8571	57.8103	28.0467	29.7636	MARD1__MARD1 (MEDIATOR OF ABA-REGULATED DORMANCY 1)
258878_at	At3g03170	turquoise	101.349	83.9984	60.3456	23.6528	36.6928	similar to unknown protein [Arabidopsis thaliana] (TAIR:AT5G24890.1)
261203_at	At1g12845	turquoise	101.168	87.5482	60.2541	27.2941	32.96	similar to hypothetical protein MtrDRAFT_AC149131g9v1 [Medicago truncatula] (GB:ABD32556.1)
264422_at	At1g43130	turquoise	101.15	79.7859	45.5682	34.2177	11.3504	LCV2__LCV2 (LIKE COV 2)
265119_at	At1g62570	turquoise	101.058	84.0431	48.9631	35.08	13.8831	flavin-containing monooxygenase family protein / FMO family protein
258347_at	At3g17520	turquoise	101.041	85.1015	60.8437	24.2578	36.586	late embryogenesis abundant domain-containing protein / LEA domain-containing protein
246300_at	At3g51830	turquoise	101.028	83.8135	47.6474	36.1661	11.4812	ATG5__ATG5 (G5p-related protein); phosphoinositide 5-phosphatase
247275_at	At5g64370	turquoise	100.902	81.3562	50.8269	30.5293	20.2976	BETA-UP__BETA-UP (BETA-UREIDOPROPIONASE); beta-ureidopropionase
262296_at	At1g27630	turquoise	100.489	86.5513	64.1241	22.4272	41.6969	cyclin family protein
260626_at	At1g08040	turquoise	100.335	82.6952	43.2368	39.4584	3.77841	similar to unknown protein [Arabidopsis thaliana] (TAIR:AT2G28310.2); similar to Protein of unknown function DUF707 [Medicago truncatula] (GB:ABE91787.1); contains InterPro domain Protein of unknown function DUF707; (InterPro:IPR007877)
256727_at	At3g52240	turquoise	100.011	84.4372	51.2829	33.1544	18.1285	similar to H0811D08.6 [Oryza sativa (indica cultivar-group)] (GB:CAJ86113.1); similar to Os05g0445800 [Oryza sativa (japonica cultivar-group)] (GB:NP_001055684.1); similar to Os05g0446500 [Oryza sativa (japonica cultivar-group)] (GB:NP_001055688.1)
257888_at	At3g16990	turquoise	99.9047	81.8572	41.4952	40.362	1.1332	TENA/THI-4 family protein
256623_at	At3g19960	turquoise	99.8993	83.6476	66.9195	16.7282	50.1913	ATM1__ATATM (myosin 1); motor
249128_at	At5g43440	turquoise	99.8871	84.6491	52.0019	32.6472	19.3547	2-oxoglutarate-dependent dioxygenase, putative
253704_at	At4g29490	turquoise	99.7999	87.1831	56.2564	30.9267	25.3298
253755_at	At4g29040	turquoise	99.7524	80.1406	27.844	52.2965	-24.4525	RPT2A__RPT2A (regulatory particle triple-A 2A); ATPase
261771_at	At1g76150	turquoise	99.707	78.4677	34.1582	44.3095	-10.1513	maoC-like dehydratase domain-containing protein
261925_at	At1g22540	turquoise	99.5857	83.4626	61.9224	21.5402	40.3823	proton-dependent oligopeptide transport (POT) family protein
248352_at	At5g52300	turquoise	99.2497	81.9649	60.0785	21.8864	38.1921	RD29B_LTI65__RD29B (RESPONSIVE TO DESSICATION 29B)
258555_at	At3g06860	turquoise	99.1723	85.0612	57.6684	27.3928	30.2755	MFP2_ATMPF2__MFP2 (MULTIFUNCTIONAL PROTEIN); enoyl-CoA hydratase
254646_at	At4g18530	turquoise	99.1486	87.7933	48.1796	39.6137	8.56588	similar to unknown protein [Arabidopsis thaliana] (TAIR:AT1G11170.1); similar to Protein of unknown function DUF707 [Medicago truncatula] (GB:ABE91850.1); contains InterPro domain Protein of unknown function DUF707; (InterPro:IPR007877)
261534_at	At1g01820	turquoise	99.1086	80.4557	47.8675	32.5882	15.2794	PEX11C__peroxisomal biogenesis factor 11 family protein / PEX11 family protein
248505_at	At5g50360	turquoise	99.0014	80.8104	58.7978	22.0126	36.7852	similar to unknown protein [Arabidopsis thaliana] (TAIR:AT5G63350.1); similar to hypothetical protein MtrDRAFT_AC135505g13v1 [Medicago truncatula] (GB:ABE82027.1)
253344_at	At4g33550	turquoise	98.9835	83.4391	54.5294	28.9097	25.6197	similar to protease inhibitor/seed storage/lipid transfer protein (LTP) family protein [Arabidopsis thaliana] (TAIR:AT4G30880.1); similar to unknown [Setaria italica] (GB:AAP93138.1); contains InterPro domain Plant lipid transfer/seed storage/trypsin-alpha amylase inhibitor; (InterPro:IPR003612)
250604_at	At5g07830	turquoise	98.6756	84.4304	50.7948	33.6356	17.1592	glycosyl hydrolase family 79 N-terminal domain-containing protein
262519_at	At1g17160	turquoise	98.605	79.7971	57.7348	22.0624	35.6724	pfkB-type carbohydrate kinase family protein
258362_at	At3g14280	turquoise	98.5537	83.5171	52.9578	30.5593	22.3985	similar to hypothetical protein MtrDRAFT_AC157534g12v1 [Medicago truncatula] (GB:ABE86457.1)
255953_at	At1g22070	turquoise	97.9693	79.0669	40.6346	38.4322	2.2024	TGA3__TGA3 (TGA1a-related gene 3); DNA binding / calmodulin binding / transcription factor
250931_at	At5g03200	turquoise	97.6258	83.9433	47.2526	36.6908	10.5618	zinc finger (C3HC4-type RING finger) family protein
255013_at	At4g10000	turquoise	97.6216	83.2006	49.1278	34.0728	15.055	similar to unknown protein [Arabidopsis thaliana] (TAIR:AT5G03880.1); similar to hypothetical protein ABO_1568 [Alcanivorax borkumensis SK2] (GB:YP_693288.1); contains InterPro domain Thioredoxin-like fold; (InterPro:IPR012336); contains InterPro domain Thioredoxin fold; (InterPro:IPR012335)
266462_at	At2g47770	turquoise	97.4928	78.369	58.9694	19.3996	39.5698	benzodiazepine receptor-related
251721_s_at	At3g56190	turquoise	97.3607	83.7968	43.4083	40.3885	3.01973	ALPHA-SNAP2_ASNAP__ALPHA-SNAP2 (ALPHA-SOLUBLE NSF ATTACHMENT PROTEIN); soluble NSF attachment protein
264362_at	At1g03290	turquoise	97.2714	81.1636	39.7934	41.3702	-1.57678	similar to unknown protein [Arabidopsis thaliana] (TAIR:AT4G02880.1); similar to conserved hypothetical protein [Medicago truncatula] (GB:ABE77463.1); contains InterPro domain UBA-like; (InterPro:IPR009060)
256256_at	At3g11230	turquoise	97.203	82.0586	49.6565	32.4021	17.2544	yippee family protein
262667_at	At1g62810	turquoise	96.9149	80.367	50.4011	29.9659	20.4353	copper amine oxidase, putative
264219_at	At1g60420	turquoise	96.8523	82.8852	43.0907	39.7945	3.29622	DC1 domain-containing protein
258374_at	At3g14360	turquoise	96.6635	82.8475	56.4599	26.3876	30.0723	lipase class 3 family protein
263764_at	At2g21410	turquoise	96.291	83.8242	52.5549	31.2693	21.2856	(VACUOLAR PROTON ATPASE A2); ATPase
249850_at	At5g23235	turquoise	96.1988	80.3541	59.188	21.1662	38.0218	DNAJ heat shock N-terminal domain-containing protein
248817_at	At5g47020	turquoise	96.1785	83.58	46.3836	37.1964	9.18723	glycine-rich protein
259616_at	At1g47960	turquoise	95.9764	81.2117	51.4871	29.7245	21.7626	C/VIF1__C/VIF1 (CELL WALL / VACUOLAR INHIBITOR OF FRUCTOSIDASE 1); pectinesterase inhibitor
245803_at	At1g47128	turquoise	95.9659	82.1736	46.7715	35.4021	11.3694	cysteine proteinase (RD21A) / thiol protease
263544_at	At2g21590	turquoise	95.833	80.0123	56.3663	23.646	32.7202	APL4__APL4 (large subunit of AGP 4); glucose-1-phosphate adenylyltransferase
251897_at	At3g54360	turquoise	95.7627	77.8048	34.0027	43.8021	-9.7994	binding / protein binding / zinc ion binding
251828_at	At3g55070	turquoise	95.7006	81.4829	53.1575	28.3254	24.8321	similar to protein binding / zinc ion binding [Arabidopsis thaliana] (TAIR:AT4G37880.1); similar to Lissencephaly type-1-like homology motif; CTLH, C-terminal to LisH motif [Medicago truncatula] (GB:ABE91354.1); contains InterPro domain CTLH, C-terminal to LisH motif; (InterPro:IPR006595); contains InterPro domain Lissencephaly type-1-like homology motif; (InterPro:IPR006594)
253789_at	At4g28570	turquoise	95.6555	80.9161	44.4881	36.4279	8.06021	alcohol oxidase-related
248000_at	At5g56190	turquoise	95.3561	81.8443	44.1878	37.6564	6.53138	WD-40 repeat family protein
245178_at	At5g12390	turquoise	95.3338	76.147	34.6723	41.4747	-6.80243	binding
250381_at	At5g11610	turquoise	95.2504	82.9997	62.4145	20.5852	41.8293	exostosin family protein
246789_at	At5g27600	turquoise	94.6825	77.0727	30.4529	46.6198	-16.1669	LACS7__LACS7 (LONG-CHAIN ACYL-COA SYNTHETASE 7)
256243_at	At3g12500	turquoise	94.6753	80.1955	35.0582	45.1372	-10.079	ATHCHIB_B-CHI_CHI-B_PR3_PR-3__ATHCHIB (BASIC CHITINASE); chitinase
247156_at	At5g65760	turquoise	94.6603	74.6502	50.2388	24.4114	25.8274	serine carboxypeptidase S28 family protein
257628_at	At3g26290	turquoise	94.6209	82.5874	53.0788	29.5086	23.5701	CYP71B26__CYP71B26 (cytochrome P450, family 71, subfamily B, polypeptide 26); oxygen binding
261785_at	At1g08230	turquoise	94.6154	77.9224	53.0743	24.848	28.2263	ATGAT1_GAT1__similar to amino acid transporter family protein [Arabidopsis thaliana] (TAIR:AT5G41800.1); similar to Os05g0586500 [Oryza sativa (japonica cultivar-group)] (GB:NP_001056462.1); similar to Amino acid/polyamine transporter II [Medicago truncatula] (GB:ABE81500.1); similar to Os01g0857400 [Oryza sativa (japonica cultivar-group)] (GB:NP_001044853.1); contains InterPro domain Amino acid/…
257271_at	At3g28007	turquoise	94.537	80.2788	52.8631	27.4157	25.4474	nodulin MtN3 family protein
245712_at	At5g04360	turquoise	94.5215	75.5959	52.4513	23.1446	29.3067	ATPU1__ATPU1 (PULLULANASE 1); alpha-amylase/ limit dextrinase
253442_at	At4g32530	turquoise	94.2829	78.0815	62.0755	16.006	46.0695	vacuolar ATP synthase, putative / V-ATPase, putative
260712_at	At1g17550	turquoise	94.2184	77.1429	49.8565	27.2864	22.57	HAB2__HAB2 (Homology to ABI2); protein phosphatase type 2C
256378_at	At1g66830	turquoise	94.2145	80.8838	54.3943	26.4895	27.9049	leucine-rich repeat transmembrane protein kinase, putative
251084_at	At5g01520	turquoise	94.1551	77.8415	49.5279	28.3136	21.2143	zinc finger (C3HC4-type RING finger) family protein
257677_at	At3g20290	turquoise	94.1378	81.9237	56.0878	25.8359	30.2519	calcium ion binding
262232_at	At1g68600	turquoise	93.9729	78.9452	50.7735	28.1716	22.6019	similar to unknown protein [Arabidopsis thaliana] (TAIR:AT1G25480.1); similar to unknown protein [Arabidopsis thaliana] (TAIR:AT2G17470.1); similar to Putative expressed protein [Brassica oleracea] (GB:AAW81734.1); contains InterPro domain Protein of unknown function UPF0005; (InterPro:IPR006214)
258833_at	258833_at	turquoise	93.963	83.4646	55.1086	28.356	26.7526
258693_at	At3g08650	turquoise	93.7676	78.6511	52.8095	25.8416	26.9679	metal transporter family protein
261864_s_at	At1g50480	turquoise	93.7586	78.2419	57.1166	21.1253	35.9913	THFS__THFS (10-FORMYLTETRAHYDROFOLATE SYNTHETASE); ATP binding / formate-tetrahydrofolate ligase
258435_at	At3g16740	turquoise	93.4835	80.7449	47.4844	33.2605	14.224	F-box family protein
265024_at	At1g24600	turquoise	93.4383	75.4333	55.8663	19.567	36.2993	similar to unknown protein [Arabidopsis thaliana] (TAIR:AT1G67920.1)
262682_at	At1g75900	turquoise	93.4022	82.2508	53.1899	29.061	24.1289	family II extracellular lipase 3 (EXL3)
259403_at	At1g17745	turquoise	93.2898	76.4113	34.5212	41.8901	-7.36887	PGDH__PGDH (3-PHOSPHOGLYCERATE DEHYDROGENASE); phosphoglycerate dehydrogenase
246682_at	At5g33290	turquoise	93.284	73.4886	22.953	50.5356	-27.5827	XGD1__XGD1 (XYLOGALACTURONAN DEFICIENT 1); catalytic
261709_at	At1g32790	turquoise	93.2636	77.0297	48.4378	28.5919	19.8459	CID11__CID11; RNA binding
257967_at	At3g19910	turquoise	93.2132	74.8616	27.8172	47.0444	-19.2273	zinc finger (C3HC4-type RING finger) family protein
251928_at	At3g53980	turquoise	92.9938	79.1094	35.3134	43.796	-8.48264	protease inhibitor/seed storage/lipid transfer protein (LTP) family protein
252365_at	At3g48350	turquoise	92.9108	78.1516	49.7526	28.399	21.3536	cysteine proteinase, putative
261272_at	At1g26665	turquoise	92.4172	78.5713	52.1926	26.3787	25.8139	similar to RNA polymerase II mediator complex protein-related [Arabidopsis thaliana] (TAIR:AT5G41910.1); similar to At1g26660/T24P13_4 [Medicago truncatula] (GB:ABE78676.1); similar to Os09g0528300 [Oryza sativa (japonica cultivar-group)] (GB:NP_001063737.1)
259804_at	At1g72160	turquoise	92.3505	72.6253	52.6626	19.9627	32.7	SEC14 cytosolic factor family protein / phosphoglyceride transfer family protein
253145_at	At4g35560	turquoise	92.1868	73.2445	55.1646	18.0799	37.0847	similar to transducin family protein / WD-40 repeat family protein [Arabidopsis thaliana] (TAIR:AT5G05570.1); similar to Os07g0693700 [Oryza sativa (japonica cultivar-group)] (GB:NP_001060732.1); similar to hypothetical protein [Oryza sativa (japonica cultivar-group)] (GB:BAC75571.1); contains InterPro domain Cytochrome cd1-nitrite reductase-like, C-terminal haem d1; (InterPro:IPR011048); contain…
257293_at	At3g15580	turquoise	92.1389	74.7699	47.7343	27.0356	20.6986	APG8H_ATG8I__APG8H (autophagy 8H); microtubule binding
250527_at	At5g08590	turquoise	92.0159	74.9237	47.417	27.5067	19.9104	ASK2_SNRK2-1_SNRK2.1_SRK2G__ASK2 (ARABIDOPSIS SERINE/THREONINE KINASE 2); kinase
259591_at	At1g28150	turquoise	91.8439	77.4489	56.2539	21.1951	35.0588	similar to Os04g0528100 [Oryza sativa (japonica cultivar-group)] (GB:NP_001053373.1)
265107_s_at	At1g62610	turquoise	91.729	73.2605	41.1283	32.1322	8.99613	oxidoreductase
251791_at	At3g55500	turquoise	91.6705	74.4906	57.2188	17.2719	39.9469	ATEXPA16_ATEXP16_ATHEXP ALPHA 1.7_EXP16__ATEXPA16 (ARABIDOPSIS THALIANA EXPANSIN A16)
250339_at	At5g11670	turquoise	91.475	73.3209	27.4534	45.8675	-18.4141	ATNADP-ME2__ATNADP-ME2 (NADP-MALIC ENZYME 2); malate dehydrogenase (oxaloacetate-decarboxylating) (NADP+)/ malic enzyme/ oxidoreductase, acting on NADH or NADPH, NAD or NADP as acceptor
250268_s_at	At5g12950	turquoise	91.2888	74.6737	60.8741	13.7996	47.0746	similar to unknown protein [Arabidopsis thaliana] (TAIR:AT5G12960.1); similar to Os06g0612900 [Oryza sativa (japonica cultivar-group)] (GB:NP_001058067.1); similar to Os02g0195500 [Oryza sativa (japonica cultivar-group)] (GB:NP_001046185.1); similar to hypothetical protein [Oryza sativa (japonica cultivar-group)] (GB:BAD35522.1); contains InterPro domain Six-hairpin glycosidase; (InterPro:IPR0089…
252321_at	At3g48510	turquoise	91.2723	72.977	50.7049	22.2722	28.4327	similar to unknown protein [Arabidopsis thaliana] (TAIR:AT5G63350.1); similar to hypothetical protein MtrDRAFT_AC135505g13v1 [Medicago truncatula] (GB:ABE82027.1)
255686_at	At4g00630	turquoise	91.2701	79.3462	55.3396	24.0067	31.3329	KEA2__KEA2 (K+ efflux antiporter); potassium:hydrogen antiporter
265352_at	At2g16600	turquoise	91.1786	77.6187	55.9414	21.6773	34.2641	ROC3__ROC3 (rotamase CyP 3)
266572_at	At2g23840	turquoise	91.1537	76.5763	44.0772	32.4991	11.578	HNH endonuclease domain-containing protein
258485_at	At3g02630	turquoise	91.0131	74.9034	58.6068	16.2966	42.3102	acyl-(acyl-carrier-protein) desaturase, putative / stearoyl-ACP desaturase, putative
262561_at	At1g34340	turquoise	90.9704	72.8766	53.8677	19.0089	34.8588	esterase/lipase/thioesterase family protein
262942_at	At1g79450	turquoise	90.9335	75.3277	23.9437	51.384	-27.4404	LEM3 (ligand-effect modulator 3) family protein / CDC50 family protein
245730_at	At1g73470	turquoise	90.7966	72.7723	48.0582	24.7141	23.3441	similar to hypothetical protein slr0975 [Synechocystis sp. PCC 6803] (GB:NP_440211.1); similar to Os09g0448900 [Oryza sativa (japonica cultivar-group)] (GB:NP_001063318.1)
260568_at	At2g43570	turquoise	90.7641	75.5293	33.3239	42.2054	-8.88155	chitinase, putative
245064_at	At2g39725	turquoise	90.6774	79.979	38.8431	41.1359	-2.2928	complex 1 family protein / LVR family protein
248410_at	At5g51570	turquoise	90.6379	77.0031	47.6257	29.3774	18.2484	band 7 family protein
264585_at	At1g05180	turquoise	90.628	69.3613	28.1772	41.184	-13.0068	AXR1__AXR1 (AUXIN RESISTANT 1); small protein activating enzyme
255148_at	At4g08470	turquoise	90.5177	71.127	27.8516	43.2754	-15.4239	MAPKKK10__MAPKKK10 (Mitogen-activated protein kinase kinase kinase 10); kinase
249346_at	At5g40780	turquoise	90.1771	71.3493	20.8738	50.4755	-29.6017	LTH1_LHT1__LHT1 (LYSINE HISTIDINE TRANSPORTER 1); amino acid transporter
256789_at	At3g13672	turquoise	90.1621	73.4299	54.8483	18.5817	36.2666	seven in absentia (SINA) family protein
253871_at	At4g27440	turquoise	90.1416	75.5623	56.485	19.0773	37.4077	PORB__PORB (PROTOCHLOROPHYLLIDE OXIDOREDUCTASE B); oxidoreductase/ protochlorophyllide reductase
246232_at	At4g36630	turquoise	89.8925	78.5941	49.2977	29.2964	20.0013	EMB2754__EMB2754 (EMBRYO DEFECTIVE 2754); small GTPase regulator
254776_at	At4g13360	turquoise	89.7468	76.4817	56.4203	20.0615	36.3588	catalytic
258219_at	At3g17880	turquoise	89.711	74.0315	51.369	22.6626	28.7064	ATTDX__ATTDX (TETRATICOPEPTIDE DOMAIN-CONTAINING THIOREDOXIN)
254848_at	At4g11960	turquoise	89.3453	65.7525	30.5333	35.2192	-4.68596	similar to unknown protein [Arabidopsis thaliana] (TAIR:AT4G22890.2); similar to Os03g0857400 [Oryza sativa (japonica cultivar-group)] (GB:NP_001051955.1); similar to Os08g0526300 [Oryza sativa (japonica cultivar-group)] (GB:NP_001062297.1); similar to hypothetical protein OSJNBa0003M24.13 [Oryza sativa (japonica cultivar-group)] (GB:AAQ56398.1); contains domain no description (G3D.2.20.25.10); c…
253981_at	At4g26670	turquoise	89.3011	71.5561	52.3943	19.1618	33.2325	mitochondrial import inner membrane translocase subunit Tim17/Tim22/Tim23 family protein
246450_at	At5g16820	turquoise	89.2557	78.6716	55.7663	22.9053	32.8609	HSF3_ATHSFA1B_HSFA1B__HSF3 (HEAT SHOCK FACTOR 3); DNA binding / transcription factor
265764_at	At2g48050	turquoise	89.2238	74.363	56.2366	18.1264	38.1102	similar to Os01g0388500 [Oryza sativa (japonica cultivar-group)] (GB:NP_001043105.1); similar to hypothetical protein [Oryza sativa (japonica cultivar-group)] (GB:BAD69280.1); contains domain UNCHARACTERIZED (PTHR13167); contains domain gb def: Hypothetical protein At2g48050 (PTHR13167:SF1)
249442_at	At5g39590	turquoise	88.6999	77.3087	47.1901	30.1186	17.0715	similar to hypothetical protein [Prunus persica] (GB:AAO14626.1); contains InterPro domain TLDc; (InterPro:IPR006571)
253373_at	At4g33150	turquoise	88.6759	77.3514	41.5196	35.8319	5.68768	LKR_SDH__LKR (SACCHAROPINE DEHYDROGENASE)
247542_at	At5g61500	turquoise	88.6571	75.2856	47.1263	28.1593	18.967	autophagy 3 (APG3)
249077_at	At5g43940	turquoise	88.5706	73.8259	56.9152	16.9108	40.0044	ADH2__ADH2 (ALCOHOL DEHYDROGENASE 2); formaldehyde dehydrogenase (glutathione)
267361_at	At2g39920	turquoise	88.5037	73.0355	56.0074	17.0281	38.9792	acid phosphatase class B family protein
248879_at	At5g46180	turquoise	88.2488	75.7654	45.5139	30.2515	15.2624	delta-OAT__delta-OAT (ornithine- delta-aminotransferase); ornithine-oxo-acid transaminase
257019_at	At3g19640	turquoise	88.1243	70.2773	32.0633	38.214	-6.15067	magnesium transporter CorA-like family protein (MRS2-3)
265373_at	At2g06510	turquoise	88.03	69.5008	30.1143	39.3865	-9.27222	replication protein, putative
260588_at	At1g53320	turquoise	87.7995	74.4881	34.919	39.5691	-4.65011	AtTLP7__AtTLP7 (TUBBY LIKE PROTEIN 7); phosphoric diester hydrolase/ transcription factor
253526_at	At4g31420	turquoise	87.5608	73.9535	47.2455	26.708	20.5376	zinc finger (C2H2 type) family protein
258902_at	At3g06483	turquoise	87.5341	72.7118	56.5525	16.1593	40.3932	PDK__PDK (PYRUVATE DEHYDROGENASE KINASE); ATP binding / [pyruvate dehydrogenase (lipoamide)] kinase
254952_at	At4g10955	turquoise	87.3636	69.5467	41.8773	27.6694	14.2078	lipase class 3 family protein
246325_at	At1g16540	turquoise	87.2325	70.8437	26.4806	44.3631	-17.8825	ABA3_LOS5_SIR3__ABA3/ATABA3/LOS5/SIR3 (ABA DEFICIENT 3); Mo-molybdopterin cofactor sulfurase/ selenocysteine lyase
253841_at	At4g27830	turquoise	87.1921	71.2819	27.8915	43.3904	-15.4988	glycosyl hydrolase family 1 protein
245904_at	At5g11110	turquoise	87.131	70.063	46.4996	23.5634	22.9362	ATSPS2F_SPS1__ATSPS2F (sucrose phosphate synthase 2F); sucrose-phosphate synthase
264318_at	At1g04220	turquoise	86.9523	66.4035	53.3781	13.0254	40.3527	beta-ketoacyl-CoA synthase, putative
246162_at	At4g36400	turquoise	86.896	75.1759	50.8605	24.3154	26.5451	FAD linked oxidase family protein
249199_at	At5g42520	turquoise	86.8634	74.5994	56.5245	18.0749	38.4496	ATBPC6_BBR/BPC6_BPC6__ATBPC6/BBR/BPC6/BPC6 (BASIC PENTACYSTEINE 6)
251227_at	At3g62700	turquoise	86.7914	65.3952	40.8818	24.5134	16.3683	ATMRP10__ATMRP10 (Arabidopsis thaliana multidrug resistance-associated protein 10)
252091_at	At3g51390	turquoise	86.6027	74.6077	49.3865	25.2211	24.1654	zinc finger (DHHC type) family protein
260302_at	At1g80310	turquoise	86.2723	77.0997	42.0451	35.0545	6.99059	sulfate transporter
264957_at	At1g77000	turquoise	86.1514	67.3108	29.1137	38.1971	-9.08342	ATSKP2;2_SKP2B__ATSKP2;2 (ARABIDOPSIS HOMOLOG OF HOMOLOG OF HUMAN SKP2 2); ubiquitin-protein ligase
254386_at	At4g21960	turquoise	86.0925	68.2745	54.3449	13.9296	40.4153	PRXR1__PRXR1 (peroxidase 42); peroxidase
259545_at	At1g20560	turquoise	86.0361	74.544	51.3913	23.1527	28.2386	AMP-dependent synthetase and ligase family protein
248193_at	At5g54080	turquoise	86.0291	66.1818	33.7669	32.4149	1.35196	HGO__HGO (HOMOGENTISATE 1,2-DIOXYGENASE); homogentisate 1,2-dioxygenase
250401_at	At5g10780	turquoise	86.017	70.8054	41.5948	29.2106	12.3843	similar to Os03g0360500 [Oryza sativa (japonica cultivar-group)] (GB:NP_001050154.1); similar to expressed protein [Oryza sativa (japonica cultivar-group)] (GB:ABF96076.1); contains InterPro domain Protein of unknown function DUF1077; (InterPro:IPR009445)
260502_at	At1g47270	turquoise	85.9849	74.1289	47.0689	27.06	20.009	AtTLP6__AtTLP6 (TUBBY LIKE PROTEIN 6); phosphoric diester hydrolase/ transcription factor
250127_at	At5g16380	turquoise	85.9109	76.6557	42.4881	34.1676	8.32045	similar to unknown protein [Arabidopsis thaliana] (TAIR:AT3G07470.1); similar to hypothetical protein [Nicotiana tabacum] (GB:CAI84656.1); contains InterPro domain Protein of unknown function DUF538; (InterPro:IPR007493)
254543_at	At4g19810	turquoise	85.8812	72.2526	24.5784	47.6742	-23.0958	glycosyl hydrolase family 18 protein
266839_at	At2g25930	turquoise	85.7942	70.1367	49.2439	20.8928	28.351	ELF3_PYK20__ELF3 (EARLY FLOWERING 3)
258563_at	At3g05970	turquoise	85.7748	68.8315	35.5189	33.3126	2.20626	LACS6__LACS6 (LONG-CHAIN ACYL-COA SYNTHETASE 6)
266938_at	At2g18950	turquoise	85.5352	74.0114	54.9583	19.0531	35.9052	HPT1_ATHPT_HPT_TPT1_VTE2__HPT1 (HOMOGENTISATE PHYTYLTRANSFERASE 1); prenyltransferase
256021_at	At1g58270	turquoise	85.516	64.4483	35.4159	29.0323	6.38355	ZW9__ZW9
264250_at	At1g78680	turquoise	85.441	70.3614	40.7992	29.5622	11.237	ATGGH2__ATGGH2 (GAMMA-GLUTAMYL HYDROLASE 2); gamma-glutamyl hydrolase
255240_at	At4g05530	turquoise	85.3187	68.1637	50.8864	17.2773	33.6092	short-chain dehydrogenase/reductase (SDR) family protein
254476_at	At4g20410	turquoise	85.018	66.3314	49.633	16.6983	32.9347	GSNAP_GAMMA-SNAP__GSNAP (GAMMA-SOLUBLE NSF ATTACHMENT PROTEIN); intracellular transporter
263811_at	At2g04350	turquoise	84.859	66.5363	43.4489	23.0874	20.3615	long-chain-fatty-acid--CoA ligase family protein / long-chain acyl-CoA synthetase family protein (LACS8)
267161_at	NA	turquoise	84.8151	68.9772	45.7901	23.1871	22.603	FHY1_FRY1_PAT3__FHY1 (FAR-RED ELONGATED HYPOCOTYL 1)
258020_at	At3g19490	turquoise	84.7739	66.2159	53.3765	12.8394	40.5371	ATNHD1_NHD1__ATNHD1 (Arabidopsis thaliana Na/H antiporter 1); sodium:hydrogen antiporter
265451_at	At2g46490	turquoise	84.7683	69.3807	48.8961	20.4846	28.4115	similar to unknown protein [Arabidopsis thaliana] (TAIR:AT5G35110.1)
265575_at	At2g14260	turquoise	84.7161	68.4798	39.1217	29.3582	9.76351	PIP__PIP (proline iminopeptidase); prolyl aminopeptidase
256210_at	At1g50950	turquoise	84.7103	72.3413	52.2319	20.1094	32.1225	thioredoxin-related
266986_at	At2g39630	turquoise	84.6274	74.0336	46.0487	27.9849	18.0638	glycosyl transferase family 2 protein
252291_s_at	At3g49110	turquoise	84.5799	66.3184	21.2185	45.0998	-23.8813	ATPCA_ATPRX33_PRX33_PRXCA__ATPCA/ATPRX33/PRX33/PRXCA (PEROXIDASE 33); peroxidase
264687_at	At1g09850	turquoise	84.5148	73.3925	47.4002	25.9923	21.4079	XBCP3__XBCP3 (XYLEM BARK CYSTEINE PEPTIDASE 3); cysteine-type peptidase
248985_at	At5g45160	turquoise	84.4813	70.6016	50.0036	20.598	29.4055	root hair defective 3 GTP-binding (RHD3) family protein
260500_at	At2g41705	turquoise	84.462	70.7615	44.7446	26.017	18.7276	camphor resistance CrcB family protein
255607_at	At4g01130	turquoise	84.3655	70.6728	53.7048	16.968	36.7368	acetylesterase, putative
252698_at	At3g43670	turquoise	83.6953	69.2493	55.6198	13.6295	41.9903	copper amine oxidase, putative
249610_at	At5g37360	turquoise	83.5921	64.7292	31.573	33.1562	-1.58313	similar to Os02g0815400 [Oryza sativa (japonica cultivar-group)] (GB:NP_001048502.1)
264344_at	At1g11910	turquoise	83.4401	67.7195	41.1269	26.5927	14.5342	aspartyl protease family protein
266229_at	At2g28840	turquoise	83.4087	68.2358	45.849	22.3867	23.4623	ankyrin repeat family protein
245279_at	At4g17270	turquoise	83.3262	66.1699	29.2205	36.9493	-7.72881	Mo25 family protein
252385_at	At3g47810	turquoise	83.2385	69.0498	46.3881	22.6617	23.7264	MAG1__MAG1 (MAIGO 1); protein serine/threonine phosphatase
264510_at	At1g09530	turquoise	83.2166	70.1068	38.6643	31.4425	7.22174	PIF3_PAP3_POC1__PIF3 (PHYTOCHROME INTERACTING FACTOR 3); DNA binding / transcription factor/ transcription regulator
258735_at	At3g05880	turquoise	83.1636	69.2749	51.3281	17.9469	33.3812	RCI2A__RCI2A (RARE-COLD-INDUCIBLE 2A)
267484_at	At2g02760	turquoise	82.9028	60.5572	29.7624	30.7948	-1.03243	ATUBC2_UBC2__ATUBC2 (UBIQUITING-CONJUGATING ENZYME 2); ubiquitin-protein ligase
262482_at	At1g17020	turquoise	82.7209	71.6803	32.5377	39.1426	-6.6049	SRG1__SRG1 (SENESCENCE-RELATED GENE 1); oxidoreductase, acting on paired donors, with incorporation or reduction of molecular oxygen, 2-oxoglutarate as one donor, and incorporation of one atom each of oxygen into both donors
265044_at	At1g03950	turquoise	82.7203	66.7307	42.5439	24.1868	18.3571	VPS2.3__SNF7 family protein
267378_at	At2g26200	turquoise	82.5668	70.0021	47.9048	22.0973	25.8075	similar to unknown protein [Arabidopsis thaliana] (TAIR:AT1G54650.1); similar to SAM (and some other nucleotide) binding motif [Medicago truncatula] (GB:ABE86246.1); contains InterPro domain Methyltransferase type 12; (InterPro:IPR013217); contains InterPro domain SAM (and some other nucleotide) binding motif; (InterPro:IPR000051); contains InterPro domain Generic methyltransferase; (InterPro:IPR…
265122_at	At1g62540	turquoise	82.5272	63.7979	38.4801	25.3178	13.1623	flavin-containing monooxygenase family protein / FMO family protein
245393_at	At4g16260	turquoise	82.505	65.3827	16.6158	48.7669	-32.151	glycosyl hydrolase family 17 protein
250005_at	At5g18760	turquoise	82.3922	72.2527	40.25	32.0028	8.24718	zinc finger (C3HC4-type RING finger) family protein
261843_at	At1g16180	turquoise	82.2467	66.9034	39.7315	27.1719	12.5597	TMS membrane family protein / tumour differentially expressed (TDE) family protein
266702_at	At2g19860	turquoise	82.1281	66.9743	45.3499	21.6244	23.7255	ATHXK2_HXK2__ATHXK2 (HEXOKINASE 2)
266090_at	At2g38000	turquoise	82.0044	69.529	36.7559	32.7731	3.98285	chaperone protein dnaJ-related
249220_at	At5g42420	turquoise	81.8221	67.2569	53.1453	14.1116	39.0337	transporter-related
262962_at	At1g54340	turquoise	81.8039	68.8752	41.2113	27.6639	13.5474	ICDH__ICDH (ICDH); isocitrate dehydrogenase (NADP+)
254858_at	At4g12070	turquoise	81.7994	62.8023	25.3075	37.4948	-12.1873	similar to hypothetical protein [Oryza sativa (japonica cultivar-group)] (GB:BAD12897.1); similar to Os02g0717600 [Oryza sativa (japonica cultivar-group)] (GB:NP_001047934.1)
256263_at	At3g12290	turquoise	81.7305	66.0625	45.9141	20.1484	25.7657	tetrahydrofolate dehydrogenase/cyclohydrolase, putative
253273_at	At4g34180	turquoise	81.7008	64.8657	17.5702	47.2955	-29.7252	cyclase family protein
248138_at	At5g54960	turquoise	81.6255	67.9475	38.0406	29.9069	8.13376	PDC2__PDC2 (PYRUVATE DECARBOXYLASE-2); pyruvate decarboxylase
247717_at	At5g59320	turquoise	81.5023	70.2888	44.1152	26.1736	17.9417	LTP3__LTP3 (LIPID TRANSFER PROTEIN 3); lipid binding
260949_at	At1g06110	turquoise	81.253	66.3842	44.1405	22.2437	21.8968	SKIP16__SKIP16 (SKP1/ASK-INTERACTING PROTEIN 16)
260580_at	At2g47390	turquoise	81.2526	69.694	54.0619	15.6321	38.4297	serine-type peptidase
256034_at	At1g07080	turquoise	81.2524	68.0235	45.2321	22.7914	22.4407	gamma interferon responsive lysosomal thiol reductase family protein / GILT family protein
266514_at	At2g47890	turquoise	81.1537	68.0261	42.8799	25.1462	17.7338	zinc finger (B-box type) family protein
256041_at	At1g07230	turquoise	81.1149	67.1391	39.8105	27.3287	12.4818	phosphoesterase family protein
264799_at	At1g08550	turquoise	80.8856	62.1091	48.3396	13.7695	34.57	NPQ1_AVDE1__NPQ1 (NON-PHOTOCHEMICAL QUENCHING 1)
246908_at	At5g25610	turquoise	80.8821	62.8012	30.4949	32.3063	-1.81144	RD22__RD22 (RESPONSIVE TO DESSICATION 22)
251191_at	At3g62590	turquoise	80.8288	62.1778	43.0588	19.119	23.9397	lipase class 3 family protein
259146_at	At3g10370	turquoise	80.8264	71.2118	40.0949	31.1169	8.97801	glycerol-3-phosphate dehydrogenase, putative
266327_at	At2g46680	turquoise	80.7098	59.74	45.8785	13.8614	32.0171	ATHB-7_ATHB7__ATHB-7 (ARABIDOPSIS THALIANA HOMEOBOX 7)
263158_at	At1g54160	turquoise	80.4115	64.179	39.9719	24.2071	15.7647	CCAAT-binding transcription factor (CBF-B/NF-YA) family protein
254558_at	At4g19185	turquoise	80.2668	65.5665	49.8021	15.7644	34.0377	integral membrane family protein
264835_at	At1g03550	turquoise	80.0372	68.9321	44.103	24.8291	19.274	secretory carrier membrane protein (SCAMP) family protein
263082_at	At2g27200	turquoise	79.9316	67.7038	40.8228	26.881	13.9417	GTP-binding family protein
255556_at	At4g01940	turquoise	79.8667	68.6665	46.7344	21.9321	24.8023	NFU1__NFU1 (NFU domain protein 1)
251782_at	At3g55260	turquoise	79.5324	63.8929	49.675	14.2179	35.4571	glycosyl hydrolase family 20 protein
264170_at	At1g02260	turquoise	79.5268	60.5893	47.6039	12.9854	34.6185	transmembrane protein, putative
267559_at	At2g45570	turquoise	79.4794	68.1476	31.7157	36.4319	-4.71625	CYP76C2__CYP76C2 (cytochrome P450, family 76, subfamily C, polypeptide 2); oxygen binding
248218_at	At5g53710	turquoise	79.4455	60.3104	47.8274	12.483	35.3444	unknown protein
260442_at	At1g68220	turquoise	79.3939	62.7566	47.7544	15.0021	32.7523	similar to unknown protein [Arabidopsis thaliana] (TAIR:AT1G13380.1); similar to Os08g0261100 [Oryza sativa (japonica cultivar-group)] (GB:NP_001061393.1); similar to Os07g0462200 [Oryza sativa (japonica cultivar-group)] (GB:NP_001059580.1); similar to fiber protein Fb34 [Gossypium barbadense] (GB:AAR07596.1); contains InterPro domain Protein of unknown function DUF1218; (InterPro:IPR009606)
253900_at	At4g27130	turquoise	79.3849	64.7661	41.555	23.2111	18.3439	eukaryotic translation initiation factor SUI1, putative
266550_s_at	At2g35070	turquoise	79.3492	63.9422	44.5299	19.4123	25.1176	similar to unknown protein [Arabidopsis thaliana] (TAIR:AT2G35090.1); similar to conserved hypothetical protein [Medicago truncatula] (GB:ABE89621.1); contains domain UNCHARACTERIZED (PTHR14360)
256220_at	At1g56230	turquoise	79.2893	65.6644	43.6504	22.014	21.6364	similar to unknown protein [Arabidopsis thaliana] (TAIR:AT2G22660.2); similar to Os01g0347100 [Oryza sativa (japonica cultivar-group)] (GB:NP_001042967.1); similar to hypothetical protein [Oryza sativa] (GB:AAD27671.1); contains InterPro domain Protein of unknown function DUF1399; (InterPro:IPR009836)
245445_at	At4g16750	turquoise	79.2336	64.5119	42.0646	22.4474	19.6172	DRE-binding transcription factor, putative
251137_at	At5g01300	turquoise	79.1448	61.8797	46.04	15.8397	30.2003	phosphatidylethanolamine-binding family protein
246055_at	At5g08380	turquoise	79.0782	59.4702	29.4109	30.0594	-0.64851	ATAGAL1__ATAGAL1 (ARABIDOPSIS THALIANA ALPHA-GALACTOSIDASE 1); alpha-galactosidase
248289_at	At5g52880	turquoise	79.0254	67.1687	49.3792	17.7896	31.5896	F-box family protein
247723_at	At5g59220	turquoise	78.8962	56.3597	43.7916	12.5681	31.2235	protein phosphatase 2C, putative / PP2C, putative
253007_at	At4g38090	turquoise	78.7485	60.3033	34.9274	25.3759	9.55151	similar to Os08g0478100 [Oryza sativa (japonica cultivar-group)] (GB:NP_001062049.1); similar to hypothetical protein TTC0689 [Thermus thermophilus HB27] (GB:YP_004664.1); contains InterPro domain Protein of unknown function UPF0029; (InterPro:IPR001498)
249990_at	At5g18540	turquoise	78.744	65.4366	44.5185	20.9181	23.6004	similar to Os07g0669600 [Oryza sativa (japonica cultivar-group)] (GB:NP_001060588.1)
254269_at	At4g23050	turquoise	78.6123	65.0275	41.1755	23.8521	17.3234	protein kinase, putative
257279_at	At3g14430	turquoise	78.6025	65.2036	43.7664	21.4372	22.3291	similar to hypothetical protein [Oryza sativa (japonica cultivar-group)] (GB:BAD09102.1)
250191_at	At5g14270	turquoise	78.4423	64.2574	40.6685	23.589	17.0795	ATBET9__ATBET9 (ARABIDOPSIS THALIANA BROMODOMAIN AND EXTRATERMINAL DOMAIN PROTEIN 9); DNA binding
254021_at	At4g25650	turquoise	78.403	66.5685	30.5822	35.9863	-5.40409	ACD1-LIKE__ACD1-LIKE; electron carrier
267264_at	At2g22970	turquoise	78.2153	66.0819	38.3242	27.7576	10.5666	SCPL11__SCPL11
249281_at	At5g41940	turquoise	78.2118	64.6205	45.8542	18.7663	27.0879	RabGAP/TBC domain-containing protein
265480_at	At2g15970	turquoise	78.2081	64.188	41.4381	22.7499	18.6882	COR413-PM1_FL3-5A3_WCOR413__COR413-PM1 (cold regulated 413 plasma membrane 1)
264927_at	At1g60490	turquoise	78.1219	62.3634	45.9893	16.3741	29.6152	ATVPS34__ATVPS34 (Arabidopsis thaliana vacuolar protein sorting 34); phosphatidylinositol 3-kinase
257893_at	At3g17000	turquoise	78.0667	61.0504	43.4246	17.6258	25.7988	UBC32__UBC32 (ubiquitin-conjugating enzyme 31); ubiquitin-protein ligase
266449_at	At2g43080	turquoise	78.0428	64.8976	36.3119	28.5857	7.72624	AT-P4H-1__AT-P4H-1 (A. THALIANA P4H ISOFORM 1); oxidoreductase, acting on paired donors, with incorporation or reduction of molecular oxygen, 2-oxoglutarate as one donor, and incorporation of one atom each of oxygen into both donors / procollagen-proline 4-dioxygen
247957_at	At5g57050	turquoise	77.9934	59.653	37.7329	21.92	15.8129	ABI2__ABI2 (ABA INSENSITIVE 2); protein phosphatase type 2C
251230_at	251230_at	turquoise	77.7104	57.5485	44.5396	13.0089	31.5307
260728_at	At1g48210	turquoise	77.6555	62.6811	38.224	24.4571	13.7669	serine/threonine protein kinase, putative
256508_at	At1g75140	turquoise	77.6201	63.9563	48.5085	15.4478	33.0608	similar to unknown protein [Arabidopsis thaliana] (TAIR:AT1G19370.1); similar to hypothetical protein [Oryza sativa (japonica cultivar-group)] (GB:BAC22202.1); contains InterPro domain Cytochrome cd1-nitrite reductase-like, C-terminal haem d1; (InterPro:IPR011048); contains InterPro domain WD40-like; (InterPro:IPR011046)
254304_at	At4g22270	turquoise	77.6149	64.7998	39.7544	25.0454	14.709	similar to unknown protein [Arabidopsis thaliana] (TAIR:AT4G03820.1); similar to AT3g20300/MQC12_5 [Medicago truncatula] (GB:ABD32643.1)
249372_at	At5g40760	turquoise	77.5738	63.4004	21.5644	41.836	-20.2715	G6PD6__G6PD6 (GLUCOSE-6-PHOSPHATE DEHYDROGENASE 6); glucose-6-phosphate 1-dehydrogenase
258163_at	At3g17940	turquoise	77.5729	64.6418	50.5658	14.076	36.4898	aldose 1-epimerase family protein
252338_at	At3g48890	turquoise	77.2844	59.5345	19.1094	40.4251	-21.3157	ATMAPR3_ATMP2_MSBP2__ATMP2 (ARABIDOPSIS THALIANA MEMBRANE-ASSOCIATED PROGESTERONE BINDING PROTEIN 3); heme binding / transition metal ion binding
247786_at	At5g58600	turquoise	77.0949	63.52	51.8908	11.6293	40.2615	PMR5__PMR5 (POWDERY MILDEW RESISTANT 5)
255308_at	At4g04910	turquoise	76.9555	62.3039	41.3045	20.9994	20.3051	NSF__NSF (N-ETHYLMALEIMIDE SENSITIVE FACTOR); ATP binding / nucleoside-triphosphatase/ nucleotide binding
259594_at	At1g28140	turquoise	76.9316	64.1498	40.0475	24.1023	15.9452	similar to Os03g0850600 [Oryza sativa (japonica cultivar-group)] (GB:NP_001051907.1); similar to unnamed protein product [Ostreococcus tauri] (GB:CAL55773.1)
254210_at	At4g23450	turquoise	76.8691	63.8484	33.4025	30.4459	2.95665	zinc finger (C3HC4-type RING finger) family protein
256930_at	At3g22460	turquoise	76.7385	65.83	26.9316	38.8984	-11.9668	cysteine synthase, putative / O-acetylserine (thiol)-lyase, putative / O-acetylserine sulfhydrylase, putative
263083_at	At2g27190	turquoise	76.6328	62.2463	43.9473	18.299	25.6483	ATPAP12_PAP12_PAP1__PAP1 (PURPLE ACID PHOSPHATASE 1); acid phosphatase/ protein serine/threonine phosphatase
260835_at	At1g06700	turquoise	76.626	64.5992	31.0005	33.5988	-2.59831	kinase
261039_at	At1g17455	turquoise	76.6049	65.445	38.0221	27.4229	10.5992	ELF4-L4__similar to unknown protein [Arabidopsis thaliana] (TAIR:AT1G72630.1); similar to Os11g0621500 [Oryza sativa (japonica cultivar-group)] (GB:NP_001068300.1); similar to hypothetical protein [Oryza sativa] (GB:AAD27669.1); contains InterPro domain Protein of unknown function DUF1313; (InterPro:IPR009741)
261116_at	At1g75370	turquoise	76.6021	66.1032	29.3486	36.7546	-7.40599	SEC14 cytosolic factor, putative / phosphatidylinositol transfer-like protein, putative
247529_at	At5g61520	turquoise	76.3113	63.0372	28.1124	34.9248	-6.81238	hexose transporter, putative
247863_at	At5g57900	turquoise	76.2898	61.8092	37.0688	24.7404	12.3285	SKIP1__SKIP1 (SKP1 INTERACTING PARTNER 1)
255221_at	At4g05150	turquoise	76.2707	63.729	37.8046	25.9244	11.8802	octicosapeptide/Phox/Bem1p (PB1) domain-containing protein
252955_at	At4g38630	turquoise	76.1657	60.678	23.663	37.015	-13.352	AT-MCB1_MBP1_MCB1__AT-MCB1 (MULTIUBIQUITIN CHAIN BINDING PROTEIN 1)
248944_at	At5g45500	turquoise	76.1212	60.3622	29.8302	30.532	-0.701798	similar to unknown protein [Arabidopsis thaliana] (TAIR:AT5G45520.1); similar to hypothetical protein [Oryza sativa (japonica cultivar-group)] (GB:AAN08222.1); similar to Leucine Rich Repeat family protein, expressed [Oryza sativa (japonica cultivar-group)] (GB:ABF97474.1); similar to Os01g0799000 [Oryza sativa (japonica cultivar-group)] (GB:NP_001044526.1); contains domain no description (G3D.3.…
246400_at	At1g57540	turquoise	75.9431	60.6415	35.5891	25.0523	10.5368	similar to unknown protein [Oryza sativa (japonica cultivar-group)] (GB:BAD81218.1); similar to Os01g0250600 [Oryza sativa (japonica cultivar-group)] (GB:NP_001042596.1)
267236_at	At2g44100	turquoise	75.733	62.7888	40.7873	22.0015	18.7858	ATGDI1 (Arabidopsis thaliana guanosine diphosphate dissociation inhibitor 1)
247120_at	At5g65990	turquoise	75.6731	60.1304	42.1519	17.9785	24.1733	amino acid transporter family protein
258517_at	At3g06580	turquoise	75.6181	60.0581	50.0152	10.043	39.9722	GALK_GAL1__GAL1 (GALACTOSE KINASE 1); ATP binding / galactokinase
256100_at	At1g13750	turquoise	75.554	62.3802	45.5803	16.7999	28.7804	calcineurin-like phosphoesterase family protein
259111_at	At3g05520	turquoise	75.5296	61.9902	44.7736	17.2166	27.557	F-actin capping protein alpha subunit family protein
266544_at	At2g35300	turquoise	75.2706	59.3981	41.1108	18.2873	22.8236	late embryogenesis abundant group 1 domain-containing protein / LEA group 1 domain-containing protein
246042_at	At5g19440	turquoise	75.2418	58.4959	22.995	35.5008	-12.5058	cinnamyl-alcohol dehydrogenase, putative (CAD)
253224_at	At4g34860	turquoise	75.1781	59.8635	43.5719	16.2916	27.2803	beta-fructofuranosidase
249279_at	At5g41920	turquoise	75.1565	64.6855	45.9258	18.7596	27.1662	scarecrow transcription factor family protein
247511_at	At5g62040	turquoise	75.1323	62.1178	40.8234	21.2944	19.5289	brother of FT and TFL1 protein (BFT)
249362_at	At5g40550	turquoise	75.0297	62.0513	50.5541	11.4972	39.0569	similar to unknown protein [Arabidopsis thaliana] (TAIR:AT3G27460.1); similar to expressed protein [Oryza sativa (japonica cultivar-group)] (GB:ABA97166.2); similar to Os12g0290600 [Oryza sativa (japonica cultivar-group)] (GB:NP_001066601.1); contains InterPro domain Protein of unknown function DUF1325; (InterPro:IPR010750)
253597_at	At4g30690	turquoise	74.7912	56.2343	42.3651	13.8691	28.496	translation initiation factor 3 (IF-3) family protein
255797_at	At2g33630	turquoise	74.7728	65.0519	38.4121	26.6398	11.7724	3-beta hydroxysteroid dehydrogenase/isomerase family protein
249158_at	At5g43430	turquoise	74.6676	62.272	43.7182	18.5538	25.1645	ETFBETA__ETFBETA; electron carrier
249453_at	At5g39510	turquoise	74.4303	59.1806	28.4516	30.729	-2.27747	VTI11_ATVTI1A_SGR4_VTI1A_ZIG__VTI11 (VESICLE TRANSPORT V-SNARE 11, vesicle transport v-SNARE 11); receptor
248766_at	At5g47580	turquoise	74.4182	58.998	27.6328	31.3652	-3.73236	similar to unknown protein [Arabidopsis thaliana] (TAIR:AT4G17250.1); similar to At5g47580/MNJ7_17 [Medicago truncatula] (GB:ABE80901.1); similar to hypothetical protein 40.t00008 [Brassica oleracea] (GB:ABD65133.1); similar to Villin headpiece [Medicago truncatula] (GB:ABE80900.1)
251780_s_at	At3g55290	turquoise	74.3502	61.7392	25.9977	35.7414	-9.74368	short-chain dehydrogenase/reductase (SDR) family protein
251426_at	At3g60180	turquoise	74.3338	64.2194	36.7783	27.4411	9.33719	uridylate kinase, putative / uridine monophosphate kinase, putative / UMP kinase, putative
259306_at	At3g05290	turquoise	74.2781	62.8711	36.0824	26.7887	9.29367	mitochondrial substrate carrier family protein
258085_at	At3g26100	turquoise	74.1007	54.8745	37.0159	17.8586	19.1573	regulator of chromosome condensation (RCC1) family protein
248236_at	At5g53870	turquoise	74.0576	62.5085	39.3801	23.1284	16.2516	plastocyanin-like domain-containing protein
259191_at	At3g01720	turquoise	73.9503	51.5301	15.1184	36.4117	-21.2933	similar to unknown protein [Arabidopsis thaliana] (TAIR:AT5G13500.3); similar to Os01g0904500 [Oryza sativa (japonica cultivar-group)] (GB:NP_001045124.1); similar to unnamed protein product [Ostreococcus tauri] (GB:CAL50270.1); contains domain Nucleotide-diphospho-sugar transferases (SSF53448)
263757_at	At2g21430	turquoise	73.9037	59.8582	26.7578	33.1004	-6.34265	cysteine proteinase A494, putative / thiol protease, putative
257719_at	At3g18440	turquoise	73.7528	57.3361	27.1893	30.1468	-2.9575	similar to unknown protein [Arabidopsis thaliana] (TAIR:AT1G18420.1); similar to Putative expressed protein [Brassica oleracea] (GB:AAW81734.1); contains InterPro domain Protein of unknown function UPF0005; (InterPro:IPR006214)
253081_at	At4g36210	turquoise	73.7455	54.6833	36.0889	18.5944	17.4945	similar to unknown protein [Arabidopsis thaliana] (TAIR:AT2G18100.1); similar to expressed protein [Oryza sativa (japonica cultivar-group)] (GB:ABF93615.1); similar to Os03g0112800 [Oryza sativa (japonica cultivar-group)] (GB:NP_001048731.1); contains InterPro domain Protein of unknown function DUF726; (InterPro:IPR007941)
251817_at	At3g54840	turquoise	73.7161	60.1952	36.422	23.7732	12.6489	ARA6_Ara-6_AtRab5C_AtRABF1__ARA6
260671_at	At1g19310	turquoise	73.6878	63.0384	29.4533	33.585	-4.13171	zinc finger (C3HC4-type RING finger) family protein
264654_s_at	At1g08890	turquoise	73.5925	64.9327	40.0029	24.9298	15.0731	sugar transporter family protein
247403_at	At5g62740	turquoise	73.4857	56.089	41.2962	14.7928	26.5035	band 7 family protein
250096_at	At5g17190	turquoise	73.441	54.7784	30.1597	24.6187	5.54102	similar to unknown protein [Arabidopsis thaliana] (TAIR:AT3G03160.1); similar to Erwinia induced protein 2 [Solanum tuberosum] (GB:AAO32066.1)
251551_at	At3g58680	turquoise	73.433	59.9376	32.623	27.3146	5.30847	ATMBF1B_MBF1B__ATMBF1B/MBF1B (MULTIPROTEIN BRIDGING FACTOR 1B); DNA binding / transcription coactivator
259865_at	At1g72710	turquoise	73.3074	62.1368	42.7967	19.3401	23.4566	casein kinase, putative
257635_at	At3g26280	turquoise	73.2496	61.231	41.9461	19.2849	22.6612	CYP71B4__CYP71B4 (cytochrome P450, family 71, subfamily B, polypeptide 4); oxygen binding
256328_at	At3g02360	turquoise	73.158	56.1944	28.3481	27.8462	0.501875	6-phosphogluconate dehydrogenase family protein
247534_at	At5g61580	turquoise	72.9972	59.6195	45.5938	14.0257	31.5681	6-phosphofructokinase
258901_at	At3g05640	turquoise	72.9018	56.349	37.5049	18.8442	18.6607	protein phosphatase 2C, putative / PP2C, putative
261379_at	At1g18720	turquoise	72.8874	62.5399	39.9774	22.5625	17.4148	similar to unknown protein [Arabidopsis thaliana] (TAIR:AT1G74440.1); similar to YGL010w-like protein [Picea mariana] (GB:AAC32136.1); contains InterPro domain Protein of unknown function DUF962; (InterPro:IPR009305)
245742_at	At1g44170	turquoise	72.8143	60.062	39.1033	20.9587	18.1445	ALDH3H1_ALDH4__ALDH3H1 (ALDEHYDE DEHYDROGENASE 4)
254445_at	At4g20930	turquoise	72.8004	61.2654	38.3373	22.9281	15.4092	3-hydroxyisobutyrate dehydrogenase, putative
265729_at	At2g31960	turquoise	72.6708	59.4785	40.4701	19.0084	21.4618	ATGSL03_ATGSL3_GSL03__ATGSL03 (GLUCAN SYNTHASE-LIKE 3); 1,3-beta-glucan synthase/ transferase, transferring glycosyl groups
264657_at	At1g09100	turquoise	72.527	55.2036	15.7666	39.437	-23.6704	RPT5B__RPT5B (26S PROTEASOME AAA-ATPASE SUBUNIT RPT5B); ATPase/ calmodulin binding
257634_s_at	At3g26170	turquoise	72.4502	61.1126	37.9022	23.2105	14.6917	CYP71B19__CYP71B19 (cytochrome P450, family 71, subfamily B, polypeptide 19); oxygen binding
259789_at	At1g29395	turquoise	72.3788	58.7555	37.0796	21.676	15.4036	COR414-TM1__COR414-TM1 (cold regulated 414 thylakoid membrane 1)
247248_at	At5g64560	turquoise	71.9283	56.6517	44.6837	11.968	32.7158	magnesium transporter CorA-like family protein (MRS2-2)
263881_at	At2g21820	turquoise	71.9138	56.5513	37.4514	19.0999	18.3515	similar to seed maturation protein PM41, putative [Medicago truncatula] (GB:ABE86900.1)
258361_at	At3g14270	turquoise	71.8487	61.2164	28.1863	33.0301	-4.84384	phosphatidylinositol-4-phosphate 5-kinase family protein
250412_at	At5g11150	turquoise	71.8176	56.9295	46.0028	10.9268	35.076	ATVAMP713_VAMP713__ATVAMP713 (Arabidopsis thaliana vesicle-associated membrane protein 713)
259219_at	At3g03560	turquoise	71.7507	55.2582	23.3205	31.9378	-8.6173	similar to unknown protein [Arabidopsis thaliana] (TAIR:AT5G23490.1); similar to Os03g0707300 [Oryza sativa (japonica cultivar-group)] (GB:NP_001051031.1); similar to expressed protein [Oryza sativa (japonica cultivar-group)] (GB:ABF98471.1)
257734_at	At3g18370	turquoise	71.4423	54.8321	26.2964	28.5358	-2.23941	C2 domain-containing protein
249454_at	At5g39520	turquoise	71.3938	59.1144	39.8239	19.2905	20.5334	similar to unknown protein [Arabidopsis thaliana] (TAIR:AT5G39530.1); similar to hypothetical protein MtrDRAFT_AC119412g1v1 [Medicago truncatula] (GB:ABE86761.1)
265913_at	At2g25625	turquoise	71.3893	53.004	35.7391	17.2649	18.4741	similar to Os05g0575000 [Oryza sativa (japonica cultivar-group)] (GB:NP_001056395.1)
262930_at	At1g65690	turquoise	71.1516	56.3077	17.1701	39.1375	-21.9674	harpin-induced protein-related / HIN1-related / harpin-responsive protein-related
249800_at	At5g23660	turquoise	71.0615	59.2959	43.475	15.8209	27.6541	MTN3__MTN3 (ARABIDOPSIS HOMOLOG OF MEDICAGO TRUNCATULA MTN3)
253220_s_at	At4g34920	turquoise	70.9148	58.3471	42.0416	16.3055	25.7361	1-phosphatidylinositol phosphodiesterase-related
255723_at	At3g29575	turquoise	70.8901	50.5095	34.9794	15.5301	19.4493	similar to unknown protein [Arabidopsis thaliana] (TAIR:AT1G13740.1); similar to Os07g0602900 [Oryza sativa (japonica cultivar-group)] (GB:NP_001060209.1); similar to expressed protein [Oryza sativa (japonica cultivar-group)] (GB:ABF94628.1); similar to Os03g0419100 [Oryza sativa (japonica cultivar-group)] (GB:NP_001050378.1); contains InterPro domain Protein of unknown function DUF1675; (InterPr…
255679_at	At4g00520	turquoise	70.8774	53.0393	35.0573	17.982	17.0753	acyl-CoA thioesterase
253303_at	At4g33780	turquoise	70.8577	61.1447	35.819	25.3257	10.4933	similar to unknown protein [Arabidopsis thaliana] (TAIR:AT1G69935.1); similar to expressed protein [Oryza sativa (japonica cultivar-group)] (GB:ABF94797.1)
251273_at	At3g61960	turquoise	70.7711	53.7581	38.8472	14.9109	23.9362	kinase
262662_at	At1g13920	turquoise	70.7414	61.7487	36.0666	25.682	10.3846	remorin family protein
248523_s_at	At5g50580	turquoise	70.6822	58.4198	45.8814	12.5384	33.343	SAE1B_AT-SAE1-2__SAE1B (SUMO-ACTIVATING ENZYME 1B); SUMO activating enzyme
262562_at	At1g34220	turquoise	70.6301	58.6406	35.6708	22.9697	12.7011	similar to unknown protein [Arabidopsis thaliana] (TAIR:AT4G35730.1); similar to hypothetical protein [Solanum tuberosum] (GB:BAE46414.1); contains InterPro domain Protein of unknown function DUF292, eukaryotic; (InterPro:IPR005061)
256611_at	At3g29270	turquoise	70.5613	58.6817	40.5335	18.1482	22.3854	similar to zinc finger (C3HC4-type RING finger) family protein [Arabidopsis thaliana] (TAIR:AT1G69330.1); similar to Os03g0211100 [Oryza sativa (japonica cultivar-group)] (GB:NP_001049345.1); similar to Os03g0427100 [Oryza sativa (japonica cultivar-group)] (GB:NP_001050412.1); contains InterPro domain Zinc finger, RING-type; (InterPro:IPR001841)
257004_s_at	At3g14130	turquoise	70.4526	57.0091	45.2367	11.7724	33.4643	(S)-2-hydroxy-acid oxidase, peroxisomal, putative / glycolate oxidase, putative / short chain alpha-hydroxy acid oxidase, putative
258041_at	At3g21175	turquoise	70.4179	58.3812	27.8276	30.5536	-2.72602	TIFY2B_ZML1__ZML1 (ZIM-LIKE 1); transcription factor
259757_at	At1g77510	turquoise	70.0592	53.1771	21.3444	31.8328	-10.4884	ATPDIL1-2__ATPDIL1-2 (PDI-LIKE 1-2); protein disulfide isomerase
252095_at	At3g51000	turquoise	70.026	56.8839	36.6051	20.2788	16.3264	epoxide hydrolase, putative
251432_at	At3g59820	turquoise	69.7164	56.4938	29.153	27.3408	1.81222	calcium ion binding
250313_at	At5g12210	turquoise	69.6825	57.9428	46.4389	11.5039	34.935	geranylgeranyl transferase type II beta subunit, putative / RAB geranylgeranyltransferase beta subunit, putative
259911_at	At1g72680	turquoise	69.5823	55.0666	29.7986	25.268	4.53067	cinnamyl-alcohol dehydrogenase, putative
246020_at	At5g10710	turquoise	69.481	58.9542	42.8297	16.1246	26.7051	similar to conserved hypothetical protein [Medicago truncatula] (GB:ABE80411.1)
254155_at	At4g24480	turquoise	69.4785	58.7857	30.7861	27.9996	2.78658	serine/threonine protein kinase, putative
259047_at	At3g03380	turquoise	69.4437	58.764	35.8898	22.8741	13.0157	DEGP7__DEGP7 (DEGP PROTEASE 7); serine-type peptidase/ trypsin
267356_at	At2g39930	turquoise	69.2899	46.2322	33.2722	12.96	20.3122	ATISA1_ISA1__ATISA1/ISA1 (ISOAMYLASE 1); alpha-amylase/ isoamylase
253473_at	At4g32250	turquoise	69.1838	53.5782	31.6918	21.8864	9.80537	kinase
250956_at	At5g03210	turquoise	69.0256	53.0752	37.6772	15.3981	22.2791	unknown protein
252313_at	At3g49390	turquoise	68.9467	54.17	33.6096	20.5605	13.0491	CID10__CID10; RNA binding
255525_at	At4g02340	turquoise	68.8764	55.1969	39.0391	16.1578	22.8812	epoxide hydrolase, putative
264607_at	At1g04690	turquoise	68.7507	54.6232	39.2165	15.4067	23.8099	KAB1_KV-BETA1__KAB1 (POTASSIUM CHANNEL BETA SUBUNIT); potassium channel
256277_at	At3g12120	turquoise	68.7209	50.7069	28.3323	22.3746	5.9577	FAD2__FAD2 (FATTY ACID DESATURASE 2)
261144_s_at	At1g19660	turquoise	68.6926	48.2301	32.8361	15.394	17.4421	wound-responsive family protein
249112_at	At5g43780	turquoise	68.5352	59.6444	32.6538	26.9907	5.66309	APS4__APS4
250737_at	At5g06370	turquoise	68.5249	54.7329	23.1726	31.5602	-8.38757	NC domain-containing protein
253672_at	At4g29820	turquoise	68.4476	53.8891	29.6033	24.2858	5.31744	ATCFIM-25_CFIM-25__ATCFIM-25/CFIM-25 (ARABIDOPSIS HOMOLOG OF CFIM-25)
254157_at	At4g24220	turquoise	68.3663	56.3721	27.4342	28.9379	-1.50368	VEP1_AWI31__VEP1 (VEIN PATTERNING 1)
258213_at	At3g17950	turquoise	68.3417	54.4292	22.0288	32.4004	-10.3717	similar to Os06g0256800 [Oryza sativa (japonica cultivar-group)] (GB:NP_001057317.1)
258007_at	At3g19420	turquoise	68.312	54.988	36.9863	18.0017	18.9846	phosphoric monoester hydrolase
247307_at	At5g63860	turquoise	68.2493	57.1371	36.686	20.4511	16.2349	UVR8__UVR8 (UVB-RESISTANCE 8)
258887_at	At3g05630	turquoise	68.2409	53.4177	39.4607	13.957	25.5038	PDLZ2_PLDP2__PLDP2 (PHOSPHOLIPASE D ZETA 2); phospholipase D
246895_at	At5g25540	turquoise	68.1289	53.292	15.7392	37.5529	-21.8137	CID6__CID6 (CTC-Interacting Domain 6); protein binding
253766_at	At4g28770	turquoise	68.0487	51.9649	31.7334	20.2315	11.502	similar to unknown protein [Arabidopsis thaliana] (TAIR:AT2G20230.1); similar to CD9/CD37/CD63 antigen [Medicago truncatula] (GB:ABE93060.1); contains InterPro domain CD9/CD37/CD63 antigen; (InterPro:IPR000301)
260048_at	At1g73750	turquoise	67.9961	53.6865	22.8056	30.8809	-8.07533	similar to unknown protein [Arabidopsis thaliana] (TAIR:AT1G15060.1); similar to Os01g0692600 [Oryza sativa (japonica cultivar-group)] (GB:NP_001043943.1); similar to unknown protein [Oryza sativa (japonica cultivar-group)] (GB:BAD82496.1); contains InterPro domain Esterase/lipase/thioesterase; (InterPro:IPR000379)
264190_at	At1g54830	turquoise	67.8991	56.4462	25.27	31.1762	-5.90615	CCAAT-box binding transcription factor Hap5a, putative
253714_at	At4g29380	turquoise	67.8973	56.5106	32.5639	23.9466	8.6173	protein kinase family protein / WD-40 repeat family protein
251775_s_at	At2g39800	turquoise	67.6984	45.6366	29.9489	15.6877	14.2611	P5CS1_ATP5CS__P5CS1 (DELTA1-PYRROLINE-5-CARBOXYLATE SYNTHASE 1)
256534_at	At1g33270	turquoise	67.5777	54.1776	36.1029	18.0747	18.0283	patatin-related
260283_at	At1g80480	turquoise	67.3663	52.9701	32.8865	20.0836	12.8029	PTAC17__PTAC17 (PLASTID TRANSCRIPTIONALLY ACTIVE17)
262236_at	At1g48330	turquoise	67.2278	56.2588	43.6999	12.5589	31.141	similar to unknown protein [Arabidopsis thaliana] (TAIR:AT3G17580.1)
253333_at	At4g33510	turquoise	67.2082	56.1579	37.4245	18.7333	18.6912	DHS2__DHS2 (3-DEOXY-D-ARABINO-HEPTULOSONATE 7-PHOSPHATE SYNTHASE)
251932_at	At3g54010	turquoise	67.0921	54.5915	36.0769	18.5146	17.5623	PAS1_DEI1__PAS1 (PASTICCINO 1); FK506 binding / peptidyl-prolyl cis-trans isomerase
258052_at	At3g16190	turquoise	67.0801	51.2227	28.9059	22.3168	6.58907	isochorismatase hydrolase family protein
256092_at	At1g20696	turquoise	67.0598	49.2306	35.0463	14.1843	20.8619	HMGB3_NFD03_NFD3__HMGB3 (HIGH MOBILITY GROUP B 3)
255664_at	At4g00440	turquoise	66.7598	56.6439	32.3606	24.2832	8.07738	similar to unknown protein [Arabidopsis thaliana] (TAIR:AT2G45900.1); similar to conserved hypothetical protein [Medicago truncatula] (GB:ABE91371.1); contains domain PHOSPHATIDYLINOSITOL N-ACETYLGLUCOSAMINYLTRANSFERASE SUBUNIT P (DOWN SYNDROME CRITICAL REGION PROTEIN 5)-RELATED (PTHR21726); contains domain RNASE H1 SMALL SUBUNIT (AYP1)-RELATED (PTHR21726:SF4)
250131_at	At5g16550	turquoise	66.7002	44.9317	20.0543	24.8774	-4.82311	similar to hypothetical protein [Oryza sativa (japonica cultivar-group)] (GB:BAD26450.1); similar to Os08g0425800 [Oryza sativa (japonica cultivar-group)] (GB:NP_001061840.1)
247718_at	At5g59310	turquoise	66.6613	56.8653	38.8724	17.9928	20.8796	LTP4__LTP4 (LIPID TRANSFER PROTEIN 4); lipid binding
250988_at	At5g02880	turquoise	66.6475	54.3679	30.3904	23.9776	6.4128	UPL4__UPL4 (ubiquitin-protein ligase 4)
266695_at	At2g19810	turquoise	66.5828	52.6541	28.8915	23.7626	5.12887	zinc finger (CCCH-type) family protein
247262_at	At5g64440	turquoise	66.5727	48.5684	34.7336	13.8348	20.8987	amidase family protein
258430_at	At3g16785	turquoise	66.5205	53.3583	21.4281	31.9301	-10.502	PLDZ1_PLDP1_PLDZETA1_PLD ZETA 1__PLDP1 (PHOSPHOLIPASE D ZETA1); phospholipase D
257708_at	At3g13330	turquoise	66.3206	42.4809	14.0313	28.4496	-14.4183	binding
250987_at	At5g02860	turquoise	66.2875	57.0773	44.2043	12.873	31.3313	pentatricopeptide (PPR) repeat-containing protein
261059_at	At1g01250	turquoise	66.2579	52.9873	32.7477	20.2395	12.5082	AP2 domain-containing transcription factor, putative
247865_at	At5g57815	turquoise	66.178	52.9623	31.4728	21.4895	9.98326	cytochrome c oxidase subunit 6b, putative
260590_at	At1g53310	turquoise	66.1648	47.8017	31.472	16.3297	15.1423	ATPPC1__ATPPC1 (PHOSPHOENOLPYRUVATE CARBOXYLASE 1); phosphoenolpyruvate carboxylase
264197_at	At1g22620	turquoise	65.9959	52.6222	34.1187	18.5036	15.6151	ATSAC1__ATSAC1 (SUPPRESSOR OF ACTIN 1); phosphoinositide 5-phosphatase
258660_at	At3g09850	turquoise	65.963	55.8727	27.2603	28.6124	-1.35209	D111/G-patch domain-containing protein
249293_at	At5g41260	turquoise	65.9494	51.5672	33.0963	18.4709	14.6254	protein kinase family protein
254624_at	At4g18580	turquoise	65.6001	53.6584	29.3442	24.3142	5.02994	unknown protein
245868_at	At1g58030	turquoise	65.5972	49.7681	20.0528	29.7153	-9.66247	CAT2__CAT2 (CATIONIC AMINO ACID TRANSPORTER 2); amino acid transporter
248531_at	At5g49950	turquoise	65.5568	53.7516	31.7181	22.0335	9.68455	embryogenesis-associated protein-related
252150_at	At3g51310	turquoise	65.366	49.9777	40.2167	9.761	30.4557	vacuolar protein sorting-associated protein 35 family protein / VPS35 family protein
246716_s_at	At5g28910	turquoise	65.337	56.8812	30.0067	26.8745	3.13216	similar to unknown protein [Arabidopsis thaliana] (TAIR:AT5G28960.1); similar to Os02g0809500 [Oryza sativa (japonica cultivar-group)] (GB:NP_001048463.1)
255032_at	At4g09500	turquoise	65.3069	48.2253	32.2534	15.9719	16.2815	glycosyltransferase family protein
258649_at	At3g09840	turquoise	65.1208	45.5758	13.8093	31.7665	-17.9572	CDC48__CDC48 (CELL DIVISION CYCLE 48); ATPase
246595_at	At5g14780	turquoise	65.05	54.4566	39.916	14.5406	25.3753	FDH__FDH (FORMATE DEHYDROGENASE); NAD binding / cofactor binding / oxidoreductase, acting on the CH-OH group of donors, NAD or NADP as acceptor
252888_at	At4g39210	turquoise	64.9989	45.3711	34.8993	10.4718	24.4274	APL3__APL3 (large subunit of AGP 3)
260129_at	At1g36380	turquoise	64.8247	53.5212	38.2792	15.242	23.0371	similar to unknown protein [Oryza sativa (japonica cultivar-group)] (GB:BAD15488.1)
253701_at	At4g29890	turquoise	64.7962	51.0521	31.0586	19.9935	11.0651	choline monooxygenase, putative (CMO-like)
254791_at	At4g12910	turquoise	64.5779	48.4558	32.9913	15.4645	17.5268	SCPL20__SCPL20 (serine carboxypeptidase-like 20); serine carboxypeptidase
261561_at	At1g01730	turquoise	64.5298	46.0579	18.6659	27.392	-8.72613	similar to unknown protein [Oryza sativa (japonica cultivar-group)] (GB:BAD28388.1)
247999_at	At5g56150	turquoise	64.5124	53.6964	28.6492	25.0472	3.60195	UBC30__UBC30; ubiquitin-protein ligase
260818_at	At1g06890	turquoise	64.5041	53.7206	35.7353	17.9853	17.75	transporter-related
266855_at	At2g26920	turquoise	64.4779	52.1523	17.217	34.9354	-17.7184	ubiquitin-associated (UBA)/TS-N domain-containing protein
250298_at	At5g11860	turquoise	64.4042	48.7613	9.32071	39.4406	-30.1199	phosphoric monoester hydrolase
263548_at	At2g21660	turquoise	64.2925	50.1639	39.3775	10.7864	28.591	GR-RBP7_ATGRP7_CCR2__ATGRP7 (COLD, CIRCADIAN RHYTHM, AND RNA BINDING 2); RNA binding
249380_at	At5g40370	turquoise	64.282	50.8364	29.1019	21.7345	7.36733	glutaredoxin, putative
264650_at	At1g08970	turquoise	64.0868	53.291	35.5314	17.7596	17.7718	HAP5C__HAP5C (HEME ACTIVATED PROTEIN 5C); DNA binding / transcription factor
257017_at	At3g19620	turquoise	63.8796	52.2515	32.0564	20.195	11.8614	glycosyl hydrolase family 3 protein
254823_at	At4g12580	turquoise	63.6425	53.8496	36.7035	17.1461	19.5575	unknown protein
264729_at	At1g22990	turquoise	63.5916	50.2851	32.9727	17.3124	15.6603	heavy-metal-associated domain-containing protein / copper chaperone (CCH)-related
246260_at	At1g31820	turquoise	63.4554	53.5466	28.6772	24.8694	3.8078	amino acid permease family protein
261013_at	At1g26440	turquoise	63.3794	50.3986	30.6173	19.7812	10.8361	ATUPS5__ATUPS5 (ARABIDOPSIS THALIANA UREIDE PERMEASE 5)
262481_at	At1g17080	turquoise	63.335	48.55	17.1399	31.4101	-14.2703	similar to unknown protein [Arabidopsis thaliana] (TAIR:AT1G53560.1); similar to Os01g0667100 [Oryza sativa (japonica cultivar-group)] (GB:NP_001043806.1); similar to Os05g0564800 [Oryza sativa (japonica cultivar-group)] (GB:NP_001056334.1); similar to Os01g0242900 [Oryza sativa (japonica cultivar-group)] (GB:NP_001042559.1); contains domain 60S RIBOSOMAL PROTEIN L18A (PTHR10052); contains domain…
261601_at	At1g49670	turquoise	63.3348	38.8654	22.9305	15.9348	6.9957	ARP protein (REF)
266380_at	At2g14680	turquoise	63.2171	54.2796	40.385	13.8946	26.4903	MEE13__MEE13 (maternal effect embryo arrest 13)
250382_at	At5g11580	turquoise	63.1851	43.1428	29.2429	13.8999	15.3429	UVB-resistance protein-related / regulator of chromosome condensation (RCC1) family protein
260357_at	At1g69260	turquoise	63.1711	41.8674	32.223	9.64439	22.5786	similar to unknown protein [Arabidopsis thaliana] (TAIR:AT1G13740.1); similar to Os07g0602900 [Oryza sativa (japonica cultivar-group)] (GB:NP_001060209.1); similar to expressed protein [Oryza sativa (japonica cultivar-group)] (GB:ABF94628.1); similar to Os03g0419100 [Oryza sativa (japonica cultivar-group)] (GB:NP_001050378.1); contains InterPro domain Protein of unknown function DUF1675; (InterPr…
254413_at	At4g21440	turquoise	62.9614	44.9835	34.6616	10.322	24.3396	ATM4_ATMYB102__ATM4/ATMYB102 (ARABIDOPSIS MYB-LIKE 102); DNA binding / transcription factor
249636_at	At5g36890	turquoise	62.8376	51.4337	37.8242	13.6095	24.2148	hydrolase, hydrolyzing O-glycosyl compounds
251037_at	At5g02100	turquoise	62.6958	49.2584	17.4978	31.7606	-14.2629	UNE18__UNE18 (unfertilized embryo sac 18); oxysterol binding
255010_at	At4g10050	turquoise	62.6475	53.5207	34.6902	18.8306	15.8596	hydrolase, alpha/beta fold family protein
253640_at	At4g30630	turquoise	62.5494	54.3574	30.1908	24.1666	6.02413	similar to unknown protein [Arabidopsis thaliana] (TAIR:AT5G57910.1); similar to tRNA-binding arm [Medicago truncatula] (GB:ABE78788.1)
264533_s_at	At1g55730	turquoise	62.5374	47.4698	19.3608	28.109	-8.74828	ATCAX6_CAX6__ATCAX6 (calcium exchanger 6); cation:cation antiporter
267429_at	At2g34850	turquoise	62.5134	48.4719	37.5467	10.9252	26.6215	MEE25__MEE25 (maternal effect embryo arrest 25); catalytic
259604_at	At1g56450	turquoise	62.4533	46.771	20.6658	26.1052	-5.43935	PBG1__PBG1 (20S proteasome beta subunit G1); peptidase
247521_at	At5g61450	turquoise	62.4386	48.2945	15.1311	33.1634	-18.0322	2-phosphoglycerate kinase-related
253627_at	At4g30650	turquoise	62.4249	48.9689	37.785	11.1839	26.6011	hydrophobic protein, putative / low temperature and salt responsive protein, putative
264828_at	At1g03380	turquoise	62.3912	52.2834	35.9241	16.3593	19.5649	AtATG18g__AtATG18g (Arabidopsis thaliana homolog of yeast autophagy 18 (ATG18) g)
258224_at	At3g15670	turquoise	62.298	49.2927	37.6268	11.6659	25.9609	late embryogenesis abundant protein, putative / LEA protein, putative
264360_at	At1g03310	turquoise	62.2174	43.5559	32.0412	11.5147	20.5266	ATISA2_BE2_DBE1_ISA2__ATISA2/BE2/DBE1/ISA2 (DEBRANCHING ENZYME 1); 1,4-alpha-glucan branching enzyme/ alpha-amylase/ isoamylase
249015_at	At5g44730	turquoise	62.1461	50.9705	42.128	8.84259	33.2854	haloacid dehalogenase-like hydrolase family protein
263749_at	At2g21520	turquoise	62.0672	39.9084	12.1976	27.7108	-15.5132	transporter
252027_at	At3g52850	turquoise	62.0122	51.5128	31.9713	19.5414	12.4299	VSR1_ATELP1_ATELP_BP80_BP-80_BP80B_VSR1_VSR-1__ATELP1 (VACUOLAR SORTING RECEPTOR HOMOLOG)
245602_at	At4g14270	turquoise	61.8398	42.8968	23.0576	19.8392	3.21842	Protein containing PAM2 motif which mediates interaction with the PABC domain of polyadenyl binding proteins.
267153_at	At2g30860	turquoise	61.8017	40.8612	26.5064	14.3548	12.1516	ATGSTF9_ATGSTF7_GLUTTR__ATGSTF9 (Arabidopsis thaliana Glutathione S-transferase (class phi) 9)
260832_at	At1g06780	turquoise	61.6217	48.2376	15.0872	33.1504	-18.0633	GAUT6__GAUT6 (Galacturonosyltransferase 6); polygalacturonate 4-alpha-galacturonosyltransferase/ transferase, transferring glycosyl groups
266417_at	At2g38550	turquoise	61.5761	50.9255	40.3808	10.5447	29.8361	similar to unknown protein [Arabidopsis thaliana] (TAIR:AT3G57280.1); similar to non-green plastid inner envelope membrane protein precursor (GB:AAA84891.1); contains InterPro domain Protein of unknown function UPF0136, Transmembrane; (InterPro:IPR005349)
247077_at	At5g66420	turquoise	61.4338	46.2829	35.5649	10.718	24.8468	similar to hypothetical protein [Thellun (GB:ABB45848.1); similar to Os06g0472400 [Oryza sativa (japonica cultivar-group)] (GB:NP_001057623.1); contains InterPro domain Protein of unknown function UPF0261; (InterPro:IPR010647)
257224_at	At3g27870	turquoise	61.4172	52.0088	32.8968	19.1121	13.7847	haloacid dehalogenase-like hydrolase family protein
248255_at	At5g53350	turquoise	61.3039	50.5323	30.1537	20.3786	9.77507	CLPX__CLPX (Clp protease regulatory subunit X); ATPase
262860_at	At1g64810	turquoise	61.2664	51.0504	27.4097	23.6407	3.76906	APO1__APO1 (ACCUMULATION OF PHOTOSYSTEM ONE 1)
249299_at	At5g41340	turquoise	61.2529	41.2597	14.2318	27.028	-12.7962	UBC4__UBC4 (UBIQUITIN CONJUGATING ENZYME 4); ubiquitin-protein ligase
265220_at	At2g02040	turquoise	61.2207	44.4625	33.6618	10.8006	22.8612	ATPTR2-B_NTR1_PTR2-B__ATPTR2-B (NITRATE TRANSPORTER 1); transporter
264628_at	264628_at	turquoise	61.1285	41.4235	17.3641	24.0594	-6.69532
266848_at	At2g25950	turquoise	61.1272	41.2502	20.1237	21.1265	-1.00286	similar to unknown protein [Arabidopsis thaliana] (TAIR:AT3G04780.1); similar to Os01g0559000 [Oryza sativa (japonica cultivar-group)] (GB:NP_001043339.1); similar to hypothetical protein DDBDRAFT_0204321 [Dictyostelium discoideum AX4] (GB:XP_642028.1); contains InterPro domain Protein of unknown function DUF1000; (InterPro:IPR010400); contains InterPro domain Galactose-binding like; (InterPro:IP…
264186_at	At1g54570	turquoise	61.0744	52.4761	36.0465	16.4296	19.617	esterase/lipase/thioesterase family protein
245694_at	At5g04170	turquoise	60.973	49.0306	19.314	29.7166	-10.4027	calcium-binding EF hand family protein
254679_at	At4g18120	turquoise	60.9709	47.4213	36.4042	11.0171	25.3872	AML3__AML3 (ARABIDOPSIS MEI2-LIKE); RNA binding
245713_at	At5g04370	turquoise	60.9217	49.7353	29.0014	20.7338	8.26761	NAMT1__S-adenosyl-L-methionine:carboxyl methyltransferase family protein
264894_at	At1g23040	turquoise	60.9068	47.2535	31.0521	16.2013	14.8508	hydroxyproline-rich glycoprotein family protein
246076_at	At5g20280	turquoise	60.8999	49.053	30.8464	18.2066	12.6397	ATSPS1F__ATSPS1F (sucrose phosphate synthase 1F); sucrose-phosphate synthase/ transferase, transferring glycosyl groups
255527_at	At4g02360	turquoise	60.8017	50.9119	24.5251	26.3869	-1.8618	similar to unknown protein [Arabidopsis thaliana] (TAIR:AT1G02813.1); similar to Os05g0362300 [Oryza sativa (japonica cultivar-group)] (GB:NP_001055314.1); similar to Protein of unknown function, DUF538 [Oryza sativa (japonica cultivar-group)] (GB:AAX95409.1); similar to Os05g0362500 [Oryza sativa (japonica cultivar-group)] (GB:NP_001055315.1); contains InterPro domain Protein of unknown function…
262076_at	At1g59580	turquoise	60.7436	49.3621	29.7327	19.6293	10.1034	ATMPK2_MPK2__ATMPK2 (MITOGEN-ACTIVATED PROTEIN KINASE HOMOLOG 2); MAP kinase/ kinase
251399_at	At3g60590	turquoise	60.707	47.4419	27.934	19.5078	8.42622	DNA binding
262961_at	At1g54490	turquoise	60.5905	49.4056	29.1693	20.2364	8.93289	AIN1_EIN5_XRN4__AIN1 (ACC INSENSITIVE 1); 5'-3' exonuclease/ nucleic acid binding
267001_at	At2g34470	turquoise	60.5603	46.9985	29.1355	17.8631	11.2724	UREG_PSKF109__UREG (urease accessory protein G); metal ion binding / nucleotide binding
264633_at	At1g65660	turquoise	60.5486	41.1656	13.5606	27.605	-14.0445	SMP1__SMP1 (swellmap 1); nucleic acid binding
265996_at	At2g24200	turquoise	60.5306	43.6444	18.2072	25.4371	-7.2299	cytosol aminopeptidase
245748_at	At1g51140	turquoise	60.2341	40.5525	30.5614	9.99109	20.5703	basic helix-loop-helix (bHLH) family protein
263325_at	At2g04240	turquoise	60.2062	49.0758	25.7749	23.3009	2.47396	XERICO__XERICO; protein binding / zinc ion binding
249917_at	At5g22460	turquoise	60.1479	45.0571	35.1426	9.91451	25.2281	esterase/lipase/thioesterase family protein
253282_at	At4g34120	turquoise	60.1463	44.7938	11.0119	33.7819	-22.7699	LEJ1__LEJ1 (LOSS OF THE TIMING OF ET AND JA BIOSYNTHESIS 1)
263129_at	At1g78620	turquoise	60.1381	48.5074	29.549	18.9583	10.5907	integral membrane family protein
258109_at	At3g23640	turquoise	59.9005	43.8003	27.1736	16.6267	10.5469	HGL1__HGL1 (HETEROGLYCAN GLUCOSIDASE 1); hydrolase, hydrolyzing O-glycosyl compounds
247937_at	At5g57110	turquoise	59.8471	46.2547	36.7625	9.49215	27.2704	ACA8__ACA8 (AUTOINHIBITED CA2+ -ATPASE, ISOFORM 8); calmodulin binding
267278_at	At2g19350	turquoise	59.8346	43.6029	25.2707	18.3323	6.93843	similar to unknown protein [Arabidopsis thaliana] (TAIR:AT4G29850.1); similar to unknown [Gymnadenia conopsea] (GB:ABD66514.1); contains InterPro domain Protein of unknown function DUF872, eukaryotic; (InterPro:IPR008590)
247997_at	At5g56180	turquoise	59.7903	51.8078	29.7273	22.0806	7.64671	ATARP8__ATARP8 (ACTIN-RELATED PROTEIN 8); structural constituent of cytoskeleton
245626_at	At1g56700	turquoise	59.7449	46.1554	31.1034	15.0521	16.0513	pyrrolidone-carboxylate peptidase family protein
247152_at	At5g65620	turquoise	59.4592	50.6424	35.4447	15.1977	20.247	peptidase M3 family protein / thimet oligopeptidase family protein
249285_at	At5g41960	turquoise	59.4166	48.9266	36.1225	12.8041	23.3184	similar to Os04g0585600 [Oryza sativa (japonica cultivar-group)] (GB:NP_001053679.1); similar to H0307D04.4 [Oryza sativa (indica cultivar-group)] (GB:CAH66859.1)
255726_at	At1g25530	turquoise	59.4017	48.9882	28.8736	20.1146	8.75905	lysine and histidine specific transporter, putative
260106_at	At1g35420	turquoise	59.342	34.5578	7.07048	27.4873	-20.4168	dienelactone hydrolase family protein
264154_at	At1g65430	turquoise	59.1742	50.7742	27.3084	23.4657	3.84271	zinc finger protein-related
265059_at	At1g52080	turquoise	59.1603	47.4229	33.302	14.1209	19.181	AR791__AR791; actin binding
252400_at	At3g48020	turquoise	59.1543	46.6736	23.92	22.7536	1.16635	similar to F-box family protein-related [Arabidopsis thaliana] (TAIR:AT5G62860.1); similar to IS10 transposase, putative [Lycopersicon esculentum] (GB:ABI34274.1)
259928_at	At1g34380	turquoise	59.1361	44.238	23.0949	21.1431	1.95186	5'-3' exonuclease family protein
265907_at	At2g25650	turquoise	59.0426	41.7226	14.6564	27.0662	-12.4098	DNA-binding storekeeper protein-related
266506_at	At2g47850	turquoise	58.9643	47.6974	40.1914	7.50603	32.6854	zinc finger (CCCH-type) family protein
264938_at	At1g60610	turquoise	58.9096	49.4236	28.6873	20.7363	7.95097	protein binding / zinc ion binding
262958_at	At1g54410	turquoise	58.8841	42.4312	32.4048	10.0264	22.3783	dehydrin family protein
246831_at	At5g26340	turquoise	58.8688	44.9236	20.8373	24.0862	-3.24886	STP13_MSS1__MSS1 (SUGAR TRANSPORT PROTEIN 13); carbohydrate transporter/ hexose:hydrogen symporter/ high-affinity hydrogen:glucose transporter/ sugar porter
261530_at	At1g63460	turquoise	58.7091	42.9863	23.0974	19.8889	3.20846	glutathione peroxidase, putative
245621_at	At4g14070	turquoise	58.6574	41.7817	26.5209	15.2607	11.2602	AAE15__AAE15 (ACYL-ACTIVATING ENZYME 15); acyl-ACP synthetase
256074_at	At1g18260	turquoise	58.5759	38.1031	14.8185	23.2846	-8.46604	suppressor of lin-12-like protein-related / sel-1 protein-related
265457_at	At2g46550	turquoise	58.5622	44.0432	32.6725	11.3707	21.3018	similar to unknown protein [Arabidopsis thaliana] (TAIR:AT1G01240.3); similar to Os09g0363500 [Oryza sativa (japonica cultivar-group)] (GB:NP_001062992.1); similar to Os08g0400300 [Oryza sativa (japonica cultivar-group)] (GB:NP_001061754.1); similar to hypothetical protein MtrDRAFT_AC145165g14v1 [Medicago truncatula] (GB:ABE91800.1)
247436_at	At5g62530	turquoise	58.4486	44.3746	32.7411	11.6336	21.1075	ALDH12A1_ATP5CDH_P5CDH__ALDH12A1 (Aldehyde dehydrogenase 12A1); 1-pyrroline-5-carboxylate dehydrogenase/ 3-chloroallyl aldehyde dehydrogenase
267503_at	At2g45600	turquoise	58.3462	40.0394	24.985	15.0544	9.93063	similar to unknown protein [Arabidopsis thaliana] (TAIR:AT2G45610.1); similar to CXE carboxylesterase [Malus pumila] (GB:ABB89004.1); contains InterPro domain Esterase/lipase/thioesterase; (InterPro:IPR000379); contains InterPro domain Alpha/beta hydrolase fold-3; (InterPro:IPR013094)
251644_at	At3g57540	turquoise	58.3028	39.5964	30.9456	8.65077	22.2949	remorin family protein
246038_s_at	At5g19460	turquoise	58.2946	48.9746	33.6345	15.3402	18.2943	ATNUDT20__ATNUDT20 (Arabidopsis thaliana Nudix hydrolase homolog 20); hydrolase
246288_at	At1g31850	turquoise	58.26	43.521	36.6618	6.85926	29.8025	dehydration-responsive protein, putative
253601_at	At4g30900	turquoise	58.2508	45.4971	32.9142	12.583	20.3312	similar to hypothetical protein MtrDRAFT_AC152068g2v2 [Medicago truncatula] (GB:ABE88728.1); similar to Os05g0279600 [Oryza sativa (japonica cultivar-group)] (GB:NP_001055085.1); contains domain no description (G3D.3.60.10.10); contains domain DNase I-like (SSF56219)
259754_at	At1g71090	turquoise	58.1654	46.5467	27.2169	19.3298	7.88708	auxin efflux carrier family protein
262644_at	At1g62710	turquoise	58.1462	44.1734	29.9064	14.267	15.6394	BETA-VPE_BETAVPE__BETA-VPE (vacuolar processing enzyme beta); cysteine-type endopeptidase
266182_at	At2g02370	turquoise	58.0384	45.9937	15.5946	30.3991	-14.8046	similar to unknown protein [Arabidopsis thaliana] (TAIR:AT1G12450.1); similar to At2g02370/T16F16.16 [Medicago truncatula] (GB:ABD32921.1); contains domain UNCHARACTERIZED (PTHR12677)
246239_at	At4g36790	turquoise	58.021	47.8917	31.4796	16.4121	15.0674	transporter-related
263112_at	At1g03080	turquoise	57.9304	41.5462	14.3508	27.1954	-12.8446	kinase interacting family protein
247082_at	At5g66030	turquoise	57.9302	42.2702	31.1655	11.1046	20.0609	ATGRIP_GRIP__ATGRIP/GRIP
262227_s_at	At1g53750	turquoise	57.8843	42.7385	18.3556	24.3829	-6.0273	RPT1A__RPT1A (regulatory particle triple-A 1A); ATPase
247283_at	At5g64250	turquoise	57.8531	45.2449	26.0478	19.1971	6.85072	2-nitropropane dioxygenase family / NPD family
254602_at	At4g19040	turquoise	57.6782	43.0291	26.8901	16.139	10.7511	EDR2__EDR2 (enhanced disease resistance 2); lipid binding
263196_at	At1g36070	turquoise	57.6053	45.1241	23.8219	21.3023	2.51959	WD-40 repeat family protein
262422_at	262422_at	turquoise	57.5958	45.1443	19.8854	25.2589	-5.37354
262053_at	At1g79940	turquoise	57.5951	45.2272	22.1757	23.0515	-0.875893	heat shock protein binding / unfolded protein binding
246155_at	At5g20030	turquoise	57.5786	46.8423	35.3009	11.5414	23.7595	agenet domain-containing protein
264621_at	At2g17700	turquoise	57.4859	47.5666	24.603	22.9637	1.63933	protein kinase family protein
248380_at	At5g51820	turquoise	57.4795	43.5657	36.8391	6.72652	30.1126	PGM_STF1__PGM (PHOSPHOGLUCOMUTASE)
262223_at	At1g74680	turquoise	57.4021	41.6884	26.7585	14.9298	11.8287	exostosin family protein
247114_at	At5g65910	turquoise	57.3527	49.5358	32.3122	17.2235	15.0887	BSD domain-containing protein
258417_at	At3g17365	turquoise	57.3439	43.6169	27.1259	16.491	10.635	catalytic
263075_at	At2g17570	turquoise	57.3296	43.9057	11.2101	32.6956	-21.4855	undecaprenyl pyrophosphate synthetase family protein / UPP synthetase family protein
260060_at	At1g73680	turquoise	57.2913	46.5028	29.0168	17.4859	11.5309	pathogen-responsive alpha-dioxygenase, putative
258158_at	At3g17790	turquoise	57.1974	43.0476	31.115	11.9326	19.1825	ATPAP17_PAP17_ATACP5__ATACP5 (acid phosphatase 5); acid phosphatase/ protein serine/threonine phosphatase
259433_at	At1g01570	turquoise	57.1645	43.7801	32.1334	11.6467	20.4868	fringe-related protein
267106_s_at	At2g14720	turquoise	57.1407	42.6222	22.1147	20.5076	1.6071	VSR-2__VSR-2 (Vacuolar sorting receptor 2); calcium ion binding / peptidase
259819_at	At1g49820	turquoise	57.1014	41.8947	22.7978	19.0969	3.70088	ATMTK__ATMTK; S-methyl-5-thioribose kinase
250516_at	At5g09620	turquoise	57.0991	38.9771	21.9848	16.9923	4.99254	octicosapeptide/Phox/Bem1p (PB1) domain-containing protein
260146_at	At1g52770	turquoise	57.0764	50.3797	30.6927	19.6869	11.0058	phototropic-responsive NPH3 family protein
249552_s_at	At5g38240	turquoise	57.0714	40.474	10.9886	29.4854	-18.4969	serine/threonine protein kinase, putative
245659_at	At1g28260	turquoise	57.0351	47.2098	28.9602	18.2496	10.7106	binding
265424_at	At2g20780	turquoise	56.9527	44.7949	14.3634	30.4314	-16.068	mannitol transporter, putative
254560_at	At4g19110	turquoise	56.8835	43.0314	26.2389	16.7924	9.44651	protein kinase, putative
259271_at	At3g01170	turquoise	56.817	44.6233	18.4024	26.2209	-7.81845	structural constituent of ribosome
262055_at	At1g79970	turquoise	56.8043	42.4722	28.9574	13.5148	15.4426	similar to senescence-associated protein-related [Arabidopsis thaliana] (TAIR:AT2G25690.2); similar to Protein of unknown function DUF581 [Medicago truncatula] (GB:ABE87128.1); similar to Protein of unknown function DUF581 [Medicago truncatula] (GB:ABE83632.1)
260069_at	At1g73820	turquoise	56.7649	45.1958	30.5275	14.6683	15.8591	Ssu72-like family protein
247686_at	At5g59700	turquoise	56.6278	44.8147	28.0971	16.7175	11.3796	protein kinase, putative
260560_at	At2g43590	turquoise	56.6124	44.6917	17.8186	26.8731	-9.05453	chitinase, putative
262061_at	At1g80110	turquoise	56.5998	41.3985	29.9338	11.4647	18.4692	ATPP2-B11__ATPP2-B11
256022_at	At1g58360	turquoise	56.5157	48.7016	28.1961	20.5055	7.69054	AAP1_NAT2__AAP1 (AMINO ACID PERMEASE 1); amino acid permease
263669_at	At1g04400	turquoise	56.4941	44.5961	30.4533	14.1428	16.3104	CRY2_AT-PHH1_FHA_PHH1__CRY2 (CRYPTOCHROME 2)
251189_at	At3g62650	turquoise	56.3014	43.3332	27.555	15.7782	11.7768	binding
253857_at	At4g27990	turquoise	56.2866	45.7709	31.7134	14.0575	17.6558	YGGT family protein
261176_at	At1g04780	turquoise	56.2353	43.0384	8.93761	34.1008	-25.1632	ankyrin repeat family protein
251393_at	At3g60640	turquoise	56.1862	47.1219	33.9785	13.1434	20.8351	ATG8G__ATG8G (AUTOPHAGY 8G); microtubule binding
254547_at	At4g19860	turquoise	56.1497	37.49	21.9573	15.5326	6.42471	lecithin:cholesterol acyltransferase family protein / LACT family protein
251038_at	At5g02240	turquoise	56.0965	47.1829	32.6507	14.5321	18.1186	catalytic/ coenzyme binding
264211_at	At1g22770	turquoise	56.0647	45.2696	34.1621	11.1075	23.0547	GI_FB__GI (GIGANTEA)
245315_at	At4g14800	turquoise	56.0517	39.6574	18.4693	21.1882	-2.71891	PBD2__PBD2 (20S PROTEASOME BETA SUBUNIT 2); peptidase
261076_at	At1g07420	turquoise	55.9735	46.0666	37.6841	8.38258	29.3015	SMO2-2_ATSMO1_ATSMO2__SMO2-2 (sterol 4-alpha-methyl-oxidase 2); C-4 methylsterol oxidase
258160_at	At3g17820	turquoise	55.9548	45.2142	30.4447	14.7694	15.6753	ATGSKB6__ATGSKB6 (Arabidopsis thaliana glutamine synthase clone KB6); glutamate-ammonia ligase
265108_s_at	At1g62620	turquoise	55.7884	45.1763	33.0647	12.1116	20.9531	flavin-containing monooxygenase family protein / FMO family protein
263985_at	At2g42750	turquoise	55.7062	38.3592	13.8689	24.4903	-10.6214	DNAJ heat shock N-terminal domain-containing protein
258809_at	At3g04070	turquoise	55.4579	45.577	21.5784	23.9986	-2.42015	ANAC047__ANAC047 (Arabidopsis NAC domain containing protein 47); transcription factor
262078_at	At1g59520	turquoise	55.3626	43.9447	27.5658	16.3789	11.1869	CW7__CW7
245481_at	At4g16170	turquoise	55.3114	45.2638	33.8603	11.4034	22.4569	similar to unknown protein [Arabidopsis thaliana] (TAIR:AT3G28720.1); similar to expressed protein [Oryza sativa (japonica cultivar-group)] (GB:ABF95572.1)
249999_at	At5g18640	turquoise	55.2898	36.9623	25.2866	11.6757	13.6108	lipase class 3 family protein
249994_at	At5g18590	turquoise	55.277	41.3458	35.9272	5.41859	30.5086	kelch repeat-containing protein
246724_at	At5g29000	turquoise	55.2484	49.42	27.8708	21.5492	6.32153	myb family transcription factor
263624_at	At2g04700	turquoise	55.2443	40.7762	33.174	7.60219	25.5718	ferredoxin thioredoxin reductase catalytic beta chain family protein
253893_at	At4g27390	turquoise	55.2233	40.1229	21.9097	18.2132	3.69654	similar to Os05g0502500 [Oryza sativa (japonica cultivar-group)] (GB:NP_001055975.1); similar to hypothetical protein CYB_2286 [Synechococcus sp. JA-2-3B'a(2-13)] (GB:YP_478490.1)
262588_at	At1g15130	turquoise	55.2046	42.6709	21.3331	21.3378	-0.00465649	hydroxyproline-rich glycoprotein family protein
251034_at	At5g02040	turquoise	55.1795	43.3507	17.7253	25.6254	-7.90001	prenylated rab acceptor (PRA1) family protein
250998_at	At5g02620	turquoise	55.1226	48.1352	28.9487	19.1865	9.7622	ankyrin repeat family protein
257797_at	At3g15940	turquoise	55.0878	39.82	29.0316	10.7884	18.2432	glycosyl transferase family 1 protein
245901_at	At5g11060	turquoise	55.0685	40.7151	28.2157	12.4994	15.7162	KNAT4__KNAT4 (KNOTTED1-LIKE HOMEOBOX GENE 4); transcription factor
258162_at	At3g17810	turquoise	55.0057	42.3311	14.5592	27.7719	-13.2127	dihydroorotate dehydrogenase family protein / dihydroorotate oxidase family protein
265539_at	At2g15830	turquoise	54.9526	44.0037	33.5509	10.4528	23.0981	similar to unknown protein [Arabidopsis thaliana] (TAIR:AT4G33960.1)
266804_at	At2g29960	turquoise	54.9314	44.836	34.6026	10.2334	24.3691	CYP5__CYP5 (cyclophilin 5)
251713_at	At3g56080	turquoise	54.92	36.5431	21.4821	15.061	6.42111	dehydration-responsive protein-related
252276_at	At3g49490	turquoise	54.914	42.0557	23.8818	18.1739	5.70788	similar to hypothetical protein MtrDRAFT_AC119415g11v1 [Medicago truncatula] (GB:ABE85164.1)
266188_at	At2g39000	turquoise	54.9032	35.0112	16.2443	18.7669	-2.5226	GCN5-related N-acetyltransferase (GNAT) family protein
267364_at	At2g40080	turquoise	54.7915	41.0498	31.8391	9.21066	22.6284	ELF4__ELF4 (EARLY FLOWERING 4)
255739_at	At1g25580	turquoise	54.7911	39.6566	17.681	21.9756	-4.29454	ANAC008__ANAC008 (Arabidopsis NAC domain containing protein 8); transcription factor
263922_s_at	At2g36580	turquoise	54.6686	41.4004	19.9904	21.4099	-1.41951	pyruvate kinase, putative
265763_at	At2g48040	turquoise	54.6197	46.5417	36.0931	10.4486	25.6446	similar to Os01g0388500 [Oryza sativa (japonica cultivar-group)] (GB:NP_001043105.1); similar to hypothetical protein [Oryza sativa (japonica cultivar-group)] (GB:BAD69280.1); contains domain UNCHARACTERIZED (PTHR13167); contains domain UNCHARACTERIZED (PTHR13167:SF2)
261154_at	At1g04970	turquoise	54.5579	43.8804	20.1983	23.6821	-3.48383	lipid-binding serum glycoprotein family protein
256293_at	At1g69440	turquoise	54.5061	42.0237	25.5211	16.5025	9.01861	AGO7_ZIP__AGO7 (ARGONAUTE7)
249385_at	At5g39950	turquoise	54.4679	38.3602	19.1889	19.1712	0.017684	ATH2_ATTRX2_ATTRXH2_TRXH2__ATTRX2 (Arabidopsis thioredoxin h2, thioredoxin H-type 1); thiol-disulfide exchange intermediate
266142_at	At2g39030	turquoise	54.4426	46.3927	26.4562	19.9366	6.51957	GCN5-related N-acetyltransferase (GNAT) family protein
246541_at	At5g15400	turquoise	54.4158	39.6005	23.2116	16.3889	6.82273	U-box domain-containing protein
262275_at	At1g68710	turquoise	54.3754	44.2933	30.5932	13.7001	16.8931	haloacid dehalogenase-like hydrolase family protein
259253_at	At3g07640	turquoise	54.3398	43.1817	31.5922	11.5894	20.0028	similar to Os02g0582400 [Oryza sativa (japonica cultivar-group)] (GB:NP_001047253.1); similar to unknown protein [Oryza sativa (japonica cultivar-group)] (GB:BAD73827.1)
263240_s_at	At1g72590	turquoise	54.3352	48.0715	27.7337	20.3378	7.39593	3-oxo-5-alpha-steroid 4-dehydrogenase family protein / steroid 5-alpha-reductase family protein
250967_at	At5g02790	turquoise	54.3235	40.4791	21.1972	19.2819	1.91529	In2-1 protein, putative
263495_at	At2g42530	turquoise	54.2972	42.8277	28.4782	14.3496	14.1286	cold-responsive protein / cold-regulated protein (cor15b)
248565_at	At5g49710	turquoise	54.2584	43.4744	30.6706	12.8038	17.8669	similar to unknown protein [Arabidopsis thaliana] (TAIR:AT4G24590.1); similar to Os02g0781700 [Oryza sativa (japonica cultivar-group)] (GB:NP_001048312.1); similar to MADS box interactor-like [Oryza sativa (japonica cultivar-group)] (GB:BAD19444.1)
261862_at	At1g50410	turquoise	54.171	40.6582	23.1535	17.5047	5.64875	SNF2 domain-containing protein / helicase domain-containing protein / RING finger domain-containing protein
246651_at	At5g35170	turquoise	54.152	33.4595	10.3414	23.118	-12.7766	nucleotide kinase
248945_at	At5g45510	turquoise	54.1334	37.2182	22.0502	15.1681	6.88212
250423_s_at	At5g10600	turquoise	54.0813	41.6208	14.8082	26.8126	-12.0045	CYP81K2__CYP81K2 (cytochrome P450, family 81, subfamily K, polypeptide 2); oxygen binding
265478_at	At2g15890	turquoise	54.0538	40.8723	31.4261	9.44623	21.9799	MEE14__MEE14 (maternal effect embryo arrest 14)
262093_at	At1g56145	turquoise	53.972	45.9312	20.1902	25.741	-5.55082	leucine-rich repeat family protein / protein kinase family protein
260884_at	At1g29240	turquoise	53.9121	45.0746	20.8577	24.2169	-3.3592	similar to unknown protein [Arabidopsis thaliana] (TAIR:AT2G34170.1); similar to Protein of unknown function DUF688 [Medicago truncatula] (GB:ABE80249.1); contains InterPro domain Protein of unknown function DUF688; (InterPro:IPR007789)
261827_at	At1g11480	turquoise	53.802	40.0991	11.6138	28.4853	-16.8715	eukaryotic translation initiation factor-related
249089_at	At5g44240	turquoise	53.7876	37.4105	18.5306	18.8799	-0.349343	haloacid dehalogenase-like hydrolase family protein
262592_at	At1g15400	turquoise	53.7219	36.307	20.1852	16.1218	4.06339	similar to unknown protein [Arabidopsis thaliana] (TAIR:AT1G80180.1); similar to Os06g0601100 [Oryza sativa (japonica cultivar-group)] (GB:NP_001058003.1); similar to hypothetical protein [Oryza sativa (japonica cultivar-group)] (GB:BAD81575.1)
250385_at	At5g11520	turquoise	53.6337	40.388	22.1198	18.2682	3.85157	ASP3_YLS4__ASP3 (ASPARTATE AMINOTRANSFERASE 3)
260545_at	At2g43350	turquoise	53.6286	43.8518	34.2597	9.59207	24.6677	ATGPX3__ATGPX3 (GLUTATHIONE PEROXIDASE 3); glutathione peroxidase
264462_at	At1g10200	turquoise	53.6004	39.4835	31.2404	8.24308	22.9974	WLIM1__transcription factor LIM, putative
253989_at	At4g26130	turquoise	53.3691	43.4762	34.0325	9.44364	24.5889	similar to unknown protein [Arabidopsis thaliana] (TAIR:AT5G56980.1); similar to cDNA-5-encoded protein (GB:AAA50235.1)
264653_at	At1g08980	turquoise	53.364	41.4125	28.0617	13.3508	14.7108	ATAMI1_AMI1__ATAMI1 (AMIDASE-LIKE PROTEIN 1); amidase
263181_at	At1g05720	turquoise	53.3061	39.5814	27.9347	11.6468	16.2879	selenoprotein family protein
249914_at	At5g22850	turquoise	53.2979	44.01	27.4988	16.5112	10.9876	aspartyl protease family protein
251132_at	At5g01200	turquoise	53.2746	45.1979	20.383	24.8149	-4.4319	myb family transcription factor
252996_s_at	At4g38460	turquoise	53.2694	42.6464	24.4928	18.1536	6.33924	GGR__GGR (GERANYLGERANYL REDUCTASE); farnesyltranstransferase
253994_at	At4g26080	turquoise	53.2149	37.3671	23.8873	13.4799	10.4074	ABI1__ABI1 (ABA INSENSITIVE 1); calcium ion binding / protein phosphatase type 2C
253053_at	At4g37470	turquoise	53.1759	44.1152	30.6778	13.4374	17.2404	hydrolase, alpha/beta fold family protein
249416_at	At5g39570	turquoise	53.1343	35.6356	21.8603	13.7754	8.0849	unknown protein
250621_at	At5g07250	turquoise	53.0848	41.3589	17.7033	23.6555	-5.95221	rhomboid family protein
254464_at	At4g20400	turquoise	53.0619	41.6246	33.3797	8.24481	25.1349	transcription factor jumonji (jmj) family protein / zinc finger (C5HC2 type) family protein
265560_at	At2g05520	turquoise	53.009	45.213	26.5954	18.6176	7.97787	GRP-3__GRP-3 (GLYCINE-RICH PROTEIN 3)
265070_at	At1g55510	turquoise	53.0036	36.3994	23.6264	12.773	10.8535	BCDH BETA1__BCDH BETA1 (BRANCHED-CHAIN ALPHA-KETO ACID DECARBOXYLASE E1 BETA SUBUNIT); 3-methyl-2-oxobutanoate dehydrogenase (2-methylpropanoyl-transferring)
252513_at	At3g46220	turquoise	53.0012	29.6532	15.5685	14.0847	1.48376	similar to conserved hypothetical protein [Medicago truncatula] (GB:ABE80013.1)
251074_at	At5g01800	turquoise	52.9645	46.6031	19.7848	26.8183	-7.03345	saposin B domain-containing protein
259153_at	At3g10250	turquoise	52.9604	37.4107	17.2166	20.1941	-2.97748	similar to unknown protein [Arabidopsis thaliana] (TAIR:AT5G04090.2); similar to unknown protein [Oryza sativa (japonica cultivar-group)] (GB:BAD10374.1); similar to Os02g0137100 [Oryza sativa (japonica cultivar-group)] (GB:NP_001045827.1); contains InterPro domain Conserved hypothetical protein 1589, plant; (InterPro:IPR006476)
245360_at	At4g16330	turquoise	52.9172	40.8357	30.9873	9.84843	21.1389	oxidoreductase, 2OG-Fe(II) oxygenase family protein
246133_at	At5g20960	turquoise	52.8837	39.6315	10.6045	29.027	-18.4225	AAO1_AO1_ATAO__AAO1 (ALDEHYDE OXIDASE 1)
263275_at	At2g14170	turquoise	52.8736	43.2785	33.9314	9.34711	24.5842	ALDH6B2__ALDH6B2 (Aldehyde dehydrogenase 6B2)
257787_at	At3g27000	turquoise	52.7173	41.3602	25.2331	16.1271	9.10594	ARP2_WRM__ARP2 (WURM); structural constituent of cytoskeleton
246421_at	At5g16880	turquoise	52.6334	35.4704	12.4558	23.0146	-10.5588	VHS domain-containing protein / GAT domain-containing protein
252464_at	At3g47160	turquoise	52.6205	41.0926	26.6327	14.4599	12.1728	protein binding / zinc ion binding
259039_at	At3g09250	turquoise	52.5808	42.3521	31.7213	10.6308	21.0905	DNA binding / nuclease
253407_at	At4g32920	turquoise	52.5522	34.4369	25.3917	9.04518	16.3465	glycine-rich protein
259849_at	At1g72190	turquoise	52.543	39.7041	28.8135	10.8906	17.9228	oxidoreductase family protein
256866_at	At3g26380	turquoise	52.5216	38.6562	29.2473	9.40891	19.8383	glycosyl hydrolase family protein 27 / alpha-galactosidase family protein / melibiase family protein
247854_at	At5g58200	turquoise	52.4189	32.3556	17.8215	14.5341	3.28744	similar to Metallophosphoesterase [Crocosphaera watsonii WH 8501] (GB:ZP_00514094.1); similar to Os06g0182400 [Oryza sativa (japonica cultivar-group)] (GB:NP_001056984.1); contains domain Metallo-dependent phosphatases (SSF56300)
266225_at	At2g28900	turquoise	52.3767	38.158	31.0878	7.07019	24.0176	ATOEP16-1_ATOEP16-L_OEP16__OEP16 (OUTER ENVELOPE PROTEIN 16); protein translocase
250001_at	At5g18680	turquoise	52.3662	39.7145	29.9747	9.73985	20.2348	AtTLP11__AtTLP11 (TUBBY LIKE PROTEIN 11); phosphoric diester hydrolase/ transcription factor
250211_at	At5g13880	turquoise	52.3276	39.3932	28.5288	10.8644	17.6645	similar to unknown protein [Arabidopsis thaliana] (TAIR:AT5G47920.1); similar to hypothetical protein MtrDRAFT_AC157890g24v1 [Medicago truncatula] (GB:ABD33175.1)
256091_at	At1g20693	turquoise	52.3037	35.4274	26.0921	9.33528	16.7569	HMGB2_HMG BETA 1_NFD02_NFD2__HMGB2 (HIGH MOBILITY GROUP B 2)
253188_at	At4g35300	turquoise	52.2967	40.117	23.6247	16.4922	7.13249	TMT2__TMT2 (TONOPLAST MONOSACCHARIDE TRANSPORTER2); carbohydrate transporter/ sugar porter
264335_s_at	At1g55860	turquoise	52.2848	41.7431	30.095	11.6481	18.4469	UPL1__UPL1 (UBIQUITIN-PROTEIN LIGASE 1); ubiquitin-protein ligase
255429_at	At4g03410	turquoise	52.2478	40.1702	20.5579	19.6123	0.945554	peroxisomal membrane protein-related
254189_at	At4g24000	turquoise	52.1781	41.6066	25.1963	16.4103	8.78602	ATCSLG2_CSLG2__ATCSLG2 (Cellulose synthase-like G2); transferase/ transferase, transferring glycosyl groups
262505_at	At1g21680	turquoise	52.1127	45.6721	30.2849	15.3872	14.8977	similar to unknown protein [Arabidopsis thaliana] (TAIR:AT1G21670.1); similar to WD40 domain protein beta Propeller [Solibacter usitatus Ellin6076] (GB:YP_828764.1); similar to Os03g0840200 [Oryza sativa (japonica cultivar-group)] (GB:NP_001051846.1); similar to Os07g0638100 [Oryza sativa (japonica cultivar-group)] (GB:NP_001060406.1); contains InterPro domain TolB, C-terminal; (InterPro:IPR01104…
258845_at	At3g03150	turquoise	52.1025	35.8931	18.7906	17.1025	1.68812	similar to unknown protein [Arabidopsis thaliana] (TAIR:AT5G17165.1); similar to seed specific protein Bn15D1B [Brassica napus] (GB:AAP37967.1)
245249_at	At4g16760	turquoise	52.0412	36.0607	10.6296	25.4311	-14.8014	ACX1__ACX1 (ACYL-COA OXIDASE 1)
256221_at	At1g56300	turquoise	51.9224	41.2536	24.9716	16.282	8.68966	DNAJ heat shock N-terminal domain-containing protein
265664_at	At2g24420	turquoise	51.8392	37.0712	14.7472	22.3241	-7.57693	DNA repair ATPase-related
259337_at	At3g03720	turquoise	51.8382	39.145	27.0148	12.1302	14.8846	CAT4__CAT4 (CATIONIC AMINO ACID TRANSPORTER 4); cationic amino acid transporter
267423_at	At2g35060	turquoise	51.7799	37.2972	24.872	12.4252	12.4468	KUP11__KUP11 (K+ uptake permease 11); potassium ion transporter
248162_at	At5g54500	turquoise	51.7344	36.2422	11.9713	24.2709	-12.2995	FQR1__FQR1 (FLAVODOXIN-LIKE QUINONE REDUCTASE 1)
266599_at	266599_at	turquoise	51.724	37.7435	11.5709	26.1726	-14.6016
256117_at	At1g16840	turquoise	51.6043	41.6224	21.807	19.8154	1.99165	similar to unknown protein [Arabidopsis thaliana] (TAIR:AT1G78890.1); similar to At1g16840/F17F16.27-related [Medicago truncatula] (GB:ABE84583.1)
257214_at	At3g15040	turquoise	51.3999	41.8469	23.2919	18.555	4.73689	similar to unknown protein [Arabidopsis thaliana] (TAIR:AT4G21970.1); similar to Os04g0413900 [Oryza sativa (japonica cultivar-group)] (GB:NP_001052750.1); similar to Os01g0862600 [Oryza sativa (japonica cultivar-group)] (GB:NP_001044884.1); similar to hypothetical protein LOC_Os10g27350 [Oryza sativa (japonica cultivar-group)] (GB:AAP53748.1); contains InterPro domain Protein of unknown function…
264958_at	At1g76960	turquoise	51.3307	43.2109	26.6982	16.5127	10.1855	unknown protein
251559_at	At3g58010	turquoise	51.1571	41.8057	27.0756	14.7301	12.3454	similar to unknown protein [Arabidopsis thaliana] (TAIR:AT2G42130.4); similar to Os04g0665800 [Oryza sativa (japonica cultivar-group)] (GB:NP_001054180.1); similar to unknown [Vitis pseudoreticulata] (GB:ABC69760.1)
254276_at	At4g22820	turquoise	50.9971	34.1477	18.7245	15.4232	3.3013	zinc finger (AN1-like) family protein
265379_at	At2g18340	turquoise	50.6761	39.6585	26.5101	13.1484	13.3617	late embryogenesis abundant domain-containing protein / LEA domain-containing protein
248915_at	At5g45690	turquoise	50.6048	37.9555	28.6335	9.32199	19.3115	similar to unknown protein [Arabidopsis thaliana] (TAIR:AT4G18920.1); similar to Os01g0749000 [Oryza sativa (japonica cultivar-group)] (GB:NP_001044244.1); similar to Os01g0728700 [Oryza sativa (japonica cultivar-group)] (GB:NP_001044131.1); similar to unnamed protein product [Asper (GB:BAE62990.1); contains InterPro domain Protein of unknown function DUF1264; (InterPro:IPR010686)
254596_at	At4g18975	turquoise	50.5165	35.5802	21.5457	14.0345	7.51124	pentatricopeptide (PPR) repeat-containing protein
258398_at	At3g15360	turquoise	50.5134	36.0367	23.5748	12.4619	11.1129	ATM4_TRX-M4_ATHM4__ATHM4 (Arabidopsis thioredoxin M-type 4); thiol-disulfide exchange intermediate
266448_s_at	At2g43210	turquoise	50.4446	42.0029	24.1426	17.8602	6.28243	UBX domain-containing protein
250547_at	At5g08100	turquoise	50.4292	36.9692	31.2857	5.68348	25.6022	L-asparaginase / L-asparagine amidohydrolase
258092_at	At3g14595	turquoise	50.4229	38.109	14.7789	23.3301	-8.55125	similar to unknown protein [Arabidopsis thaliana] (TAIR:AT1G17080.1); similar to Os01g0667100 [Oryza sativa (japonica cultivar-group)] (GB:NP_001043806.1); similar to Os05g0564800 [Oryza sativa (japonica cultivar-group)] (GB:NP_001056334.1); similar to Os01g0242900 [Oryza sativa (japonica cultivar-group)] (GB:NP_001042559.1); contains domain 60S RIBOSOMAL PROTEIN L18A (PTHR10052); contains domain…
264874_at	At1g24240	turquoise	50.4125	40.1785	33.346	6.83252	26.5135	ribosomal protein L19 family protein
252707_at	At3g43790	turquoise	50.408	40.1875	29.7753	10.4122	19.3631	ZIFL2__ZIFL2 (ZINC INDUCED FACILITATOR-LIKE 2); carbohydrate transporter/ sugar porter
261770_at	At1g76140	turquoise	50.3935	35.1252	22.2629	12.8623	9.40069	prolyl oligopeptidase
256323_at	At1g54920	turquoise	50.263	37.9687	24.982	12.9867	11.9954	similar to expressed protein [Oryza sativa (japonica cultivar-group)] (GB:ABA91482.1)
262137_at	At1g77920	turquoise	50.2604	40.6852	29.0942	11.591	17.5032	bZIP family transcription factor
254890_at	At4g11600	turquoise	50.2158	38.2771	26.0422	12.235	13.8072	ATGPX6_LSC803_PHGPX__ATGPX6 (GLUTATHIONE PEROXIDASE 6); glutathione peroxidase
247002_at	At5g67320	turquoise	50.1701	41.6067	28.6003	13.0064	15.5938	WD-40 repeat family protein
263344_at	At2g04940	turquoise	50.1494	39.9016	25.5588	14.3428	11.216	scramblase-related
248270_at	At5g53450	turquoise	50.1364	42.8284	29.4115	13.4169	15.9946	ORG1__ORG1 (OBP3-RESPONSIVE GENE 1); kinase
245999_at	At5g20650	turquoise	50.1068	35.1551	27.545	7.61007	19.9349	COPT5__COPT5 (copper transporter 5); copper ion transporter
261028_at	At1g26620	turquoise	50.1016	41.8278	22.6295	19.1983	3.43124	similar to unknown protein [Arabidopsis thaliana] (TAIR:AT1G69360.1); similar to Os03g0758600 [Oryza sativa (japonica cultivar-group)] (GB:NP_001051334.1); similar to hypothetical protein [Oryza sativa (japonica cultivar-group)] (GB:AAK16179.1); similar to expressed protein [Oryza sativa (japonica cultivar-group)] (GB:ABF98981.1); contains InterPro domain Protein of unknown function DUF863, plant…
246886_at	At5g26240	turquoise	50.0031	33.3815	26.2364	7.1451	19.0913	CLC-D__CLC-D (chloride channel D); anion channel/ voltage-gated chloride channel
245668_at	At1g28330	turquoise	49.9978	37.0266	26.5992	10.4274	16.1718	DRM1__DRM1 (DORMANCY-ASSOCIATED PROTEIN 1)
263015_at	At1g23440	turquoise	49.9719	38.3837	16.6205	21.7632	-5.14268	pyrrolidone-carboxylate peptidase family protein
264285_at	At1g62040	turquoise	49.9718	32.0495	18.4099	13.6395	4.77038	ATG8C__ATG8C (AUTOPHAGY 8C); microtubule binding
255199_at	At4g07390	turquoise	49.908	34.4865	23.8384	10.648	13.1904	PQ-loop repeat family protein / transmembrane family protein
260089_at	At1g73170	turquoise	49.6561	33.4628	11.6724	21.7904	-10.1181	ATP binding / ATP-dependent peptidase/ nucleoside-triphosphatase/ nucleotide binding / serine-type endopeptidase
254683_at	At4g13800	turquoise	49.5755	33.6342	22.433	11.2012	11.2318	permease-related
254764_at	At4g13250	turquoise	49.5303	39.4711	29.3644	10.1066	19.2578	short-chain dehydrogenase/reductase (SDR) family protein
257596_at	At3g24760	turquoise	49.4929	41.9574	26.8549	15.1025	11.7524	F-box family protein
266337_at	At2g32390	turquoise	49.387	39.9167	32.5348	7.38186	25.1529	ATGLR3.5_GLR3.5_GLR6__ATGLR3.5 (GLUTAMATE RECEPTOR 6)
248778_at	At5g47940	turquoise	49.3119	37.4315	21.3554	16.0761	5.27936	similar to hypothetical protein AaeL_AAEL003671 [Aedes aegypti] (GB:EAT44992.1); similar to Os07g0569000 [Oryza sativa (japonica cultivar-group)] (GB:NP_001060035.1)
260794_at	At1g06210	turquoise	49.289	35.0683	9.03276	26.0356	-17.0028	VHS domain-containing protein / GAT domain-containing protein
247918_at	At5g57610	turquoise	49.2253	34.8998	25.3248	9.57501	15.7498	protein kinase family protein
261250_at	At1g05890	turquoise	49.2013	30.3047	13.5695	16.7352	-3.16576	zinc finger protein-related
253836_at	At4g27840	turquoise	48.9966	37.467	25.7446	11.7225	14.0221	similar to vesicle-associated membrane protein-related [Arabidopsis thaliana] (TAIR:AT5G52990.1); similar to Os08g0558600 [Oryza sativa (japonica cultivar-group)] (GB:NP_001062495.1); similar to Os08g0110300 [Oryza sativa (japonica cultivar-group)] (GB:NP_001060818.1); contains InterPro domain Longin; (InterPro:IPR010908); contains InterPro domain Longin-like; (InterPro:IPR011012)
256464_at	At1g32560	turquoise	48.992	36.9429	25.9395	11.0034	14.9361	late embryogenesis abundant group 1 domain-containing protein / LEA group 1 domain-containing protein
247931_at	At5g57040	turquoise	48.9601	34.9796	17.7784	17.2012	0.577267	lactoylglutathione lyase family protein / glyoxalase I family protein
253388_at	At4g32910	turquoise	48.849	31.0229	14.9917	16.0312	-1.03949	similar to Os01g0746200 [Oryza sativa (japonica cultivar-group)] (GB:NP_001044228.1); similar to putative nucleoporin Nup75 [Oryza sativa (japonica cultivar-group)] (GB:BAD87530.1); contains InterPro domain Nup85 nucleoporin; (InterPro:IPR011502)
247668_at	At5g60100	turquoise	48.8454	38.0665	26.2386	11.8279	14.4106	APRR3_PRR3__APRR3 (PSEUDO-RESPONSE REGULATOR 3); transcription regulator
249231_at	At5g42030	turquoise	48.823	30.769	6.04873	24.7203	-18.6716	ABIL4__ABIL4 (ABL INTERACTOR-LIKE PROTEIN 4)
266707_at	At2g03310	turquoise	48.7994	28.9263	18.4061	10.5202	7.88597	unknown protein
248349_at	At5g52240	turquoise	48.7184	37.2124	19.5316	17.6808	1.85075	MSBP1_ATMAPR5_ATMP1__MSBP1 (ARABIDOPSIS THALIANA MEMBRANE-ASSOCIATED PROGESTERONE BINDING PROTEIN 5)
258775_at	At3g10850	turquoise	48.6573	27.8553	14.6109	13.2444	1.3665	GLY2_GLX2-2_GLY2__GLX2-2 (GLYOXALASE 2-2); hydroxyacylglutathione hydrolase
261518_at	At1g71695	turquoise	48.627	33.3893	24.4396	8.94973	15.4899	peroxidase 12 (PER12) (P12) (PRXR6)
266289_at	At2g29390	turquoise	48.5904	33.4515	18.1681	15.2833	2.88483	SMO2-1_ATSMO2__SMO2-1 (sterol 4-alpha-methyl-oxidase 1)
267461_at	At2g33830	turquoise	48.5777	35.6936	27.9821	7.71147	20.2706	dormancy/auxin associated family protein
253037_at	At4g38270	turquoise	48.5515	40.5619	26.7393	13.8226	12.9168	GAUT3__GAUT3 (Galacturonosyltransferase 3); polygalacturonate 4-alpha-galacturonosyltransferase/ transferase, transferring glycosyl groups
247709_at	At5g59250	turquoise	48.5447	33.6224	11.3168	22.3056	-10.9889	sugar transporter family protein
251153_at	At3g63000	turquoise	48.5238	38.381	25.9238	12.4572	13.4665	NPL41__NPL4 family protein
264580_at	At1g05340	turquoise	48.4502	32.3058	6.22954	26.0763	-19.8467	similar to unknown protein [Arabidopsis thaliana] (TAIR:AT2G32210.1); similar to conserved hypothetical protein [Medicago truncatula] (GB:ABD32591.1)
249864_at	At5g22830	turquoise	48.4473	27.9088	8.89327	19.0155	-10.1222	ATMGT10_GMN10__GMN10 (Arabidopsis thaliana Mg transporter 10)
261084_at	At1g07440	turquoise	48.3498	33.4454	11.3297	22.1156	-10.7859	oxidoreductase
267538_at	At2g41870	turquoise	48.3131	34.0951	25.4981	8.59701	16.9011	remorin family protein
261957_at	At1g64660	turquoise	48.2277	36.5494	24.8569	11.6925	13.1643	ATMGL__ATMGL; catalytic/ methionine gamma-lyase
250405_at	At5g10790	turquoise	48.2234	35.5838	25.8593	9.7245	16.1348	UBP22__UBP22 (UBIQUITIN-SPECIFIC PROTEASE 22); ubiquitin-specific protease
250689_at	At5g06610	turquoise	48.2119	37.3914	29.6117	7.77964	21.8321	similar to unknown protein [Arabidopsis thaliana] (TAIR:AT1G27690.1); similar to Lipase, putative, expressed [Oryza sativa (japonica cultivar-group)] (GB:ABA99131.1); contains InterPro domain Protein of unknown function DUF620; (InterPro:IPR006873)
267084_at	At2g41180	turquoise	48.1985	36.4909	11.1717	25.3192	-14.1475	sigA-binding protein-related
252372_at	At3g48000	turquoise	48.1044	37.004	27.3057	9.69829	17.6074	ALDH2B4_ALDH2__ALDH2B4 (ALDEHYDE DEHYDROGENASE 2); 3-chloroallyl aldehyde dehydrogenase/ aldehyde dehydrogenase (NAD)
266503_at	At2g47780	turquoise	48.0821	31.2477	24.8457	6.40198	18.4438	rubber elongation factor (REF) protein-related
247353_at	At5g63620	turquoise	47.9679	39.7942	26.3515	13.4427	12.9088	oxidoreductase, zinc-binding dehydrogenase family protein
251656_at	At3g57170	turquoise	47.9471	33.3681	25.8143	7.5538	18.2605	N-acetylglucosaminyl transferase component family protein / Gpi1 family protein
262835_at	At1g14660	turquoise	47.9019	38.4716	28.4155	10.0561	18.3593	ATNHX8_NHX8__ATNHX8 (Arabidopsis thaliana Na+/H+ exchanger 8); sodium:hydrogen antiporter
255418_at	At4g03200	turquoise	47.833	34.6673	24.89	9.77728	15.1127	similar to PREDICTED: similar to sperm protein SSP411 [Tribolium castaneum] (GB:XP_973977.1); similar to cold-induced thioredoxin domain-containing protein [Ammopiptanthus mongolicus] (GB:ABI97349.1); contains InterPro domain Six-hairpin glycosidase; (InterPro:IPR008928); contains InterPro domain Thioredoxin-like fold; (InterPro:IPR012336); contains InterPro domain Protein of unknown function DUF…
252323_at	At3g48530	turquoise	47.7453	36.3619	22.2537	14.1083	8.14537	KING1__CBS domain-containing protein
260330_at	At1g80400	turquoise	47.6484	39.4448	22.6484	16.7965	5.85189	zinc finger (C3HC4-type RING finger) family protein
250609_at	At5g07470	turquoise	47.5428	39.0856	22.1994	16.8862	5.31325	PMSR3__PMSR3 (PEPTIDEMETHIONINE SULFOXIDE REDUCTASE 3); protein-methionine-S-oxide reductase
264553_s_at	At1g09480	turquoise	47.539	36.6432	25.1015	11.5417	13.5598	cinnamyl-alcohol dehydrogenase family / CAD family
264044_at	At2g22480	turquoise	47.5204	33.2162	15.8145	17.4017	-1.58728	phosphofructokinase family protein
267301_at	At2g30110	turquoise	47.4973	33.9656	9.93534	24.0302	-14.0949	MOS5_ATUBA1__ATUBA1 (Arabidopsis thaliana ubiquitin-activating enzyme 1); ubiquitin activating enzyme
249181_at	At5g42920	turquoise	47.4937	37.4775	20.6097	16.8679	3.74176	similar to unknown protein [Arabidopsis thaliana] (TAIR:AT1G45233.2); similar to expressed protein-like protein [Glycine max] (GB:ABC47865.1); similar to cold-induced protein [Ammopiptanthus mongolicus] (GB:ABH01186.1); similar to expressed protein-like protein [Glycine max] (GB:ABC47853.1); contains domain FMS INTERACTING PROTEIN (PTHR13375)
263404_s_at	At2g04090	turquoise	47.4501	40.3797	22.0155	18.3642	3.65136	MATE efflux family protein
250955_at	At5g03190	turquoise	47.4263	28.794	23.5134	5.28053	18.2329	similar to unknown protein [Arabidopsis thaliana] (TAIR:AT3G53400.1); similar to conserved hypothetical protein [Medicago truncatula] (GB:ABD32814.1); contains domain no description (G3D.3.40.50.150); contains domain S-adenosyl-L-methionine-dependent methyltransferases (SSF53335); contains domain "Winged helix" DNA-binding domain (SSF46785)
257444_at	At2g12550	turquoise	47.412	36.1509	14.4728	21.6781	-7.20525	ubiquitin-associated (UBA)/TS-N domain-containing protein
256998_at	At3g14180	turquoise	47.344	39.6451	24.1404	15.5047	8.63575	transcription factor
248126_at	At5g54760	turquoise	47.2775	38.6836	30.1324	8.55114	21.5813	eukaryotic translation initiation factor SUI1, putative
248738_at	At5g48020	turquoise	47.2278	36.9577	26.8304	10.1273	16.7031	similar to hypothetical protein DDBDRAFT_0189346 [Dictyostelium discoideum AX4] (GB:XP_647101.1); similar to Os02g0717500 [Oryza sativa (japonica cultivar-group)] (GB:NP_001047933.1); contains domain no description (G3D.3.50.60.10); contains domain Clavaminate synthase-like (SSF51197); contains domain FE(II)/ ASCORBATE OXIDASE SUPERFAMILY (PTHR10209)
265325_at	At2g18240	turquoise	47.1679	33.3396	21.8037	11.536	10.2677	RER1 protein, putative
249027_at	At5g44790	turquoise	47.1246	30.1062	19.1371	10.969	8.16812	RAN1_HMA7__RAN1 (RESPONSIVE-TO-ANTAGONIST1); ATPase, coupled to transmembrane movement of ions, phosphorylative mechanism
260203_at	At1g52890	turquoise	47.1217	32.9346	16.9108	16.0238	0.886943	ANAC019__ANAC019 (Arabidopsis NAC domain containing protein 19); transcription factor
247130_at	At5g66180	turquoise	47.0737	36.8858	25.216	11.6699	13.5461	similar to NOL1/NOP2/sun family protein [Arabidopsis thaliana] (TAIR:AT1G06560.1); similar to hypothetical protein MtrDRAFT_AC148217g15v1 [Medicago truncatula] (GB:ABE88184.1); contains InterPro domain Bacterial Fmu (Sun)/eukaryotic nucleolar NOL1/Nop2p; (InterPro:IPR001678)
259342_at	At3g03890	turquoise	46.9944	37.6466	24.9341	12.7125	12.2216	FMN binding
247443_at	At5g62720	turquoise	46.9384	34.7479	23.5994	11.1485	12.4509	integral membrane HPP family protein
254377_at	At4g21650	turquoise	46.8233	38.4991	21.4238	17.0753	4.34844	subtilase family protein
259618_at	At1g48000	turquoise	46.7651	37.4918	22.3625	15.1292	7.23329	AtMYB112_MYB112__MYB112 (myb domain protein 112); DNA binding / transcription factor
249735_at	At5g24450	turquoise	46.7461	37.8072	27.2962	10.511	16.7852	similar to unknown protein [Arabidopsis thaliana] (TAIR:AT3G49410.1); similar to Os01g0528100 [Oryza sativa (japonica cultivar-group)] (GB:NP_001043232.1); similar to transcription factor-like protein [Oryza sativa (japonica cultivar-group)] (GB:BAD73508.1); contains domain FAMILY NOT NAMED (PTHR13230); contains domain SUBFAMILY NOT NAMED (PTHR13230:SF1)
246404_at	At1g57600	turquoise	46.7261	36.1907	27.6127	8.57804	19.0346	membrane bound O-acyl transferase (MBOAT) family protein
248540_at	At5g50160	turquoise	46.6754	34.8326	29.0669	5.76568	23.3012	ATFRO8_FRO8__ATFRO8/FRO8 (FERRIC REDUCTION OXIDASE 8); ferric-chelate reductase/ oxidoreductase
252036_at	At3g52070	turquoise	46.6372	32.6313	22.6428	9.98844	12.6544	similar to hypothetical protein MtrDRAFT_AC136506g13v1 [Medicago truncatula] (GB:ABE82322.1)
265343_at	At2g22570	turquoise	46.6205	36.5015	29.523	6.9785	22.5445	ATNIC1_NIC2__isochorismatase hydrolase family protein
266777_at	At2g29080	turquoise	46.556	36.1393	20.8386	15.3008	5.53778	FTSH3__FTSH3 (FtsH protease 3); ATP-dependent peptidase/ ATPase
264595_at	At1g04750	turquoise	46.5453	31.5118	10.2955	21.2163	-10.9208	VAMP7B_ATVAMP721_AT VAMP7B_VAMP721__VAMP7B (VESICLE-ASSOCIATED MEMBRANE PROTEIN 7B)
260999_at	At1g26580	turquoise	46.5354	33.5118	20.5282	12.9835	7.54469	similar to myb family transcription factor / ELM2 domain-containing protein [Arabidopsis thaliana] (TAIR:AT2G03470.1); similar to Os03g0425800 [Oryza sativa (japonica cultivar-group)] (GB:NP_001050406.1); similar to expressed protein [Oryza sativa (japonica cultivar-group)] (GB:AAS07212.1)
258226_at	At3g15730	turquoise	46.5329	29.6843	16.9967	12.6876	4.30916	PLDALPHA1_PLD__PLDALPHA1 (PHOSPHOLIPASE D ALPHA 1); phospholipase D
254232_at	At4g23600	turquoise	46.4354	33.7107	21.4361	12.2746	9.16151	CORI3_JR2__CORI3 (CORONATINE INDUCED 1, JASMONIC ACID RESPONSIVE 2); transaminase
259936_at	NA	turquoise	46.391	34.8961	22.4262	12.4699	9.9563	UDP-glucose:glycoprotein glucosyltransferase/ transferase, transferring glycosyl groups / transferase, transferring hexosyl groups
258001_at	At3g28950	turquoise	46.3637	34.0927	26.8931	7.19956	19.6935	avirulence-responsive protein-related / avirulence induced gene (AIG) protein-related
253971_at	At4g26530	turquoise	46.3528	29.8358	8.99365	20.8422	-11.8485	fructose-bisphosphate aldolase
250213_at	At5g13820	turquoise	46.2495	34.0017	20.9231	13.0786	7.84456	TBP1_ATBP-1_ATTBP1_HPPBF-1__TBP1 (TELOMERIC DNA BINDING PROTEIN 1); DNA binding
259081_at	At3g05030	turquoise	46.2186	34.941	15.7556	19.1854	-3.42986	NHX2__NHX2 (sodium proton exchanger 2)
254879_at	At4g11670	turquoise	46.1875	28.5956	10.3411	18.2545	-7.91338	similar to unknown protein [Arabidopsis thaliana] (TAIR:AT5G06970.1); similar to Protein of unknown function DUF810 [Medicago truncatula] (GB:ABE85501.1); similar to OSIGBa0139P06.4 [Oryza sativa (indica cultivar-group)] (GB:CAH67031.1); similar to Os03g0683700 [Oryza sativa (japonica cultivar-group)] (GB:NP_001050913.1); contains InterPro domain Protein of unknown function DUF810; (InterPro:IPR0…
260356_at	At1g69390	turquoise	46.1749	33.6871	18.3723	15.3147	3.05759	ATMINE1__ATMINE1 (ARABIDOPSIS HOMOLOGUE OF BACTERIAL MINE 1); protein binding
262881_at	At1g64890	turquoise	46.1745	30.8671	24.4525	6.41458	18.0379	integral membrane transporter family protein
261677_at	At1g18470	turquoise	46.1476	38.9087	19.8281	19.0806	0.747497	zinc finger (C3HC4-type RING finger) family protein
260746_at	At1g78380	turquoise	46.1446	31.3128	10.2616	21.0512	-10.7896	ATGSTU19_GST8__ATGSTU19 (GLUTATHIONE TRANSFERASE 8); glutathione transferase
247587_at	At5g60620	turquoise	45.999	32.707	17.5274	15.1796	2.34775	phospholipid/glycerol acyltransferase family protein
255483_at	At4g02500	turquoise	45.9761	34.6645	27.4405	7.22396	20.2166	ATXT2__ATXT2; UDP-xylosyltransferase/ transferase/ transferase, transferring glycosyl groups
256376_s_at	At1g66690	turquoise	45.9559	34.4458	10.2521	24.1937	-13.9416	S-adenosyl-L-methionine:carboxyl methyltransferase family protein
251222_at	At3g62580	turquoise	45.8834	34.0844	22.2024	11.882	10.3204	similar to late embryogenesis abundant domain-containing protein / LEA domain-containing protein [Arabidopsis thaliana] (TAIR:AT1G72100.1); similar to Os12g0557400 [Oryza sativa (japonica cultivar-group)] (GB:NP_001067006.1); similar to Os11g0673100 [Oryza sativa (japonica cultivar-group)] (GB:NP_001068440.1); similar to hypothetical protein MtrDRAFT_AC152921g2v1 [Medicago truncatula] (GB:ABE7808…
259008_at	At3g09390	turquoise	45.864	36.8083	24.2176	12.5907	11.6269	MT2A_ATMT-1_ATMT-K_MT2__MT2A (METALLOTHIONEIN 2A)
247260_at	At5g64500	turquoise	45.8155	32.1704	22.1024	10.0681	12.0343	membrane protein-related
245271_at	At4g16430	turquoise	45.7314	29.6776	11.7211	17.9565	-6.23541	basic helix-loop-helix (bHLH) family protein
265953_at	At2g37480	turquoise	45.689	36.6073	20.6433	15.964	4.67934	similar to unknown protein [Arabidopsis thaliana] (TAIR:AT3G53670.1); similar to hypothetical protein MtrDRAFT_AC125368g26v1 [Medicago truncatula] (GB:ABE93949.1); similar to hypothetical protein MtrDRAFT_AC135797g8v1 [Medicago truncatula] (GB:ABE82095.1); contains InterPro domain Galactose-binding like; (InterPro:IPR008979)
254416_at	At4g21380	turquoise	45.6699	27.9387	9.57104	18.3677	-8.79664	ARK3__ARK3 (Arabidopsis Receptor Kinase 3); kinase
249849_at	At5g23230	turquoise	45.6332	40.4914	26.2223	14.2691	11.9532	isochorismatase hydrolase family protein
260267_at	At1g68530	turquoise	45.6292	33.3109	11.6304	21.6805	-10.05	CUT1_CER6_G2_POP1__CUT1 (CUTICULAR 1); acyltransferase
263570_at	At2g27150	turquoise	45.6238	31.4541	10.93	20.5241	-9.59418	AAO3__AAO3 (ABSCISIC ALDEHYDE OXIDASE 3)
253135_at	At4g35830	turquoise	45.6025	32.4132	23.5575	8.85571	14.7018	aconitate hydratase, cytoplasmic / citrate hydro-lyase / aconitase (ACO)
262870_at	At1g64710	turquoise	45.5795	33.0701	15.9075	17.1626	-1.25506	oxidoreductase/ zinc ion binding
246017_at	At5g10730	turquoise	45.5501	33.0939	20.809	12.2848	8.52419	catalytic/ coenzyme binding
251155_at	At3g63160	turquoise	45.5496	34.8571	27.7435	7.1136	20.6299	similar to outer envelope membrane protein, putative [Arabidopsis thaliana] (TAIR:AT3G52420.1); similar to chloroplast outer envelope membrane protein [Erysimum cheiri] (GB:AAK52964.1)
267496_at	At2g30550	turquoise	45.5201	30.2026	8.0595	22.1431	-14.0836	lipase class 3 family protein
262096_at	At1g56010	turquoise	45.4931	38.3827	24.2354	14.1473	10.0882	ANAC021_ANAC022_NAC1__NAC1 (Arabidopsis NAC domain containing protein 21, Arabidopsis NAC domain containing protein 22); transcription factor
250400_at	At5g10740	turquoise	45.4507	32.4302	10.4562	21.9739	-11.5177	protein phosphatase 2C-related / PP2C-related
250700_at	At5g06830	turquoise	45.397	36.8575	29.3192	7.53825	21.781	Identical to CDK5RAP3-like protein [Arabidopsis Thaliana] (GB:Q9FG23); similar to Os06g0320100 [Oryza sativa (japonica cultivar-group)] (GB:NP_001057510.1); similar to CDK5 regulatory subunit associated protein 3 [Mus musculus] (GB:NP_084524.1); contains InterPro domain Protein of unknown function DUF773; (InterPro:IPR008491)
249106_at	At5g43670	turquoise	45.3878	31.9703	20.7119	11.2584	9.45357	transport protein, putative
262357_at	At1g73040	turquoise	45.3782	36.8387	18.362	18.4767	-0.114756	jacalin lectin family protein
251742_at	At3g56050	turquoise	45.3535	35.5965	24.8502	10.7463	14.1039	protein kinase family protein
245761_at	At1g66890	turquoise	45.3435	33.9736	25.1374	8.83625	16.3011	similar to 50S ribosomal protein-related [Arabidopsis thaliana] (TAIR:AT5G16200.1)
261269_at	At1g26690	turquoise	45.3356	31.0398	7.59558	23.4443	-15.8487	emp24/gp25L/p24 family protein
256451_s_at	At1g75170	turquoise	45.3257	31.401	7.3515	24.0495	-16.698	transporter
246212_at	At4g36930	turquoise	45.2996	39.282	26.7619	12.5201	14.2418	SPT__SPT (SPATULA); DNA binding / transcription factor
259745_at	At1g71190	turquoise	45.2524	34.9483	19.0786	15.8697	3.20893	SAG18_TTN4__SAG18 (Senescence associated gene 18)
267280_at	At2g19450	turquoise	45.2375	30.4506	25.7678	4.68274	21.0851	TAG1_ABX45_AS11_ATDGAT_DGAT1_RDS1__TAG1 (TRIACYLGLYCEROL BIOSYNTHESIS DEFECT 1); diacylglycerol O-acyltransferase
263762_at	At2g21380	turquoise	45.2144	34.1215	27.7273	6.3942	21.3331	kinesin motor protein-related
245989_s_at	At5g20620	turquoise	45.1488	36.1042	21.7889	14.3153	7.47359	UBQ4__UBQ4 (ubiquitin 4); protein binding
251877_at	At3g54300	turquoise	45.1335	32.3465	14.2527	18.0937	-3.84102	ATVAMP727_VAMP727__ATVAMP727 (Arabidopsis thaliana vesicle-associated membrane protein 727)
253196_at	At4g35260	turquoise	45.0056	24.6272	6.76607	17.8611	-11.095	IDH1__IDH1 (ISOCITRATE DEHYDROGENASE 1); isocitrate dehydrogenase (NAD+)
264673_at	At1g09795	turquoise	44.9724	36.6985	24.7928	11.9057	12.8871	ATATP-PRT2_HISN1B__ATATP-PRT2 (ATP PHOSPHORIBOSYL TRANSFERASE 2); ATP phosphoribosyltransferase
260003_at	At1g68100	turquoise	44.8713	31.7319	23.5864	8.14554	15.4409	IAR1__IAR1 (IAA-ALANINE RESISTANT 1); metal ion transporter
259310_s_at	At3g05160	turquoise	44.8397	34.2995	18.5666	15.7329	2.83364	sugar transporter, putative
246242_at	At4g36600	turquoise	44.7102	33.2447	24.3548	8.88992	15.4649	late embryogenesis abundant domain-containing protein / LEA domain-containing protein
249393_at	At5g40170	turquoise	44.5818	31.0292	16.9047	14.1246	2.7801	disease resistance family protein
248587_at	At5g49550	turquoise	44.5802	33.751	24.5015	9.24947	15.252	similar to hypothetical protein DDBDRAFT_0205421 [Dictyostelium discoideum AX4] (GB:XP_642335.1); similar to Os02g0190900 [Oryza sativa (japonica cultivar-group)] (GB:NP_001046154.1); contains domain gb def: Hypothetical protein (PTHR10668:SF1); contains domain PHYTOENE DEHYDROGENASE (PTHR10668)
246660_at	At5g35180	turquoise	44.4767	25.1004	9.39131	15.7091	-6.31775	similar to EDR2 (enhanced disease resistance 2), lipid binding [Arabidopsis thaliana] (TAIR:AT4G19040.1); similar to Os08g0439100 [Oryza sativa (japonica cultivar-group)] (GB:NP_001061897.1); similar to pleckstriny domain-containing protein, putative, expressed [Oryza sativa (japonica cultivar-group)] (GB:ABB47745.1); contains InterPro domain Protein of unknown function DUF1336; (InterPro:IPR0097…
245627_at	At1g56600	turquoise	44.3937	30.0517	22.8875	7.16426	15.7232	ATGOLS2__ATGOLS2 (ARABIDOPSIS THALIANA GALACTINOL SYNTHASE 2); transferase, transferring glycosyl groups / transferase, transferring hexosyl groups
251066_at	At5g01880	turquoise	44.3347	31.9244	21.0938	10.8305	10.2633	zinc finger (C3HC4-type RING finger) family protein
263493_at	At2g42520	turquoise	44.2836	34.0094	16.622	17.3874	-0.765428	DEAD box RNA helicase, putative
255743_at	At1g25375	turquoise	44.2686	26.5785	15.394	11.1845	4.20955	metallo-beta-lactamase family protein
250129_at	At5g16450	turquoise	44.2415	32.2731	22.6366	9.63654	13	dimethylmenaquinone methyltransferase family protein
247760_at	At5g59130	turquoise	44.1942	29.2347	19.1685	10.0661	9.10241	subtilase family protein
261034_s_at	At1g17450	turquoise	44.1369	32.1882	16.9558	15.2324	1.72345	ATP phosphoribosyltransferase -related
245699_at	At5g04250	turquoise	44.0497	33.1912	13.9563	19.2349	-5.27865	OTU-like cysteine protease family protein
250810_at	At5g05090	turquoise	44.0461	36.0208	27.2082	8.81259	18.3956	myb family transcription factor
261745_at	At1g08500	turquoise	43.9873	35.6929	16.9375	18.7554	-1.81793	plastocyanin-like domain-containing protein
253017_at	At4g37970	turquoise	43.9161	33.8594	17.3832	16.4762	0.907008	mannitol dehydrogenase, putative
254225_at	At4g23670	turquoise	43.8956	31.0636	14.6384	16.4252	-1.7868	major latex protein-related / MLP-related
245308_at	At4g17486	turquoise	43.886	34.7911	21.5017	13.2894	8.21238	Identical to UPF0326 protein At4g17486 [Arabidopsis Thaliana] (GB:Q93VG8;GB:O23591;GB:Q9FPJ0); similar to unknown protein [Arabidopsis thaliana] (TAIR:AT5G47310.1); similar to hypothetical protein 40.t00020 [Brassica oleracea] (GB:ABD65143.1); contains InterPro domain Protein of unknown function DUF862, eukaryotic; (InterPro:IPR008580)
259241_at	At3g33530	turquoise	43.8851	34.8104	25.5449	9.2655	16.2794	transducin family protein / WD-40 repeat family protein
246481_s_at	At5g15960	turquoise	43.8517	32.9521	21.2236	11.7286	9.49501	KIN1__KIN1
255505_at	At4g02080	turquoise	43.8469	33.1874	22.476	10.7114	11.7645	ASAR1_ATSAR2_ATSARA1C__ASAR1 (Arabidopsis thaliana secretion-associated RAS super family 2); GTP binding
245913_at	At5g19860	turquoise	43.7942	28.2664	16.735	11.5314	5.20362	similar to unknown protein [Arabidopsis thaliana] (TAIR:AT1G55265.1); similar to Protein of unknown function DUF538 [Medicago truncatula] (GB:ABE78677.1); contains InterPro domain Protein of unknown function DUF538; (InterPro:IPR007493)
247776_at	At5g58700	turquoise	43.7589	32.3134	20.0138	12.2996	7.71428	phosphoinositide phospholipase C
253328_at	At4g33460	turquoise	43.7582	32.3889	20.3359	12.053	8.28282	EMB2751_ATNAP13__ATNAP13 (EMBRYO DEFECTIVE 2751)
253639_at	At4g30550	turquoise	43.688	31.0571	15.4072	15.6499	-0.242622	glutamine amidotransferase class-I domain-containing protein
251225_at	At3g62660	turquoise	43.6617	35.1519	18.5061	16.6458	1.86035	GATL7__GATL7 (Galacturonosyltransferase-like 7); polygalacturonate 4-alpha-galacturonosyltransferase/ transferase, transferring glycosyl groups / transferase, transferring hexosyl groups
261209_at	At1g12810	turquoise	43.6398	35.3627	19.8326	15.5301	4.30255	proline-rich family protein
254261_at	At4g23460	turquoise	43.6273	27.3529	11.4796	15.8733	-4.39367	beta-adaptin, putative
250971_at	At5g02810	turquoise	43.6273	28.2548	16.8568	11.398	5.45877	PRR7__PRR7 (PSEUDO-RESPONSE REGULATOR 7); transcription regulator
261467_at	At1g28520	turquoise	43.6049	34.1197	14.4617	19.658	-5.19634	similar to unknown protein [Arabidopsis thaliana] (TAIR:AT2G42400.1); similar to putative vascular plant one zinc finger protein [Oryza sativa (japonica cultivar-group)] (GB:BAD87186.1); contains InterPro domain Colicin E3, catalytic; (InterPro:IPR009105)
245787_at	At1g32130	turquoise	43.6006	33.4173	10.71	22.7073	-11.9973	similar to IWS1 C-terminus family protein [Arabidopsis thaliana] (TAIR:AT4G19000.1); similar to Os01g0147200 [Oryza sativa (japonica cultivar-group)] (GB:NP_001042011.1); similar to unnamed protein product [Ostreococcus tauri] (GB:CAL53710.1); contains InterPro domain IWS1, C-terminal; (InterPro:IPR008654); contains InterPro domain Transcription factors TFIIS, elongin A, CRSP70, conserved; (Inter…
257672_at	At3g20300	turquoise	43.5876	35.1889	17.4562	17.7327	-0.276526	extracellular ligand-gated ion channel
260271_at	At1g63690	turquoise	43.5679	25.4588	15.4402	10.0186	5.42161	protease-associated (PA) domain-containing protein
250826_at	At5g05220	turquoise	43.5385	31.6917	24.1269	7.56486	16.562	unknown protein
253263_at	At4g34000	turquoise	43.5258	23.126	19.2099	3.91609	15.2938	ABF3_DPBF5_ABF3_DPBF5_ABF3_DPBF5_ABF3_DPBF5__ABF3/DPBF5 (ABSCISIC ACID RESPONSIVE ELEMENTS-BINDING FACTOR 3); DNA binding / protein binding / transcription factor/ transcriptional activator
248120_at	At5g54540	turquoise	43.5122	32.4788	24.1464	8.33243	15.814	similar to unknown protein [Arabidopsis thaliana] (TAIR:AT4G25170.1); similar to expressed protein [Oryza sativa (japonica cultivar-group)] (GB:ABF94497.1); similar to Os08g0179900 [Oryza sativa (japonica cultivar-group)] (GB:NP_001061135.1)
264629_at	At1g65540	turquoise	43.4576	31.2242	12.0109	19.2133	-7.20233	calcium-binding EF hand family protein
247930_at	At5g57060	turquoise	43.2611	31.7148	8.64419	23.0706	-14.4264	similar to unknown protein [Arabidopsis thaliana] (TAIR:AT4G26060.1); similar to conserved hypothetical protein [Medicago truncatula] (GB:ABE79016.1); contains domain 60S RIBOSOMAL PROTEIN L18A (PTHR10052); contains domain 60S RIBOSOMAL PROTEIN L18A, PLANT (PTHR10052:SF2)
245998_at	At5g20830	turquoise	43.2455	33.4802	16.4382	17.0419	-0.603693	SUS1__SUS1 (SUCROSE SYNTHASE 1); UDP-glycosyltransferase/ sucrose synthase
253183_at	At4g35220	turquoise	43.1429	31.3341	21.6268	9.70723	11.9196	cyclase family protein
246062_at	At5g19330	turquoise	43.1148	29.1681	14.9238	14.2443	0.679485	armadillo/beta-catenin repeat family protein / BTB/POZ domain-containing protein
248905_at	At5g46250	turquoise	43.0156	31.3056	12.7087	18.5969	-5.88817	RNA recognition motif (RRM)-containing protein
246785_at	At5g27380	turquoise	42.8783	27.6845	14.2635	13.421	0.842531	GSH2_GSHB__GSH2 (GLUTATHIONE SYNTHETASE 2); glutathione synthase
253636_at	At4g30500	turquoise	42.8348	31.5293	15.6146	15.9146	-0.300003	similar to unknown protein [Arabidopsis thaliana] (TAIR:AT2G23940.1); similar to Protein of unknown function DUF788 [Medicago truncatula] (GB:ABE94694.1); contains InterPro domain Protein of unknown function DUF788; (InterPro:IPR008506)
256997_at	At3g14067	turquoise	42.7865	26.8872	16.3736	10.5136	5.85994	subtilase family protein
259165_at	At3g01470	turquoise	42.7641	31.9144	24.1171	7.79735	16.3197	ATHB-1_ATHB1_HAT5_HD-ZIP-1__ATHB-1 (Homeobox-leucine zipper protein HAT5); transcription factor
256322_at	At1g54990	turquoise	42.6596	30.0265	9.40375	20.6227	-11.219	AXR4_RGR__AXR4 (AUXIN RESISTANT 4)
263633_at	At2g04890	turquoise	42.6287	31.8278	24.3122	7.51555	16.7967	SCL21__SCL21 (SCARECROW-LIKE 21); transcription factor
248466_at	At5g50720	turquoise	42.6216	33.4224	18.7258	14.6966	4.02916	ATHVA22E__ATHVA22E (Arabidopsis thaliana HVA22 homologue E)
245439_at	At4g16670	turquoise	42.6206	33.2899	15.8677	17.4223	-1.55462	similar to unknown protein [Arabidopsis thaliana] (TAIR:AT4G17350.1); similar to hypothetical protein 31.t00035 [Brassica oleracea] (GB:ABD65121.1); contains InterPro domain Pleckstrin-like, plant; (InterPro:IPR013666); contains InterPro domain Protein of unknown function DUF828, plant; (InterPro:IPR008546)
267036_at	At2g38465	turquoise	42.5753	33.1927	19.2447	13.948	5.29674	unknown protein
266595_at	At2g46180	turquoise	42.5736	33.1329	23.3544	9.77845	13.576	intracellular protein transport protein USO1-related
251390_at	At3g60860	turquoise	42.4509	26.9831	14.485	12.4981	1.98692	guanine nucleotide exchange family protein
248994_at	At5g45250	turquoise	42.2514	31.8824	6.8997	24.9827	-18.083	RPS4__RPS4 (RESISTANT TO P. SYRINGAE 4)
264476_at	At1g77130	turquoise	42.2492	34.8677	28.4396	6.4281	22.0115	PGSIP2__glycogenin glucosyltransferase (glycogenin)-related
253462_at	At4g32150	turquoise	42.1847	32.2538	19.5144	12.7395	6.77489	VAMP7C_ATVAMP711_VAMP711__VAMP7C (VESICLE-ASSOCIATED MEMBRANE PROTEIN 7C)
263405_s_at	At2g04066	turquoise	42.1446	29.9011	19.8067	10.0944	9.71225	MATE efflux protein-related
256607_at	At3g32930	turquoise	42.0576	19.4811	5.66701	13.8141	-8.14709	similar to Os07g0608100 [Oryza sativa (japonica cultivar-group)] (GB:NP_001060239.1)
250144_at	At5g14680	turquoise	41.9898	28.8517	16.6199	12.2319	4.38801	universal stress protein (USP) family protein
254682_at	At4g13640	turquoise	41.9371	33.8647	25.6021	8.26259	17.3395	UNE16__UNE16 (unfertilized embryo sac 16)
247721_at	At5g59140	turquoise	41.9221	28.4294	14.8304	13.599	1.23142	SKP1 family protein
264891_at	At1g23200	turquoise	41.8521	26.7688	22.1455	4.62334	17.5221	pectinesterase family protein
258831_at	At3g07080	turquoise	41.8293	31.2398	23.861	7.37881	16.4822	membrane protein
260496_at	At2g41700	turquoise	41.8181	32.0739	23.6163	8.45762	15.1587	similar to ATATH11 (ABC2 homolog 11), ATPase, coupled to transmembrane movement of substances [Arabidopsis thaliana] (TAIR:AT5G61730.1); similar to ABC transporter family protein [Tetrahymena thermophila SB210] (GB:XP_001017406.1); similar to ABC3 [Homo sapiens] (GB:AAC50967.1); similar to PREDICTED: ATP-binding cassette, sub-family A member 3 isoform 2 [Pan troglodytes] (GB:XP_510744.2); contain…
254642_at	At4g18810	turquoise	41.7875	33.0036	12.5622	20.4414	-7.87923	transcriptional repressor
263296_at	At2g38800	turquoise	41.7817	32.2456	13.934	18.3116	-4.37753	calmodulin-binding protein-related
250105_at	At5g16630	turquoise	41.6696	29.4831	13.6337	15.8494	-2.21569	damaged DNA binding
251996_at	At3g52840	turquoise	41.6339	27.2769	9.43822	17.8387	-8.4005	BGAL2__beta-galactosidase, putative / lactase, putative
255048_at	At4g09600	turquoise	41.4876	32.0964	21.6672	10.4292	11.2381	GASA3__GASA3 (GAST1 PROTEIN HOMOLOG 3)
264063_at	At2g27900	turquoise	41.452	30.1455	16.6159	13.5295	3.08641	similar to Os10g0546300 [Oryza sativa (japonica cultivar-group)] (GB:NP_001065215.1); similar to hypothetical protein [Ipomoea trifida] (GB:BAF36336.1); similar to hypothetical protein [Ipomoea trifida] (GB:AAS79598.1); contains domain Ribosomal protein S5 domain 2-like (SSF54211); contains domain no description (G3D.3.30.970.10); contains domain gb def: Hypothetical protein At2g27890:At2g27900:A…
267008_at	At2g39350	turquoise	41.3869	30.2081	13.8976	16.3104	-2.41278	ABC transporter family protein
251291_at	At3g61900	turquoise	41.3443	30.053	21.0374	9.01567	12.0217	auxin-responsive family protein
251221_at	At3g62550	turquoise	41.3135	32.8218	24.7941	8.02777	16.7663	universal stress protein (USP) family protein
252423_at	At3g47590	turquoise	41.2205	31.8329	21.2905	10.5424	10.748	esterase/lipase/thioesterase family protein
262780_at	At1g13090	turquoise	41.1995	28.8344	21.6272	7.20722	14.42	CYP71B28 (cytochrome P450, family 71, subfamily B, polypeptide 28); oxygen binding
252591_at	At3g45600	turquoise	41.178	30.3088	18.2327	12.0761	6.15665	TET3__TET3 (TETRASPANIN3)
267577_at	At2g30710	turquoise	41.1102	23.7566	17.5127	6.2439	11.2688	RabGAP/TBC domain-containing protein
256711_at	At3g30390	turquoise	41.0614	31.2739	13.1236	18.1503	-5.02668	amino acid transporter family protein
260561_at	At2g43580	turquoise	41.0358	29.9203	19.2658	10.6545	8.61133	chitinase, putative
256008_s_at	At1g34040	turquoise	41.0218	31.4398	14.0973	17.3425	-3.24529	alliinase family protein
250279_at	At5g13200	turquoise	40.9828	24.7922	5.13114	19.661	-14.5299	GRAM domain-containing protein / ABA-responsive protein-related
257208_at	At3g14910	turquoise	40.9402	33.5888	20.5007	13.0881	7.41257	similar to Os09g0315800 [Oryza sativa (japonica cultivar-group)] (GB:NP_001062848.1); similar to PREDICTED: similar to rGAP-iso [Gallus gallus] (GB:XP_419406.2); contains InterPro domain WD40-like; (InterPro:IPR011046)
264514_at	At1g09500	turquoise	40.8007	34.066	19.0236	15.0424	3.98112	cinnamyl-alcohol dehydrogenase
245846_at	At1g26130	turquoise	40.7235	32.5324	25.3003	7.2321	18.0682	haloacid dehalogenase-like hydrolase family protein
255332_at	At4g04340	turquoise	40.7138	27.7116	20.9337	6.77785	14.1559	early-responsive to dehydration protein-related / ERD protein-related
249944_at	At5g22290	turquoise	40.6608	28.9924	19.833	9.15934	10.6737	ANAC089__ANAC089 (Arabidopsis NAC domain containing protein 89); transcription factor
259363_at	At1g13270	turquoise	40.6601	30.7694	21.5868	9.18257	12.4043	MAP1C_MAP1B__MAP1C (METHIONINE AMINOPEPTIDASE 1B); metalloexopeptidase
258107_at	At3g23560	turquoise	40.5682	30.3718	12.7244	17.6475	-4.92309	ALF5__ALF5 (ABERRANT LATERAL ROOT FORMATION 5); antiporter/ transporter
266621_at	At2g35450	turquoise	40.5605	22.1773	7.88493	14.2924	-6.40743	hydrolase
245427_at	At4g17550	turquoise	40.5429	23.8518	18.6126	5.23911	13.3735	transporter-related
252622_at	At3g45310	turquoise	40.5064	34.1958	24.9352	9.2606	15.6746	cysteine-type peptidase
265216_at	At1g05100	turquoise	40.4398	26.0515	20.6329	5.41851	15.2144	MAPKKK18__MAPKKK18 (Mitogen-activated protein kinase kinase kinase 18); kinase
247045_at	At5g66930	turquoise	40.4005	27.9093	16.0042	11.905	4.09922	similar to Os12g0446700 [Oryza sativa (japonica cultivar-group)] (GB:NP_001066715.1); similar to hypothetical protein DDBDRAFT_0187874 [Dictyostelium discoideum AX4] (GB:XP_636793.1); contains InterPro domain Protein of unknown function DUF1649; (InterPro:IPR012445)
267391_at	At2g44480	turquoise	40.3967	31.4027	9.16814	22.2345	-13.0664	glycosyl hydrolase family 1 protein
254626_at	At4g18400	turquoise	40.3696	24.5515	10.2796	14.2719	-3.99226	similar to hypothetical protein [Oryza sativa (japonica cultivar-group)] (GB:BAD25549.1)
258894_at	At3g05650	turquoise	40.2166	25.0691	7.75066	17.3184	-9.56776	disease resistance family protein
254178_at	At4g23880	turquoise	40.2077	30.2459	21.4186	8.8273	12.5913	unknown protein
247459_at	At5g62200	turquoise	40.1704	24.8921	10.9687	13.9234	-2.95473	embryo-specific protein-related
265321_at	At2g18280	turquoise	40.1298	23.3205	17.1676	6.15297	11.0146	AtTLP2__AtTLP2 (TUBBY LIKE PROTEIN 2); phosphoric diester hydrolase/ transcription factor
252834_at	At4g40070	turquoise	40.0226	32.4335	17.981	14.4525	3.52848	protein binding / zinc ion binding
251316_s_at	At3g61480	turquoise	39.9171	25.0386	18.2793	6.75924	11.5201	similar to unknown protein [Arabidopsis thaliana] (TAIR:AT5G28350.2); similar to unknown protein [Oryza sativa (japonica cultivar-group)] (GB:BAD19204.1); similar to Os02g0786000 [Oryza sativa (japonica cultivar-group)] (GB:NP_001048332.1); similar to WD40-like [Medicago truncatula] (GB:ABD28704.1); contains InterPro domain Protein of unknown function DUF1339; (InterPro:IPR009771); contains Inter…
261858_at	At1g50570	turquoise	39.8934	30.6915	9.63047	21.0611	-11.4306	C2 domain-containing protein
265883_at	At2g42310	turquoise	39.8918	29.5742	16.5643	13.0099	3.55448	similar to unknown protein [Arabidopsis thaliana] (TAIR:AT3G57785.1); similar to Os09g0487500 [Oryza sativa (japonica cultivar-group)] (GB:NP_001063525.1); similar to BAC19.9 [Lycopersicon esculentum] (GB:AAG01124.1)
263829_at	At2g40435	turquoise	39.8864	32.4776	18.4587	14.0189	4.43979	similar to unknown protein [Arabidopsis thaliana] (TAIR:AT3G56220.1); similar to Os03g0338400 [Oryza sativa (japonica cultivar-group)] (GB:NP_001050055.1); similar to hypothetical protein [Oryza sativa (japonica cultivar-group)] (GB:BAC10078.1); similar to Os05g0337200 [Oryza sativa (japonica cultivar-group)] (GB:NP_001055237.1); contains domain Regulatory domain in the aminoacid metabolism (SSF5…
264147_at	At1g02205	turquoise	39.8642	29.0088	21.0396	7.96921	13.0704	CER1__CER1 (ECERIFERUM 1)
254106_at	At4g24990	turquoise	39.8571	29.0818	7.19939	21.8824	-14.683	ATGP4__ATGP4 (Arabidopsis thaliana geranylgeranylated protein)
259514_at	At1g12480	turquoise	39.8356	32.4228	23.8379	8.58488	15.253	C4-dicarboxylate transporter/malic acid transport family protein
257817_at	At3g25150	turquoise	39.8135	27.5043	16.9267	10.5776	6.34907	nuclear transport factor 2 (NTF2) family protein / RNA recognition motif (RRM)-containing protein
263054_at	At2g04620	turquoise	39.7866	26.9554	8.27758	18.6779	-10.4003	cation efflux family protein
264346_at	At1g12010	turquoise	39.7544	24.2864	7.97527	16.3111	-8.33581	1-aminocyclopropane-1-carboxylate oxidase, putative / ACC oxidase, putative
264354_s_at	At1g03200	turquoise	39.6454	33.6778	17.468	16.2098	1.2582	similar to unknown protein [Arabidopsis thaliana] (TAIR:AT1G03240.1)
264405_at	At1g10210	turquoise	39.6221	27.7961	15.7273	12.0689	3.6584	ATMPK1_MPK1__ATMPK1 (MITOGEN-ACTIVATED PROTEIN KINASE 1); MAP kinase/ kinase
266235_at	At2g02360	turquoise	39.6043	26.4258	11.2882	15.1376	-3.84943	ATPP2-B10__ATPP2-B10 (Phloem protein 2-B10)
260486_at	At1g51550	turquoise	39.5823	24.1145	12.444	11.6705	0.773526	F-box family protein
252572_at	At3g45290	turquoise	39.53	28.7474	14.5694	14.178	0.391362	MLO3__MLO3 (MILDEW RESISTANCE LOCUS O 3); calmodulin binding
257422_at	At1g11940	turquoise	39.5298	31.3629	21.5107	9.8522	11.6585	similar to unknown protein [Arabidopsis thaliana] (TAIR:AT1G62305.1); similar to Os01g0695200 [Oryza sativa (japonica cultivar-group)] (GB:NP_001043958.1); similar to Protein of unknown function DUF266, plant [Medicago truncatula] (GB:ABD28621.1); similar to Os05g0170000 [Oryza sativa (japonica cultivar-group)] (GB:NP_001054766.1); contains InterPro domain Protein of unknown function DUF266, plan…
263886_at	At2g36960	turquoise	39.4997	30.3887	20.2138	10.1749	10.039	TKI1__TKI1 (TSL-KINASE INTERACTING PROTEIN 1); DNA binding / transcription factor
252335_at	At3g48860	turquoise	39.4989	30.2714	10.7318	19.5396	-8.80781	similar to unknown protein [Arabidopsis thaliana] (TAIR:AT5G23700.1); similar to expressed protein [Oryza sativa (japonica cultivar-group)] (GB:ABA93965.1); similar to Os01g0928100 [Oryza sativa (japonica cultivar-group)] (GB:NP_001045273.1); contains InterPro domain Helix-loop-helix DNA-binding; (InterPro:IPR011598)
246384_at	At1g77370	turquoise	39.3963	28.5404	12.3433	16.1971	-3.85379	glutaredoxin, putative
251165_at	At3g63330	turquoise	39.3906	31.5284	16.3626	15.1658	1.19677	kinase
256114_at	At1g16850	turquoise	39.3732	27.9002	15.6132	12.287	3.32626	similar to unknown protein [Arabidopsis thaliana] (TAIR:AT5G64820.1); similar to 80C09_13 [Brassica rapa subsp. pekinensis] (GB:AAZ41824.1)
251036_at	At5g02160	turquoise	39.3593	19.2271	11.9693	7.25778	4.71156	similar to hypothetical protein [Solanum lycopersicum] (GB:BAD95796.1)
255913_at	At1g66980	turquoise	39.3518	27.4247	23.3339	4.09074	19.2432	protein kinase family protein / glycerophosphoryl diester phosphodiesterase family protein
265002_at	At1g24400	turquoise	39.3383	25.9163	18.3863	7.53007	10.8562	LHT2_AATL2__LHT2 (LYSINE HISTIDINE TRANSPORTER 2); amino acid permease
264741_at	At1g62290	turquoise	39.3174	29.7841	11.6261	18.1579	-6.5318	pepsin A
252116_at	At3g51510	turquoise	39.3172	22.6115	5.68907	16.9225	-11.2334	similar to unknown [Hordeum vulgare] (GB:ABK56720.1)
250935_at	At5g03240	turquoise	39.2881	32.3579	21.7975	10.5604	11.2371	UBQ3__UBQ3 (POLYUBIQUITIN 3); protein binding
262888_at	At1g14790	turquoise	39.2484	29.7783	17.3527	12.4256	4.92706	RDR1_ATRDRP1__RDR1 (RNA-DEPENDENT RNA POLYMERASE 1); RNA-directed RNA polymerase/ nucleic acid binding
245825_at	At1g57870	turquoise	39.1779	23.0893	15.0924	7.99689	7.09553	shaggy-related protein kinase kappa, putative / ASK-kappa, putative
262665_at	At1g14070	turquoise	39.1416	29.4731	6.31248	23.1607	-16.8482	FUT7__FUT7 (Fucosyltransferase 7); fucosyltransferase/ transferase, transferring glycosyl groups
255025_at	At4g09900	turquoise	39.1351	27.3841	16.9293	10.4548	6.47454	hydrolase, alpha/beta fold family protein
264423_at	At1g61690	turquoise	38.9583	29.6656	13.4601	16.2055	-2.74536	binding / zinc ion binding
265244_at	At2g43020	turquoise	38.8939	30.8749	15.6158	15.2591	0.356761	ATPAO2__ATPAO2 (POLYAMINE OXIDASE 2); amine oxidase
266389_s_at	At2g31580	turquoise	38.8241	31.9521	14.6334	17.3188	-2.68538	similar to unknown protein [Arabidopsis thaliana] (TAIR:AT2G32330.1); similar to Os05g0535500 [Oryza sativa (japonica cultivar-group)] (GB:NP_001056156.1); similar to interphase cytoplasmic foci protein 45 [Gallus gallus] (GB:NP_001025787.1); contains InterPro domain tRNAHis guanylyltransferase; (InterPro:IPR007537)
266734_at	At2g46900	turquoise	38.7331	25.51	14.0137	11.4963	2.51736	similar to PREDICTED: similar to CG7927-PA [Tribolium castaneum] (GB:XP_973489.1); similar to Os09g0514900 [Oryza sativa (japonica cultivar-group)] (GB:NP_001063663.1); contains InterPro domain Protein of unknown function DUF654; (InterPro:IPR006994); contains InterPro domain DNA polymerase beta, N-terminal-like; (InterPro:IPR010996)
264192_at	At1g54710	turquoise	38.6767	31.8639	17.6485	14.2155	3.433	AtATG18h__AtATG18h (Arabidopsis thaliana homolog of yeast autophagy 18 (ATG18) h)
246748_at	At5g27730	turquoise	38.6686	21.9731	11.0811	10.8919	0.189166	similar to unknown protein [Arabidopsis thaliana] (TAIR:AT5G47900.1); similar to Os01g0931100 [Oryza sativa (japonica cultivar-group)] (GB:NP_001045294.1); similar to conserved hypothetical protein [Medicago truncatula] (GB:ABE92860.1)
246611_at	At5g35330	turquoise	38.6588	28.7059	18.4475	10.2584	8.18914	MBD02_MBD2__MBD02 (methyl-CpG-binding domain 2); DNA binding
261118_at	At1g75460	turquoise	38.6536	21.5908	3.71741	17.8734	-14.156	ATP-dependent protease La (LON) domain-containing protein
250194_at	At5g14550	turquoise	38.5698	23.411	20.4061	3.00491	17.4012	similar to unknown protein [Arabidopsis thaliana] (TAIR:AT1G11940.1); similar to Os01g0695200 [Oryza sativa (japonica cultivar-group)] (GB:NP_001043958.1); similar to Protein of unknown function DUF266, plant [Medicago truncatula] (GB:ABD28621.1); similar to Os05g0170000 [Oryza sativa (japonica cultivar-group)] (GB:NP_001054766.1); contains InterPro domain Protein of unknown function DUF266, plan…
266659_at	At2g25850	turquoise	38.5175	28.6747	12.9512	15.7236	-2.77239	nucleotidyltransferase
254918_at	At4g11260	turquoise	38.425	25.5505	7.2574	18.2931	-11.0357	SGT1B_EDM1_ETA3_RPR1__SGT1B (enhanced downy mildew 1b); binding
261921_at	At1g65900	turquoise	38.3859	23.1772	16.8245	6.35276	10.4717	similar to Putative reverse transcriptase [Oryza sativa (japonica cultivar-group)] (GB:AAO15295.1); contains domain "Helical backbone" metal receptor (SSF53807)
251743_at	At3g55890	turquoise	38.3803	30.6111	10.6031	20.008	-9.40494	yippee family protein
248300_at	At5g53000	turquoise	38.3721	29.1063	16.8204	12.2859	4.53447	TAP46__TAP46 (2A PHOSPHATASE ASSOCIATED PROTEIN OF 46 KD)
245971_at	At5g20730	turquoise	38.3303	22.3876	6.37696	16.0106	-9.63365	IAA23_IAA25_NPH4_ARF7_BIP_IAA21_MSG1_TIR5__NPH4 (NON-PHOTOTROPHIC HYPOCOTYL); transcription factor
253418_at	At4g32760	turquoise	38.3217	28.3239	15.3614	12.9625	2.39891	protein transporter
256601_s_at	At3g28290	turquoise	38.2656	28.2405	22.0665	6.17394	15.8926	AT14A__AT14A
251927_at	At3g53990	turquoise	38.2255	29.8901	15.6656	14.2245	1.44111	universal stress protein (USP) family protein
266185_at	At2g38950	turquoise	38.2092	30.4109	17.9066	12.5043	5.4023	transcription factor jumonji (jmj) family protein / zinc finger (C5HC2 type) family protein
258714_at	At3g09770	turquoise	38.1385	24.1579	10.342	13.816	-3.47398	zinc finger (C3HC4-type RING finger) family protein
259366_at	At1g13280	turquoise	38.0859	26.2093	15.5404	10.6688	4.8716	AOC4__AOC4 (ALLENE OXIDE CYCLASE 4)
262499_at	At1g21770	turquoise	38.0448	29.824	17.6689	12.1551	5.5138	similar to unknown protein [Arabidopsis thaliana] (TAIR:AT1G77540.1); similar to OSJNBa0084A10.8 [Oryza sativa (japonica cultivar-group)] (GB:CAE03033.1); similar to hypothetical protein Psyc_0132 [Psychrobacter arcticus 273-4] (GB:YP_263440.1); similar to Os04g0431300 [Oryza sativa (japonica cultivar-group)] (GB:NP_001052824.1)
251766_at	At3g55910	turquoise	38.0082	30.7207	18.2839	12.4367	5.8472	unknown protein
265796_at	At2g35730	turquoise	37.9491	28.5304	15.4186	13.1118	2.30675	heavy-metal-associated domain-containing protein
267425_at	At2g34810	turquoise	37.938	27.5439	16.8437	10.7002	6.14359	FAD-binding domain-containing protein
262478_at	At1g11170	turquoise	37.9229	31.8526	14.2254	17.6272	-3.40189	similar to unknown protein [Arabidopsis thaliana] (TAIR:AT1G61240.3); similar to putative lysine ketoglutarate reductase trans-splicing related 1 [Oryza sativa (japonica cultivar-group)] (GB:BAD62500.1); similar to Os07g0564800 [Oryza sativa (japonica cultivar-group)] (GB:NP_001060006.1); similar to Os06g0731900 [Oryza sativa (japonica cultivar-group)] (GB:NP_001058667.1); contains InterPro domai…
250548_at	At5g08120	turquoise	37.9007	27.5139	16.0216	11.4923	4.52935	myosin heavy chain-related
255263_at	At4g05160	turquoise	37.8902	28.1431	21.2829	6.86019	14.4227	4-coumarate--CoA ligase, putative / 4-coumaroyl-CoA synthase, putative
263688_at	At1g26920	turquoise	37.8789	23.7972	8.5225	15.2747	-6.75216	similar to unknown protein [Arabidopsis thaliana] (TAIR:AT1G69760.1); similar to hypothetical protein [Ricinus communis] (GB:CAH56540.1)
248271_at	At5g53420	turquoise	37.8777	20.4098	8.28369	12.1262	-3.84247	similar to unknown protein [Arabidopsis thaliana] (TAIR:AT4G27900.2); similar to CCT [Medicago truncatula] (GB:ABE82748.1); contains InterPro domain CCT; (InterPro:IPR010402)
251753_at	At3g55760	turquoise	37.8249	28.2477	18.9136	9.33417	9.57939	similar to unknown protein [Arabidopsis thaliana] (TAIR:AT1G42430.1); similar to hypothetical protein [Trifolium pratense] (GB:BAE71279.1)
264349_at	At1g11930	turquoise	37.8033	26.7101	20.5521	6.158	14.3941	alanine racemase family protein
255494_at	At4g02710	turquoise	37.7261	31.126	21.9726	9.15336	12.8193	kinase interacting family protein
254089_at	At4g24800	turquoise	37.6882	27.9032	18.8958	9.00736	9.88845	MA3 domain-containing protein
262747_at	At1g28540	turquoise	37.6688	29.6467	12.725	16.9217	-4.19668	similar to Os06g0525000 [Oryza sativa (japonica cultivar-group)] (GB:NP_001057762.1); similar to Os06g0524500 [Oryza sativa (japonica cultivar-group)] (GB:NP_001057759.1)
255762_at	At1g16710	turquoise	37.6659	29.3079	15.4014	13.9065	1.49493	HAC12__TAZ zinc finger family protein / zinc finger (ZZ type) family protein
264048_at	At2g22400	turquoise	37.6499	21.6695	15.1922	6.47728	8.71497	NOL1/NOP2/sun family protein
264935_at	At1g61150	turquoise	37.5571	25.9767	8.06207	17.9147	-9.85261	similar to unknown protein [Arabidopsis thaliana] (TAIR:AT4G09300.1); similar to pg4 [Hordeum vulgare] (GB:AAV65331.1); contains InterPro domain CTLH, C-terminal to LisH motif; (InterPro:IPR006595); contains InterPro domain CT11-RanBPM; (InterPro:IPR013144)
256439_at	At3g10920	turquoise	37.5536	28.5849	17.0548	11.5301	5.52465	MEE33_MSD1__MSD1 (MANGANESE SUPEROXIDE DISMUTASE 1); manganese superoxide dismutase
262430_s_at	At1g47550	turquoise	37.4936	26.2968	20.9389	5.35787	15.5811	similar to unknown protein [Arabidopsis thaliana] (TAIR:AT1G47560.1); similar to roothairless 1 [Zea mays] (GB:AAQ81632.1); similar to roothairless 1, putative, expressed [Oryza sativa (japonica cultivar-group)] (GB:ABF97708.1); similar to roothairless 1, putative, expressed [Oryza sativa (japonica cultivar-group)] (GB:ABF97707.1)
262920_at	At1g79500	turquoise	37.4784	21.8301	15.3735	6.45665	8.91681	AtkdsA1__AtkdsA1 (Arabidopsis thaliana KDO-8-phosphate synthase A1); 3-deoxy-8-phosphooctulonate synthase
255232_at	At4g05330	turquoise	37.4762	24.2118	19.3102	4.90161	14.4086	AGD13__AGD13 (ARF-GAP DOMAIN 13)
249228_at	At5g42190	turquoise	37.4455	19.7502	9.52893	10.2213	-0.692395	ASK2_SKP1B__ASK2 (ARABIDOPSIS SKP1-LIKE 2); ubiquitin-protein ligase
255984_at	At1g34120	turquoise	37.4396	29.6722	22.969	6.70328	16.2657	IP5PI_AT5P1_ATIP5PI__IP5PI (INOSITOL POLYPHOSPHATE 5-PHOSPHATASE I); inositol-polyphosphate 5-phosphatase
261852_at	At1g50440	turquoise	37.4381	23.0403	9.59535	13.445	-3.8496	zinc finger (C3HC4-type RING finger) family protein
261113_at	At1g75400	turquoise	37.4286	27.2713	14.4722	12.799	1.67316	protein binding / zinc ion binding
245442_at	At4g16710	turquoise	37.3943	25.528	19.5498	5.97821	13.5716	glycosyltransferase family protein 28
262369_at	At1g73010	turquoise	37.3883	28.6982	20.7382	7.96	12.7782	phosphoric monoester hydrolase
262314_at	At1g70810	turquoise	37.3579	26.9241	12.0974	14.8267	-2.72932	C2 domain-containing protein
260164_at	At1g79870	turquoise	37.3478	27.8374	21.7395	6.09785	15.6417	oxidoreductase family protein
248092_at	At5g55170	turquoise	37.3082	27.5263	8.30362	19.2227	-10.919	SUM3_SUMO3_SUMO 3__SUM3 (SMALL UBIQUITIN-LIKE MODIFIER 3)
252344_s_at	At3g44160	turquoise	37.2328	22.9333	16.0954	6.83793	9.25744	chloroplast outer membrane protein-related
248032_at	At5g55860	turquoise	37.2068	26.753	12.4098	14.3432	-1.93343	similar to unknown protein [Arabidopsis thaliana] (TAIR:AT1G12150.1); similar to Prefoldin [Medicago truncatula] (GB:ABE89308.1); contains InterPro domain Protein of unknown function DUF827, plant; (InterPro:IPR008545)
254688_at	At4g13830	turquoise	37.1757	16.6103	8.06881	8.54149	-0.472683	J20__J20 (DNAJ-LIKE 20); heat shock protein binding
251233_at	At3g62800	turquoise	37.1635	28.4229	23.4053	5.01756	18.3878	DRB4__DRB4 (double-stranded RNA-binding domain (DsRBD)-containing protein 4); double-stranded RNA binding
253770_at	At4g28540	turquoise	37.1599	27.8815	9.93933	17.9422	-8.00284	CKL6_PAPK1__CKL6/PAPK1 (Casein Kinase I-like 6); casein kinase I/ kinase
258312_at	At3g16170	turquoise	37.1472	29.5952	20.9968	8.59843	12.3984	acyl-activating enzyme 13 (AAE13)
248471_at	At5g50840	turquoise	37.137	24.1516	12.7232	11.4284	1.29479	similar to nuclear matrix constituent protein-related [Arabidopsis thaliana] (TAIR:AT1G13220.2); similar to Alpha-taxilin, putative, expressed [Oryza sativa (japonica cultivar-group)] (GB:ABF95380.1); contains InterPro domain Prefoldin; (InterPro:IPR009053)
256201_at	At1g58230	turquoise	37.1369	22.9058	16.0578	6.84801	9.2098	WD-40 repeat family protein / beige-related
263984_at	At2g42670	turquoise	37.0881	28.3567	17.0223	11.3344	5.68791	similar to unknown protein [Arabidopsis thaliana] (TAIR:AT3G58670.2); similar to OSJNBb0040D15.1 [Oryza sativa (japonica cultivar-group)] (GB:CAE04411.2); similar to Os04g0151900 [Oryza sativa (japonica cultivar-group)] (GB:NP_001052116.1); similar to H0820C10.4 [Oryza sativa (indica cultivar-group)] (GB:CAH65971.1); contains InterPro domain Protein of unknown function DUF1637; (InterPro:IPR01286…
261312_at	At1g05790	turquoise	37.0634	28.5946	19.2344	9.36021	9.87414	lipase class 3 family protein
248763_at	At5g47550	turquoise	37.0505	23.6344	19.0781	4.55633	14.5218	cysteine protease inhibitor, putative / cystatin, putative
266962_at	At2g39440	turquoise	36.9816	30.53	19.4896	11.0404	8.44914	similar to unknown protein [Arabidopsis thaliana] (TAIR:AT1G61280.1); similar to hypothetical protein MtrDRAFT_AC126784g11v2 [Medicago truncatula] (GB:ABE94681.1); contains InterPro domain PIG-P; (InterPro:IPR013717)
260351_at	At1g69380	turquoise	36.9781	21.5742	12.6239	8.95023	3.67369	similar to unknown protein [Arabidopsis thaliana] (TAIR:AT5G13610.1); similar to Os07g0694800 [Oryza sativa (japonica cultivar-group)] (GB:NP_001060742.1); similar to unnamed protein product [Ostreococcus tauri] (GB:CAL53488.1); similar to Os01g0764300 [Oryza sativa (japonica cultivar-group)] (GB:NP_001044340.1); contains InterPro domain Protein of unknown function DUF155; (InterPro:IPR003734)
253719_at	At4g29490	turquoise	36.9627	28.8775	18.756	10.1215	8.63457	X-Pro dipeptidase
245575_at	At4g14760	turquoise	36.9381	23.67	11.8874	11.7827	0.104687	M protein repeat-containing protein
263534_at	At2g24940	turquoise	36.8933	27.619	16.2671	11.3519	4.91521	ATMAPR2__ATMAPR2 (ARABIDOPSIS THALIANA MEMBRANE-ASSOCIATED PROGESTERONE BINDING PROTEIN 2); heme binding / transition metal ion binding
248248_at	At5g53120	turquoise	36.8162	27.2486	14.9351	12.3135	2.62166	SPDS3_SPMS__SPDS3 (SPERMIDINE SYNTHASE 3)
246946_at	At5g25070	turquoise	36.7525	27.0536	13.657	13.3966	0.260403	similar to unknown protein [Arabidopsis thaliana] (TAIR:AT5G16730.1); similar to Os08g0516000 [Oryza sativa (japonica cultivar-group)] (GB:NP_001062237.1); similar to hypothetical protein, conserved [Leishmania major] (GB:CAJ07774.1)
259319_at	At3g01090	turquoise	36.6692	28.9891	14.9277	14.0615	0.866161	AKIN10_SnRK1.1__AKIN10 (Arabidopsis SNF1 kinase homolog 10, SNF1-RELATED PROTEIN KINASE 1.1); protein kinase
264572_at	NA	turquoise	36.5525	18.222	4.3642	13.8578	-9.49359	similar to unknown protein [Arabidopsis thaliana] (TAIR:AT2G32240.1); similar to unnamed protein product [Candida glabrata] (GB:XP_445454.1); similar to OSIGBa0126B18.8 [Oryza sativa (indica cultivar-group)] (GB:CAH66915.1); similar to OSJNBa0008M17.5 [Oryza sativa (japonica cultivar-group)] (GB:CAE04334.2); contains domain MYOSIN HEAVY CHAIN-RELATED (PTHR23160)
249525_at	At5g38650	turquoise	36.537	23.3097	10.2741	13.0356	-2.76146	proteasome maturation factor UMP1 family protein
245774_at	At1g30210	turquoise	36.512	24.7134	20.2581	4.4553	15.8027	TCP24__TCP24; transcription factor
259408_at	At3g25800	turquoise	36.485	25.9791	13.8966	12.0825	1.81408	PDF1_PR65_PR 65__PDF1 (65 KDA REGULATORY SUBUNIT OF PROTEIN PHOSPHATASE 2A); protein phosphatase type 2A regulator
266288_s_at	At2g29140	turquoise	36.4835	25.5546	13.2858	12.2689	1.01692	APUM3__APUM3 (ARABIDOPSIS PUMILIO 3); RNA binding
265952_at	At2g37480	turquoise	36.4654	27.0216	15.6748	11.3469	4.3279	similar to unknown protein [Arabidopsis thaliana] (TAIR:AT3G53670.1); similar to hypothetical protein MtrDRAFT_AC125368g26v1 [Medicago truncatula] (GB:ABE93949.1); similar to hypothetical protein MtrDRAFT_AC135797g8v1 [Medicago truncatula] (GB:ABE82095.1); contains InterPro domain Galactose-binding like; (InterPro:IPR008979)
258982_at	At3g08870	turquoise	36.4416	23.0649	5.77927	17.2857	-11.5064	lectin protein kinase, putative
262367_at	At1g73030	turquoise	36.4162	25.9353	6.19547	19.7398	-13.5443	VPS46.2__SNF7 family protein
257594_at	At3g24740	turquoise	36.4154	26.4016	15.9418	10.4599	5.48191	similar to unknown protein [Arabidopsis thaliana] (TAIR:AT3G25910.1); similar to Pm27 [Prunus mume] (GB:BAE48661.1); similar to OSIGBa0131J24.4 [Oryza sativa (indica cultivar-group)] (GB:CAH65926.1); similar to OSJNBa0027H09.16 [Oryza sativa (japonica cultivar-group)] (GB:CAE03816.2); contains InterPro domain Protein of unknown function DUF1644; (InterPro:IPR012866)
252062_at	At3g52640	turquoise	36.3851	15.7309	7.86525	7.86561	-0.000358068	nicastrin-related
257112_at	At3g20120	turquoise	36.3592	25.2259	18.0717	7.15414	10.9176	CYP705A21__CYP705A21 (cytochrome P450, family 705, subfamily A, polypeptide 21); oxygen binding
247113_at	At5g65960	turquoise	36.3136	28.5216	20.9066	7.61501	13.2916	similar to hypothetical protein DDBDRAFT_0189734 [Dictyostelium discoideum AX4] (GB:XP_647509.1); similar to Os04g0584800 [Oryza sativa (japonica cultivar-group)] (GB:NP_001053672.1); contains domain RAS-RELATED GTPASE (PTHR11708); contains domain no description (G3D.3.40.50.300); contains domain P-loop containing nucleoside triphosphate hydrolases (SSF52540)
267081_at	At2g41210	turquoise	36.2808	28.2088	20.1903	8.01855	12.1717	phosphatidylinositol-4-phosphate 5-kinase family protein
263023_at	At1g23960	turquoise	36.2772	19.4635	7.08	12.3835	-5.30348	similar to unknown protein [Arabidopsis thaliana] (TAIR:AT1G23970.1); contains InterPro domain Protein of unknown function DUF626, Arabidopsis thaliana; (InterPro:IPR006462)
261230_at	At1g20010	turquoise	36.2604	18.5607	15.019	3.54175	11.4772	TUB5__TUB5 (tubulin beta-5 chain)
266421_at	At2g38540	turquoise	36.1729	24.5742	12.8443	11.7299	1.11439	LP1_ATLTP1_LTP1__LP1 (nonspecific lipid transfer protein 1)
263907_at	At2g36270	turquoise	36.1708	27.2165	18.2912	8.92538	9.36579	ABI5_GIA1__ABI5 (ABA INSENSITIVE 5); DNA binding / transcription factor/ transcriptional activator
252264_at	At3g49590	turquoise	36.1494	22.4036	10.589	11.8146	-1.22557	similar to unknown protein [Arabidopsis thaliana] (TAIR:AT3G18770.1); similar to IMP dehydrogenase/GMP reductase [Medicago truncatula] (GB:ABE83766.1)
260238_at	At1g74520	turquoise	36.1294	21.9501	8.74596	13.2041	-4.45816	ATHVA22A__ATHVA22A (Arabidopsis thaliana HVA22 homologue A)
248002_at	At5g56180	turquoise	36.0892	29.2047	17.6759	11.5288	6.14711	ATARP8__ATARP8 (ACTIN-RELATED PROTEIN 8); structural constituent of cytoskeleton
246012_at	At5g10650	turquoise	36.0786	26.9583	12.079	14.8794	-2.80038	protein binding / zinc ion binding
261373_at	At1g53000	turquoise	36.057	26.4671	16.2409	10.2262	6.01468	cytidylyltransferase family
248793_at	At5g47240	turquoise	36.0411	24.6345	14.5085	10.1261	4.3824	ATNUDT8__ATNUDT8 (Arabidopsis thaliana Nudix hydrolase homolog 8); hydrolase
245464_at	245464_at	turquoise	35.8809	24.1427	5.59862	18.544	-12.9454
264464_at	At1g10350	turquoise	35.8756	28.0181	16.9218	11.0963	5.82552	DNAJ heat shock protein, putative
254778_at	At4g12750	turquoise	35.8203	24.0398	10.7336	13.3063	-2.57269	DNA binding / sequence-specific DNA binding / transcription factor
254153_at	At4g24450	turquoise	35.8101	29.3186	17.5433	11.7753	5.76802	ATGWD2_GWD3_PWD__ATGWD2/GWD3/PWD (PHOSPHOGLUCAN, WATER DIKINASE)
249487_at	At5g39040	turquoise	35.7803	18.22	4.54765	13.6724	-9.12474	ATTAP2__ATTAP2 (Arabidopsis thaliana transporter associated with antigen processing protein 2); ATPase, coupled to transmembrane movement of substances
251022_at	At5g02150	turquoise	35.6991	16.966	9.89137	7.07466	2.81671	binding
249870_at	At5g23080	turquoise	35.6335	16.8979	6.71317	10.1847	-3.47151	TGH__TGH (TOUGH); RNA binding
260262_at	At1g68470	turquoise	35.6069	23.9722	16.8011	7.17108	9.63	exostosin family protein
254716_at	At4g13560	turquoise	35.5259	28.2791	17.5222	10.7569	6.76529	UNE15__UNE15 (unfertilized embryo sac 15)
262347_at	At1g64110	turquoise	35.4868	26.9433	17.6435	9.29981	8.34368	AAA-type ATPase family protein
245628_at	At1g56650	turquoise	35.4518	26.4107	16.6286	9.78205	6.84658	ATMYB75_PAP1_MYB75_SIAA1__PAP1 (PRODUCTION OF ANTHOCYANIN PIGMENT 1); DNA binding / transcription factor
259426_at	At1g01470	turquoise	35.4256	18.7647	10.5644	8.20033	2.36405	LEA14_LSR3__LEA14 (LATE EMBRYOGENESIS ABUNDANT 14)
266776_at	At2g29070	turquoise	35.4157	27.5651	11.2033	16.3617	-5.15841	ubiquitin fusion degradation UFD1 family protein
247859_at	At5g58410	turquoise	35.3338	26.4888	15.5915	10.8973	4.69426	binding / heme binding / protein binding / zinc ion binding
260162_at	At1g79830	turquoise	35.3126	24.4331	19.7234	4.70978	15.0136	similar to CIP1 (COP1-INTERACTIVE PROTEIN 1) [Arabidopsis thaliana] (TAIR:AT5G41790.1); similar to Os05g0559900 [Oryza sativa (japonica cultivar-group)] (GB:NP_001056303.1); similar to Tropomyosin; tRNA-binding arm; t-snare [Medicago truncatula] (GB:ABD32289.1); contains InterPro domain tRNA-binding arm; (InterPro:IPR010978); contains InterPro domain t-snare; (InterPro:IPR010989)
249771_at	At5g24080	turquoise	35.2672	26.0758	20.6973	5.37843	15.3189	protein kinase family protein
267077_at	At2g40970	turquoise	35.2135	25.4546	14.2837	11.1709	3.11282	myb family transcription factor
260520_at	At1g51590	turquoise	35.2024	22.9277	8.25221	14.6755	-6.42324	calcium ion binding / mannosyl-oligosaccharide 1,2-alpha-mannosidase
249486_at	At5g39030	turquoise	35.1982	25.2776	5.78246	19.4952	-13.7127	protein kinase family protein
250830_at	At5g04910	turquoise	35.1515	18.8718	8.97162	9.90017	-0.928546	similar to REX1-B [Chlamydomonas reinhardtii] (GB:AAP12521.1); similar to Os01g0265700 [Oryza sativa (japonica cultivar-group)] (GB:NP_001042671.1)
250186_at	At5g14500	turquoise	35.1182	22.2853	15.8706	6.41476	9.4558	aldose 1-epimerase family protein
252026_at	At3g53030	turquoise	35.1028	21.0591	8.24546	12.8137	-4.56819	SRPK4__SRPK4 (SER/ARG-RICH PROTEIN KINASE 4); kinase/ protein kinase
260086_at	At1g63240	turquoise	35.1022	22.3869	15.0579	7.32899	7.72892	similar to unknown protein [Arabidopsis thaliana] (TAIR:AT2G22795.1); similar to glutamic acid-rich protein cNBL1700 [Trichinella spiralis] (GB:AAM19760.1)
267009_at	At2g39260	turquoise	35.0845	27.1204	15.5491	11.5713	3.97778	RNA binding
255539_at	At4g01710	turquoise	35.006	20.997	14.8796	6.11734	8.76226	CRK_ARPC5__CRK (CROOKED)
260989_at	At1g53450	turquoise	34.9809	23.2323	12.6651	10.5673	2.09782	similar to unknown protein [Arabidopsis thaliana] (TAIR:AT3G14830.2); similar to unknown protein [Oryza sativa (japonica cultivar-group)] (GB:AAS72350.1); similar to Os01g0729900 [Oryza sativa (japonica cultivar-group)] (GB:NP_001044138.1)
257198_at	At3g23690	turquoise	34.8775	18.8653	7.22297	11.6423	-4.41932	basic helix-loop-helix (bHLH) family protein
257431_at	At2g36360	turquoise	34.8676	25.3655	16.6754	8.69017	7.9852	kelch repeat-containing protein
247867_at	At5g57630	turquoise	34.8143	23.7484	16.7027	7.04573	9.65694	SnRK3.4_CIPK21__CIPK21 (CBL-INTERACTING PROTEIN KINASE 21); kinase
262955_at	At1g54520	turquoise	34.7272	25.4799	18.2958	7.18416	11.1116	similar to unknown protein [Arabidopsis thaliana] (TAIR:AT5G57345.1); similar to unknown protein [Oryza sativa (japonica cultivar-group)] (GB:AAO19365.1); contains InterPro domain Protein of unknown function DUF1517; (InterPro:IPR010903)
266911_at	At2g45910	turquoise	34.7174	23.5841	6.00261	17.5815	-11.5789	protein kinase family protein / U-box domain-containing protein
247386_at	At5g63420	turquoise	34.686	23.2415	16.0407	7.20083	8.83987	EMB2746__EMB2746 (EMBRYO DEFECTIVE 2746); catalytic
260249_s_at	At1g74280	turquoise	34.6154	26.9605	9.066	17.8945	-8.82848	hydrolase, alpha/beta fold family protein
249860_at	At5g22860	turquoise	34.5804	28.3025	16.2505	12.052	4.19854	serine carboxypeptidase S28 family protein
254372_at	At4g21620	turquoise	34.5771	30.2766	16.59	13.6866	2.9034	glycine-rich protein
261551_at	At1g63440	turquoise	34.5748	27.2155	13.3368	13.8786	-0.541821	HMA5__HMA5 (HEAVY METAL ATPASE 5); ATPase, coupled to transmembrane movement of ions, phosphorylative mechanism
253619_at	At4g30460	turquoise	34.5141	23.2869	6.72577	16.5611	-9.83534	glycine-rich protein
248337_at	At5g52310	turquoise	34.4388	18.1225	11.6543	6.46818	5.18612	LTI78_RD29A_COR78_LTI140_LTI78_RD29A__COR78 (COLD REGULATED 78)
259756_at	At1g71080	turquoise	34.4299	22.2416	13.0521	9.18948	3.86263	similar to unknown protein [Arabidopsis thaliana] (TAIR:AT5G38050.1); similar to hypothetical protein DDBDRAFT_0192009 [Dictyostelium discoideum AX4] (GB:XP_629009.1); similar to Os01g0507500 [Oryza sativa (japonica cultivar-group)] (GB:NP_001043153.1); contains domain FAMILY NOT NAMED (PTHR15970); contains domain gb def: Hypothetical protein F23N20.7 (At1g71080/F23N20_7) (PTHR15970:SF2)
252872_at	At4g40010	turquoise	34.3776	24.8821	19.5154	5.36672	14.1487	SNRK2-7_SNRK2.7_SRK2F__SNRK2-7/SNRK2.7/SRK2F (SNF1-RELATED PROTEIN KINASE 2-7, SNF1-RELATED PROTEIN KINASE 2.7); kinase
252051_at	At3g52570	turquoise	34.3706	26.865	14.9474	11.9176	3.02975	similar to hydrolase, alpha/beta fold family protein [Arabidopsis thaliana] (TAIR:AT4G10030.1); similar to Os01g0885600 [Oryza sativa (japonica cultivar-group)] (GB:NP_001045025.1); similar to Predicted alpha/beta hydrolase (ISS) [Ostreococcus tauri] (GB:CAL57242.1); similar to Os01g0862000 [Oryza sativa (japonica cultivar-group)] (GB:NP_001044879.1); contains InterPro domain Esterase/lipase/thio…
246184_at	At5g20950	turquoise	34.3691	24.8621	17.926	6.93602	10.99	glycosyl hydrolase family 3 protein
252542_at	At3g45770	turquoise	34.3032	20.0949	12.9495	7.1454	5.80409	oxidoreductase, zinc-binding dehydrogenase family protein
251387_at	At3g60810	turquoise	34.283	18.5387	9.43677	9.10189	0.334883	similar to Protein of unknown function DUF1499 [Medicago truncatula] (GB:ABE92390.1); contains InterPro domain Protein of unknown function DUF1499; (InterPro:IPR010865)
264209_at	At1g22740	turquoise	34.2746	21.2748	13.8285	7.44631	6.38218	AtRABG3b_RAB7__RAB7 (Ras-related protein 7); GTP binding
257177_at	At3g23490	turquoise	34.2089	24.8751	12.3221	12.553	-0.230852	CYN__CYN (CYANASE); cyanate hydratase
247166_at	At5g65840	turquoise	34.2047	23.0656	6.56295	16.5027	-9.9397	similar to unknown protein [Arabidopsis thaliana] (TAIR:AT2G37240.1); similar to Os03g0729300 [Oryza sativa (japonica cultivar-group)] (GB:NP_001051154.1); similar to expressed protein [Oryza sativa (japonica cultivar-group)] (GB:ABF98680.1); similar to Os03g0729200 [Oryza sativa (japonica cultivar-group)] (GB:NP_001051153.1); contains InterPro domain Thioredoxin-like fold; (InterPro:IPR012336); …
265217_s_at	At1g05090	turquoise	34.2047	25.6995	18.0127	7.6868	10.3259	dentin sialophosphoprotein-related
263497_at	At2g42540	turquoise	34.1941	23.0401	14.1795	8.86062	5.31888	COR15A_COR15__COR15A (COLD-REGULATED 15A)
256567_at	At3g19553	turquoise	34.156	21.9909	16.5415	5.44938	11.0921	amino acid permease family protein
264226_at	At1g67510	turquoise	34.1513	26.8188	18.4724	8.34641	10.126	leucine-rich repeat family protein
260489_at	At1g51610	turquoise	34.116	20.5969	18.8219	1.77504	17.0468	cation efflux family protein / metal tolerance protein, putative (MTPc4)
260943_at	At1g45145	turquoise	34.0242	23.3037	5.16834	18.1354	-12.967	ATH5_ATTRX5_LIV1__ATTRX5 (thioredoxin H-type 5); thiol-disulfide exchange intermediate
246681_at	At5g33280	turquoise	34.0236	15.4124	4.63196	10.7804	-6.14845	chloride channel-like (CLC) protein, putative
248221_at	At5g53530	turquoise	33.945	21.8601	14.0859	7.77411	6.31184	vacuolar protein sorting-associated protein 26, putative / VPS26, putative
247910_at	At5g57410	turquoise	33.9306	20.7938	17.2597	3.53409	13.7256	similar to unknown protein [Arabidopsis thaliana] (TAIR:AT2G18876.1); similar to hypothetical protein MtrDRAFT_AC135801g19v1 [Medicago truncatula] (GB:ABE82185.1); contains domain no description (G3D.1.20.5.170); contains domain SUBFAMILY NOT NAMED (PTHR21736:SF5); contains domain Cytochromes (SSF47175); contains domain FAMILY NOT NAMED (PTHR21736)
253321_at	At4g33910	turquoise	33.8932	26.0265	9.96434	16.0622	-6.09785	oxidoreductase, 2OG-Fe(II) oxygenase family protein
256296_at	At1g69480	turquoise	33.8562	21.0548	17.2935	3.76133	13.5321	EXS family protein / ERD1/XPR1/SYG1 family protein
266500_at	At2g06925	turquoise	33.8515	23.8664	18.3208	5.54556	12.7752	ATSPLA2-ALPHA_PLA2-ALPHA__ATSPLA2-ALPHA/PLA2-ALPHA (PHOSPHOLIPASE A2-ALPHA); phospholipase A2
258053_at	At3g16230	turquoise	33.8096	17.7137	12.9915	4.72218	8.2693	nucleic acid binding
249753_at	At5g24610	turquoise	33.7933	27.3824	20.3775	7.00496	13.3725	similar to unknown protein [Arabidopsis thaliana] (TAIR:AT3G49550.1); similar to expressed protein [Oryza sativa (japonica cultivar-group)] (GB:ABB47870.1)
265738_at	At2g01350	turquoise	33.7121	24.0737	18.1954	5.87823	12.3172	QPT__QPT (QUINOLINATE PHOSHORIBOSYLTRANSFERASE)
260912_at	At1g02560	turquoise	33.6624	27.953	20.6337	7.3193	13.3144	CLPP5_NCLPP1_NCLPP5__CLPP5 (NUCLEAR ENCODED CLP PROTEASE 1); endopeptidase Clp
266657_at	At2g25910	turquoise	33.5992	18.4322	6.62698	11.8052	-5.17823	3'-5' exonuclease/ nucleic acid binding
259149_at	At3g10340	turquoise	33.5805	23.2495	18.4202	4.82922	13.591	phenylalanine ammonia-lyase, putative
253903_at	At4g27180	turquoise	33.5272	13.6034	6.18823	7.41514	-1.22691	ATK2_KATB__ATK2 (ARABIDOPSIS THALIANA KINESIN 2); microtubule motor
248123_at	At5g54720	red	67.7398	39.1668	12.2334	26.9334	-14.7	ankyrin repeat family protein
257784_at	At3g26980	red	65.773	36.2493	9.13456	27.1147	-17.9801	MUB4__ubiquitin family protein
250289_at	At5g13190	red	65.2615	37.3256	7.99685	29.3288	-21.3319	similar to LITAF-domain-containing protein [Pisum sativum] (GB:AAY40471.1); similar to Os02g0515600 [Oryza sativa (japonica cultivar-group)] (GB:NP_001046956.1); contains InterPro domain LPS-induced tumor necrosis factor alpha factor; (InterPro:IPR006629)
261650_at	At1g27770	red	63.2713	36.0895	12.3084	23.7811	-11.4727	ACA1_PEA1__ACA1 (autoinhibited Ca2+ -ATPase 1); calmodulin binding
253284_at	At4g34150	red	62.7168	36.954	10.606	26.348	-15.742	C2 domain-containing protein
249984_at	At5g18400	red	62.2054	36.2754	4.62303	31.6524	-27.0293	similar to Protein of unknown function DUF689 [Medicago truncatula] (GB:ABE78163.1); contains InterPro domain Protein of unknown function DUF689; (InterPro:IPR007785)
249918_at	At5g19240	red	62.0477	34.2324	10.7249	23.5075	-12.7826	Identical to Putative GPI-anchored protein At5g19240 precursor [Arabidopsis Thaliana] (GB:Q84VZ5;GB:Q8H7A4); similar to unknown protein [Arabidopsis thaliana] (TAIR:AT5G19230.1); similar to Os07g0645000 [Oryza sativa (japonica cultivar-group)] (GB:NP_001060451.1); similar to unknown protein [Oryza sativa (japonica cultivar-group)] (GB:BAC07018.1); contains domain PR-1-like (SSF55797)
247848_at	At5g58120	red	62.0311	43.0474	6.325	36.7224	-30.3974	disease resistance protein (TIR-NBS-LRR class), putative
253147_at	At4g35600	red	61.7045	36.1274	7.92859	28.1989	-20.2703	CONNEXIN 32__CONNEXIN 32; kinase
267064_at	At2g41110	red	58.0165	33.5529	6.89185	26.661	-19.7692	CAM2_ACAM-2_ATCAL5__ATCAL4 (calmodulin-related protein 4); calcium ion binding
263800_at	At2g24600	red	57.9441	31.3594	11.7482	19.6112	-7.86291	ankyrin repeat family protein
249264_s_at	At5g41740	red	54.6964	30.001	10.4391	19.5619	-9.12275	disease resistance protein (TIR-NBS-LRR class), putative
267083_at	At2g41100	red	53.9333	36.1731	5.7716	30.4016	-24.63	TCH3_ATCAL4__TCH3 (TOUCH 3)
251643_at	At3g57550	red	53.6768	31.7263	5.55918	26.1671	-20.6079	AGK2_GK-2__AGK2 (GUANYLATE KINASE-ENCODING GENE 1)
261892_at	At1g80840	red	52.3745	23.9268	8.79537	15.1314	-6.33602	WRKY40__WRKY40 (WRKY DNA-binding protein 40); transcription factor
259749_at	At1g71100	red	52.2881	31.4411	4.82665	26.6145	-21.7878	RSW10__RSW10 (RADIAL SWELLING 10); ribose-5-phosphate isomerase
247137_at	At5g66210	red	52.1416	26.2325	12.3885	13.844	-1.45555	CPK28__CPK28 (calcium-dependent protein kinase 28)
264232_at	At1g67470	red	51.9771	27.7186	8.43869	19.2799	-10.8412	protein kinase family protein
251649_at	At3g57330	red	50.9289	30.6298	3.69246	26.9373	-23.2449	calcium-transporting ATPase, plasma membrane-type, putative / Ca2+-ATPase, putative (ACA11)
254204_at	At4g24160	red	50.798	26.486	7.54826	18.9377	-11.3895	hydrolase, alpha/beta fold family protein
251640_at	At3g57450	red	50.614	27.4543	9.60855	17.8458	-8.23723	similar to Hypothetical protein [Oryza sativa] (GB:AAM08779.1); similar to Os07g0185900 [Oryza sativa (japonica cultivar-group)] (GB:NP_001059068.1)
257785_at	At3g26980	red	50.1828	27.776	6.55362	21.2223	-14.6687	MUB4__ubiquitin family protein
259272_at	At3g01290	red	49.1012	29.2503	4.53973	24.7106	-20.1708	band 7 family protein
247426_at	At5g62570	red	47.9969	25.2756	8.85417	16.4214	-7.56725	calmodulin-binding protein
248719_at	At5g47910	red	47.6814	24.8254	10.0392	14.7862	-4.74698	RBOHD__RBOHD (RESPIRATORY BURST OXIDASE PROTEIN D)
261445_at	At1g28380	red	43.9953	20.9501	6.26669	14.6834	-8.41668	NSL1__NSL1 (NECROTIC SPOTTED LESIONS 1)
252053_at	At3g52400	red	43.6764	17.4666	7.61909	9.84747	-2.22838	SYP122__SYP122 (syntaxin 122); t-SNARE
264153_at	At1g65390	red	43.2879	19.8309	7.45829	12.3726	-4.91435	ATPP2-A5__ATPP2-A5; transmembrane receptor
266685_at	At2g19710	red	42.7962	23.767	5.47986	18.2872	-12.8073	similar to unknown protein [Arabidopsis thaliana] (TAIR:AT4G29440.1); similar to MAPK activating protein-like [Oryza sativa (japonica cultivar-group)] (GB:BAD82253.1); similar to Os01g0706400 [Oryza sativa (japonica cultivar-group)] (GB:NP_001044016.1); contains InterPro domain Protein of unknown function DUF292, eukaryotic; (InterPro:IPR005061)
256633_at	At3g28340	red	42.6302	18.9727	7.16244	11.8103	-4.64784	GATL10__GATL10 (Galacturonosyltransferase-like 10); polygalacturonate 4-alpha-galacturonosyltransferase/ transferase, transferring hexosyl groups
267623_at	At2g39650	red	42.4222	22.782	7.41803	15.364	-7.94595	similar to unknown protein [Arabidopsis thaliana] (TAIR:AT3G07350.1); similar to unknown protein [Oryza sativa (japonica cultivar-group)] (GB:AAP44687.1); similar to expressed protein [Oryza sativa (japonica cultivar-group)] (GB:AAT76408.1); similar to Os01g0973600 [Oryza sativa (japonica cultivar-group)] (GB:NP_001045549.1); contains InterPro domain Protein of unknown function DUF506, plant; (In…
266792_at	At2g02860	red	41.8672	19.222	4.69537	14.5266	-9.83126	SUT2_ATSUC3_SUC3__SUT2 (sucrose transporter 3); carbohydrate transporter/ sucrose:hydrogen symporter/ sugar porter
251745_at	At3g55980	red	41.8206	19.0972	8.18212	10.9151	-2.73296	zinc finger (CCCH-type) family protein
248814_at	At5g46910	red	41.5929	21.6736	6.26378	15.4098	-9.146	transcription factor jumonji (jmj) family protein
260656_at	At1g19380	red	41.0406	21.1796	7.1396	14.04	-6.9004	similar to unknown protein [Arabidopsis thaliana] (TAIR:AT5G65650.1); similar to unknown [Vitis pseudoreticulata] (GB:ABC69762.1); contains InterPro domain Protein of unknown function DUF1195; (InterPro:IPR010608)
264213_at	At1g65390	red	40.9051	17.8073	6.72905	11.0782	-4.34916	ATPP2-A5__ATPP2-A5; transmembrane receptor
256522_at	At1g66160	red	40.731	16.8131	7.89472	8.91833	-1.02362	U-box domain-containing protein
248607_at	At5g49480	red	40.4701	23.7624	3.55845	20.204	-16.6455	ATCP1_ACP1__ATCP1 (CA2+-BINDING PROTEIN 1); calcium ion binding
253628_at	At4g30280	red	38.9769	17.9409	7.47497	10.4659	-2.99091	ATXTH18_XTH18__ATXTH18/XTH18 (XYLOGLUCAN ENDOTRANSGLUCOSYLASE/HYDROLASE 18); hydrolase, acting on glycosyl bonds
251507_at	At3g59080	red	38.5006	18.1962	7.83222	10.364	-2.53178	DNA binding
256526_at	At1g66090	red	37.9714	21.0967	6.23669	14.86	-8.62331	disease resistance protein (TIR-NBS class), putative
246976_s_at	At5g24810	red	37.4695	17.3957	3.75887	13.6368	-9.87794	ABC1 family protein
246108_at	At5g28630	red	37.4054	20.4654	5.30658	15.1588	-9.85222	glycine-rich protein
255504_at	At4g02200	red	37.3994	20.894	5.74627	15.1478	-9.40149	drought-responsive family protein
254120_at	At4g24570	red	36.812	14.8803	5.73247	9.1478	-3.41533	mitochondrial substrate carrier family protein
250335_at	At5g11650	red	36.471	17.6242	4.83358	12.7906	-7.95702	hydrolase, alpha/beta fold family protein
251636_at	At3g57530	red	35.9758	15.8748	7.90692	7.96788	-0.0609655	CPK32_CDPK32__CPK32 (CALCIUM-DEPENDENT PROTEIN KINASE 32); calcium- and calmodulin-dependent protein kinase/ kinase
259792_at	At1g29690	red	35.143	13.1871	6.07039	7.11674	-1.04635	CAD1__CAD1 (CONSTITUTIVELY ACTIVATED CELL DEATH 1); oxidoreductase
258608_at	At3g03020	red	34.8858	17.7023	6.43429	11.2681	-4.83377	unknown protein
246931_at	At5g25170	red	34.8302	20.0994	5.22826	14.8711	-9.64287	similar to unknown protein [Arabidopsis thaliana] (TAIR:AT2G25190.1); similar to hypothetical protein 25.t00041 [Brassica oleracea] (GB:ABD64953.1); similar to Os03g0198500 [Oryza sativa (japonica cultivar-group)] (GB:NP_001049279.1); contains InterPro domain Protein of unknown function DUF862, eukaryotic; (InterPro:IPR008580)
267293_at	At2g23810	red	34.8033	15.1366	7.22155	7.91503	-0.693475	TET8__TET8 (TETRASPANIN8)
262383_at	At1g72940	red	34.2975	17.2443	6.26349	10.9808	-4.71736	disease resistance protein (TIR-NBS class), putative
255714_at	At4g00300	red	34.0083	20.9428	3.32241	17.6203	-14.2979	fringe-related protein
257264_at	At3g22060	red	33.874	19.2336	3.68557	15.548	-11.8624	receptor protein kinase-related
261474_at	At1g14540	red	33.7678	18.7194	4.37134	14.3481	-9.97675	anionic peroxidase, putative
253860_at	At4g27700	grey	105.034	77.279	5.83231	71.4466	-65.6143	rhodanese-like domain-containing protein
252181_at	At3g50685	grey	90.2639	64.6321	4.78746	59.8447	-55.0572	similar to p-166-4_1 [Pinus resinosa] (GB:AAY17046.1); similar to Os10g0213700 [Oryza sativa (japonica cultivar-group)] (GB:NP_001064326.1)
258495_at	At3g02690	grey	79.8274	62.0553	3.63883	58.4164	-54.7776	integral membrane family protein
252950_at	At4g38690	grey	76.0491	53.6472	4.3714	49.2758	-44.9044	1-phosphatidylinositol phosphodiesterase-related
253109_at	At4g35920	grey	74.4196	52.4717	2.64832	49.8234	-47.1751	MCA1__similar to unknown protein [Arabidopsis thaliana] (TAIR:AT2G17780.1); similar to Unknown protein [Oryza sativa (japonica cultivar-group)] (GB:AAM51833.1); similar to Os03g0157300 [Oryza sativa (japonica cultivar-group)] (GB:NP_001049013.1); contains InterPro domain Protein of unknown function Cys-rich; (InterPro:IPR006461)
254393_at	At4g21580	grey	74.2902	48.7995	3.79221	45.0073	-41.2151	oxidoreductase, zinc-binding dehydrogenase family protein
263114_at	At1g03130	grey	68.3722	47.2192	5.47848	41.7408	-36.2623	PSAD-2__PSAD-2 (photosystem I subunit D-2)
251941_at	At3g53470	grey	65.9053	45.8096	4.27317	41.5365	-37.2633	similar to Os03g0285100 [Oryza sativa (japonica cultivar-group)] (GB:NP_001049768.1)
254346_at	At4g21980	grey	65.0763	40.0024	4.37953	35.6228	-31.2433	APG8A_ATG8A__APG8A (autophagy 8A)
251429_at	At3g60190	grey	63.6332	39.5252	1.63265	37.8926	-36.2599	ADL4_ADLP2_DRP1E_EDR3__ADL4/ADLP2/DRP1E/EDR3 (DYNAMIN-LIKE PROTEIN 4); GTP binding / GTPase
263142_at	At1g65230	grey	61.7423	43.3856	3.84529	39.5403	-35.695	similar to hypothetical protein MtrDRAFT_AC148171g2v1 [Medicago truncatula] (GB:ABE89789.1)
257222_at	At3g27925	grey	60.0787	38.3015	3.18202	35.1194	-31.9374	DEG1_DEGP1__DEGP1 (DEGP PROTEASE 1); serine-type peptidase
259318_at	At3g01100	grey	58.9637	41.3616	3.87661	37.485	-33.6084	HYP1__HYP1 (HYPOTHETICAL PROTEIN 1)
247401_at	At5g62790	grey	58.0958	35.2185	2.78714	32.4313	-29.6442	DXR_PDE129__DXR (1-DEOXY-D-XYLULOSE 5-PHOSPHATE REDUCTOISOMERASE)
258038_at	At3g21260	grey	55.9341	37.8178	4.82103	32.9967	-28.1757	GLTP3__GLTP3 (GLYCOLIPID TRANSFER PROTEIN 3)
265149_at	At1g51400	grey	53.5957	34.3587	5.75047	28.6082	-22.8577	photosystem II 5 kD protein
263014_at	At1g23400	grey	53.0954	31.1987	3.98003	27.2187	-23.2387	ATCAF2_CAF2__ATCAF2/CAF2 (ARABIDOPSIS THALIANA HOMOLOG OF MAIZE CAF2)
250863_at	At5g04750	grey	51.0683	27.8146	4.47967	23.3349	-18.8553	F1F0-ATPase inhibitor protein, putative
265673_at	At2g32090	grey	49.0908	25.517	2.93985	22.5771	-19.6373	lactoylglutathione lyase family protein / glyoxalase I family protein
261484_at	At1g14400	grey	48.2529	27.135	3.66651	23.4685	-19.802	UBC1__UBC1 (UBIQUITIN CARRIER PROTEIN 1); ubiquitin-protein ligase
266927_at	At2g45960	grey	48.0342	34.7124	1.96075	32.7517	-30.791	PIP1B_ATHH2_PIP1;2_PIP1B_TMP-A__PIP1B (plasma membrane intrinsic protein 1;2)
261086_at	At1g17460	grey	47.8298	28.8969	1.03456	27.8623	-26.8278	TRFL3__TRFL3 (TRF-LIKE 3); DNA binding / transcription factor
246449_at	At5g16810	grey	47.5432	31.9225	3.00812	28.9144	-25.9063	ATP binding / protein kinase
254278_at	At4g22740	grey	47.3162	27.8731	4.57682	23.2963	-18.7195	glycine-rich protein
259055_at	At3g03340	grey	46.7249	28.1781	2.2459	25.9322	-23.6863	UNE6__UNE6 (unfertilized embryo sac 6)
262884_at	At1g64720	grey	45.5679	30.3421	3.34079	27.0013	-23.6605	CP5__CP5
245783_s_at	At1g35170	grey	45.4044	30.0822	2.4344	27.6478	-25.2134	similar to unknown protein [Arabidopsis thaliana] (TAIR:AT1G35180.1); similar to Os01g0262500 [Oryza sativa (japonica cultivar-group)] (GB:NP_001042652.1); similar to unknown protein [Oryza sativa (japonica cultivar-group)] (GB:BAD81243.1); contains InterPro domain TRAM, LAG1 and CLN8 homology; (InterPro:IPR006634)
266324_at	At2g46710	grey	44.7803	27.8074	2.59532	25.2121	-22.6168	rac GTPase activating protein, putative
256353_at	At1g55000	grey	44.6112	23.8273	2.94247	20.8849	-17.9424	peptidoglycan-binding LysM domain-containing protein
258993_at	At3g08940	grey	43.4182	25.1391	4.79105	20.348	-15.557	LHCB4.2__LHCB4.2 (LIGHT HARVESTING COMPLEX PSII)
249192_at	At5g42470	grey	43.3444	21.9794	3.49625	18.4832	-14.9869	similar to Os06g0715600 [Oryza sativa (japonica cultivar-group)] (GB:NP_001058586.1); similar to MGC83547 protein [Xenopus laevis] (GB:AAH73095.1); contains InterPro domain Brain and reproductive organ-expressed; (InterPro:IPR010358)
246154_at	At5g19940	grey	42.2764	24.9318	3.23176	21.7001	-18.4683	plastid-lipid associated protein PAP-related / fibrillin-related
263100_at	At2g05210	grey	41.8992	21.2951	1.93673	19.3584	-17.4216	ATPOT1A__DNA binding
250189_at	At5g14410	grey	41.85	23.2463	1.77607	21.4703	-19.6942	similar to unknown protein [Oryza sativa (japonica cultivar-group)] (GB:BAD87311.1); similar to Os01g0938400 [Oryza sativa (japonica cultivar-group)] (GB:NP_001045341.1)
259057_at	At3g03310	grey	41.5797	22.6003	3.79152	18.8088	-15.0173	lecithin:cholesterol acyltransferase family protein / LACT family protein
267059_at	At2g32520	grey	41.2681	20.1708	2.46213	17.7087	-15.2465	dienelactone hydrolase family protein
257974_at	At3g20820	grey	40.476	22.663	2.10295	20.56	-18.4571	leucine-rich repeat family protein
258880_at	At3g06420	grey	40.2301	22.5868	1.97641	20.6104	-18.634	ATG8H__ATG8H (AUTOPHAGY 8H); microtubule binding
266620_at	At2g35450	grey	40.0485	21.7339	2.42077	19.3131	-16.8924	hydrolase
264845_at	At1g03680	grey	39.5824	21.5633	3.18325	18.3801	-15.1969	ATM1_TRX-M1_ATHM1__ATHM1 (Arabidopsis thioredoxin M-type 1); thiol-disulfide exchange intermediate
264338_at	At1g70300	grey	39.5041	27.3506	2.22339	25.1272	-22.9038	KUP6__KUP6 (K+ uptake permease 6); potassium ion transporter
259564_at	At1g20540	grey	39.4251	20.8221	2.11183	18.7102	-16.5984	transducin family protein / WD-40 repeat family protein
251924_at	At3g53730	grey	39.4153	21.5659	0.291149	21.2748	-20.9836	histone H4
249978_at	At5g18850	grey	39.224	20.6391	1.49643	19.1426	-17.6462	unknown protein
258375_at	At3g17470	grey	39.0934	26.776	2.311	24.465	-22.154	RelA/SpoT domain-containing protein / calcium-binding EF-hand family protein
246159_at	At5g20935	grey	39.047	24.8458	2.05987	22.7859	-20.726	similar to Os07g0164200 [Oryza sativa (japonica cultivar-group)] (GB:NP_001058958.1); similar to hypothetical protein Tery_2896 [Trichodesmium erythraeum IMS101] (GB:YP_722537.1)
247835_at	At5g57910	grey	38.4404	21.9275	2.85394	19.0735	-16.2196	similar to unknown protein [Arabidopsis thaliana] (TAIR:AT4G30630.1); similar to tRNA-binding arm [Medicago truncatula] (GB:ABE78788.1)
255674_at	At4g00430	grey	38.435	23.6621	1.38153	22.2806	-20.8991	PIP1E_TMP-C_PIP1;4_PIP1E__TMP-C (plasma membrane intrinsic protein 1;4); water channel
263278_at	At2g14120	grey	38.3676	24.0613	0.928279	23.133	-22.2047	dynamin-like protein 2b (ADL2b)
250407_at	At5g10870	grey	38.2834	19.7903	3.47025	16.3201	-12.8498	ATCM2__ATCM2 (CHORISMATE MUTASE 2); chorismate mutase
248776_at	At5g47900	grey	38.2197	22.6834	3.24594	19.4375	-16.1915	similar to unknown protein [Arabidopsis thaliana] (TAIR:AT5G27730.1); similar to H0502B11.6 [Oryza sativa (indica cultivar-group)] (GB:CAH66526.1); similar to Os04g0404900 [Oryza sativa (japonica cultivar-group)] (GB:NP_001052706.1); contains domain Zinc-binding domain of translation initiation factor 2 beta (SSF75689)
262809_at	At1g11720	grey	38.1119	14.1502	0.171696	13.9785	-13.8068	ATSS3__ATSS3 (STARCH SYNTHASE 3); starch synthase/ transferase, transferring glycosyl groups
246487_at	At5g16030	grey	38.0771	21.2499	3.52399	17.7259	-14.2019	similar to unknown protein [Arabidopsis thaliana] (TAIR:AT3G02500.1); similar to hypothetical protein [Cleome spinosa] (GB:ABD96956.1)
247983_at	At5g56630	grey	37.9687	27.2695	1.91584	25.3537	-23.4378	phosphofructokinase family protein
250133_at	At5g16400	grey	37.415	23.862	3.57487	20.2871	-16.7122	ATF2_TRXF2__ATF2/TRXF2 (THIOREDOXIN F2); thiol-disulfide exchange intermediate
265248_at	At2g43010	grey	37.1649	18.5724	0.797349	17.7751	-16.9778	PIF4_SRL2__PIF4 (PHYTOCHROME INTERACTING FACTOR 4); DNA binding / transcription factor
254038_at	At4g25910	grey	36.9846	23.0468	2.77328	20.2736	-17.5003	NFU3__NFU3 (NFU domain protein 3)
249685_at	249685_at	grey	36.6945	20.9245	1.50109	19.4234	-17.9223
260687_at	At1g17530	grey	36.6589	22.8866	1.80877	21.0778	-19.2691	ATTIM23-1__ATTIM23-1 (TRANSLOCASE OF INNER MITOCHONDRIAL MEMBRANE 23); protein translocase
248338_at	At5g52440	grey	36.3447	20.9928	1.90424	19.0886	-17.1843	HCF106__HCF106 (High chlorophyll fluorescence 106)
251078_at	At5g01990	grey	36.1954	19.8361	2.98385	16.8522	-13.8684	auxin efflux carrier family protein
247853_at	At5g58140	grey	35.9118	20.8082	1.0849	19.7233	-18.6384	PHOT2_NPL1__PHOT2 (NON PHOTOTROPIC HYPOCOTYL 1-LIKE); kinase
264435_at	At1g10360	grey	35.8857	21.897	1.84488	20.0521	-18.2072	ATGSTU18_GST29__ATGSTU18 (GLUTATHIONE S-TRANSFERASE 29); glutathione transferase
253966_at	At4g26520	grey	35.4084	19.6462	2.29677	17.3495	-15.0527	fructose-bisphosphate aldolase, cytoplasmic
258196_at	At3g13980	grey	35.2707	20.0244	1.18582	18.8386	-17.6528	similar to unknown protein [Arabidopsis thaliana] (TAIR:AT1G54200.1); similar to Os03g0175800 [Oryza sativa (japonica cultivar-group)] (GB:NP_001049135.1); similar to Hypothetical protein [Oryza sativa (japonica cultivar-group)] (GB:AAM01132.1); similar to expressed protein [Oryza sativa (japonica cultivar-group)] (GB:ABB47525.1)
259476_at	At1g19000	grey	34.5263	18.3078	2.84307	15.4648	-12.6217	myb family transcription factor
260199_at	At1g67590	grey	34.4885	21.2331	2.95678	18.2763	-15.3195	DNA binding
256168_at	At1g51805	grey	34.4466	18.5508	1.21885	17.3319	-16.1131	leucine-rich repeat protein kinase, putative
247278_at	At5g64380	grey	34.3396	16.8508	2.55562	14.2951	-11.7395	fructose-1,6-bisphosphatase family protein
261982_at	At1g33780	grey	34.182	13.9613	1.28618	12.6752	-11.389	similar to unknown protein [Arabidopsis thaliana] (TAIR:AT3G29240.2); similar to Protein of unknown function DUF179 [Medicago truncatula] (GB:ABE94310.1); contains InterPro domain Protein of unknown function DUF179; (InterPro:IPR003774)
245201_at	At1g67840	grey	34.1802	20.691	2.36363	18.3274	-15.9638	ATP-binding region, ATPase-like domain-containing protein
248181_at	At5g54290	grey	33.9244	23.5486	2.41208	21.1365	-18.7244	cytochrome c biogenesis protein family
249313_at	At5g41560	grey	33.5858	16.0946	2.95117	13.1434	-10.1923	similar to Os03g0125700 [Oryza sativa (japonica cultivar-group)] (GB:NP_001048819.1); similar to expressed protein [Oryza sativa (japonica cultivar-group)] (GB:ABF93748.1)
261720_at	At1g08460	grey	33.5444	15.5203	2.3478	13.1725	-10.8247	HDA08_HDA8__HDA08 (histone deacetylase 8); histone deacetylase
247295_at	At5g64180	grey	33.3955	17.945	3.04979	14.8953	-11.8455	similar to Os12g0502100 [Oryza sativa (japonica cultivar-group)] (GB:NP_001066826.1)
258827_at	At3g07150	green	98.9891	73.5685	71.6426	1.92584	69.7168	similar to hypothetical protein [Oryza sativa (japonica cultivar-group)] (GB:BAD87616.1)
248774_at	At5g47830	green	97.9253	71.9956	70.1139	1.88161	68.2323	similar to hypothetical protein MtrDRAFT_AC150207g26v1 [Medicago truncatula] (GB:ABD32636.1)
253884_at	At4g27670	green	95.9972	67.8171	65.5038	2.3133	63.1905	HSP21__HSP21 (HEAT SHOCK PROTEIN 21)
257259_at	At3g22090	green	95.5035	66.5287	64.1013	2.42744	61.6739	similar to unknown protein [Arabidopsis thaliana] (TAIR:AT1G71470.1)
253689_at	At4g29770	green	95.1241	68.5513	66.5036	2.04765	64.456	similar to unknown protein [Arabidopsis thaliana] (TAIR:AT4G29760.1); contains domain Cysteine proteinases (SSF54001)
250036_at	At5g18340	green	94.7748	71.2414	69.5664	1.67495	67.8915	U-box domain-containing protein
258695_at	At3g09640	green	92.3625	65.276	63.1186	2.15739	60.9612	APX2_APX1B__APX2 (ASCORBATE PEROXIDASE 2); L-ascorbate peroxidase
255412_at	At4g02980	green	92.3128	64.158	61.2938	2.86418	58.4297	ABP1_ABP__ABP1 (ENDOPLASMIC RETICULUM AUXIN BINDING PROTEIN 1)
249837_at	At5g23480	green	91.7199	68.9946	67.2306	1.76403	65.4666	similar to SWIB complex BAF60b domain-containing protein / plus-3 domain-containing protein / GYF domain-containing protein [Arabidopsis thaliana] (TAIR:AT5G08430.1); contains InterPro domain GYF; (InterPro:IPR003169)
254414_at	254414_at	green	91.2513	65.3142	63.279	2.03524	61.2437
254263_at	At4g23493	green	91.0684	68.2059	66.4419	1.76397	64.6779	unknown protein
255811_at	At4g10250	green	87.9918	61.4753	59.0131	2.46215	56.551	ATHSP22.0__ATHSP22.0 (Arabidopsis thaliana heat shock protein 22.0)
249575_at	At5g37670	green	87.9214	67.6304	65.8062	1.82419	63.982	15.7 kDa class I-related small heat shock protein-like (HSP15.7-CI)
267521_at	At2g30480	green	86.9138	57.2614	54.5728	2.68859	51.8842	similar to P0028E10.10 [Oryza sativa (japonica cultivar-group)] (GB:BAB39906.1); similar to Os01g0167700 [Oryza sativa (japonica cultivar-group)] (GB:NP_001042122.1)
262148_at	At1g52560	green	86.6381	64.2603	62.4591	1.8012	60.6579	26.5 kDa class I small heat shock protein-like (HSP26.5-P)
265675_at	At2g32120	green	86.4186	66.8227	65.4845	1.33823	64.1463	HSP70T-2__HSP70T-2; ATP binding
247691_at	At5g59720	green	84.439	60.4866	58.3313	2.1553	56.176	HSP18.2__HSP18.2 (HEAT SHOCK PROTEIN 18.2)
256363_at	At1g66510	green	83.1903	63.3292	61.9497	1.37945	60.5703	AAR2 protein family
252883_at	At4g39520	green	82.2179	58.0991	56.131	1.96813	54.1628	GTP-binding protein, putative
256663_at	At3g12050	green	81.8507	61.9916	60.5585	1.43307	59.1254	Aha1 domain-containing protein
246944_at	At5g25450	green	81.1827	64.2753	63.3539	0.921367	62.4326	ubiquinol-cytochrome C reductase complex 14 kDa protein, putative
259913_at	At1g72660	green	80.6081	59.607	58.0682	1.5388	56.5294	GTP binding
262014_at	At1g35660	green	80.46	60.4103	58.3613	2.049	56.3123	binding
247771_at	At5g58590	green	80.1971	59.5874	58.0082	1.5792	56.429	RANBP1__RANBP1 (RAN BINDING PROTEIN 1)
257239_at	NA	green	79.6055	57.5425	55.9381	1.60437	54.3337	similar to four F5 protein-related / 4F5 protein-related [Arabidopsis thaliana] (TAIR:AT4G13615.1); similar to Four F5 protein [Medicago truncatula] (GB:ABE85543.1); contains InterPro domain Four F5 protein; (InterPro:IPR007513)
258794_at	At3g04710	green	79.4233	61.7964	60.6149	1.18143	59.4335	binding
267073_at	At2g41160	green	79.0356	60.316	59.0769	1.23911	57.8378	ubiquitin-associated (UBA)/TS-N domain-containing protein
259628_at	259628_at	green	77.8533	55.8654	53.8838	1.98159	51.9022
246733_at	At5g27660	green	77.5616	58.6583	57.3901	1.26814	56.122	serine-type peptidase/ trypsin
263164_at	At1g03070	green	77.1631	55.5742	53.7523	1.82195	51.9303	glutamate binding
245243_at	At1g44414	green	76.1398	57.337	56.0083	1.32868	54.6796	similar to Os05g0435400 [Oryza sativa (japonica cultivar-group)] (GB:NP_001055643.1)
264814_at	At2g17900	green	75.9346	57.069	55.8268	1.24227	54.5845	SDG37__SDG37 (SET DOMAIN GROUP 37); zinc ion binding
264255_at	At1g09140	green	75.8039	54.2791	51.6434	2.63568	49.0077	ATSRP30.1_ATSRP30__ATSRP30.1 (ARABIDOPSIS THALIANA SERINE/ARGININE PROTEIN 30.1); RNA binding
262307_at	At1g71000	green	75.5231	54.6428	52.5029	2.13987	50.3631	DNAJ heat shock N-terminal domain-containing protein
261655_at	At1g01940	green	75.3654	49.0549	45.8806	3.17424	42.7064	peptidyl-prolyl cis-trans isomerase cyclophilin-type family protein
258984_at	At3g08970	green	74.1539	59.3301	58.3643	0.965816	57.3985	DNAJ heat shock N-terminal domain-containing protein
264402_at	At2g25140	green	73.6468	57.0404	56.0458	0.994593	55.0512	CLPB4_CLPB-M_HSP98.7__CLPB-M/CLPB4/HSP98.7 (HEAT SHOCK PROTEIN 98.7); ATP binding / ATPase
261838_at	At1g16030	green	73.5195	56.0076	54.6501	1.35756	53.2925	HSP70B__HSP70B (heat shock protein 70B); ATP binding
245903_at	At5g11100	green	72.5408	47.7189	45.4954	2.2235	43.2719	C2 domain-containing protein
265077_at	At1g55530	green	72.431	54.9888	53.9662	1.02265	52.9435	zinc finger (C3HC4-type RING finger) family protein
252670_at	At3g44110	green	70.2583	51.5763	49.925	1.65125	48.2738	ATJ3_ATJ__ATJ3 (Arabidopsis thaliana DnaJ homologue 3)
250624_at	At5g07330	green	69.6835	38.904	35.8764	3.02759	32.8488	similar to unknown protein [Arabidopsis thaliana] (TAIR:AT1G63060.1); similar to unknown [Xerophyta humilis] (GB:AAT45004.1)
256518_at	At1g66080	green	69.4678	55.3317	54.5733	0.758426	53.8149	similar to Hypothetical protein [Oryza sativa (japonica cultivar-group)] (GB:AAO06975.1); similar to expressed protein [Oryza sativa (japonica cultivar-group)] (GB:ABF94856.1); contains InterPro domain Protein of unknown function DUF775; (InterPro:IPR008493)
257118_at	At3g20180	green	68.8532	45.923	43.9068	2.01623	41.8905	metal ion binding
265930_at	At2g18510	green	68.5868	49.8094	48.0409	1.7685	46.2724	EMB2444__EMB2444 (EMBRYO DEFECTIVE 2444); RNA binding
246612_at	At5g35320	green	68.4394	54.3114	53.4766	0.834831	52.6417	similar to conserved hypothetical protein [Medicago truncatula] (GB:ABE90606.1)
263897_at	At2g21940	green	68.1195	50.0689	46.9475	3.12149	43.826	ATP binding / shikimate kinase
266806_at	At2g30000	green	68.0876	46.106	42.4362	3.6698	38.7664	Identical to Hypothetical protein At1g07170/At2g30000 [Arabidopsis Thaliana] (GB:O80873); similar to unknown protein [Arabidopsis thaliana] (TAIR:AT1G07170.2); similar to Os04g0663300 [Oryza sativa (japonica cultivar-group)] (GB:NP_001054163.1); similar to PREDICTED: similar to conserved hypothetical protein [Strongylocentrotus purpuratus] (GB:XP_799069.1); contains InterPro domain PHF5-like; (In…
254059_at	At4g25200	green	67.2925	44.9106	42.0184	2.89225	39.1261	ATHSP23.6-MITO__ATHSP23.6-MITO (MITOCHONDRION-LOCALIZED SMALL HEAT SHOCK PROTEIN 23.6)
252515_at	At3g46230	green	66.913	50.4487	49.0366	1.41211	47.6245	ATHSP17.4__ATHSP17.4 (Arabidopsis thaliana heat shock protein 17.4)
248258_at	At5g53400	green	66.9075	50.958	50.0279	0.930048	49.0979	nuclear movement family protein
260025_at	At1g30070	green	66.5115	51.3978	49.7558	1.64199	48.1138	SGS domain-containing protein
267072_at	267072_at	green	66.2688	50.1332	49.2621	0.871111	48.391
260248_at	At1g74310	green	65.9805	52.5231	51.8191	0.704045	51.115	ATHSP101_HOT1_HSP101__ATHSP101 (HEAT SHOCK PROTEIN 101); ATP binding / ATPase
254275_at	At4g22670	green	65.4722	44.4041	42.3876	2.01649	40.3711	tetratricopeptide repeat (TPR)-containing protein
267336_at	At2g19310	green	64.8025	49.9505	49.0514	0.899037	48.1524	similar to HSP18.2 (HEAT SHOCK PROTEIN 18.2) [Arabidopsis thaliana] (TAIR:AT5G59720.1); similar to low molecular weight heat-shock protein [Corylus avellana] (GB:AAD15628.1); similar to 18.5 kDa class I heat shock protein (HSP 18.5) (GB:P05478); contains InterPro domain HSP20-like chaperone; (InterPro:IPR008978)
247139_at	At5g66090	green	63.9874	38.8911	35.5173	3.37378	32.1436	similar to Os09g0541700 [Oryza sativa (japonica cultivar-group)] (GB:NP_001063816.1); contains domain no description (G3D.3.40.50.1420); contains domain Adenine nucleotide alpha hydrolases-like (SSF52402)
260978_at	At1g53540	green	63.5574	47.5206	46.135	1.38569	44.7493	17.6 kDa class I small heat shock protein (HSP17.6C-CI) (AA 1-156)
254839_at	At4g12400	green	63.3047	49.1503	48.2371	0.913187	47.3239	binding
255077_at	At4g09150	green	63.2828	48.2828	47.3796	0.903213	46.4764	T-complex protein 11
256905_at	At3g23990	green	63.1087	43.7541	38.6173	5.1368	33.4805	HSP60__HSP60 (Heat shock protein 60); ATP binding / protein binding / unfolded protein binding
252946_at	At4g39235	green	62.8336	40.799	36.3553	4.44375	31.9115	similar to unknown protein [Arabidopsis thaliana] (TAIR:AT3G05570.1); similar to hypothetical protein [Oryza sativa (japonica cultivar-group)] (GB:BAD05323.1); similar to Os03g0724500 [Oryza sativa (japonica cultivar-group)] (GB:NP_001051122.1)
248831_at	At5g47160	green	62.8328	38.0408	35.7302	2.31062	33.4195	YDG/SRA domain-containing protein
263732_at	At1g59980	green	62.7859	37.2421	33.6343	3.6078	30.0264	DNAJ heat shock N-terminal domain-containing protein
260586_at	At2g43630	green	62.5525	42.6214	38.147	4.47439	33.6726	similar to glycine-rich protein [Arabidopsis thaliana] (TAIR:AT3G59640.2); similar to glycine-rich protein, related [Medicago truncatula] (GB:ABE86768.1)
244931_at	AtMg00630	green	62.4619	32.7781	30.4859	2.29216	28.1937	ORF110B__Identical to Hypothetical mitochondrial protein AtMg00630 (ORF110b) [Arabidopsis Thaliana] (GB:P93317)
249240_at	At5g42220	green	62.044	45.5014	43.1412	2.36021	40.7809	ubiquitin family protein
249344_at	At5g40770	green	61.7892	36.548	18.4859	18.0621	0.423752	ATPHB3__ATPHB3 (PROHIBITIN 3)
247293_at	At5g64510	green	61.7718	46.5327	45.2397	1.29296	43.9467	similar to ORF; able to induce HR-like lesions [Nicotiana tabacum] (GB:AAC49976.1); similar to Os01g0767600 [Oryza sativa (japonica cultivar-group)] (GB:NP_001044361.1)
264890_at	At1g23180	green	61.3284	41.2343	39.3283	1.90604	37.4222	armadillo/beta-catenin repeat family protein
267462_at	At2g33735	green	59.7549	39.3854	37.0621	2.3233	34.7388	DNAJ heat shock N-terminal domain-containing protein
258678_at	At3g08690	green	59.0384	35.5771	27.7561	7.82105	19.9351	UBC11__UBC11 (ubiquitin-conjugating enzyme 11); ubiquitin-protein ligase
250912_at	At5g03740	green	58.9926	39.1674	33.4767	5.69073	27.7859	HDT3_HD2C_HDT3__HD2C (HISTONE DEACETYLASE 2C); nucleic acid binding / zinc ion binding
253712_at	At4g29330	green	58.8664	45.1846	43.916	1.26858	42.6474	DER1__Der1-like family protein / degradation in the ER-like family protein
250896_at	At5g03560	green	58.7841	37.1927	34.9435	2.24921	32.6943	nucleobase:cation symporter
262699_at	At1g75980	green	58.7744	40.8974	39.3675	1.52993	37.8375	similar to Os02g0120400 [Oryza sativa (japonica cultivar-group)] (GB:NP_001045709.1); similar to ENSANGP00000021928 [Anopheles gambiae str. PEST] (GB:XP_312490.2); contains InterPro domain Single hybrid motif; (InterPro:IPR011053)
259248_at	At3g07770	green	58.524	39.6748	35.2085	4.46628	30.7422	ATP binding
250296_at	At5g12020	green	58.2414	44.8257	43.9645	0.861149	43.1034	HSP17.6II__17.6 kDa class II heat shock protein (HSP17.6-CII)
261069_at	At1g07410	green	58.2299	31.9311	29.3401	2.59103	26.7491	AtRABA2b__AtRABA2b (Arabidopsis Rab GTPase homolog A2b); GTP binding
264465_at	At1g10230	green	57.8589	42.9475	42.0005	0.946975	41.0535	ASK18__ASK18 (ARABIDOPSIS SKP1-LIKE 18); protein binding / ubiquitin-protein ligase
250351_at	At5g12030	green	57.3652	43.8221	42.9355	0.886677	42.0488	AT-HSP17.6A_HSP17.6__AT-HSP17.6A (Arabidopsis thaliana heat shock protein 17.6A)
249365_at	At5g40600	green	57.2962	35.2058	33.3277	1.87807	31.4496	EMB1875__EMB1875 (EMBRYO DEFECTIVE 1875)
254402_at	At4g21310	green	57.2191	42.9403	42.0109	0.929435	41.0815	similar to unknown protein [Arabidopsis thaliana] (TAIR:AT2G32280.1); similar to Os05g0433400 [Oryza sativa (japonica cultivar-group)] (GB:NP_001055637.1); similar to Os07g0545100 [Oryza sativa (japonica cultivar-group)] (GB:NP_001059913.1); similar to Os06g0114700 [Oryza sativa (japonica cultivar-group)] (GB:NP_001056606.1); contains InterPro domain Protein of unknown function DUF1218; (InterPro…
251094_at	At5g01350	green	57.0297	38.2136	36.8098	1.40389	35.4059	similar to Os04g0508100 [Oryza sativa (japonica cultivar-group)] (GB:NP_001053268.1)
251522_at	At3g59430	green	56.9905	39.9182	38.5686	1.3496	37.219	unknown protein
244906_at	AtMg00690	green	56.7456	29.459	27.0755	2.38344	24.6921	ORF240A__Identical to Hypothetical mitochondrial ribosomal S3-like protein AtMg00690 (ORF240a) [Arabidopsis Thaliana] (GB:P92511); similar to Hypothetical mitochondrial ribosomal S3-like protein AtMg00690 (ORF240a) (GB:P92511); contains InterPro domain Ribosomal protein S3, N-terminal; (InterPro:IPR008282); contains InterPro domain KH, prokaryotic type; (InterPro:IPR009019)
260055_at	At1g78150	green	56.6779	37.7294	35.5767	2.15269	33.4241	similar to unknown protein [Arabidopsis thaliana] (TAIR:AT1G35780.1); similar to TPA: TPA_inf: HN1-like protein isoform 1 [Oryza sativa (japonica cultivar-group)] (GB:DAA01822.1); similar to Os07g0623600 [Oryza sativa (japonica cultivar-group)] (GB:NP_001060324.1); similar to Os02g0574600 [Oryza sativa (japonica cultivar-group)] (GB:NP_001047207.1)
266841_at	At2g26150	green	56.3577	45.0503	44.5131	0.537182	43.9759	ATHSFA2_HSFA2__ATHSFA2 (Arabidopsis thaliana heat shock transcription factor A2); DNA binding / transcription factor
261725_at	At1g76300	green	56.3063	36.0604	5.99814	30.0623	-24.0641	SMD3__SMD3 (SNRNP CORE PROTEIN SMD3)
267405_at	At2g33740	green	56.0607	29.5984	25.7966	3.80177	21.9949	CUTA__CUTA
249888_s_at	At5g22480	green	55.9071	41.8322	40.7378	1.0944	39.6434	zinc finger (ZPR1-type) family protein
[truncated: 2,001 more rows]
