# Supplementary material for: Connecting genes, coexpression modules, and molecular signatures to environmental stress phenotypes in plants
Source: BMC Syst Biol. 2008 Feb 4;2:16. doi: 10.1186/1752-0509-2-16 (PMC2277374; doi:10.1186/1752-0509-2-16)
Supplement: Additional file 4 — Supplementary Table 4; Signature intersect gene annotation and network properties. [file 1752-0509-2-16-S4.XLS]

## Sheet: SuppleSignatureInfo_updated
Supplementary Table 3: Signature intersect genes, annotation, and network properties
Genes common to signatures from QUVB (Brown et al. 2005) and RUVB 3h
AGI	ID	Rank ref	Rank Query	Module	Connectivity	kTotal	kWithin	kOut	kDiff	Annotation
At1g01560	259428_at	51	106	blue	46.0995	27.4913931433403	20.7435747753659	6.74781836797439	13.9957564073915	ATMPK11__ATMPK11 (Arabidopsis thaliana MAP kinase 11); MAP kinase/ kinase
At1g05575	263182_at	43	46	blue	45.8834	25.6951184577869	18.8995749198005	6.79554353798637	12.1040313818141
At1g05680	263231_at	6	5	blue	51.0007	41.7256620480329	38.612476782863	3.11318526516994	35.499291517693	UDP-glucoronosyl/UDP-glucosyl transferase family protein
At1g15520	261763_at	50	24	blue	123.361	104.47727794129	86.2557050958832	18.2215728454063	68.0341322504768	ATPDR12_PDR12__ATPDR12/PDR12 (PLEIOTROPIC DRUG RESISTANCE 12); ATPase, coupled to transmembrane movement of substances
At1g19020	259479_at	2	7	blue	69.3109	40.2679839916479	26.5049562615813	13.7630277300666	12.7419285315146	similar to unknown protein [Arabidopsis thaliana] (TAIR:AT3G48180.1); similar to conserved hypothetical protein [Medicago truncatula] (GB:ABE82379.1)
At1g19180	256017_at	49	116	grey	19.2457	NA	NA	NA	NA
At1g20190	261226_at	20898	20862	grey	6.78337	NA	NA	NA	NA	ATEXPA11_ATEXP11_ATHEXP ALPHA 1.14_EXP11__ATEXPA11 (ARABIDOPSIS THALIANA EXPANSIN A11)
At1g22740	264209_at	20892	20816	turquoise	34.2746	21.2748070498984	13.8284958193454	7.44631123055296	6.38218458879244	RAB7__RAB7 (Ras-related protein 7); GTP binding
At1g25230	245637_at	20901	20842	grey	16.1395	NA	NA	NA	NA	purple acid phosphatase family protein
At1g26380	261021_at	28	6	blue	87.2306	68.3842935025309	50.2241946215986	18.1600988809323	32.0640957406663	FAD-binding domain-containing protein
At1g26420	261005_at	88	87	blue	99.138	79.3409847633889	52.2779226193447	27.0630621440442	25.2148604753005	FAD-binding domain-containing protein
At1g26920	263688_at	20905	20916	turquoise	37.8789	23.7971530345765	8.52249611634389	15.2746569182326	-6.7521608018887	similar to unknown protein [Arabidopsis thaliana] (TAIR:AT1G69760.1); similar to hypothetical protein [Ricinus communis] (GB:CAH56540.1)
At1g27730	261648_at	30	56	grey	20.0001	NA	NA	NA	NA	ZAT10_STZ__STZ (SALT TOLERANCE ZINC FINGER); nucleic acid binding / transcription factor/ zinc ion binding
At1g29500	259773_at	20926	20878	brown	64.308	42.555056787459	11.6258927076644	30.9291640797947	-19.30327137213	auxin-responsive protein, putative
At1g29510	259783_at	20914	20859	brown	75.1247	54.7671199544383	30.8350726359013	23.932047318537	6.90302531736429	auxin-responsive protein, putative
At1g32350	260706_at	17	11	blue	111.994	95.8581511341014	91.8900707217525	3.96808041234894	87.9219903094036	AOX1D__AOX1D (ALTERNATIVE OXIDASE 1D); alternative oxidase
At1g33030	261216_at	120	86	blue	120.783	103.427903339604	95.4981656726143	7.9297376669899	87.5684280056244	O-methyltransferase family 2 protein
At1g51940	246371_at	20896	20806	grey	15.2414	NA	NA	NA	NA	protein kinase family protein / peptidoglycan-binding LysM domain-containing protein
At1g54820	264240_at	20848	20925	grey	25.9311	NA	NA	NA	NA	protein kinase family protein
At1g61800	264400_at	42	30	grey	29.8689	NA	NA	NA	NA	GPT2__GPT2 (glucose-6-phosphate/phosphate translocator 2); antiporter/ glucose-6-phosphate transporter
At1g64640	261975_at	20839	20858	grey	27.4608	NA	NA	NA	NA	plastocyanin-like domain-containing protein
At1g72900	262381_at	85	74	blue	46.8889	33.1931584633144	30.5777924271167	2.61536603619771	27.962426390919	disease resistance protein (TIR-NBS class), putative
At1g74360	260239_at	99	83	blue	115.634	93.9209314906192	83.5800775825643	10.3408539080548	73.2392236745095	leucine-rich repeat transmembrane protein kinase, putative
At1g74670	260221_at	20899	20915	brown	79.2535	62.5385047761409	35.7668718266837	26.7716329494571	8.99523887722662	gibberellin-responsive protein, putative
At1g78410	260804_at	23	84	blue	73.3327	55.3189881427926	51.3065694854877	4.01241865730483	47.2941508281829	VQ motif-containing protein
At1g79680	261394_at	57	110	blue	103.32	87.0485085463021	82.1840242791594	4.86448426714279	77.3195400120166	wall-associated kinase, putative
At1g80840	261892_at	15	57	red	52.3745	23.926771061147	8.79537359303058	15.1313974681164	-6.3360238750859	WRKY40__WRKY40 (WRKY DNA-binding protein 40); transcription factor
At2g03760	264042_at	26	113	blue	76.4233	61.0328828884236	50.8824404356144	10.1504424528092	40.7319979828052	ST_RAR047__ST (steroid sulfotransferase); sulfotransferase
At2g04040	263403_at	40	10	blue	100.997	84.7964355800034	80.8309689749094	3.96546660509398	76.8655023698154	ATDTX1; antiporter/ multidrug efflux pump/ multidrug transporter/ transporter
At2g04050	263402_at	4	16	blue	116.923	99.8893467452984	96.259590791614	3.62975595368439	92.6298348379296	MATE efflux family protein
At2g04070	263401_at	13	62	blue	126.249	107.720587056349	103.434968478555	4.28561857779482	99.1493499007598	MATE efflux family protein
At2g15480	265499_at	112	20	blue	90.6346	71.6233168297146	57.8781573332768	13.7451594964378	44.1329978368389	UGT73B5__UGT73B5 (UDP-glucosyl transferase 73B5); UDP-glycosyltransferase/ transferase, transferring glycosyl groups
At2g18300	265342_at	20917	20908	grey	31.9312	NA	NA	NA	NA	basic helix-loop-helix (bHLH) family protein
At2g18680	266071_at	47	17	blue	112.096	90.5792347537465	81.7335570193282	8.84567773441823	72.88787928491	similar to unknown protein [Arabidopsis thaliana] (TAIR:AT2G18690.1); similar to Os08g0107100 [Oryza sativa (japonica cultivar-group)] (GB:NP_001060795.1); similar to conserved hypothetical protein [Medicago truncatula] (GB:ABE90086.1)
At2g18690	266017_at	48	98	blue	120.654	94.5434576655038	77.5365595824688	17.0068980830349	60.5296614994339	similar to unknown protein [Arabidopsis thaliana] (TAIR:AT2G18680.1); similar to Os08g0107100 [Oryza sativa (japonica cultivar-group)] (GB:NP_001060795.1); similar to conserved hypothetical protein [Medicago truncatula] (GB:ABE90086.1)
At2g21210	264014_at	20923	20928	grey	14.0368	NA	NA	NA	NA	auxin-responsive protein, putative
At2g21640	263515_at	69	58	blue	52.9563	32.4927391419523	26.5727569276308	5.9199822143215	20.6527747133093
At2g23270	245082_at	22	42	blue	76.4131	63.7531817962616	62.3511357740599	1.40204602220169	60.9490897518582	similar to unknown protein [Arabidopsis thaliana] (TAIR:AT4G37290.1)
At2g29460	266267_at	34	41	blue	123.283	101.638855177597	60.5409512117294	41.0979039658673	19.443047245862	ATGSTU4_GST22__ATGSTU4 (GLUTATHIONE S-TRANSFERASE 22); glutathione transferase
At2g32020	265668_at	53	77	blue	81.8773	67.115085159823	64.7725951009868	2.34249005883622	62.4301050421506	GCN5-related N-acetyltransferase (GNAT) family protein
At2g32030	265725_at	29	39	blue	54.8899	36.5742642837966	32.7110310560135	3.86323322778314	28.8477978282303	GCN5-related N-acetyltransferase (GNAT) family protein
At2g32100	265724_at	20908	20912	grey	16.6482	NA	NA	NA	NA	ATOFP16_OFP16__ATOFP16/OFP16 (Arabidopsis thaliana ovate family protein 16)
At2g38470	267028_at	80	96	blue	43.1551	20.032414304206	12.3726950454986	7.65971925870739	4.71297578679118	WRKY33__WRKY33 (WRKY DNA-binding protein 33); transcription factor
At2g40610	255822_at	20929	20933	brown	42.6845	28.5841871369158	20.0297619685234	8.5544251683924	11.475336800131	ATEXPA8_ATEXP8_ATHEXP ALPHA 1.11_EXP8__ATEXPA8 (ARABIDOPSIS THALIANA EXPANSIN A8)
At2g41730	260522_x_at	3	1	blue	59.5527	44.6607606554541	42.0195180185186	2.64124263693552	39.3782753815831	similar to unknown protein [Arabidopsis thaliana] (TAIR:AT5G24640.1)
At2g47000	266752_at	35	32	blue	122.105	104.104722136519	98.3713680048292	5.73335413169005	92.6380138731392	PGP4__PGP4 (P-GLYCOPROTEIN 4, P-GLYCOPROTEIN4); ATPase, coupled to transmembrane movement of substances / xenobiotic-transporting ATPase
At3g01290	259272_at	59	124	red	49.1012	29.2502943706189	4.53973027129677	24.7105640993222	-20.170833828025	band 7 family protein
At3g01830	258947_at	18	23	blue	59.0326	36.7850575934905	27.8811323471588	8.90392524633165	18.9772071008272	calmodulin-related protein, putative
At3g02170	259104_at	20808	20809	brown	35.2571	20.0361198829726	14.8483764309751	5.18774345199752	9.66063297897757	LNG2 (LONGIFOLIA2)
At3g05360	259297_at	115	103	blue	130.509	108.348479118213	100.587266622844	7.76121249536915	92.8260541274752	disease resistance family protein / LRR family protein
At3g06070	258468_at	20851	20918	grey	13.4166	NA	NA	NA	NA	similar to unknown protein [Arabidopsis thaliana] (TAIR:AT5G19190.1); similar to hypothetical protein MtrDRAFT_AC152499g26v1 [Medicago truncatula] (GB:ABE77806.1)
At3g12580	256245_at	82	128	grey	25.2033	NA	NA	NA	NA	HSP70__HSP70 (heat shock protein 70); ATP binding
At3g12610	256237_at	20889	20867	brown	55.757	34.683713640149	24.0277859297263	10.6559277104227	13.3718582193036	DRT100__DRT100 (DNA-DAMAGE REPAIR/TOLERATION 100); protein binding
At3g13950	258203_at	37	55	blue	145.2	123.962937560956	113.050159753699	10.9127778072567	102.137381946442	protein [Medicago truncatula] (GB:ABE80572.1)
At3g16570	258432_at	20864	20901	grey	21.4302	NA	NA	NA	NA	RALFL23__RALFL23 (RALF-LIKE 23)
At3g18050	258156_at	20853	20897	grey	25.7364	NA	NA	NA	NA	similar to unknown protein [Arabidopsis thaliana] (TAIR:AT4G28100.1); similar to hypothetical protein MtrDRAFT_AC139526g8v1 [Medicago truncatula] (GB:ABE80139.1)
At3g19680	257076_at	20881	20880	grey	3.88537	NA	NA	NA	NA	similar to unknown protein [Arabidopsis thaliana] (TAIR:AT1G50040.1); similar to IMP dehydrogenase/GMP reductase [Medicago truncatula] (GB:ABE93135.1); contains InterPro domain Protein of unknown function DUF1005; (InterPro:IPR010410)
At3g19850	257964_at	20815	20913	grey	6.048	NA	NA	NA	NA	phototropic-responsive NPH3 family protein
At3g22840	258321_at	32	4	grey	9.4855	NA	NA	NA	NA	ELIP1_ELIP__ELIP1 (EARLY LIGHT-INDUCABLE PROTEIN); chlorophyll binding
At3g23080	257772_at	20874	20815	grey	32.5786	NA	NA	NA	NA
At3g23230	257918_at	119	118	grey	27.8811	NA	NA	NA	NA	ethylene-responsive factor, putative
At3g26830	258277_at	10	12	blue	119.739	100.133952076295	77.120694823279	23.0132572530155	54.1074375702636	PAD3_CYP71B15__PAD3 (PHYTOALEXIN DEFICIENT 3); oxygen binding
At3g49620	252265_at	97	13	blue	65.2785	51.8581856381663	23.2903518688495	28.5678337693168	-5.2774819004673	DIN11__DIN11 (DARK INDUCIBLE 11); oxidoreductase
At3g50930	252131_at	12	31	blue	56.7077	38.0319496047604	32.2684898291164	5.76345977564399	26.5050300534724	AAA-type ATPase family protein
At3g54420	251895_at	96	29	blue	41.3865	27.6941495287147	22.7988939105465	4.89525561816823	17.9036382923783	ATEP3_ATCHITIV_CHIV__ATEP3 (Arabidopsis thaliana chitinase class IV); chitinase
At3g58120	251575_at	20904	20921	brown	36.9654	19.6423962994649	11.8611489577101	7.78124734175478	4.07990161595532	bZIP transcription factor family protein
At3g60420	251400_at	70	119	blue	52.9747	40.7512275415978	33.4380313710108	7.313196170587	26.1248352004238	similar to unknown protein [Arabidopsis thaliana] (TAIR:AT3G60450.1); similar to pRIB5 protein [Ribes nigrum] (GB:CAA07566.1); contains InterPro domain Phosphoglycerate mutase; (InterPro:IPR013078); contains InterPro domain PRIB5; (InterPro:IPR012398)
At3g62550	251221_at	20907	20838	turquoise	41.3135	32.8218471181001	24.7940733565608	8.02777376153925	16.7662995950216	universal stress protein (USP) family protein
At3g63380	251176_at	117	59	blue	97.3372	79.2128970570997	71.4295472542334	7.7833498028663	63.646197451367	calcium-transporting ATPase, plasma membrane-type, putative / Ca(2+)-ATPase, putative (ACA12)
At4g01330	255617_at	20852	20874	grey	20.8084	NA	NA	NA	NA	protein kinase family protein
At4g03450	255406_at	58	105	blue	104.402	86.720799366268	82.2541815020678	4.46661786420026	77.7875636378675	ankyrin repeat family protein
At4g11280	254926_at	91	129	grey	31.0494	NA	NA	NA	NA	ACS6__ACS6 (1-AMINOCYCLOPROPANE-1-CARBOXYLIC ACID (ACC) SYNTHASE 6)
At4g11370	254922_at	122	91	blue	96.7943	80.0927068289947	61.4755666054586	18.6171402235361	42.8584263819225	RHA1A__RHA1A (RING-H2 finger A1A); protein binding / zinc ion binding
At4g14690	245306_at	11	3	grey	27.4484	NA	NA	NA	NA	ELIP2__ELIP2 (EARLY LIGHT-INDUCIBLE PROTEIN 2); chlorophyll binding
At4g17500	245252_at	98	130	grey	20.9783	NA	NA	NA	NA	ATERF-1__ATERF-1 (ETHYLENE RESPONSIVE ELEMENT BINDING FACTOR 1); DNA binding / transcription factor/ transcriptional activator
At4g19170	254564_at	20883	20930	grey	26.2618	NA	NA	NA	NA	NCED4__NCED4 (NINE-CIS-EPOXYCAROTENOID DIOXYGENASE 4)
At4g20860	254447_at	105	61	blue	37.3886	17.4144626945289	11.5745473704871	5.83991532404183	5.73463204644524	FAD-binding domain-containing protein
At4g21390	254408_at	27	51	blue	82.7749	61.7853372400737	55.0214619267692	6.76387531330452	48.2575866134647	B120__B120; protein kinase/ sugar binding
At4g28460	253796_at	78	33	blue	94.1828	77.2489127206544	74.0148926080522	3.2340201126022	70.78087249545	unknown protein
At4g33050	253414_at	68	97	blue	70.4372	47.4706561991244	38.2371832399052	9.23347295921918	29.0037102806861	EDA39 (embryo sac development arrest 39); calmodulin binding
At4g33960	253317_at	20871	20910	grey	10.4026	NA	NA	NA	NA	similar to unknown protein [Arabidopsis thaliana] (TAIR:AT2G15830.1)
At4g34760	253255_at	20927	20909	brown	36.9849	21.922859264537	11.3334727423639	10.5893865221731	0.74408622019085	auxin-responsive family protein
At4g37290	253044_at	7	36	blue	42.3565	30.3095311413152	28.9837148738484	1.32581626746676	27.6578986063817	similar to unknown protein [Arabidopsis thaliana] (TAIR:AT2G23270.1)
At4g37370	253046_at	14	8	blue	83.5581	69.6824637578457	64.9426732317622	4.7397905260835	60.2028827056787	CYP81D8__CYP81D8 (cytochrome P450, family 81, subfamily D, polypeptide 8); oxygen binding
At4g38690	252950_at	20879	20926	grey	76.0491	53.6471900144883	4.37140187618193	49.2757881383063	-44.904386262124	1-phosphatidylinositol phosphodiesterase-related
At4g38840	252972_at	20921	20854	grey	13.2407	NA	NA	NA	NA	auxin-responsive protein, putative
At4g38860	252965_at	20932	20903	grey	22.0165	NA	NA	NA	NA	auxin-responsive protein, putative
At4g39670	252908_at	67	14	blue	88.443	65.2063629115012	53.003529470603	12.2028334408982	40.8006960297049
At5g08330	246011_at	20827	20917	grey	23.7735	NA	NA	NA	NA	TCP family transcription factor, putative
At5g14730	246584_at	101	70	blue	34.645	23.4977924252956	21.9884715055023	1.50932091979333	20.4791505857089
At5g24110	249770_at	45	22	blue	46.6416	31.4373055127648	28.2053786938861	3.2319268188787	24.9734518750074	WRKY30__WRKY30 (WRKY DNA-binding protein 30); transcription factor
At5g25930	246858_at	73	45	blue	85.4005	60.2413530795984	49.9425646963971	10.2987883832012	39.6437763131959	leucine-rich repeat family protein / protein kinase family protein
At5g27420	246777_at	55	114	blue	42.3246	25.6067801678843	22.5811462465795	3.02563392130481	19.5555123252747	zinc finger (C3HC4-type RING finger) family protein
At5g40690	249377_at	72	111	blue	91.2006	76.774823323476	71.7816208007782	4.99320252269783	66.7884182780803	similar to unknown protein [Arabidopsis thaliana] (TAIR:AT2G41730.1)
At5g43450	249125_at	92	95	blue	71.9731	57.7358966299085	52.7700442987733	4.96585233113522	47.804191967638	2-oxoglutarate-dependent dioxygenase, putative
At5g48490	248683_at	20928	20923	brown	79.2997	62.139701443645	39.9624938638787	22.1772075797663	17.7852862841124	protease inhibitor/seed storage/lipid transfer protein (LTP) family protein
At5g48540	248686_at	62	102	blue	43.4052	23.1110803245615	15.2344107954702	7.87666952909134	7.35774126637886	33 kDa secretory protein-related
At5g51440	248434_at	16	9	green	48.4139	32.7321827667118	30.2923305965757	2.43985217013617	27.8524784264395	23.5 kDa mitochondrial small heat shock protein (HSP23.5-M)
At5g57220	247949_at	74	27	grey	31.4226	NA	NA	NA	NA	CYP81F2__CYP81F2 (cytochrome P450, family 81, subfamily F, polypeptide 2); oxygen binding
At5g59820	247655_at	123	72	grey	12.1655	NA	NA	NA	NA	RHL41_ZAT12__RHL41 (RESPONSIVE TO HIGH LIGHT 41); nucleic acid binding / transcription factor/ zinc ion binding
At5g62480	247435_at	24	19	blue	92.2615	78.776147070508	71.4042177947193	7.3719292757887	64.0322885189306	ATP5CDH_P5CDH_ATGSTU9_GST14__ATGSTU9 (GLUTATHIONE S-TRANSFERASE TAU 9); glutathione transferase
Genes common to signature from QCold 6h (lee et al. 2005) and RCold 6h
AGI	ID									Annotation
At1g02660	260915_at	45	36	grey	4.01558	NA	NA	NA	NA	lipase class 3 family protein
At1g04770	261177_at	20928	20860	grey	0.414803	NA	NA	NA	NA	male sterility MS5 family protein
At1g09070	264655_at	104	115	grey	25.1904	NA	NA	NA	NA	(AT)SRC2_SRC2__(AT)SRC2/SRC2 (SOYBEAN GENE REGULATED BY COLD-2); protein binding
At1g09350	264511_at	32	76	grey	3.74159	NA	NA	NA	NA	ATGOLS3 (ARABIDOPSIS THALIANA GALACTINOL SYNTHASE 3); transferase, transferring glycosyl groups / transferase, transferring hexosyl groups
At1g09950	264661_at	55	89	grey	10.272	NA	NA	NA	NA	transcription factor-related
At1g11210	262452_at	14	57	grey	14.7647	NA	NA	NA	NA
At1g11960	264389_at	60	79	grey	14.4664	NA	NA	NA	NA	early-responsive to dehydration protein-related / ERD protein-related
At1g12610	255937_at	121	50	grey	14.3532	NA	NA	NA	NA	DDF1__DDF1 (DWARF AND DELAYED FLOWERING 1); DNA binding / transcription factor
At1g13260	259364_at	95	105	grey	1.99496	NA	NA	NA	NA	RAV1__RAV1 (Related to ABI3/VP1 1); DNA binding / transcription factor
At1g14920	262850_at	20892	20825	grey	7.33608	NA	NA	NA	NA	GAI_RGA2__GAI (GA INSENSITIVE); transcription factor
At1g15010	260744_at	41	114	grey	5.9233	NA	NA	NA	NA	similar to unknown protein [Arabidopsis thaliana] (TAIR:AT2G01300.1); similar to Os01g0121500 [Oryza sativa (japonica cultivar-group)] (GB:NP_001041876.1); similar to Os01g0121600 [Oryza sativa (japonica cultivar-group)] (GB:NP_001041877.1)
At1g18740	261405_at	73	87	grey	11.3052	NA	NA	NA	NA	similar to unknown protein [Arabidopsis thaliana] (TAIR:AT1G74450.1); similar to Protein of unknown function DUF793 [Medicago truncatula] (GB:ABE83157.1); contains InterPro domain Protein of unknown function DUF793; (InterPro:IPR008511)
At1g19180	256017_at	37	34	grey	19.2457	NA	NA	NA	NA
At1g20450	259516_at	94	107	grey	15.7897	NA	NA	NA	NA	LTI29_ERD10_LTI45__ERD10/LTI45 (EARLY RESPONSIVE TO DEHYDRATION 10)
At1g23390	262986_at	20920	20913	grey	7.31916	NA	NA	NA	NA	kelch repeat-containing F-box family protein
At1g25400	255733_at	69	117	grey	14.0055	NA	NA	NA	NA	similar to unknown protein [Arabidopsis thaliana] (TAIR:AT1G68440.1); similar to IMP dehydrogenase/GMP reductase [Medicago truncatula] (GB:ABE93249.1)
At1g27730	261648_at	5	5	grey	20.0001	NA	NA	NA	NA	ZAT10_STZ__STZ (SALT TOLERANCE ZINC FINGER); nucleic acid binding / transcription factor/ zinc ion binding
At1g48330	262236_at	20840	20919	turquoise	67.2278	56.258781760547	43.6999037627125	12.5588779978344	31.1410257648781	similar to unknown protein [Arabidopsis thaliana] (TAIR:AT3G17580.1)
At1g51090	245749_at	4	30	grey	13.816	NA	NA	NA	NA
At1g56660	245677_at	62	31	grey	15.4243	NA	NA	NA	NA	similar to unknown protein [Arabidopsis thaliana] (TAIR:AT3G28770.1); similar to KED [Nicotiana tabacum] (GB:BAA95789.1)
At1g60190	264217_at	19	90	grey	16.1221	NA	NA	NA	NA	armadillo/beta-catenin repeat family protein / U-box domain-containing protein
At1g61340	264758_at	11	1	grey	8.63146	NA	NA	NA	NA	F-box family protein
At1g69570	259834_at	99	47	grey	25.8838	NA	NA	NA	NA	Dof-type zinc finger domain-containing protein
At1g70420	264314_at	24	74	grey	12.9103	NA	NA	NA	NA	similar to unknown protein [Arabidopsis thaliana] (TAIR:AT1G23710.1); similar to Protein of unknown function DUF1645 [Medicago truncatula] (GB:ABE93113.1); contains InterPro domain Protein of unknown function DUF1645; (InterPro:IPR012442)
At1g74450	260227_at	44	58	grey	15.075	NA	NA	NA	NA	similar to unknown protein [Arabidopsis thaliana] (TAIR:AT1G18740.1); similar to Protein of unknown function DUF793 [Medicago truncatula] (GB:ABE83157.1); contains InterPro domain Protein of unknown function DUF793; (InterPro:IPR008511)
At1g76650	259879_at	7	7	grey	24.807	NA	NA	NA	NA	calcium-binding EF hand family protein
At1g78070	262164_at	90	118	grey	9.55196	NA	NA	NA	NA	WD-40 repeat family protein
At1g80840	261892_at	54	19	red	52.3745	23.926771061147	8.79537359303058	15.1313974681164	-6.3360238750859	WRKY40__WRKY40 (WRKY DNA-binding protein 40); transcription factor
At2g03750	264037_at	20930	20894	grey	15.0297	NA	NA	NA	NA	sulfotransferase family protein
At2g15050	265894_at	20851	20819	grey	19.4374	NA	NA	NA	NA	LTP__LTP; lipid binding
At2g17660	264617_at	12	4	grey	12.9919	NA	NA	NA	NA	nitrate-responsive NOI protein, putative
At2g17840	264787_at	43	112	grey	14.6791	NA	NA	NA	NA	ERD7__ERD7 (EARLY-RESPONSIVE TO DEHYDRATION 7)
At2g18440	265330_at	20906	20851	grey	1.53414	NA	NA	NA	NA	GUT15__GUT15 (GENE WITH UNSTABLE TRANSCRIPT 15)
At2g21210	264014_at	20927	20932	grey	14.0368	NA	NA	NA	NA	auxin-responsive protein, putative
At2g22500	264000_at	85	70	grey	27.5288	NA	NA	NA	NA	mitochondrial substrate carrier family protein
At2g25590	265902_at	20909	20917	grey	22.9265	NA	NA	NA	NA	agenet domain-containing protein
At2g32100	265724_at	20929	20930	grey	16.6482	NA	NA	NA	NA	ATOFP16_OFP16__ATOFP16/OFP16 (Arabidopsis thaliana ovate family protein 16)
At2g33480	255794_at	20913	20853	grey	2.80011	NA	NA	NA	NA	ANAC041__ANAC041 (Arabidopsis NAC domain containing protein 41); transcription factor
At2g34930	267411_at	56	35	grey	7.74862	NA	NA	NA	NA	disease resistance family protein
At2g35290	266545_at	15	88	grey	12.8486	NA	NA	NA	NA	similar to Os03g0170100 [Oryza sativa (japonica cultivar-group)] (GB:NP_001049105.1)
At2g36220	263931_at	61	52	grey	4.16941	NA	NA	NA	NA	similar to unknown protein [Arabidopsis thaliana] (TAIR:AT3G52710.1); similar to Os11g0153300 [Oryza sativa (japonica cultivar-group)] (GB:NP_001065777.1); similar to calcium/calmodulin protein kinase 1 [Nicotiana tabacum] (GB:AAN71903.1)
At2g38820	263265_at	20859	20815	grey	5.05017	NA	NA	NA	NA
At2g40140	263379_at	79	101	grey	27.8165	NA	NA	NA	NA	CZF1__CZF1/ZFAR1
At2g40610	255822_at	20862	20821	brown	42.6845	28.5841871369158	20.0297619685234	8.5544251683924	11.475336800131	ATEXPA8_ATEXP8_ATHEXP ALPHA 1.11_EXP8__ATEXPA8 (ARABIDOPSIS THALIANA EXPANSIN A8)
At2g41640	245119_at	52	104	grey	22.5891	NA	NA	NA	NA	similar to unknown protein [Arabidopsis thaliana] (TAIR:AT3G57380.1); similar to glycosyltransferase [Medicago truncatula] (GB:CAI30145.1); contains InterPro domain Protein of unknown function DUF563; (InterPro:IPR007657)
At3g04010	258805_at	86	45	grey	8.87727	NA	NA	NA	NA	glycosyl hydrolase family 17 protein
At3g04640	258792_at	22	16	grey	27.714	NA	NA	NA	NA	glycine-rich protein
At3g16860	256763_at	105	83	grey	19.8027	NA	NA	NA	NA	phytochelatin synthetase-related
At3g23170	257925_at	106	48	grey	7.08577	NA	NA	NA	NA	similar to ATBET12 [Arabidopsis thaliana] (TAIR:AT4G14450.1)
At3g23880	256914_at	20922	20890	grey	15.7947	NA	NA	NA	NA	F-box family protein
At3g24520	258139_at	36	26	grey	6.73062	NA	NA	NA	NA	AT-HSFC1_HSFC1__AT-HSFC1 (Arabidopsis thaliana heat shock transcription factor C1); DNA binding / transcription factor
At3g26510	257615_at	20932	20916	grey	5.67912	NA	NA	NA	NA	octicosapeptide/Phox/Bem1p (PB1) domain-containing protein
At3g27210	257154_at	118	53	grey	10.3661	NA	NA	NA	NA
At3g30180	256598_at	20910	20909	grey	3.2702	NA	NA	NA	NA	BR6OX2_CYP85A2__BR6OX2/CYP85A2 (BRASSINOSTEROID-6-OXIDASE 2); monooxygenase/ oxygen binding
At3g48520	252368_at	25	3	grey	9.00844	NA	NA	NA	NA	CYP94B3__CYP94B3 (cytochrome P450, family 94, subfamily B, polypeptide 3); oxygen binding
At3g50260	252214_at	49	21	grey	11.6186	NA	NA	NA	NA	ATERF#011/CEJ1 (COOPERATIVELY REGULATED BY ETHYLENE AND JASMONATE 1); DNA binding / transcription factor
At3g50970	252102_at	58	10	grey	30.967	NA	NA	NA	NA	LTI30_XERO2__LTI30/XERO2 (LOW TEMPERATURE-INDUCED 30)
At3g52070	252036_at	20861	20845	turquoise	46.6372	32.6312536953423	22.6428159260001	9.98843776934215	12.654378156658	similar to hypothetical protein MtrDRAFT_AC136506g13v1 [Medicago truncatula] (GB:ABE82322.1)
At3g52400	252053_at	123	72	red	43.6764	17.4665533236474	7.61908749598614	9.84746582766124	-2.2283783316751	SYP122__SYP122 (syntaxin 122); t-SNARE
At3g55580	251793_at	31	41	grey	3.09919	NA	NA	NA	NA	regulator of chromosome condensation (RCC1) family protein
At3g55980	251745_at	21	20	red	41.8206	19.0972121735286	8.18212406087553	10.915088112653	-2.7329640517775	zinc finger (CCCH-type) family protein
At3g56360	251704_at	20912	20928	grey	1.16509	NA	NA	NA	NA	similar to unknown protein [Arabidopsis thaliana] (TAIR:AT5G05250.1); similar to unknown protein [Oryza sativa (japonica cultivar-group)] (GB:AAP03420.1)
At3g61190	251336_at	13	33	grey	17.3116	NA	NA	NA	NA	BAP1__BAP1 (BON ASSOCIATION PROTEIN 1)
At4g03060	255437_at	20916	20846	grey	4.80654	NA	NA	NA	NA	AOP2__AOP2 (ALKENYL HYDROXALKYL PRODUCING 2); oxidoreductase, acting on paired donors, with incorporation or reduction of molecular oxygen, 2-oxoglutarate as one donor, and incorporation of one atom each of oxygen into both donors
At4g11280	254926_at	82	40	grey	31.0494	NA	NA	NA	NA	ACS6__ACS6 (1-AMINOCYCLOPROPANE-1-CARBOXYLIC ACID (ACC) SYNTHASE 6)
At4g17490	245250_at	75	49	grey	28.7242	NA	NA	NA	NA	ATERF6_ERF-6-6__ATERF6 (ETHYLENE RESPONSIVE ELEMENT BINDING FACTOR 6); DNA binding / transcription factor
At4g17615	245251_at	50	86	grey	13.4707	NA	NA	NA	NA	CBL1_SCABP5__CBL1 (CALCINEURIN B-LIKE PROTEIN 1); calcium ion binding
At4g18010	254707_at	114	123	grey	15.989	NA	NA	NA	NA	IP5PII__IP5PII (INOSITOL POLYPHOSPHATE 5-PHOSPHATASE II); inositol-polyphosphate 5-phosphatase
At4g18280	254667_at	51	44	grey	7.72965	NA	NA	NA	NA	glycine-rich cell wall protein-related
At4g22780	254300_at	109	66	grey	7.43262	NA	NA	NA	NA	ACR7__ACR7 (ACT Domain Repeat 7)
At4g24570	254120_at	30	37	red	36.812	14.8802651390733	5.73246813104697	9.1477970080263	-3.4153288769793	mitochondrial substrate carrier family protein
At4g25470	254075_at	1	2	grey	6.46757	NA	NA	NA	NA	CBF2_DREB1C_FTQ4__CBF2 (FREEZING TOLERANCE QTL 4); DNA binding / transcription factor/ transcriptional activator
At4g25480	254066_at	2	8	grey	5.51947	NA	NA	NA	NA	DREB1A_CBF3_DREB1__DREB1A (DEHYDRATION RESPONSE ELEMENT B1A); DNA binding / transcription factor/ transcriptional activator
At4g25490	254074_at	3	12	grey	5.66821	NA	NA	NA	NA	CBF1_DREB1B__CBF1 (C-REPEAT/DRE BINDING FACTOR 1); DNA binding / transcription factor/ transcriptional activator
At4g27652	253830_at	38	25	grey	5.81709	NA	NA	NA	NA	similar to unknown protein [Arabidopsis thaliana] (TAIR:AT4G27657.1)
At4g29780	253643_at	29	102	grey	27.6679	NA	NA	NA	NA
At4g33920	253323_at	63	81	grey	17.3956	NA	NA	NA	NA	protein phosphatase 2C family protein / PP2C family protein
At4g34760	253255_at	20896	20879	brown	36.9849	21.922859264537	11.3334727423639	10.5893865221731	0.74408622019085	auxin-responsive family protein
At4g36010	253104_at	9	14	grey	12.0962	NA	NA	NA	NA	pathogenesis-related thaumatin family protein
At4g38840	252972_at	20933	20933	grey	13.2407	NA	NA	NA	NA	auxin-responsive protein, putative
At4g38860	252965_at	20931	20929	grey	22.0165	NA	NA	NA	NA	auxin-responsive protein, putative
At5g04340	245711_at	39	80	grey	8.68881	NA	NA	NA	NA	C2H2__C2H2; nucleic acid binding / transcription factor/ zinc ion binding
At5g05250	250828_at	20886	20912	grey	2.90672	NA	NA	NA	NA	similar to unknown protein [Arabidopsis thaliana] (TAIR:AT3G56360.1); similar to unknown protein [Oryza sativa (japonica cultivar-group)] (GB:AAP03420.1)
At5g05410	250781_at	16	64	grey	2.82393	NA	NA	NA	NA
At5g07580	250582_at	20854	20921	grey	1.24242	NA	NA	NA	NA	DNA binding / transcription factor
At5g10550	250424_at	20869	20827	grey	4.7787	NA	NA	NA	NA	DNA-binding bromodomain-containing protein
At5g19240	249918_at	119	71	red	62.0477	34.2323928870876	10.7248819435552	23.5075109435324	-12.782628999977
At5g20230	246099_at	20	9	grey	16.1766	NA	NA	NA	NA	ATBCB_BCB__ATBCB (ARABIDOPSIS BLUE-COPPER-BINDING PROTEIN); copper ion binding
At5g24660	249752_at	20915	20878	grey	0.687089	NA	NA	NA	NA	similar to unknown protein [Arabidopsis thaliana] (TAIR:AT5G24655.1); similar to unknown protein [Brassica rapa subsp. pekinensis] (GB:AAQ92331.1)
At5g37260	249606_at	47	17	grey	3.13614	NA	NA	NA	NA	myb family transcription factor
At5g45340	248964_at	33	11	grey	16.3568	NA	NA	NA	NA	CYP707A3__CYP707A3 (cytochrome P450, family 707, subfamily A, polypeptide 3); oxygen binding
At5g46690	248839_at	20889	20908	grey	11.6145	NA	NA	NA	NA	BHLH071 (BETA HLH PROTEIN 71); DNA binding / transcription factor
At5g46710	248870_at	64	69	grey	5.3846	NA	NA	NA	NA	zinc-binding family protein
At5g47060	248820_at	76	42	grey	3.63535	NA	NA	NA	NA	senescence-associated protein-related
At5g54470	248160_at	42	32	grey	6.24501	NA	NA	NA	NA	zinc finger (B-box type) family protein
At5g57780	247880_at	20919	20842	grey	24.1911	NA	NA	NA	NA
At5g62520	247431_at	18	6	grey	13.5323	NA	NA	NA	NA	SRO5__SRO5 (SIMILAR TO RCD ONE 5); NAD+ ADP-ribosyltransferase
At5g65300	247177_at	40	27	grey	15.9446	NA	NA	NA	NA	similar to Avr9/Cf-9 rapidly elicited protein 75 [Nicotiana tabacum] (GB:AAG43558.1)
At5g67420	246996_at	20918	20870	grey	2.95689	NA	NA	NA	NA	LOB domain protein 37 / lateral organ boundaries domain protein 37 (LBD37)
Genes common to Qcold 24 (Lee et al. 2005), Rcold 6h, Rdrought 0.5h, and Rosmotic 3h
AGI	ID									Annotation
At1g20450	259516_at			grey	15.7897	NA	NA	NA	NA	LTI29_ERD10_LTI45__ERD10/LTI45 (EARLY RESPONSIVE TO DEHYDRATION 10)
At1g22335	255962_at			grey	17.3051	NA	NA	NA	NA	similar to RNA recognition motif (RRM)-containing protein [Arabidopsis thaliana] (TAIR:AT1G78260.1); similar to unnamed protein product [Tetraodon nigroviridis] (GB:CAF97972.1)
At1g27730	261648_at			grey	20.0001	NA	NA	NA	NA	ZAT10_STZ__STZ (SALT TOLERANCE ZINC FINGER); nucleic acid binding / transcription factor/ zinc ion binding
At1g48100	260727_at			grey	7.68085	NA	NA	NA	NA	glycoside hydrolase family 28 protein / polygalacturonase (pectinase) family protein
At1g49450	262448_at			grey	29.9927	NA	NA	NA	NA	transducin family protein / WD-40 repeat family protein
At1g60190	264217_at			grey	16.1221	NA	NA	NA	NA	armadillo/beta-catenin repeat family protein / U-box domain-containing protein
At1g78070	262164_at			grey	9.55196	NA	NA	NA	NA	WD-40 repeat family protein
At2g17840	264787_at			grey	14.6791	NA	NA	NA	NA	ERD7__ERD7 (EARLY-RESPONSIVE TO DEHYDRATION 7)
At2g32100	265724_at			grey	16.6482	NA	NA	NA	NA	ATOFP16_OFP16__ATOFP16/OFP16 (Arabidopsis thaliana ovate family protein 16)
At3g24520	258139_at			grey	6.73062	NA	NA	NA	NA	AT-HSFC1_HSFC1__AT-HSFC1 (Arabidopsis thaliana heat shock transcription factor C1); DNA binding / transcription factor
At3g50970	252102_at			grey	30.967	NA	NA	NA	NA	LTI30_XERO2__LTI30/XERO2 (LOW TEMPERATURE-INDUCED 30)
At3g58120	251575_at			brown	36.9654	19.6423962994649	11.8611489577101	7.78124734175478	4.07990161595532	bZIP transcription factor family protein
At4g38840	252972_at			grey	13.2407	NA	NA	NA	NA	auxin-responsive protein, putative
At5g04340	245711_at			grey	8.68881	NA	NA	NA	NA	C2H2__C2H2; nucleic acid binding / transcription factor/ zinc ion binding
At5g44680	249008_at			grey	23.3682	NA	NA	NA	NA	methyladenine glycosylase family protein
Genes common to Qdrought, Rdrought 6h, and Osmotic 3h
AGI	ID									Annotation
At1g52890	260203_at			turquoise	47.1217	32.9345624692897	16.9107529220657	16.023809547224	0.88694337484175	ANAC019__ANAC019 (Arabidopsis NAC domain containing protein 19); transcription factor
At1g74670	260221_at			brown	79.2535	62.5385047761409	35.7668718266837	26.7716329494571	8.99523887722662	gibberellin-responsive protein, putative
At2g33380	255795_at			grey	24.3055	NA	NA	NA	NA	RD20__RD20 (RESPONSIVE TO DESSICATION 20); calcium ion binding
At2g39030	266142_at			turquoise	54.4426	46.3927361409269	26.4561518235154	19.9365843174115	6.51956750610393	GCN5-related N-acetyltransferase (GNAT) family protein
At2g40610	255822_at			brown	42.6845	28.5841871369158	20.0297619685234	8.5544251683924	11.475336800131	ATEXPA8_ATEXP8_ATHEXP ALPHA 1.11_EXP8__ATEXPA8 (ARABIDOPSIS THALIANA EXPANSIN A8)
At2g43620	260556_at			grey	29.9899	NA	NA	NA	NA	chitinase, putative
At3g10520	258920_at			brown	41.3062	28.1660865445267	15.5322535073763	12.6338330371503	2.89842047022599	AHB2_ARATH GLB2_GLB2_NSHB2__AHB2 (NON-SYMBIOTIC HAEMOGLOBIN 2)
At5g22580	249894_at			grey	9.13566	NA	NA	NA	NA
At5g64120	247327_at			grey	16.7415	NA	NA	NA	NA	peroxidase, putative
Genes in common to Qheat (ours) and Rheat 3h
AGI	ID									Annotation
At1g02820	262113_at	20907	20881	grey	24.4339	NA	NA	NA	NA	late embryogenesis abundant 3 family protein / LEA3 family protein
At1g07350	261081_at	58	126	green	45.2719	34.0640286263355	33.2473887518321	0.81663987450344	32.4307488773286	transformer serine/arginine-rich ribonucleoprotein, putative
At1g07500	261065_at	79	45	grey	31.5881	NA	NA	NA	NA	unknown protein
At1g09140	264255_at	121	42	green	75.8039	54.2791040107218	51.6434253400235	2.63567867069832	49.0077466693252	ATSRP30.1_ATSRP30__ATSRP30.1 (ARABIDOPSIS THALIANA SERINE/ARGININE PROTEIN 30.1); RNA binding
At1g21550	260881_at	30	28	green	39.3953	23.4374029083708	20.6662875857126	2.77111532265816	17.8951722630545	calcium-binding protein, putative
At1g30070	260025_at	35	103	green	66.5115	51.3977712551836	49.7557827792127	1.64198847597085	48.1137943032419	SGS domain-containing protein
At1g52290	259671_at	20843	20828	yellow	48.4771	32.0968377190041	5.83672404020715	26.260113678797	-20.42338963859	protein kinase family protein
At1g52560	262148_at	11	91	green	86.6381	64.2603366292841	62.4591378039078	1.80119882537629	60.6579389785315	26.5 kDa class I small heat shock protein-like (HSP26.5-P)
At1g53540	260978_at	1	70	green	63.5574	47.5206460661084	46.1349577547723	1.38568831133605	44.7492694434363	17.6 kDa class I small heat shock protein (HSP17.6C-CI) (AA 1-156)
At1g71000	262307_at	37	22	green	75.5231	54.642793355076	52.5029219122108	2.13987144286523	50.3630504693455	DNAJ heat shock N-terminal domain-containing protein
At1g74310	260248_at	15	57	green	65.9805	52.5230991305442	51.8190540054065	0.70404512513767	51.1150088802688	ATHSP101_HOT1_HSP101__ATHSP101 (HEAT SHOCK PROTEIN 101); ATP binding / ATPase
At2g14560	265837_at	20847	20915	grey	13.5753	NA	NA	NA	NA	similar to unknown protein [Arabidopsis thaliana] (TAIR:AT1G33840.1); similar to Protein of unknown function DUF567 [Medicago truncatula] (GB:ABE88873.1); contains InterPro domain Protein of unknown function DUF567; (InterPro:IPR007612)
At2g19310	267336_at	61	109	green	64.8025	49.9504789296262	49.0514417362409	0.89903719338528	48.1524045428556
At2g20560	263374_at	22	46	green	51.3053	39.7398194512739	39.2182362008837	0.52158325039023	38.6966529504935	DNAJ heat shock family protein
At2g26150	266841_at	3	49	green	56.3577	45.0502973328197	44.5131156850562	0.53718164776354	43.9759340372926	ATHSFA2_HSFA2__ATHSFA2 (Arabidopsis thaliana heat shock transcription factor A2); DNA binding / transcription factor
At2g26440	245052_at	20808	20874	blue	74.0128	52.9704449360855	37.0544591121241	15.9159858239615	21.1384732881626	pectinesterase family protein
At2g26560	245038_at	20849	20882	blue	53.9243	37.8387919898823	19.0527612927331	18.7860306971493	0.2667305955838	PLA2A_PLA IIA_PLP2_PLA IIA__PLP2 (PHOSPHOLIPASE A 2A); nutrient reservoir
At2g28740	266226_at	20813	20879	grey	18.2313	NA	NA	NA	NA	HIS4__HIS4 (Histone H4)
At2g29500	266294_at	8	39	green	41.6815	28.4721889466451	27.1406223984013	1.33156654824371	25.8090558501576	17.6 kDa class I small heat shock protein (HSP17.6B-CI)
At2g32120	265675_at	26	78	green	86.4186	66.8227211906434	65.4844871239513	1.33823406669208	64.1462530572593	HSP70T-2__HSP70T-2; ATP binding
At2g47180	263320_at	47	14	grey	9.23943	NA	NA	NA	NA	ATGOLS1 (ARABIDOPSIS THALIANA GALACTINOL SYNTHASE 1); transferase, transferring hexosyl groups
At3g04210	258537_at	20919	20898	grey	14.8935	NA	NA	NA	NA	disease resistance protein (TIR-NBS class), putative
At3g09350	259037_at	36	53	green	54.0122	41.506522319734	40.7750921981985	0.73143012153554	40.0436620766629	binding
At3g12580	256245_at	38	5	grey	25.2033	NA	NA	NA	NA	HSP70__HSP70 (heat shock protein 70); ATP binding
At3g17390	258415_at	20898	20859	grey	33.1383	NA	NA	NA	NA	MTO3_MAT4_SAMS3__MTO3 (S-adenosylmethionine synthase 3); methionine adenosyltransferase
At3g24500	258133_at	23	29	green	34.8186	25.7711610141238	25.2542440763383	0.51691693778552	24.7373271385528	ATMBF1C_MBF1C__ATMBF1C/MBF1C (MULTIPROTEIN BRIDGING FACTOR 1C); DNA binding / transcription coactivator/ transcription factor
At3g25230	257822_at	78	80	green	55.6936	40.6971072496622	37.3497225995191	3.34738465014309	34.002337949376	ROF1__ROF1 (ROTAMASE FKBP 1); FK506 binding / calmodulin binding / peptidyl-prolyl cis-trans isomerase
At3g44450	252661_at	20933	20894	grey	4.18962	NA	NA	NA	NA	similar to unknown protein [Arabidopsis thaliana] (TAIR:AT3G52740.1); similar to H0717B12.8 [Oryza sativa (indica cultivar-group)] (GB:CAH67161.1)
At3g53230	251975_at	59	36	green	53.3578	30.838297989062	25.1065330174566	5.73176497160541	19.3747680458512	cell division cycle protein 48, putative / CDC48, putative
At4g10250	255811_at	14	20	green	87.9918	61.475286965341	59.0131394896216	2.46214747571934	56.5509920139023	ATHSP22.0__ATHSP22.0 (Arabidopsis thaliana heat shock protein 22.0)
At4g14400	245265_at	20931	20906	grey	6.75223	NA	NA	NA	NA	ACD6__ACD6 (ACCELERATED CELL DEATH 6); protein binding
At4g23493	254263_at	18	60	green	91.0684	68.2058844661762	66.4419163344689	1.76396813170737	64.6779482027615	unknown protein
At4g25200	254059_at	6	17	green	67.2925	44.9106101909914	42.0183583671165	2.89225182387487	39.1261065432416	ATHSP23.6-MITO__ATHSP23.6-MITO (MITOCHONDRION-LOCALIZED SMALL HEAT SHOCK PROTEIN 23.6)
At4g27670	253884_at	21	30	green	95.9972	67.817101442954	65.5037969141998	2.31330452875417	63.1904923854456	HSP21__HSP21 (HEAT SHOCK PROTEIN 21)
At5g05410	250781_at	46	77	grey	2.82393	NA	NA	NA	NA
At5g12020	250296_at	5	7	green	58.2414	44.8256771553833	43.9645280349313	0.86114912045198	43.1033789144793	17.6 kDa class II heat shock protein (HSP17.6-CII)
At5g37670	249575_at	7	27	green	87.9214	67.6303767232859	65.8061817794813	1.82419494380453	63.9819868356768	15.7 kDa class I-related small heat shock protein-like (HSP15.7-CI)
At5g46230	248889_at	20912	20884	grey	14.8578	NA	NA	NA	NA
At5g47830	248774_at	80	54	green	97.9253	71.9955507249723	70.1139425242609	1.8816082007114	68.2323343235495	similar to hypothetical protein MtrDRAFT_AC150207g26v1 [Medicago truncatula] (GB:ABD32636.1)
At5g48570	248657_at	16	19	green	43.8192	32.973365143548	32.3847578157588	0.58860732778918	31.7961504879697	peptidyl-prolyl cis-trans isomerase, putative / FK506-binding protein, putative
At5g51440	248434_at	9	99	green	48.4139	32.7321827667118	30.2923305965757	2.43985217013617	27.8524784264395	23.5 kDa mitochondrial small heat shock protein (HSP23.5-M)
At5g52640	248332_at	28	6	green	34.3783	23.1039900564366	21.9533712787262	1.15061877771049	20.8027525010157	HSP81-1_ATHS83_HSP81-1_HSP81.1_HSP83__HSP81-1 (HEAT SHOCK PROTEIN 81-1); ATP binding / unfolded protein binding
At5g59720	247691_at	24	122	green	84.439	60.48657886942	58.3312794978421	2.15529937157795	56.1759801262641	HSP18.2__HSP18.2 (HEAT SHOCK PROTEIN 18.2)
At5g64510	247293_at	12	61	green	61.7718	46.5326608380771	45.2396985387185	1.29296229935851	43.94673623936	similar to ORF; able to induce HR-like lesions [Nicotiana tabacum] (GB:AAC49976.1); similar to Os01g0767600 [Oryza sativa (japonica cultivar-group)] (GB:NP_001044361.1)
Genes in common to combined QheatQDrought and Rdrought 6h
AGI	ID									Annotation
At1g06640	262637_at	76	116	grey	5.00843	NA	NA	NA	NA	2-oxoglutarate-dependent dioxygenase, putative
At1g09200	264262_at	20929	20923	yellow	34.7226	12.6664669867658	3.49477457589161	9.17169241087421	-5.6769178349826	histone H3
At1g12845	261203_at	20915	20847	turquoise	101.168	87.5482051501003	60.2541185843274	27.2940865657728	32.9600320185546	similar to hypothetical protein MtrDRAFT_AC149131g9v1 [Medicago truncatula] (GB:ABD32556.1)
At1g19180	256017_at	58	60	grey	19.2457	NA	NA	NA	NA
At1g19960	261221_at	20812	20933	grey	18.2777	NA	NA	NA	NA	similar to transmembrane receptor [Arabidopsis thaliana] (TAIR:AT2G32140.1)
At1g20190	261226_at	20913	20878	grey	6.78337	NA	NA	NA	NA	ATEXPA11_ATEXP11_ATHEXP ALPHA 1.14_EXP11__ATEXPA11 (ARABIDOPSIS THALIANA EXPANSIN A11)
At1g45145	260943_at	38	78	turquoise	34.0242	23.3037089440509	5.16833500293807	18.1353739411128	-12.967038938175	ATH5_ATTRX5__ATTRX5 (thioredoxin H-type 5); thiol-disulfide exchange intermediate
At1g53540	260978_at	41	71	green	63.5574	47.5206460661084	46.1349577547723	1.38568831133605	44.7492694434363	17.6 kDa class I small heat shock protein (HSP17.6C-CI) (AA 1-156)
At1g53885	262226_at	16	84	grey	7.49632	NA	NA	NA	NA	senescence-associated protein-related
At1g69490	256300_at	72	134	grey	2.3731	NA	NA	NA	NA	ANAC029_ATNAP_NAP__NAP (NAC-LIKE, ACTIVATED BY AP3/PI); transcription factor
At1g69530	256299_at	20923	20812	brown	40.725	32.2744720004254	19.4870009248228	12.7874710756025	6.69952984922028	ATEXPA1_ATEXP1_AT-EXP1_ATHEXP ALPHA 1.2_EXP1__ATEXPA1 (ARABIDOPSIS THALIANA EXPANSIN A1)
At1g74670	260221_at	20868	20898	brown	79.2535	62.5385047761409	35.7668718266837	26.7716329494571	8.99523887722662	gibberellin-responsive protein, putative
At2g02990	266743_at	27	79	grey	5.55131	NA	NA	NA	NA	RNS1__RNS1 (RIBONUCLEASE 1); endoribonuclease
At2g21650	263549_at	20933	20931	yellow	88.5283	79.73920634554	23.924163391373	55.815042954167	-31.890879562794	MEE3 (maternal effect embryo arrest 3); DNA binding / transcription factor
At2g29500	266294_at	31	61	green	41.6815	28.4721889466451	27.1406223984013	1.33156654824371	25.8090558501576	17.6 kDa class I small heat shock protein (HSP17.6B-CI)
At2g33380	255795_at	3	53	grey	24.3055	NA	NA	NA	NA	RD20__RD20 (RESPONSIVE TO DESSICATION 20); calcium ion binding
At2g39030	266142_at	6	93	turquoise	54.4426	46.3927361409269	26.4561518235154	19.9365843174115	6.51956750610393	GCN5-related N-acetyltransferase (GNAT) family protein
At2g40610	255822_at	20865	20879	brown	42.6845	28.5841871369158	20.0297619685234	8.5544251683924	11.475336800131	ATEXPA8_ATEXP8_ATHEXP ALPHA 1.11_EXP8__ATEXPA8 (ARABIDOPSIS THALIANA EXPANSIN A8)
At2g47180	263320_at	4	17	grey	9.23943	NA	NA	NA	NA	ATGOLS1 (ARABIDOPSIS THALIANA GALACTINOL SYNTHASE 1); transferase, transferring hexosyl groups
At3g10520	258920_at	20871	20894	brown	41.3062	28.1660865445267	15.5322535073763	12.6338330371503	2.89842047022599	AHB2_ARATH GLB2_GLB2_NSHB2__AHB2 (NON-SYMBIOTIC HAEMOGLOBIN 2)
At3g12580	256245_at	28	5	grey	25.2033	NA	NA	NA	NA	HSP70__HSP70 (heat shock protein 70); ATP binding
At3g18000	258217_at	20835	20822	grey	14.5494	NA	NA	NA	NA	PEAMT_XIPOTL1_NMT1__NMT1 (N-METHYLTRANSFERASE 1); phosphoethanolamine N-methyltransferase
At3g44450	252661_at	20875	20880	grey	4.18962	NA	NA	NA	NA	similar to unknown protein [Arabidopsis thaliana] (TAIR:AT3G52740.1); similar to H0717B12.8 [Oryza sativa (indica cultivar-group)] (GB:CAH67161.1)
At3g44990	252607_at	20932	20877	grey	1.80545	NA	NA	NA	NA	XTR8__XTR8 (xyloglucan:xyloglucosyl transferase 8); hydrolase, acting on glycosyl bonds
At3g46940	252442_at	20898	20871	grey	14.0338	NA	NA	NA	NA	deoxyuridine 5'-triphosphate nucleotidohydrolase family
At3g49160	252300_at	85	73	grey	20.9726	NA	NA	NA	NA	pyruvate kinase family protein
At4g17470	245422_at	2	19	grey	12.214	NA	NA	NA	NA	palmitoyl protein thioesterase family protein
At4g28780	253736_at	20902	20892	brown	62.2444	39.6118287111198	29.1853303646601	10.4264983464597	18.7588320182003	GDSL-motif lipase/hydrolase family protein
At5g12020	250296_at	74	13	green	58.2414	44.8256771553833	43.9645280349313	0.86114912045198	43.1033789144793	17.6 kDa class II heat shock protein (HSP17.6-CII)
At5g38710	249527_at	99	106	grey	23.907	NA	NA	NA	NA	proline oxidase, putative / osmotic stress-responsive proline dehydrogenase, putative
At5g50730	248526_at	20802	20818	grey	26.633	NA	NA	NA	NA	NA
At5g52640	248332_at	37	4	green	34.3783	23.1039900564366	21.9533712787262	1.15061877771049	20.8027525010157	HSP81-1_ATHS83_HSP81-1_HSP81.1_HSP83__HSP81-1 (HEAT SHOCK PROTEIN 81-1); ATP binding / unfolded protein binding
Genes in common to combined Qheat and Qdrought and Rheat
AGI	ID									Annotation
At1g07500	261065_at	79	28	grey	31.5881	NA	NA	NA	NA	unknown protein
At1g09140	264255_at	121	87	green	75.8039	54.2791040107218	51.6434253400235	2.63567867069832	49.0077466693252	ATSRP30.1_ATSRP30__ATSRP30.1 (ARABIDOPSIS THALIANA SERINE/ARGININE PROTEIN 30.1); RNA binding
At1g21550	260881_at	30	22	green	39.3953	23.4374029083708	20.6662875857126	2.77111532265816	17.8951722630545	calcium-binding protein, putative
At1g30070	260025_at	35	99	green	66.5115	51.3977712551836	49.7557827792127	1.64198847597085	48.1137943032419	SGS domain-containing protein
At1g52560	262148_at	11	124	green	86.6381	64.2603366292841	62.4591378039078	1.80119882537629	60.6579389785315	26.5 kDa class I small heat shock protein-like (HSP26.5-P)
At1g53540	260978_at	1	71	green	63.5574	47.5206460661084	46.1349577547723	1.38568831133605	44.7492694434363	17.6 kDa class I small heat shock protein (HSP17.6C-CI) (AA 1-156)
At1g71000	262307_at	37	20	green	75.5231	54.642793355076	52.5029219122108	2.13987144286523	50.3630504693455	DNAJ heat shock N-terminal domain-containing protein
At1g74310	260248_at	15	37	green	65.9805	52.5230991305442	51.8190540054065	0.70404512513767	51.1150088802688	ATHSP101_HOT1_HSP101__ATHSP101 (HEAT SHOCK PROTEIN 101); ATP binding / ATPase
At2g14560	265837_at	20847	20932	grey	13.5753	NA	NA	NA	NA	similar to unknown protein [Arabidopsis thaliana] (TAIR:AT1G33840.1); similar to Protein of unknown function DUF567 [Medicago truncatula] (GB:ABE88873.1); contains InterPro domain Protein of unknown function DUF567; (InterPro:IPR007612)
At2g20560	263374_at	22	58	green	51.3053	39.7398194512739	39.2182362008837	0.52158325039023	38.6966529504935	DNAJ heat shock family protein
At2g26150	266841_at	3	50	green	56.3577	45.0502973328197	44.5131156850562	0.53718164776354	43.9759340372926	ATHSFA2_HSFA2__ATHSFA2 (Arabidopsis thaliana heat shock transcription factor A2); DNA binding / transcription factor
At2g26440	245052_at	20808	20891	blue	74.0128	52.9704449360855	37.0544591121241	15.9159858239615	21.1384732881626	pectinesterase family protein
At2g26560	245038_at	20849	20911	blue	53.9243	37.8387919898823	19.0527612927331	18.7860306971493	0.2667305955838	PLA2A_PLA IIA_PLP2_PLA IIA__PLP2 (PHOSPHOLIPASE A 2A); nutrient reservoir
At2g28740	266226_at	20813	20823	grey	18.2313	NA	NA	NA	NA	HIS4__HIS4 (Histone H4)
At2g29500	266294_at	8	61	green	41.6815	28.4721889466451	27.1406223984013	1.33156654824371	25.8090558501576	17.6 kDa class I small heat shock protein (HSP17.6B-CI)
At2g32120	265675_at	26	101	green	86.4186	66.8227211906434	65.4844871239513	1.33823406669208	64.1462530572593	HSP70T-2__HSP70T-2; ATP binding
At2g47180	263320_at	47	17	grey	9.23943	NA	NA	NA	NA	ATGOLS1 (ARABIDOPSIS THALIANA GALACTINOL SYNTHASE 1); transferase, transferring hexosyl groups
At3g04210	258537_at	20919	20919	grey	14.8935	NA	NA	NA	NA	disease resistance protein (TIR-NBS class), putative
At3g09350	259037_at	36	42	green	54.0122	41.506522319734	40.7750921981985	0.73143012153554	40.0436620766629	binding
At3g12580	256245_at	38	5	grey	25.2033	NA	NA	NA	NA	HSP70__HSP70 (heat shock protein 70); ATP binding
At3g16050	258336_at	44	89	green	54.9683	42.7167445294321	42.0436676835266	0.67307684590545	41.3705908376212	A37_ATPDX1.2__A37 (PYRIDOXINE BIOSYNTHESIS 1.2); protein heterodimerization
At3g17390	258415_at	20898	20852	grey	33.1383	NA	NA	NA	NA	MTO3_MAT4_SAMS3__MTO3 (S-adenosylmethionine synthase 3); methionine adenosyltransferase
At3g24500	258133_at	23	39	green	34.8186	25.7711610141238	25.2542440763383	0.51691693778552	24.7373271385528	ATMBF1C_MBF1C__ATMBF1C/MBF1C (MULTIPROTEIN BRIDGING FACTOR 1C); DNA binding / transcription coactivator/ transcription factor
At3g25230	257822_at	78	76	green	55.6936	40.6971072496622	37.3497225995191	3.34738465014309	34.002337949376	ROF1__ROF1 (ROTAMASE FKBP 1); FK506 binding / calmodulin binding / peptidyl-prolyl cis-trans isomerase
At3g44450	252661_at	20933	20880	grey	4.18962	NA	NA	NA	NA	similar to unknown protein [Arabidopsis thaliana] (TAIR:AT3G52740.1); similar to H0717B12.8 [Oryza sativa (indica cultivar-group)] (GB:CAH67161.1)
At3g53230	251975_at	59	49	green	53.3578	30.838297989062	25.1065330174566	5.73176497160541	19.3747680458512	cell division cycle protein 48, putative / CDC48, putative
At3g53730	251924_at	20839	20859	grey	39.4153	21.5659042189945	0.29114858336022	21.2747556356343	-20.983607052274	histone H4
At4g10250	255811_at	14	40	green	87.9918	61.475286965341	59.0131394896216	2.46214747571934	56.5509920139023	ATHSP22.0__ATHSP22.0 (Arabidopsis thaliana heat shock protein 22.0)
At4g12400	254839_at	20	112	green	63.3047	49.1503071263413	48.2371201273659	0.91318699897533	47.3239331283906	binding
At4g14400	245265_at	20931	20918	grey	6.75223	NA	NA	NA	NA	ACD6__ACD6 (ACCELERATED CELL DEATH 6); protein binding
At4g15680	245392_at	94	107	grey	9.08326	NA	NA	NA	NA	glutaredoxin family protein
At4g23493	254263_at	18	31	green	91.0684	68.2058844661762	66.4419163344689	1.76396813170737	64.6779482027615	unknown protein
At4g25200	254059_at	6	25	green	67.2925	44.9106101909914	42.0183583671165	2.89225182387487	39.1261065432416	ATHSP23.6-MITO__ATHSP23.6-MITO (MITOCHONDRION-LOCALIZED SMALL HEAT SHOCK PROTEIN 23.6)
At4g27670	253884_at	21	44	green	95.9972	67.817101442954	65.5037969141998	2.31330452875417	63.1904923854456	HSP21__HSP21 (HEAT SHOCK PROTEIN 21)
At5g05410	250781_at	46	67	grey	2.82393	NA	NA	NA	NA
At5g12020	250296_at	5	13	green	58.2414	44.8256771553833	43.9645280349313	0.86114912045198	43.1033789144793	17.6 kDa class II heat shock protein (HSP17.6-CII)
At5g37670	249575_at	7	27	green	87.9214	67.6303767232859	65.8061817794813	1.82419494380453	63.9819868356768	15.7 kDa class I-related small heat shock protein-like (HSP15.7-CI)
At5g46230	248889_at	20912	20864	grey	14.8578	NA	NA	NA	NA
At5g47830	248774_at	80	66	green	97.9253	71.9955507249723	70.1139425242609	1.8816082007114	68.2323343235495	similar to hypothetical protein MtrDRAFT_AC150207g26v1 [Medicago truncatula] (GB:ABD32636.1)
At5g48570	248657_at	16	9	green	43.8192	32.973365143548	32.3847578157588	0.58860732778918	31.7961504879697	peptidyl-prolyl cis-trans isomerase, putative / FK506-binding protein, putative
At5g51440	248434_at	9	115	green	48.4139	32.7321827667118	30.2923305965757	2.43985217013617	27.8524784264395	23.5 kDa mitochondrial small heat shock protein (HSP23.5-M)
At5g52640	248332_at	28	4	green	34.3783	23.1039900564366	21.9533712787262	1.15061877771049	20.8027525010157	HSP81-1_ATHS83_HSP81-1_HSP81.1_HSP83__HSP81-1 (HEAT SHOCK PROTEIN 81-1); ATP binding / unfolded protein binding
At5g58770	247780_at	129	100	grey	15.9922	NA	NA	NA	NA	/ DEDOL-PP synthase, putative
At5g64510	247293_at	12	77	green	61.7718	46.5326608380771	45.2396985387185	1.29296229935851	43.94673623936	similar to ORF; able to induce HR-like lesions [Nicotiana tabacum] (GB:AAC49976.1); similar to Os01g0767600 [Oryza sativa (japonica cultivar-group)] (GB:NP_001044361.1)
Genes common to Qdrought (ours) and Rdrought 6h
AGI	ID									Annotation
At1g06640	262637_at	76	128	grey	5.00843	NA	NA	NA	NA	2-oxoglutarate-dependent dioxygenase, putative
At1g19670	255786_at	96	94	grey	4.77244	NA	NA	NA	NA	ATCLH1_ATHCOR1_CORI1__ATCLH1 (CORONATINE-INDUCED PROTEIN 1)
At1g19960	261221_at	20812	20814	grey	18.2777	NA	NA	NA	NA	similar to transmembrane receptor [Arabidopsis thaliana] (TAIR:AT2G32140.1)
At1g20190	261226_at	20913	20848	grey	6.78337	NA	NA	NA	NA
At1g24070	263031_at	118	82	grey	7.23683	NA	NA	NA	NA	ATCSLA10_CSLA10__ATCSLA10 (Cellulose synthase-like A10); transferase, transferring glycosyl groups
At1g52400	259640_at	47	75	grey	9.74561	NA	NA	NA	NA
At1g52410	259609_at	11	90	grey	12.4109	NA	NA	NA	NA	TSA1__TSA1 (TSK-ASSOCIATING PROTEIN 1)
At1g52890	260203_at	32	49	turquoise	47.1217	32.9345624692897	16.9107529220657	16.023809547224	0.88694337484175	ANAC019__ANAC019 (Arabidopsis NAC domain containing protein 19); transcription factor
At1g54020	263161_at	33	11	grey	5.46611	NA	NA	NA	NA	myrosinase-associated protein, putative
At1g72260	259802_at	83	59	grey	0.22501	NA	NA	NA	NA	THI2.1__THI2.1 (THIONIN 2.1); toxin receptor binding
At1g74670	260221_at	20868	20932	brown	79.2535	62.5385047761409	35.7668718266837	26.7716329494571	8.99523887722662	gibberellin-responsive protein, putative
At2g02990	266743_at	27	1	grey	5.55131	NA	NA	NA	NA	RNS1__RNS1 (RIBONUCLEASE 1); endoribonuclease
At2g21650	263549_at	20933	20926	yellow	88.5283	79.73920634554	23.924163391373	55.815042954167	-31.890879562794	MEE3 (maternal effect embryo arrest 3); DNA binding / transcription factor
At2g33380	255795_at	3	28	grey	24.3055	NA	NA	NA	NA	RD20__RD20 (RESPONSIVE TO DESSICATION 20); calcium ion binding
At2g39030	266142_at	6	19	turquoise	54.4426	46.3927361409269	26.4561518235154	19.9365843174115	6.51956750610393	GCN5-related N-acetyltransferase (GNAT) family protein
At2g39330	266989_at	5	58	grey	6.76697	NA	NA	NA	NA	jacalin lectin family protein
At2g40610	255822_at	20865	20930	brown	42.6845	28.5841871369158	20.0297619685234	8.5544251683924	11.475336800131	ATEXPA8_ATEXP8_ATHEXP ALPHA 1.11_EXP8__ATEXPA8 (ARABIDOPSIS THALIANA EXPANSIN A8)
At2g43620	260556_at	21	55	grey	29.9899	NA	NA	NA	NA	chitinase, putative
At2g47180	263320_at	4	66	grey	9.23943	NA	NA	NA	NA	ATGOLS1 (ARABIDOPSIS THALIANA GALACTINOL SYNTHASE 1); transferase, transferring hexosyl groups
At3g10520	258920_at	20871	20831	brown	41.3062	28.1660865445267	15.5322535073763	12.6338330371503	2.89842047022599	AHB2_ARATH GLB2_GLB2_NSHB2__AHB2 (NON-SYMBIOTIC HAEMOGLOBIN 2)
At3g16470	259383_at	35	31	grey	12.1622	NA	NA	NA	NA	JR1__JR1 (Jacalin lectin family protein)
At3g28270	256603_at	53	41	grey	2.00986	NA	NA	NA	NA
At3g29030	258003_at	20912	20815	grey	10.7454	NA	NA	NA	NA	ATEXPA5_ATEXP5_ATHEXP ALPHA 1.4__ATEXPA5 (ARABIDOPSIS THALIANA EXPANSIN A5)
At3g44450	252661_at	20875	20825	grey	4.18962	NA	NA	NA	NA	similar to unknown protein [Arabidopsis thaliana] (TAIR:AT3G52740.1); similar to H0717B12.8 [Oryza sativa (indica cultivar-group)] (GB:CAH67161.1)
At3g44990	252607_at	20932	20931	grey	1.80545	NA	NA	NA	NA	XTR8__XTR8 (xyloglucan:xyloglucosyl transferase 8); hydrolase, acting on glycosyl bonds
At3g45140	252618_at	36	54	grey	25.4575	NA	NA	NA	NA	LOX2__LOX2 (LIPOXYGENASE 2)
At3g48520	252368_at	127	47	grey	9.00844	NA	NA	NA	NA	CYP94B3__CYP94B3 (cytochrome P450, family 94, subfamily B, polypeptide 3); oxygen binding
At3g51450	252114_at	55	89	grey	20.4382	NA	NA	NA	NA	strictosidine synthase family protein
At4g01080	255604_at	123	50	grey	10.2849	NA	NA	NA	NA	similar to unknown protein [Arabidopsis thaliana] (TAIR:AT1G01430.1); similar to unknown protein Cr17 [Brassica napus] (GB:AAX51387.1); contains InterPro domain Protein of unknown function DUF231, plant; (InterPro:IPR004253)
At4g02360	255527_at	113	26	turquoise	60.8017	50.9119063269599	24.525053664017	26.386852662943	-1.861798998926
At4g15210	245275_at	1	25	grey	11.9698	NA	NA	NA	NA	BMY1_ATBETA-AMY_AT-BETA-AMY_RAM1__ATBETA-AMY (BETA-AMYLASE); beta-amylase
At4g17470	245422_at	2	3	grey	12.214	NA	NA	NA	NA	palmitoyl protein thioesterase family protein
At4g20860	254447_at	63	83	blue	37.3886	17.4144626945289	11.5745473704871	5.83991532404183	5.73463204644524	FAD-binding domain-containing protein
At4g23600	254232_at	10	73	turquoise	46.4354	33.7107159851639	21.4361128977633	12.2746030874006	9.16150981036274	CORI3_JR2__CORI3 (CORONATINE INDUCED 1, JASMONIC ACID RESPONSIVE 2); transaminase
At4g28780	253736_at	20902	20877	brown	62.2444	39.6118287111198	29.1853303646601	10.4264983464597	18.7588320182003	GDSL-motif lipase/hydrolase family protein
At5g05600	250793_at	7	114	grey	7.0443	NA	NA	NA	NA	oxidoreductase, 2OG-Fe(II) oxygenase family protein
At5g06870	250669_at	19	43	grey	4.46766	NA	NA	NA	NA	PGIP2__PGIP2 (POLYGALACTURONASE INHIBITING PROTEIN 2); protein binding
At5g07010	250662_at	29	37	grey	5.77238	NA	NA	NA	NA	sulfotransferase family protein
At5g22580	249894_at	20907	20865	grey	9.13566	NA	NA	NA	NA
At5g24420	249732_at	69	15	grey	2.2235	NA	NA	NA	NA	glucosamine/galactosamine-6-phosphate isomerase-related
At5g35740	249718_at	20864	20854	brown	83.8769	68.990090843151	36.4587849137396	32.5313059294114	3.92747898432815	glycosyl hydrolase family protein 17
At5g38710	249527_at	99	39	grey	23.907	NA	NA	NA	NA	proline oxidase, putative / osmotic stress-responsive proline dehydrogenase, putative
At5g42650	249208_at	102	121	grey	9.44982	NA	NA	NA	NA	AOS_CYP74A__AOS (ALLENE OXIDE SYNTHASE); hydro-lyase/ oxygen binding
At5g51070	248487_at	119	48	turquoise	113.077	93.825398020962	31.8209050229402	62.0044929980218	-30.183587975082	ERD1_CLPD__ERD1 (EARLY RESPONSIVE TO DEHYDRATION 1); ATP binding / ATPase
At5g64120	247327_at	39	53	grey	16.7415	NA	NA	NA	NA	peroxidase, putative
