# Supplementary material for: Connecting genes, coexpression modules, and molecular signatures to environmental stress phenotypes in plants
Source: BMC Syst Biol. 2008 Feb 4;2:16. doi: 10.1186/1752-0509-2-16 (PMC2277374; doi:10.1186/1752-0509-2-16)
Supplement: Additional file 8 — The reference genomic signatures lists. [file 1752-0509-2-16-S8.ZIP]

Archive with 3 entries (2 files):
- Signatures_AddFile 8.xls
- __MACOSX/
- __MACOSX/._Signatures_AddFile 8.xls
