# Supplementary material for: Connecting genes, coexpression modules, and molecular signatures to environmental stress phenotypes in plants
Source: BMC Syst Biol. 2008 Feb 4;2:16. doi: 10.1186/1752-0509-2-16 (PMC2277374; doi:10.1186/1752-0509-2-16)
Supplement: Additional file 8 — The reference genomic signatures lists. [file 1752-0509-2-16-S8.ZIP › Signatures_AddFile 8.xls]

## Sheet: Sheet1
Within are the reference genomic signatures used for the similarity score comparisons. The headers are structured as treatment_time of stress duration (h). The 05 = half hour, 025 = quarter hour, 1 = 1h, 3 = 3h, 6 = 6h.
The signatures are ordered in decending order from the differential expression of treatment vs control. So the highest most positive fold change gene is at the top of the list.
cold_05	cold_1	cold_3	cold_6	drought_05	drought_1	drought_3	drought_6	heat_025	heat_05	heat_1	heat_3	osmotic_05	osmotic_1	osmotic_3	osmotic_6	salt_05	salt_1	salt_3	salt_6	uvb_05	uvb_1	uvb_3	uvb_6	query_heat	query_drought	query_heat_drought
261648_at	252367_at	252367_at	264758_at	264217_at	256017_at	262211_at	245275_at	249867_at	266841_at	260978_at	260978_at	254231_at	261648_at	258498_at	247717_at	246888_at	257280_at	258498_at	247717_at	261648_at	248322_at	252345_at	266070_at	263502_s_at	266743_at	263502_s_at
252607_at	265387_at	265387_at	254075_at	261037_at	262211_at	256017_at	245422_at	256940_at	258133_at	252515_at	252515_at	261648_at	252131_at	247717_at	258498_at	247717_at	245627_at	247717_at	258498_at	256442_at	253915_at	259479_at	258277_at	244920_s_at	267206_at	253832_at
265665_at	260287_at	260287_at	252368_at	262211_at	264217_at	257280_at	255795_at	247814_at	262656_at	266590_at	266841_at	255807_at	263182_at	261077_at	262128_at	267238_at	251221_at	252102_at	247718_at	248322_at	261648_at	260522_x_at	252345_at	266045_s_at	245422_at	266045_s_at
265892_at	261648_at	261648_at	264617_at	264758_at	253872_at	264758_at	263320_at	252661_at	263374_at	266841_at	266590_at	254818_at	248448_at	252102_at	247095_at	253125_at	259231_at	262128_at	262128_at	263182_at	252131_at	263402_at	263402_at	246917_at	259286_at	248332_at
253061_at	254075_at	254075_at	261648_at	257280_at	257280_at	264217_at	266989_at	251017_at	260248_at	266294_at	250296_at	262260_at	246777_at	262128_at	255795_at	254889_at	256225_at	245627_at	255795_at	262382_at	248164_at	266070_at	248434_at	256245_at	257670_at	256245_at
247543_at	253061_at	253061_at	247431_at	256017_at	264758_at	253872_at	266142_at	247600_at	254878_at	250351_at	254059_at	254805_at	253915_at	252265_at	252102_at	253061_at	245668_at	261077_at	247095_at	254231_at	252345_at	263231_at	263401_at	248332_at	265984_at	262354_at
249606_at	249862_at	252374_at	259879_at	252131_at	252367_at	261648_at	250793_at	259332_at	256999_at	254059_at	249575_at	256442_at	254231_at	260203_at	260568_at	255381_at	255795_at	250648_at	261077_at	248327_at	265725_at	253044_at	254869_at	250296_at	263539_at	244920_s_at
248191_at	252374_at	259364_at	254066_at	261648_at	261648_at	252367_at	252415_at	252619_at	263150_at	249575_at	266294_at	255381_at	266821_at	264217_at	264580_at	265228_s_at	255822_at	248337_at	252102_at	253859_at	265723_at	248322_at	256245_at	262354_at	266415_at	263509_s_at
251720_at	255734_at	254066_at	246099_at	253859_at	251745_at	251745_at	256577_at	252607_at	248657_at	250296_at	248434_at	261567_at	264758_at	260568_at	261077_at	249383_at	258939_at	255795_at	266098_at	248164_at	248327_at	245329_at	256012_at	263509_s_at	258498_at	248657_at
245777_at	254066_at	254120_at	252102_at	260399_at	260399_at	258139_at	254232_at	251720_at	248434_at	248434_at	250351_at	253061_at	251745_at	248337_at	247718_at	244959_s_at	258139_at	264217_at	245627_at	266800_at	258947_at	258277_at	267567_at	257323_at	264318_at	265228_s_at
248190_at	254120_at	258402_at	248964_at	257644_at	255795_at	260399_at	259609_at	261247_at	248332_at	262148_at	262148_at	247543_at	262382_at	247723_at	250648_at	252607_at	264217_at	267080_at	258347_at	258947_at	248448_at	245306_at	252265_at	265228_s_at	263161_at	257323_at
249191_at	258402_at	249862_at	254074_at	264000_at	258139_at	253643_at	247866_at	246490_at	266590_at	261838_at	247293_at	254889_at	247543_at	263539_at	258347_at	253872_at	248764_at	263497_at	245982_at	263783_at	259879_at	252131_at	248322_at	253832_at	260546_at	265230_s_at
256603_at	251356_at	251356_at	266719_at	261564_at	252131_at	255795_at	267411_at	255621_at	258336_at	247293_at	261838_at	253872_at	263379_at	245627_at	251272_at	255255_at	251272_at	266327_at	251272_at	264758_at	263182_at	263401_at	266267_at	265230_s_at	248812_at	250296_at
262382_at	259364_at	255734_at	253104_at	255795_at	261564_at	252131_at	253161_at	248028_at	256518_at	260248_at	255811_at	258487_at	245250_at	263497_at	265119_at	267337_at	253163_at	247723_at	266327_at	257262_at	264866_at	253046_at	248332_at	263320_at	263210_at	257670_at
259432_at	267357_at	254074_at	256266_at	260203_at	263584_at	263584_at	267425_at	259329_at	256245_at	255811_at	260248_at	246777_at	267028_at	267080_at	267080_at	252269_at	266984_at	266462_at	253344_at	249417_at	245329_at	261892_at	260522_x_at	257339_s_at	249732_at	254809_at
253125_at	255733_at	255733_at	258792_at	253872_at	253643_at	253859_at	262226_at	253790_at	261081_at	258984_at	248657_at	248799_at	254120_at	253872_at	251791_at	254954_at	252040_at	258901_at	250648_at	246777_at	258321_at	248434_at	263231_at	245422_at	264436_at	250292_at
263739_at	254074_at	256891_at	249606_at	245275_at	260203_at	262226_at	253073_at	254574_at	247293_at	253884_at	259913_at	249467_at	248327_at	258901_at	266327_at	266259_at	258402_at	248352_at	266462_at	259479_at	247543_at	260706_at	245329_at	254059_at	256252_at	263320_at
264931_at	256891_at	267357_at	258497_at	252102_at	261033_at	267028_at	266353_at	258890_at	254839_at	247691_at	254263_at	247524_at	263584_at	255795_at	248352_at	265987_at	266327_at	256789_at	251791_at	265725_at	256526_at	258947_at	263539_at	255430_at	265305_at	257339_s_at
253812_at	249923_at	249923_at	261892_at	248337_at	253915_at	253915_at	250669_at	265665_at	246612_at	254839_at	258984_at	266800_at	249197_at	265119_at	247723_at	248040_at	259789_at	263881_at	267080_at	264153_at	259479_at	248327_at	254059_at	248657_at	266142_at	245422_at
249383_at	253915_at	249606_at	251745_at	259516_at	254231_at	261564_at	251770_at	262536_at	258979_at	258133_at	254839_at	246099_at	247949_at	262448_at	260203_at	258487_at	263497_at	258347_at	248352_at	259879_at	245306_at	254869_at	259507_at	255811_at	261892_at	262307_at
255437_at	251745_at	245777_at	252214_at	263379_at	253859_at	254231_at	260556_at	258956_at	249575_at	248657_at	253884_at	249459_at	256526_at	250648_at	256789_at	250408_at	259516_at	259516_at	260203_at	248448_at	254120_at	256989_at	248327_at	258498_at	259705_at	255430_at
251705_at	247585_at	259879_at	250099_at	259793_at	261037_at	261033_at	267147_at	249191_at	267336_at	246944_at	263374_at	267238_at	248322_at	259705_at	249454_at	263265_at	261315_at	257280_at	265119_at	252131_at	251745_at	245082_at	266294_at	262307_at	261335_at	260881_at
250408_at	266259_at	267238_at	262113_at	259705_at	257644_at	253259_at	247095_at	251805_at	261265_at	259913_at	258133_at	253125_at	263783_at	261021_at	266098_at	260287_at	266259_at	245982_at	260568_at	254818_at	251336_at	260804_at	266017_at	263515_at	262756_at	263515_at
255604_at	245906_at	266259_at	264400_at	262164_at	267028_at	263379_at	252265_at	253411_at	266294_at	254263_at	247691_at	263182_at	260399_at	266462_at	260556_at	247524_at	245602_at	253872_at	256789_at	260804_at	263379_at	247435_at	256252_at	265235_s_at	249126_at	248959_at
246142_at	267238_at	253915_at	253830_at	266821_at	254120_at	254120_at	252515_at	247055_at	250351_at	265675_at	252081_at	259015_at	253643_at	262930_at	245627_at	254119_at	266983_at	260727_at	264580_at	246293_at	267028_at	261449_at	259479_at	257318_at	245275_at	254059_at
247055_at	245777_at	251745_at	258139_at	263497_at	246987_at	261037_at	260205_at	258724_at	252081_at	252081_at	265675_at	247327_at	248164_at	257280_at	253872_at	245397_at	257053_at	251272_at	263497_at	261449_at	245250_at	264042_at	252131_at	266098_at	255527_at	266415_at
263796_at	258792_at	258792_at	247177_at	254231_at	258507_at	261892_at	266743_at	264014_at	252515_at	263374_at	263150_at	265228_s_at	256442_at	258277_at	266462_at	265441_at	260727_at	266503_at	248236_at	262381_at	256442_at	254408_at	266752_at	249575_at	246099_at	249575_at
246034_at	247543_at	259015_at	264153_at	248353_at	263379_at	259231_at	256245_at	250207_at	259037_at	258939_at	248332_at	267337_at	265725_at	249983_at	267567_at	263325_at	248467_at	260357_at	258158_at	254805_at	263783_at	261021_at	263515_at	260881_at	255795_at	261065_at
261407_at	249606_at	257654_at	252414_at	261033_at	262226_at	258507_at	250662_at	256741_at	258830_at	261265_at	246214_at	265067_at	245711_at	267567_at	264729_at	253423_at	260941_at	255723_at	258983_at	245711_at	249417_at	265725_at	260706_at	258133_at	262354_at	258498_at
248448_at	264339_at	252679_at	245749_at	245734_at	252102_at	245275_at	247717_at	252972_at	245602_at	248332_at	260881_at	263379_at	248799_at	266327_at	256114_at	263799_at	264529_at	262448_at	256114_at	248686_at	262381_at	261648_at	246405_at	253884_at	259878_at	264655_at
264444_at	260037_at	246932_at	245677_at	257262_at	259231_at	246987_at	266294_at	259363_at	260025_at	260881_at	258939_at	255255_at	245041_at	260357_at	266142_at	256914_at	261221_at	266555_at	248337_at	261892_at	261892_at	255340_at	264042_at	251563_at	259383_at	254263_at
253966_at	251221_at	247585_at	248160_at	245329_at	259879_at	257644_at	260203_at	250533_at	264968_at	263150_at	256518_at	255568_at	252679_at	254255_at	260560_at	247726_at	257832_at	260203_at	253872_at	248799_at	249197_at	258321_at	251400_at	246954_at	248782_at	266098_at
250207_at	259015_at	245906_at	251336_at	261247_at	261892_at	252102_at	263161_at	257057_at	250502_at	258695_at	258695_at	255742_at	264000_at	256789_at	250158_at	265387_at	245734_at	265119_at	264217_at	254889_at	262382_at	265723_at	246099_at	257670_at	258941_at	257318_at
256299_at	256300_at	264339_at	256017_at	265530_at	257053_at	260203_at	245253_at	255776_at	250296_at	246214_at	246944_at	264153_at	245329_at	259479_at	245393_at	266322_at	263126_at	258139_at	257271_at	264213_at	246293_at	266267_at	264400_at	252300_at	250657_at	265235_s_at
254119_at	246932_at	248432_at	267411_at	263783_at	247585_at	257053_at	259383_at	259090_at	258406_at	256518_at	260025_at	264960_at	253044_at	247573_at	253373_at	252040_at	251356_at	258158_at	247723_at	245329_at	258377_at	266752_at	266292_at	266042_s_at	267266_at	251563_at
254305_at	252679_at	251221_at	260915_at	260727_at	259705_at	259879_at	252618_at	246510_at	248045_at	256245_at	259037_at	265837_at	249417_at	261005_at	248236_at	266656_at	249134_at	259705_at	262940_at	264866_at	253044_at	256442_at	263403_at	251975_at	266800_at	264580_at
263595_at	264788_at	260037_at	254120_at	261713_at	246289_at	253485_at	248332_at	266079_at	258984_at	259037_at	262307_at	244959_s_at	251336_at	266070_at	258158_at	253722_at	258158_at	261428_at	258901_at	247327_at	251054_at	258203_at	247435_at	246114_at	250662_at	260248_at
252474_at	255742_at	264788_at	258349_at	245627_at	267357_at	266821_at	260943_at	245176_at	257876_at	260025_at	256245_at	265387_at	258947_at	259516_at	262347_at	246975_at	253874_at	259432_at	259403_at	263379_at	264758_at	249983_at	256933_at	266415_at	264052_at	264318_at
254926_at	245250_at	245250_at	256522_at	267411_at	256891_at	248794_at	247327_at	261684_at	265892_at	262307_at	261265_at	261459_at	246821_at	251791_at	252265_at	253815_at	265478_at	253263_at	254232_at	251054_at	246821_at	249896_at	259272_at	266294_at	249527_at	258133_at
258807_at	259879_at	247543_at	254926_at	245247_at	252679_at	266259_at	260551_at	252970_at	260081_at	245602_at	245602_at	245038_at	264217_at	245329_at	256243_at	262170_at	267460_at	266098_at	256245_at	260527_at	263584_at	263403_at	249983_at	255795_at	250054_at	255811_at
248799_at	257654_at	256300_at	251793_at	261892_at	245275_at	245041_at	260978_at	253545_at	266261_at	251166_at	255891_at	253073_at	255753_at	257623_at	259925_at	250083_at	265454_at	247718_at	249917_at	245250_at	246777_at	254241_at	258203_at	254809_at	256603_at	266044_s_at
255822_at	266656_at	266656_at	248820_at	265276_at	266259_at	259705_at	265387_at	245747_at	250304_at	254414_at	264402_at	261892_at	257280_at	250279_at	249117_at	247718_at	263019_at	251791_at	260357_at	265892_at	249063_at	264400_at	266071_at	264255_at	265216_at	259037_at
265939_at	266832_at	255742_at	261569_at	258139_at	245041_at	267357_at	261713_at	253384_at	261247_at	264402_at	246612_at	252607_at	258606_at	248352_at	264217_at	256299_at	261564_at	251084_at	253263_at	247655_at	245041_at	263182_at	259559_at	266044_s_at	250669_at	264415_at
250566_at	246253_at	246099_at	254667_at	253259_at	253259_at	256891_at	253697_at	247549_at	265675_at	255891_at	258336_at	266070_at	262383_at	251272_at	266070_at	251272_at	253872_at	253344_at	249454_at	262731_at	251400_at	254255_at	249481_at	264814_at	259479_at	253884_at
260727_at	251196_at	266832_at	258805_at	251156_at	263497_at	245627_at	250351_at	255785_at	246944_at	246612_at	251166_at	259502_at	261892_at	261449_at	246099_at	259015_at	259500_at	265276_at	262050_at	246888_at	252679_at	249770_at	257623_at	261065_at	254122_at	247718_at
250533_at	248432_at	261768_at	258188_at	245041_at	259516_at	259516_at	246620_at	261081_at	257822_at	258336_at	250781_at	246238_at	264866_at	254869_at	265817_at	247327_at	251039_at	247957_at	265122_at	245306_at	266010_at	249188_at	261763_at	263374_at	247175_at	247723_at
250099_at	261768_at	266658_at	259834_at	259432_at	253485_at	256300_at	259640_at	245341_at	247509_at	262656_at	263320_at	245711_at	248964_at	264758_at	245982_at	247754_at	261901_at	245748_at	263881_at	249191_at	261193_at	266071_at	253046_at	263505_s_at	252368_at	263505_s_at
247880_at	262986_at	262986_at	257925_at	263584_at	245247_at	246289_at	258322_at	266165_at	249383_at	263164_at	254414_at	266017_at	267623_at	261648_at	257280_at	261901_at	253994_at	265122_at	251084_at	251895_at	245560_at	266017_at	245193_at	247718_at	248487_at	266014_s_at
248164_at	251705_at	252193_at	245250_at	253104_at	245627_at	247585_at	265053_at	249178_at	265077_at	254878_at	258827_at	266353_at	249770_at	266017_at	262930_at	265238_s_at	260287_at	251156_at	266555_at	258321_at	245755_at	256017_at	249417_at	266841_at	260203_at	251975_at
256674_at	246099_at	251705_at	255937_at	254085_at	261315_at	264000_at	261224_at	249515_at	250781_at	263320_at	267238_at	254954_at	251054_at	265276_at	256603_at	249941_at	265740_at	254066_at	247780_at	245041_at	247925_at	261763_at	261005_at	264580_at	255604_at	266841_at
257474_at	248964_at	248964_at	264213_at	258507_at	266821_at	263497_at	263497_at	254931_at	255891_at	250781_at	254878_at	257623_at	255795_at	258139_at	256300_at	262986_at	247452_at	264787_at	266142_at	264000_at	262731_at	259428_at	246368_at	264318_at	259866_at	265216_at
252010_at	260856_at	248448_at	263931_at	246777_at	245252_at	245247_at	265122_at	259432_at	250408_at	264968_at	262656_at	248432_at	246293_at	258158_at	264102_at	264787_at	253263_at	263495_at	245628_at	249770_at	255753_at	247071_at	252170_at	262159_at	251054_at	257239_at
253922_at	266658_at	246253_at	257154_at	249719_at	246777_at	248764_at	256603_at	255438_at	256663_at	258827_at	263164_at	265987_at	259479_at	248327_at	254189_at	258498_at	266072_at	248218_at	255723_at	251336_at	256017_at	265668_at	261242_at	259037_at	247327_at	255795_at
245711_at	252193_at	258139_at	264636_at	256093_at	264000_at	255926_at	265118_at	264597_at	263715_at	248759_at	264968_at	264213_at	245755_at	260556_at	259403_at	244922_s_at	261247_at	262940_at	247511_at	252607_at	247655_at	249417_at	245393_at	248774_at	252618_at	266042_s_at
261081_at	247406_at	253643_at	248607_at	253643_at	248794_at	261713_at	252114_at	263420_at	263921_at	250036_at	248759_at	266693_at	249928_at	255723_at	263881_at	260081_at	266770_at	258983_at	249614_at	263584_at	254784_at	246777_at	248686_at	266014_s_at	260556_at	261943_at
250007_at	245731_at	263799_at	266532_at	259879_at	254075_at	266901_at	253874_at	254251_at	256299_at	261081_at	250036_at	247585_at	247047_at	257206_at	262940_at	255822_at	253305_at	253638_at	256603_at	252661_at	258653_at	259439_at	255259_at	245228_at	245465_at	266878_at
264360_at	246289_at	246289_at	262452_at	254158_at	256300_at	248337_at	249071_at	248491_at	265443_at	267238_at	250502_at	247717_at	262381_at	245749_at	253344_at	257467_at	247265_at	249117_at	264958_at	261135_at	247071_at	261394_at	247573_at	260248_at	248200_at	266901_at
262281_at	253643_at	247406_at	260227_at	259518_at	257022_at	256526_at	256017_at	249612_at	251720_at	250502_at	261081_at	265208_at	252592_at	264580_at	247511_at	251060_at	251066_at	253994_at	264102_at	246099_at	252592_at	255406_at	258947_at	248959_at	266989_at	263374_at
250968_at	248448_at	255381_at	257654_at	253994_at	245734_at	252193_at	256787_at	250985_at	254211_at	245272_at	251975_at	263046_at	258436_at	254066_at	258277_at	261766_at	247585_at	256296_at	252888_at	252010_at	259992_at	259272_at	252136_at	254234_at	259802_at	247047_at
259736_at	258139_at	251196_at	252374_at	245711_at	245731_at	259793_at	251642_at	256980_at	255822_at	253987_at	253987_at	248448_at	254926_at	254231_at	263497_at	253812_at	266555_at	259922_at	259231_at	258792_at	264400_at	263539_at	255479_at	254263_at	248375_at	256017_at
249920_at	254926_at	245731_at	261191_at	257053_at	255926_at	245252_at	267238_at	262396_at	247880_at	267336_at	267336_at	245736_at	252193_at	248686_at	264514_at	259736_at	245748_at	264318_at	255527_at	256046_at	266821_at	254231_at	256989_at	247293_at	261033_at	266294_at
264898_at	252483_at	252483_at	261958_at	254075_at	252193_at	245731_at	256527_at	247463_at	262548_at	251975_at	256221_at	260287_at	259231_at	247949_at	265276_at	261564_at	262164_at	254085_at	248248_at	253628_at	258682_at	248686_at	255340_at	247780_at	266418_at	265242_at
256914_at	256245_at	256245_at	252300_at	248164_at	248964_at	246777_at	254447_at	251058_at	260727_at	260287_at	265387_at	260556_at	266800_at	259925_at	255521_at	264788_at	247957_at	259231_at	259516_at	265665_at	262085_at	248332_at	255406_at	264655_at	267496_at	264814_at
247463_at	252220_at	252220_at	250781_at	261077_at	248764_at	261476_at	261459_at	259505_at	254119_at	265387_at	245243_at	263799_at	254408_at	264787_at	251084_at	262236_at	255957_at	245724_at	261428_at	249719_at	261476_at	246405_at	261021_at	257239_at	267181_at	251109_at
252414_at	266072_at	260856_at	264953_at	249197_at	248337_at	265530_at	252570_at	266074_at	261226_at	245243_at	245272_at	244923_s_at	263497_at	261459_at	260005_at	250223_at	253815_at	246125_at	258139_at	261470_at	261449_at	264866_at	252417_at	253629_at	256021_at	246099_at
263265_at	263799_at	248606_at	254300_at	254232_at	251039_at	251039_at	249817_at	264372_at	253815_at	256221_at	260287_at	257206_at	266010_at	247957_at	266555_at	266055_at	251169_at	248764_at	247957_at	245613_at	264153_at	263783_at	256366_at	266142_at	263320_at	248774_at
255742_at	255381_at	248794_at	248311_at	261315_at	266072_at	251156_at	251072_at	259486_at	262098_at	258794_at	264758_at	262382_at	252278_at	261763_at	260357_at	257280_at	251289_at	251644_at	246403_at	254120_at	253628_at	252908_at	250286_at	247723_at	246403_at	250781_at
245731_at	261901_at	253722_at	252009_at	252827_at	265276_at	252679_at	263118_at	256753_at	255825_at	250304_at	258262_at	266385_at	253628_at	251156_at	248686_at	245317_at	253871_at	250158_at	257280_at	250420_at	253643_at	253414_at	263783_at	249527_at	249090_at	259286_at
246125_at	253722_at	253125_at	248870_at	262448_at	261077_at	261315_at	249732_at	258621_at	258003_at	264758_at	250304_at	258395_at	251705_at	266142_at	261648_at	247903_at	260357_at	262164_at	250279_at	249928_at	251705_at	263515_at	267083_at	252281_at	266271_at	256576_at
260955_at	248606_at	266072_at	264000_at	253799_at	265530_at	248964_at	264467_at	254783_at	264783_at	258830_at	258794_at	256337_at	258653_at	259432_at	249983_at	256300_at	254490_at	252269_at	258091_at	267028_at	254255_at	251400_at	248657_at	260978_at	261648_at	259705_at
254075_at	247474_at	261901_at	249918_at	264289_at	251156_at	261077_at	266984_at	258321_at	262135_at	258262_at	249837_at	248040_at	267381_at	247327_at	259058_at	244923_s_at	252367_at	247097_at	264146_at	250796_at	245757_at	259507_at	260116_at	261485_at	258979_at	260978_at
245906_at	253125_at	261892_at	252053_at	258901_at	255734_at	254075_at	256300_at	249113_at	253423_at	261065_at	258830_at	250670_at	252474_at	247095_at	258901_at	261037_at	252607_at	259426_at	265111_at	247543_at	255479_at	249377_at	254447_at	265147_at	259445_at	259235_at
250985_at	259834_at	247474_at	260727_at	254074_at	266901_at	257022_at	246601_at	258055_at	264402_at	253949_at	245313_at	252387_at	260804_at	266503_at	261021_at	264210_at	260345_at	249917_at	245275_at	245840_at	245711_at	246858_at	260568_at	256609_at	254232_at	252300_at
263379_at	265184_at	257925_at	264314_at	247723_at	256526_at	245734_at	250296_at	258151_at	246214_at	249837_at	247509_at	262072_at	260046_at	261428_at	248337_at	258091_at	257635_at	263433_at	253373_at	253915_at	267623_at	247949_at	261892_at	265227_s_at	259054_at	261335_at
263252_at	258133_at	254926_at	263252_at	261470_at	261713_at	255734_at	248193_at	253660_at	259736_at	245313_at	245504_at	267591_at	258787_at	256245_at	262448_at	257654_at	253722_at	258091_at	261957_at	265837_at	254231_at	255479_at	266368_at	252368_at	259640_at	252234_at
266259_at	260915_at	260266_at	264511_at	261476_at	246253_at	266072_at	262637_at	262151_at	252607_at	264338_at	256363_at	266259_at	252053_at	255479_at	259705_at	263379_at	252948_at	265216_at	264514_at	245038_at	251640_at	257623_at	263584_at	245736_at	247927_at	257822_at
261247_at	245711_at	259834_at	249522_at	251272_at	259793_at	265184_at	260380_at	253688_at	245557_at	256363_at	253689_at	264635_at	246270_at	266555_at	265913_at	265023_at	265441_at	250408_at	254066_at	258682_at	260804_at	252827_at	259385_at	250781_at	249895_at	247293_at
250937_at	262399_at	267028_at	253103_at	255723_at	258792_at	258792_at	253842_at	247252_at	245734_at	265999_at	257822_at	264746_at	266658_at	245711_at	250279_at	267590_at	256299_at	267538_at	264729_at	266353_at	252053_at	253796_at	246214_at	265675_at	259879_at	260943_at
253815_at	248794_at	265184_at	264389_at	248322_at	250676_at	250676_at	265536_at	258830_at	267158_at	262014_at	261065_at	264379_at	254784_at	246777_at	266544_at	254305_at	254119_at	255032_at	259616_at	258787_at	256046_at	254059_at	249896_at	266743_at	252908_at	266743_at
245558_at	260770_at	249415_at	245711_at	252114_at	253104_at	255872_at	245885_at	256598_at	265894_at	247509_at	248774_at	265184_at	261193_at	260005_at	266267_at	252464_at	263352_at	248248_at	245748_at	252679_at	263497_at	267028_at	254255_at	257822_at	251109_at	256880_at
255450_at	248801_at	263379_at	253323_at	258947_at	245250_at	246253_at	251928_at	264931_at	250036_at	245504_at	253949_at	256300_at	251272_at	251084_at	255479_at	266044_s_at	246215_at	264562_at	248353_at	266821_at	245504_at	252977_at	247071_at	267206_at	261570_at	267496_at
264002_at	260266_at	262284_at	246490_at	254255_at	263182_at	245329_at	254377_at	260872_at	265740_at	259169_at	257654_at	245250_at	266327_at	251400_at	255723_at	256828_at	260924_at	249944_at	267181_at	260399_at	253414_at	256245_at	252921_at	264415_at	263031_at	262159_at
260770_at	262284_at	245711_at	256763_at	245078_at	245329_at	253104_at	259802_at	253835_at	267590_at	253689_at	254211_at	245041_at	261476_at	250158_at	261005_at	254564_at	245353_at	250279_at	247488_at	260551_at	260527_at	246293_at	251975_at	259235_at	254447_at	244959_s_at
253817_at	249337_at	266278_at	253113_at	251054_at	265184_at	265276_at	255943_at	263488_at	262826_at	252367_at	253859_at	262986_at	265841_at	259443_at	259922_at	248163_at	247374_at	256114_at	267423_at	251705_at	249622_at	245038_at	250062_at	254189_at	256627_at	262226_at
256386_at	250676_at	245397_at	266097_at	249910_at	247543_at	261193_at	252300_at	258419_at	248759_at	257822_at	259169_at	259364_at	257053_at	259879_at	245998_at	257891_at	265817_at	245749_at	264436_at	254241_at	248686_at	262381_at	260804_at	254414_at	267179_at	253693_at
263715_at	248799_at	260915_at	245251_at	263486_at	252278_at	263182_at	267357_at	267578_at	253617_at	254211_at	251130_at	267028_at	259992_at	266098_at	265122_at	254232_at	258890_at	250955_at	267538_at	266010_at	248347_at	256366_at	265723_at	265242_at	254234_at	263866_at
253835_at	267028_at	258468_at	261405_at	262382_at	247723_at	245250_at	257021_at	266867_at	255255_at	248258_at	262014_at	253722_at	257846_at	266267_at	245749_at	262166_at	253161_at	264968_at	266170_at	245622_at	262383_at	261899_at	260904_at	251935_at	261089_at	264255_at
258497_at	257925_at	250937_at	266545_at	259736_at	248448_at	248327_at	257860_at	247452_at	263739_at	263897_at	264338_at	259365_at	257644_at	259922_at	261428_at	255579_at	263486_at	248676_at	264318_at	246468_at	260046_at	261005_at	252515_at	248200_at	253832_at	263184_at
261834_at	250937_at	248799_at	264661_at	247177_at	247933_at	252278_at	252102_at	264673_at	258827_at	253859_at	265999_at	264758_at	254158_at	246858_at	253263_at	258501_at	265481_at	259570_at	264147_at	253830_at	248726_at	264867_at	249527_at	263867_at	252114_at	258336_at
252911_at	247655_at	260770_at	264217_at	265418_at	248327_at	253608_at	259384_at	266078_at	252958_at	248774_at	263897_at	263475_at	245734_at	246099_at	245711_at	266800_at	264006_at	247488_at	246908_at	258606_at	256755_at	255319_at	262177_at	262226_at	259609_at	253629_at
252958_at	252474_at	258133_at	246125_at	247655_at	255872_at	266327_at	253061_at	263736_at	258794_at	267073_at	248258_at	249941_at	250676_at	256296_at	247957_at	260855_at	256772_at	264102_at	265276_at	247109_at	260522_x_at	254926_at	257774_at	262148_at	260744_at	245628_at
265443_at	261892_at	255568_at	257280_at	247327_at	247279_at	262164_at	251625_at	260494_at	247600_at	246733_at	256999_at	259841_at	256017_at	263495_at	258983_at	265726_at	259736_at	254276_at	259103_at	254255_at	264000_at	249125_at	253414_at	251109_at	248964_at	254234_at
258275_at	261193_at	250676_at	250399_at	247351_at	266555_at	256522_at	250259_at	247012_at	260881_at	258979_at	267073_at	247949_at	259879_at	248218_at	254066_at	267595_at	247553_at	257262_at	245463_at	259432_at	245731_at	246821_at	259403_at	244959_s_at	255674_at	266142_at
258338_at	266278_at	252474_at	267069_at	252607_at	261193_at	262448_at	245528_at	260693_at	263325_at	247792_at	245392_at	266658_at	260203_at	256017_at	265111_at	248050_at	253908_at	260568_at	256243_at	247351_at	256633_at	257919_at	251176_at	246257_at	255786_at	252882_at
253790_at	258468_at	255255_at	262883_at	249928_at	245711_at	245504_at	253373_at	254504_at	266299_at	256663_at	252367_at	258545_at	253872_at	248322_at	258139_at	252100_at	263118_at	245734_at	263157_at	262085_at	246468_at	260399_at	259947_at	263866_at	251640_at	257066_at
257213_at	255568_at	259076_at	266363_at	249770_at	261476_at	266503_at	255786_at	245861_at	254263_at	256999_at	246733_at	266010_at	245731_at	264635_at	254232_at	245196_at	266321_at	249134_at	262113_at	252053_at	248964_at	251895_at	263061_at	251962_at	259428_at	254158_at
264147_at	257615_at	257615_at	265665_at	263539_at	255723_at	259518_at	253666_at	249826_at	259042_at	253712_at	262098_at	264788_at	267293_at	267546_at	249917_at	249215_at	249325_at	253859_at	262448_at	265327_at	250676_at	252265_at	247293_at	264142_at	262381_at	255064_at
255127_at	245397_at	248801_at	248392_at	247047_at	254158_at	264289_at	246602_at	264898_at	264006_at	251130_at	256663_at	258791_at	251400_at	262452_at	257623_at	262656_at	255723_at	255250_at	255521_at	250098_at	250420_at	245252_at	249125_at	258034_at	261266_at	252134_at
267578_at	263379_at	247655_at	254085_at	262226_at	252483_at	256093_at	249527_at	258747_at	256905_at	265077_at	264331_at	245252_at	262085_at	266993_at	266292_at	257381_at	253581_at	250937_at	264953_at	248607_at	247279_at	260239_at	260881_at	248434_at	259979_at	260025_at
267590_at	258225_at	267614_at	266141_at	245253_at	261470_at	254158_at	247109_at	253138_at	250937_at	255077_at	253712_at	250500_at	255479_at	245038_at	262047_at	250937_at	251713_at	245427_at	247462_at	253643_at	247493_at	267546_at	256647_at	256880_at	263184_at	247780_at
248160_at	249415_at	245925_at	263379_at	265892_at	266327_at	250279_at	250960_at	262572_at	254059_at	264331_at	265077_at	244922_s_at	258139_at	260560_at	258091_at	261567_at	261395_at	247095_at	259426_at	264580_at	249719_at	246584_at	260225_at	265216_at	253629_at	265675_at
247549_at	251642_at	262399_at	253643_at	247393_at	264289_at	255723_at	249208_at	256383_at	265039_at	256300_at	258979_at	255733_at	246099_at	255250_at	255527_at	263486_at	248163_at	262496_at	266719_at	257382_at	261526_at	262085_at	266167_at	257066_at	263867_at	249583_at
263241_at	253872_at	253872_at	248686_at	263786_at	247393_at	261470_at	247280_at	259896_at	259666_at	262098_at	247792_at	248050_at	252102_at	253994_at	264958_at	250284_at	252183_at	262644_at	249117_at	249622_at	252278_at	256012_at	262381_at	260025_at	255298_at	261892_at
249134_at	266745_at	266745_at	245119_at	258682_at	261431_at	250937_at	250809_at	264678_at	267462_at	257654_at	255077_at	256787_at	256891_at	253263_at	264400_at	248676_at	259001_at	262061_at	251928_at	252474_at	267357_at	257644_at	259428_at	245275_at	245736_at	259979_at
250502_at	255926_at	249920_at	259364_at	248327_at	251705_at	248353_at	266419_at	246454_at	262236_at	259540_at	247043_at	245393_at	256093_at	258347_at	251668_at	257823_at	252464_at	261684_at	245528_at	262383_at	251507_at	254447_at	259410_at	255472_at	245628_at	263867_at
247814_at	245925_at	262211_at	252474_at	257022_at	253608_at	245711_at	258851_at	265142_at	252414_at	254574_at	259628_at	266044_s_at	247137_at	253638_at	248969_at	258545_at	257262_at	262452_at	262232_at	254832_at	260856_at	260881_at	259297_at	252234_at	249860_at	249527_at
253411_at	256799_at	258225_at	259516_at	266271_at	247047_at	253799_at	259694_at	255659_at	250103_at	263921_at	255651_at	265276_at	249719_at	257022_at	259516_at	260007_at	260673_at	251191_at	254234_at	247047_at	249896_at	267083_at	252334_at	262947_at	264886_at	245392_at
251058_at	250007_at	255926_at	262801_at	250408_at	256093_at	256861_at	252870_at	265722_at	245686_at	249923_at	266261_at	249052_at	265723_at	247393_at	259231_at	257502_at	263106_at	254269_at	245734_at	256093_at	247949_at	258682_at	266995_at	261943_at	254738_at	248199_at
246597_at	249920_at	264238_at	254447_at	250781_at	254926_at	247351_at	247954_at	255778_at	264130_at	257259_at	257259_at	265238_s_at	261650_at	260727_at	263157_at	250012_x_at	264338_at	247393_at	249769_at	261476_at	245119_at	254432_at	261240_at	267336_at	261420_at	250956_at
245982_at	255255_at	245252_at	262448_at	259445_at	258901_at	248448_at	265530_at	258738_at	266324_at	247043_at	253302_at	266656_at	258682_at	255259_at	260561_at	261448_at	253808_at	259232_at	265913_at	258349_at	251636_at	247327_at	249777_at	266555_at	264261_at	267206_at
253946_at	267614_at	249337_at	253628_at	260357_at	262164_at	248793_at	261135_at	265585_at	259628_at	253302_at	256300_at	258225_at	253994_at	259426_at	247488_at	251374_at	252591_at	249614_at	254085_at	254447_at	266832_at	252921_at	245306_at	252882_at	261990_at	264389_at
266118_at	245252_at	263019_at	264787_at	264866_at	262382_at	247393_at	261957_at	265288_at	248839_at	258406_at	259540_at	258787_at	246289_at	251191_at	265024_at	266824_at	257883_at	246251_at	245998_at	261914_at	258787_at	265499_at	248083_at	260943_at	261443_at	254839_at
245748_at	259076_at	251642_at	265999_at	262671_at	259518_at	258901_at	255527_at	264002_at	258939_at	259628_at	258406_at	266992_at	260744_at	262940_at	253829_at	261711_at	267538_at	252888_at	250937_at	265184_at	246289_at	251745_at	257206_at	266901_at	259226_at	252281_at
248246_at	245696_at	250007_at	260744_at	254850_at	256861_at	251705_at	245244_at	254145_at	248774_at	245392_at	249923_at	254832_at	253414_at	247488_at	258791_at	254919_at	254075_at	261220_at	250408_at	248160_at	260881_at	261033_at	249377_at	246099_at	250793_at	266181_at
247585_at	253043_at	265342_at	264655_at	254321_at	247351_at	247279_at	261826_at	267430_at	263897_at	255651_at	263921_at	260037_at	255844_at	261339_at	257206_at	251221_at	247940_at	251039_at	253638_at	264960_at	254408_at	259297_at	260046_at	260205_at	267176_at	248434_at
257876_at	261265_at	253043_at	265892_at	249983_at	248353_at	247543_at	257017_at	257506_at	246125_at	266259_at	246125_at	246975_at	247493_at	266167_at	248505_at	248794_at	266695_at	254413_at	262164_at	259443_at	251895_at	245173_at	250351_at	261335_at	262369_at	262637_at
261263_at	259502_at	248040_at	255733_at	245731_at	247708_at	249928_at	262456_at	254267_at	253712_at	264255_at	245627_at	264867_at	245247_at	251668_at	245748_at	252204_at	254547_at	265913_at	259058_at	245392_at	265460_at	251176_at	255430_at	250281_at	248045_at	255674_at
250304_at	245041_at	259502_at	262164_at	249208_at	247177_at	246099_at	263031_at	257066_at	248258_at	251078_at	266278_at	262801_at	250277_at	256861_at	253407_at	245982_at	259164_at	261431_at	259922_at	263475_at	254241_at	259559_at	252827_at	247047_at	266267_at	246495_at
246490_at	249065_at	245041_at	259466_at	263182_at	245504_at	247708_at	248487_at	248798_at	247463_at	266261_at	254574_at	245731_at	261449_at	262164_at	264467_at	258036_at	262496_at	248505_at	262644_at	249101_at	259428_at	257918_at	249918_at	265452_at	246990_at	246257_at
247509_at	247524_at	264758_at	256751_at	248764_at	254085_at	247933_at	259616_at	251958_at	252916_at	245627_at	255787_at	256914_at	246532_at	264000_at	249467_at	265267_at	250408_at	247455_at	256300_at	256181_at	249918_at	261216_at	258100_at	264217_at	263157_at	250826_at
262572_at	263019_at	245696_at	246071_at	259704_at	267393_at	259015_at	261927_at	260569_at	253233_at	255787_at	264255_at	246855_at	257262_at	254241_at	256861_at	250099_at	248337_at	260345_at	267497_at	252345_at	252533_at	247026_at	254241_at	266878_at	249208_at	264142_at
250696_at	265342_at	247524_at	259445_at	254300_at	256522_at	260287_at	260287_at	261068_at	266770_at	246395_at	250899_at	251704_at	255524_at	245393_at	251039_at	258275_at	253550_at	245628_at	253277_at	246142_at	260399_at	254922_at	256787_at	247691_at	266296_at	261896_at
263548_at	263265_at	250099_at	254707_at	255786_at	247949_at	263799_at	255604_at	248820_at	256983_at	254190_at	255485_at	250937_at	252908_at	265024_at	252414_at	253219_at	252415_at	251668_at	255479_at	247462_at	264213_at	247655_at	255319_at	246272_at	266878_at	248200_at
255791_at	250099_at	246200_at	246597_at	255604_at	253994_at	248199_at	265266_at	267220_at	263174_at	262558_at	256526_at	245317_at	261459_at	264318_at	264953_at	258139_at	249862_at	261177_at	245427_at	266017_at	258436_at	264635_at	261648_at	250669_at	253606_at	262148_at
252411_at	253806_at	263265_at	245346_at	254926_at	263799_at	264866_at	263174_at	258807_at	260957_at	246125_at	251078_at	252464_at	247708_at	245724_at	257271_at	266042_s_at	251065_at	263157_at	246260_at	246272_at	249928_at	264663_at	252908_at	260603_at	250994_at	263831_at
256302_at	264238_at	260753_at	253284_at	267028_at	250279_at	260357_at	258263_at	265121_at	251013_at	245734_at	261567_at	256169_at	263800_at	262229_at	248218_at	254319_at	259017_at	248082_at	249134_at	252045_at	256183_at	266167_at	246777_at	261081_at	267028_at	250281_at
262211_at	247540_at	246854_at	257262_at	246293_at	262448_at	266555_at	252368_at	264360_at	264931_at	261768_at	267072_at	260101_at	257206_at	265216_at	256245_at	252958_at	265344_at	247228_at	250158_at	254016_at	253859_at	251054_at	261216_at	261896_at	252255_at	254414_at
260385_at	260753_at	249065_at	261037_at	247933_at	250937_at	254085_at	249775_at	261813_at	247194_at	250899_at	261768_at	246821_at	258402_at	245628_at	267538_at	255807_at	246195_at	261247_at	263320_at	264635_at	252652_at	248657_at	246821_at	245628_at	262637_at	258507_at
267238_at	259231_at	256603_at	245276_at	260345_at	247693_at	266658_at	265680_at	266647_at	250994_at	261567_at	247780_at	259751_at	248764_at	259561_at	261420_at	246142_at	256799_at	259789_at	248218_at	257206_at	258792_at	263379_at	258133_at	267605_at	266098_at	256627_at
249614_at	247925_at	247925_at	254520_at	259231_at	266503_at	261431_at	265817_at	245165_at	265442_at	261655_at	266299_at	263265_at	259432_at	267028_at	249614_at	259787_at	253812_at	246403_at	245749_at	258275_at	252483_at	262731_at	256442_at	248311_at	251804_at	265452_at
261712_at	253305_at	252250_at	261187_at	246125_at	249928_at	252483_at	251356_at	248657_at	253581_at	256526_at	261655_at	254424_at	248337_at	249411_at	264318_at	250968_at	252214_at	251137_at	253994_at	259992_at	260211_at	255753_at	259033_at	247964_at	253203_at	259958_at
245253_at	259856_at	261193_at	259792_at	263918_at	264339_at	258395_at	245668_at	262245_at	265999_at	267072_at	247474_at	254314_at	254255_at	256300_at	246403_at	259516_at	253657_at	260144_at	263433_at	256297_at	267288_at	256526_at	252977_at	248395_at	264415_at	246114_at
264597_at	248050_at	248502_at	262677_at	256366_at	259015_at	261248_at	251272_at	247816_at	262590_at	247474_at	258063_at	257615_at	265075_at	254232_at	262803_at	258225_at	252927_at	245904_at	264968_at	254759_at	253284_at	248164_at	264866_at	259286_at	261016_at	251935_at
263674_at	262211_at	245362_at	249415_at	247861_at	251272_at	253994_at	260875_at	263002_at	259649_at	256905_at	262558_at	248502_at	251640_at	249918_at	249237_at	246275_at	264210_at	264758_at	251625_at	263796_at	246270_at	246214_at	264832_at	265232_s_at	258162_at	256300_at
260872_at	248502_at	256526_at	257226_at	247279_at	247280_at	247693_at	247780_at	260726_at	256980_at	247780_at	245734_at	259443_at	253608_at	254432_at	264989_at	257642_at	265726_at	258878_at	255259_at	254158_at	266259_at	262213_at	267565_at	254839_at	253073_at	247945_at
248491_at	256603_at	247714_at	254432_at	250279_at	246099_at	247723_at	246260_at	255604_at	245341_at	253874_at	254190_at	255511_at	251507_at	253293_at	254869_at	259403_at	253971_at	261564_at	262482_at	249063_at	260401_at	251769_at	260648_at	263831_at	251235_at	252368_at
265742_at	246200_at	266984_at	250053_at	253614_at	256442_at	247949_at	252200_at	259308_at	253219_at	253630_at	267462_at	252976_s_at	263478_at	255319_at	257154_at	260332_at	250277_at	254683_at	255787_at	256526_at	248794_at	245755_at	257644_at	256074_at	258181_at	261033_at
248432_at	267591_at	245757_at	253799_at	254432_at	251084_at	254074_at	245504_at	253247_at	256890_at	247655_at	256905_at	265028_at	266072_at	251644_at	251642_at	264379_at	257271_at	248867_at	252269_at	245731_at	258742_at	249928_at	252060_at	259958_at	248686_at	267176_at
249046_at	252464_at	250098_at	246108_at	251259_at	263019_at	260205_at	261211_at	261793_at	253812_at	255485_at	253830_at	251221_at	258792_at	263584_at	249769_at	266617_at	247377_at	251725_at	266503_at	249918_at	252060_at	251884_at	262671_at	263164_at	257517_at	267178_at
257262_at	252250_at	259856_at	259479_at	253832_at	249583_at	247177_at	261913_at	245937_at	256302_at	250013_at	253630_at	259384_at	261037_at	245748_at	251191_at	261407_at	260364_at	252179_at	256021_at	255595_at	267293_at	255259_at	255341_at	267496_at	255552_at	247691_at
261622_at	250098_at	253814_at	257053_at	264787_at	260345_at	249923_at	247819_at	258349_at	251058_at	266299_at	246395_at	257654_at	260477_at	256337_at	248915_at	265872_at	254066_at	255259_at	267425_at	254232_at	252684_at	260005_at	251847_at	257864_at	256245_at	267100_at
265897_at	245362_at	251195_at	256603_at	254996_at	246270_at	263019_at	252234_at	267090_at	245265_at	247851_at	250013_at	257022_at	256633_at	255595_at	253994_at	247585_at	254689_at	261420_at	252123_at	261564_at	246099_at	249918_at	258201_at	263483_at	250580_at	259248_at
262536_at	258939_at	248870_at	261033_at	249278_at	249910_at	267393_at	255773_at	261417_at	252670_at	248045_at	253874_at	252040_at	265184_at	259231_at	245628_at	251196_at	251084_at	256861_at	254276_at	266368_at	245252_at	260040_at	263374_at	260048_at	249614_at	267605_at
255825_at	246987_at	258939_at	253405_at	266555_at	266246_at	260345_at	256589_at	256728_at	247191_at	258063_at	266259_at	245392_at	266259_at	248676_at	248327_at	248801_at	256861_at	257147_at	262347_at	245765_at	251020_at	252170_at	245038_at	261751_at	260327_at	254447_at
258919_at	247149_at	252464_at	251869_at	248799_at	260205_at	251636_at	259015_at	248532_at	249813_at	264339_at	247655_at	265725_at	265460_at	262496_at	253638_at	256131_at	248681_at	257893_at	261420_at	259705_at	247137_at	264648_at	255753_at	247350_at	248968_at	266555_at
256383_at	247714_at	267591_at	256057_at	255872_at	253799_at	247925_at	256243_at	260390_at	255786_at	255255_at	254403_at	249417_at	261470_at	249770_at	267181_at	264026_at	253806_at	263811_at	264787_at	249983_at	266658_at	259033_at	248101_at	251735_at	247494_at	260603_at
248888_at	248870_at	254424_at	248191_at	248160_at	258682_at	249910_at	263137_at	245816_at	261538_at	257615_at	260244_at	254027_at	251221_at	264968_at	259616_at	248502_at	256300_at	248353_at	248676_at	254926_at	254158_at	245976_at	252993_at	247771_at	250826_at	263757_at
259879_at	245757_at	248050_at	247393_at	249411_at	250292_at	252053_at	260546_at	263497_at	257748_at	266806_at	259248_at	250199_at	264415_at	264562_at	264635_at	264343_at	259432_at	250828_at	259705_at	246870_at	256891_at	266368_at	245052_at	258336_at	251513_at	265238_s_at
265083_at	253038_at	261265_at	253322_at	248793_at	263495_at	256442_at	245736_at	251888_at	258552_at	267462_at	247754_at	256933_at	252483_at	255110_at	248763_at	267614_at	246028_at	256069_at	265817_at	266658_at	245506_at	246370_at	254408_at	248199_at	250045_at	245275_at
257748_at	255511_at	253038_at	246468_at	250937_at	251507_at	254321_at	249923_at	251737_at	264900_at	253830_at	245789_at	247351_at	254075_at	251039_at	262644_at	261947_at	256997_at	259616_at	246125_at	261459_at	247327_at	254784_at	254387_at	250956_at	254809_at	247426_at
250598_at	254424_at	260070_at	260380_at	261248_at	248050_at	246270_at	264415_at	245744_at	258890_at	259248_at	266806_at	254241_at	250149_at	254276_at	245528_at	258939_at	263265_at	254667_at	264989_at	245755_at	252977_at	259947_at	259439_at	263757_at	264953_at	255472_at
251524_at	266984_at	265584_at	258723_at	256442_at	248793_at	254926_at	266326_at	253580_at	248681_at	249606_at	245711_at	263325_at	265327_at	245731_at	258362_at	261648_at	251374_at	266695_at	254667_at	254408_at	245505_at	266010_at	254271_at	263184_at	251975_at	259666_at
253219_at	249583_at	258262_at	250556_at	266353_at	263783_at	249583_at	261838_at	266028_at	250437_at	264465_at	262548_at	251625_at	247177_at	261892_at	254255_at	254231_at	250032_at	246490_at	264992_at	251400_at	260023_at	267288_at	254839_at	255674_at	252711_at	261193_at
253097_at	256526_at	263106_at	260603_at	247706_at	253697_at	262382_at	267181_at	266696_at	248807_at	249862_at	259081_at	249719_at	261526_at	264102_at	250408_at	264314_at	247723_at	255479_at	256022_at	253044_at	261650_at	261192_at	257264_at	249583_at	254158_at	265471_at
261118_at	261177_at	253305_at	249769_at	265184_at	247455_at	265387_at	264052_at	246516_at	248246_at	263931_at	247851_at	258930_at	246631_at	259550_at	263539_at	255825_at	248167_at	262050_at	254683_at	258653_at	246870_at	258786_at	259037_at	254076_at	251826_at	248227_at
249651_at	253814_at	251665_at	258321_at	247693_at	252053_at	245119_at	262635_at	248201_at	245627_at	260244_at	248045_at	267624_at	253958_at	250556_at	263073_at	266479_at	265418_at	249752_at	252414_at	253608_at	267381_at	261063_at	255941_at	267179_at	254387_at	245228_at
266824_at	246854_at	261177_at	247137_at	264400_at	258395_at	247455_at	262608_at	245612_at	245612_at	247754_at	264339_at	265327_at	249052_at	248353_at	260943_at	264854_at	265245_at	250556_at	255957_at	246631_at	245392_at	263584_at	245976_at	261581_at	247723_at	262110_at
261758_at	247754_at	247754_at	250665_at	262135_at	249923_at	249197_at	263799_at	266582_at	264465_at	255734_at	265483_at	248327_at	247208_at	249237_at	245724_at	261521_at	252502_at	258374_at	263986_at	257925_at	254432_at	254660_at	259550_at	267181_at	254120_at	265233_s_at
253228_at	257766_at	256799_at	259428_at	247208_at	248199_at	263486_at	250633_at	255791_at	246429_at	262548_at	249606_at	257891_at	251636_at	254085_at	261366_at	248191_at	263915_at	252414_at	265441_at	255479_at	258786_at	262382_at	267300_at	260714_at	251427_at	264217_at
262028_at	253794_at	265648_at	254818_at	261443_at	263486_at	258682_at	249599_at	258398_at	251078_at	245711_at	267264_at	258957_at	259443_at	259403_at	262607_at	252387_at	250155_at	264580_at	257051_at	255753_at	249983_at	250286_at	246858_at	266299_at	252740_at	263150_at
265393_at	245276_at	265067_at	255479_at	250149_at	267411_at	247047_at	252367_at	254444_at	248175_at	259081_at	248040_at	267381_at	248686_at	259570_at	245353_at	246770_at	257507_at	256021_at	259570_at	250670_at	246987_at	261339_at	254784_at	263150_at	247351_at	260546_at
264096_at	251195_at	255822_at	264102_at	252474_at	266447_at	253697_at	265121_at	266329_at	267496_at	261485_at	246554_at	245329_at	253696_at	248332_at	264338_at	264130_at	254564_at	266353_at	256861_at	266393_at	252474_at	248794_at	247949_at	254019_at	261412_at	251235_at
261832_at	260070_at	267344_at	247655_at	255250_at	251636_at	263783_at	247903_at	267419_at	247814_at	252464_at	261485_at	248794_at	263931_at	263478_at	266170_at	263174_at	258038_at	264436_at	251668_at	256185_at	247047_at	254387_at	256576_at	259274_at	257644_at	265037_at
266257_at	262212_at	247949_at	248337_at	252679_at	265387_at	247280_at	246782_at	258916_at	259789_at	265483_at	264957_at	259822_at	259705_at	252269_at	260264_at	248337_at	265248_at	257022_at	263811_at	258609_at	260068_at	267246_at	261192_at	252606_at	256577_at	256074_at
249129_at	258262_at	259231_at	260656_at	259428_at	264866_at	251507_at	260011_at	262619_at	256598_at	254278_at	257615_at	258792_at	258786_at	248764_at	246260_at	260727_at	264482_at	245275_at	258133_at	261247_at	245765_at	245250_at	247327_at	252415_at	249071_at	248311_at
265121_at	264758_at	264379_at	253608_at	254408_at	250809_at	248050_at	266322_at	252876_at	258807_at	254403_at	263931_at	259979_at	261713_at	253414_at	254276_at	261226_at	259769_at	252321_at	254255_at	249197_at	260784_at	267300_at	260556_at	254447_at	252831_at	258880_at
258436_at	262170_at	259466_at	246289_at	265740_at	246215_at	250292_at	263019_at	253609_at	253005_at	264019_at	264465_at	263935_at	257022_at	248505_at	264968_at	253344_at	261026_at	247780_at	256145_at	265208_at	257262_at	256756_at	249333_at	264826_at	247718_at	247026_at
245612_at	246034_at	266824_at	251372_at	247957_at	247925_at	251272_at	260541_at	267379_at	247851_at	266278_at	254278_at	265235_s_at	248719_at	245734_at	267035_at	252178_at	253617_at	253277_at	260727_at	246108_at	252193_at	259979_at	260239_at	250624_at	247488_at	265232_s_at
265872_at	255822_at	253806_at	265987_at	254869_at	258189_at	260656_at	263545_at	266570_at	253778_at	252250_at	249862_at	255904_at	250829_at	256787_at	262281_at	253038_at	267595_at	264338_at	248970_at	256017_at	255406_at	259550_at	266761_at	245392_at	257271_at	251735_at
266353_at	245504_at	246987_at	246523_at	263495_at	260915_at	250781_at	254564_at	261622_at	245800_at	250332_at	245686_at	259479_at	260411_at	260656_at	258162_at	265740_at	266089_at	254850_at	254377_at	256633_at	246253_at	253915_at	255595_at	263209_at	266037_at	248045_at
262883_at	259466_at	258560_at	251494_at	261431_at	267550_at	264339_at	267035_at	246730_at	263420_at	267264_at	255412_at	265560_at	261564_at	258002_at	245731_at	250404_at	252863_at	261957_at	249237_at	258158_at	260656_at	262072_at	266371_at	266418_at	255064_at	265227_s_at
256598_at	266824_at	262212_at	256633_at	256861_at	267538_at	263495_at	252095_at	253160_at	249837_at	246524_at	258402_at	257365_x_at	266017_at	262671_at	249134_at	247673_at	264516_at	255284_at	266695_at	256755_at	263495_at	255941_at	266385_at	248812_at	254408_at	261648_at
249826_at	247029_at	262488_at	245078_at	247600_at	246932_at	258189_at	260902_at	267616_at	267010_at	248040_at	250332_at	259879_at	249237_at	246403_at	257654_at	259404_at	264238_at	264250_at	250690_at	249459_at	263800_at	261242_at	250445_at	254158_at	252921_at	254075_at
259842_at	266363_at	261405_at	263739_at	262085_at	260287_at	267238_at	261395_at	253917_at	254278_at	245686_at	255255_at	247573_at	257918_at	262061_at	250781_at	257615_at	264772_at	265024_at	246884_at	257081_at	265075_at	262671_at	253401_at	259441_at	247884_at	254909_at
253722_at	256442_at	252607_at	253614_at	253830_at	245078_at	247655_at	266977_at	255450_at	260055_at	258402_at	252464_at	266042_s_at	256185_at	254759_at	262164_at	264758_at	257288_at	257271_at	251191_at	255904_at	261470_at	259561_at	254660_at	260999_at	245854_at	266799_at
262164_at	247949_at	266363_at	247047_at	245252_at	264052_at	250809_at	262354_at	260727_at	254414_at	245789_at	255734_at	261901_at	261247_at	263881_at	259103_at	258809_at	252095_at	253407_at	258374_at	251640_at	256306_at	252373_at	267028_at	266977_at	260205_at	263539_at
260082_at	261597_at	247540_at	267293_at	266503_at	249197_at	266246_at	264339_at	254065_at	257132_at	246554_at	264814_at	254919_at	255504_at	261564_at	262635_at	253619_at	256336_at	249411_at	246214_at	249775_at	258262_at	256337_at	258002_at	265032_at	264260_at	261016_at
266647_at	245602_at	247149_at	256245_at	266327_at	248205_at	267293_at	265025_at	262160_at	265359_at	255412_at	252250_at	257323_at	260068_at	249117_at	258809_at	263548_at	259802_at	251713_at	254189_at	259719_at	267393_at	266294_at	254432_at	246495_at	263073_at	261757_at
258956_at	265584_at	261597_at	267591_at	255502_at	249606_at	245078_at	261901_at	254826_at	246986_at	251196_at	264522_at	248606_at	266983_at	253799_at	257022_at	254424_at	264096_at	247918_at	245523_at	262072_at	246272_at	249197_at	265668_at	262171_at	251847_at	264147_at
257880_at	267344_at	257280_at	245306_at	254120_at	267293_at	261650_at	248155_at	266357_at	248169_at	247771_at	257239_at	250090_at	262164_at	256366_at	258878_at	256927_at	263545_at	259418_at	263544_at	258436_at	249237_at	248934_at	254818_at	251235_at	256576_at	264146_at
253915_at	245984_at	262382_at	247214_at	252414_at	254074_at	246932_at	265119_at	261905_at	266587_at	261648_at	245506_at	259211_at	261899_at	246125_at	247573_at	259751_at	246125_at	250794_at	260875_at	266396_at	250829_at	266993_at	253496_at	264389_at	263192_at	267336_at
252943_at	263598_at	245504_at	267028_at	258787_at	261248_at	247208_at	249866_at	263597_at	261896_at	261564_at	251196_at	252102_at	253535_at	252131_at	262113_at	245602_at	264836_at	253630_at	256017_at	257170_at	252908_at	247145_at	251895_at	251869_at	261826_at	258868_at
257533_at	259312_at	256442_at	245734_at	258606_at	262171_at	254413_at	254234_at	261307_at	245672_at	264814_at	258321_at	249770_at	249918_at	249346_at	259426_at	245748_at	262505_at	259103_at	260005_at	250666_at	253608_at	251282_at	246984_at	258939_at	257919_at	250522_at
263406_at	252607_at	257766_at	245558_at	252179_at	258402_at	267550_at	263157_at	245364_at	245993_at	264957_at	261564_at	262656_at	245840_at	258983_at	257122_at	247265_at	257375_at	254390_at	254823_at	264217_at	259964_at	254592_at	252373_at	259248_at	253638_at	259445_at
247074_at	263106_at	249583_at	256114_at	248794_at	265460_at	260429_at	264102_at	266957_at	246996_at	257239_at	247771_at	257798_at	260345_at	247718_at	245444_at	255511_at	256891_at	263796_at	245724_at	246270_at	260477_at	245711_at	263565_at	253020_at	267100_at	249379_at
246225_at	262488_at	253794_at	256548_at	266800_at	260429_at	267538_at	263073_at	260364_at	250968_at	248606_at	245228_at	264482_at	252533_at	264042_at	252888_at	249074_at	251060_at	264989_at	245445_at	259329_at	266371_at	245324_at	267288_at	267473_at	267008_at	255926_at
261958_at	257022_at	245119_at	260410_at	260666_at	250781_at	254300_at	264246_at	265892_at	248820_at	245506_at	264019_at	252183_at	245627_at	258100_at	251591_at	252072_at	264900_at	257056_at	261564_at	263847_at	256177_at	258100_at	251884_at	263157_at	267411_at	260048_at
256934_at	261984_at	259312_at	250161_at	267538_at	265418_at	251084_at	252991_at	248977_at	261221_at	259015_at	251563_at	248564_at	256306_at	247604_at	250054_at	250556_at	248040_at	256300_at	255348_at	255733_at	262671_at	258787_at	264663_at	258507_at	267570_at	262748_at
247600_at	251665_at	262170_at	252123_at	260804_at	263265_at	258402_at	257624_at	248613_at	254305_at	258522_at	264890_at	258436_at	253284_at	245193_at	251644_at	245696_at	250810_at	261749_at	249752_at	251020_at	260287_at	256877_at	248889_at	261219_at	263783_at	260706_at
253423_at	256755_at	246034_at	258207_at	254241_at	260357_at	246215_at	253344_at	247880_at	267538_at	251163_at	261648_at	246034_at	261315_at	253344_at	251137_at	264146_at	247072_at	255625_at	267261_at	246821_at	253377_at	256633_at	262118_at	265233_s_at	250956_at	245629_at
254024_at	258472_at	263598_at	264436_at	258395_at	247655_at	260915_at	247474_at	266253_at	261655_at	251563_at	259015_at	262170_at	245119_at	246272_at	246272_at	251436_at	251644_at	247435_at	262281_at	256337_at	246200_at	247685_at	262930_at	265648_at	259037_at	245736_at
249464_at	261405_at	264210_at	250158_at	253696_at	246888_at	248322_at	253872_at	246079_at	248079_at	250994_at	246996_at	254120_at	246870_at	245275_at	261564_at	247029_at	245868_at	261648_at	248333_at	262590_at	254948_at	261934_at	264434_at	258827_at	247655_at	264514_at
266656_at	248040_at	255511_at	263595_at	259570_at	254255_at	265418_at	249800_at	259675_at	248329_at	258879_at	257876_at	259977_at	260727_at	251847_at	254667_at	259596_at	257300_at	258751_at	261285_at	254784_at	249583_at	266761_at	265725_at	246851_at	261933_at	261219_at
257654_at	252040_at	252040_at	245777_at	247708_at	261650_at	248799_at	262607_at	261834_at	263480_at	245505_at	262826_at	258606_at	249078_at	254413_at	264787_at	267519_at	246607_at	267261_at	265053_at	265276_at	254926_at	263800_at	248330_at	254683_at	246908_at	264436_at
266395_at	265680_at	256185_at	262803_at	255032_at	262135_at	255844_at	246214_at	247434_at	261953_at	257876_at	246524_at	260656_at	254241_at	260943_at	263986_at	250155_at	259766_at	248270_at	249939_at	254234_at	250796_at	252470_at	248062_at	259708_at	264289_at	251757_at
259095_at	265648_at	258472_at	266316_at	261899_at	248164_at	258436_at	264580_at	264250_at	256221_at	259649_at	251163_at	250445_at	259516_at	259232_at	262496_at	258293_at	251789_at	267595_at	265024_at	263935_at	256425_at	252533_at	261339_at	247657_at	250207_at	247964_at
261813_at	264379_at	257288_at	254850_at	245250_at	247208_at	264052_at	263210_at	246154_at	246159_at	262691_at	258522_at	247926_at	259312_at	250445_at	266167_at	251667_at	254561_at	267423_at	248505_at	247602_at	250435_at	264832_at	255110_at	250793_at	255127_at	246272_at
256890_at	257288_at	258021_at	261613_at	255595_at	258436_at	262171_at	251975_at	251885_at	245196_at	258321_at	250994_at	260824_at	255723_at	252114_at	252400_at	260345_at	259704_at	262098_at	263796_at	245736_at	249191_at	245662_at	267546_at	251808_at	254166_at	250669_at
266899_at	266447_at	253812_at	265359_at	251735_at	259445_at	265460_at	260547_at	258623_at	265151_at	246917_at	248564_at	265232_s_at	257919_at	266292_at	250028_at	252429_at	265457_at	262113_at	263513_at	257748_at	260037_at	250267_at	261394_at	245076_at	253666_at	252606_at
264018_at	258275_at	245276_at	253425_at	251725_at	254850_at	265452_at	262232_at	253255_at	261949_at	246996_at	258879_at	253044_at	248726_at	248959_at	255259_at	249129_at	245278_at	258133_at	254269_at	263800_at	250289_at	259879_at	266993_at	258794_at	258682_at	248395_at
263097_at	249932_at	262801_at	252563_at	260237_at	267623_at	260727_at	249467_at	250394_at	257951_at	245228_at	262691_at	259403_at	261033_at	265122_at	262667_at	263475_at	263158_at	260005_at	251658_at	245505_at	266800_at	254242_at	250670_at	267100_at	258270_at	247393_at
261150_at	256225_at	245602_at	266832_at	265723_at	263972_at	255602_at	260986_at	245306_at	262411_at	259666_at	259666_at	257381_at	262072_at	248248_at	255787_at	246854_at	265443_at	246289_at	261648_at	263565_at	252373_at	263565_at	256883_at	266348_at	263838_at	262264_at
249774_at	253812_at	258338_at	261937_at	251400_at	248322_at	253263_at	264238_at	249134_at	262711_at	264522_at	265442_at	249923_at	266555_at	250408_at	248964_at	248177_at	265460_at	254232_at	249215_at	245317_at	257644_at	253496_at	259489_at	246594_at	260386_at	263164_at
257891_at	248282_at	254954_at	250207_at	267010_at	253263_at	262135_at	260385_at	257909_at	260363_at	245264_at	253305_at	254232_at	256833_at	262870_at	264562_at	248150_at	246310_at	247863_at	254413_at	247949_at	255504_at	259211_at	262518_at	256603_at	264147_at	265032_at
255773_at	257280_at	261984_at	260773_at	260046_at	265452_at	248205_at	262947_at	251744_at	253949_at	265442_at	257748_at	261564_at	246987_at	255923_at	245329_at	252957_at	251725_at	245445_at	249122_at	248726_at	263565_at	264746_at	264635_at	253432_at	264146_at	262626_at
257949_at	248676_at	256633_at	253722_at	259479_at	255602_at	258207_at	262803_at	250968_at	267073_at	253305_at	259649_at	253814_at	263019_at	258091_at	261957_at	259879_at	247444_at	265480_at	248763_at	250199_at	252009_at	262229_at	261249_at	266271_at	245244_at	266316_at
259655_at	264445_at	264445_at	252278_at	260955_at	259570_at	254066_at	245781_at	252391_at	262691_at	252670_at	248606_at	262118_at	255502_at	261420_at	248756_at	265457_at	254327_at	264992_at	258362_at	255502_at	266097_at	265061_at	249754_at	262826_at	266821_at	253619_at
262380_at	253874_at	265680_at	248327_at	260410_at	254300_at	263265_at	253806_at	249092_at	264360_at	253915_at	253915_at	256433_at	254592_at	264400_at	250956_at	267569_at	261957_at	253382_at	266415_at	259952_at	252123_at	259992_at	266464_at	252011_at	267595_at	253859_at
252011_at	249777_at	263318_at	265626_at	264153_at	267238_at	267381_at	264379_at	266869_at	261187_at	254042_at	252670_at	264467_at	260656_at	257262_at	267559_at	248988_at	258901_at	245711_at	260556_at	247393_at	248123_at	258606_at	259561_at	261193_at	259592_at	263157_at
261684_at	259017_at	258436_at	250007_at	264783_at	260727_at	253832_at	266072_at	252123_at	262538_at	256983_at	246917_at	260799_at	255926_at	245982_at	249944_at	261265_at	245592_at	245348_at	266292_at	260046_at	267246_at	267567_at	250435_at	248045_at	252606_at	254063_at
258932_at	251507_at	251507_at	248799_at	264006_at	253832_at	262284_at	246114_at	265339_at	250553_at	264890_at	250265_at	252474_at	256225_at	264663_at	256017_at	261381_at	260302_at	252123_at	251713_at	262314_at	261033_at	257206_at	265499_at	256999_at	265411_at	262128_at
262737_at	266983_at	248282_at	247780_at	259426_at	252592_at	248164_at	259058_at	265183_at	253920_at	248564_at	254042_at	267357_at	247655_at	245998_at	245523_at	249836_at	251916_at	253619_at	251644_at	266832_at	249777_at	252939_at	248381_at	260585_at	253614_at	254683_at
250832_at	264931_at	257381_at	261456_at	253534_at	259479_at	266353_at	261033_at	245054_at	262396_at	262826_at	251724_at	265023_at	253859_at	253046_at	248193_at	257323_at	260362_at	249769_at	248537_at	267181_at	256522_at	257185_at	246133_at	248622_at	252134_at	265793_at
266326_at	258338_at	258275_at	262050_at	247543_at	255753_at	266396_at	259878_at	251524_at	247074_at	267521_at	259103_at	255596_at	247811_at	261431_at	262229_at	256426_at	247954_at	248763_at	260943_at	254432_at	253061_at	257950_at	253776_at	253666_at	264000_at	265760_at
262260_at	256185_at	251336_at	254235_at	264052_at	267381_at	267411_at	256489_at	258828_at	263265_at	262286_at	263333_at	248164_at	256522_at	252170_at	253203_at	262488_at	264306_at	247120_at	259329_at	255504_at	267083_at	255884_at	267246_at	262796_at	262128_at	262947_at
258217_at	254919_at	254919_at	250676_at	263800_at	251916_at	246888_at	256751_at	265740_at	262558_at	254275_at	245505_at	254447_at	251259_at	260345_at	254231_at	252077_at	266090_at	253145_at	252179_at	267623_at	265184_at	257784_at	252300_at	253803_at	246030_at	267036_at
255088_at	264314_at	245229_at	247406_at	247585_at	245119_at	259445_at	266267_at	253728_at	265844_at	257288_at	247944_at	253812_at	245765_at	259058_at	246777_at	248793_at	256402_at	257053_at	259232_at	248347_at	247602_at	256627_at	248551_at	264069_at	263809_at	245670_at
249354_at	256528_at	263133_at	253455_at	267595_at	266316_at	253038_at	257315_at	264963_at	265847_at	257748_at	263732_at	265478_at	253377_at	257846_at	260101_at	252102_at	251078_at	259058_at	253629_at	245277_at	265634_at	252417_at	260943_at	264758_at	252827_at	250793_at
246041_at	258021_at	250858_at	250335_at	255259_at	247137_at	254850_at	250589_at	264162_at	253623_at	261610_at	266106_at	247029_at	257748_at	265913_at	246922_at	258951_at	261927_at	253293_at	257053_at	259987_at	259850_at	264868_at	264958_at	247176_at	263156_at	248812_at
258751_at	250858_at	257516_at	245563_at	266799_at	248392_at	252592_at	245628_at	247362_at	267578_at	251356_at	257288_at	252859_at	261077_at	259076_at	250259_at	253617_at	250688_at	261803_at	264338_at	260477_at	261914_at	262177_at	256425_at	263539_at	245629_at	266832_at
249493_at	253207_at	247029_at	248190_at	262360_at	254996_at	251916_at	261272_at	252943_at	246041_at	248426_at	248426_at	248347_at	264153_at	258063_at	250556_at	267558_at	263433_at	263545_at	245393_at	256366_at	250781_at	265184_at	263807_at	265793_at	255622_at	267357_at
262875_at	258436_at	252646_at	248253_at	261449_at	265680_at	266447_at	256965_at	253729_at	258675_at	254076_at	258263_at	253024_at	254256_at	254269_at	252570_at	266450_s_at	248050_at	264289_at	250955_at	266071_at	247848_at	263061_at	253416_at	265760_at	250670_at	266348_at
251272_at	262135_at	247903_at	259685_at	249606_at	248799_at	246125_at	264514_at	256441_at	253836_at	256603_at	258678_at	251336_at	248870_at	261247_at	254413_at	252827_at	253660_at	250248_at	248332_at	257623_at	246631_at	264000_at	258791_at	262637_at	260541_at	256152_at
245744_at	246270_at	256096_at	253416_at	262381_at	266353_at	252114_at	247374_at	261373_at	258989_at	251049_at	251049_at	254926_at	246108_at	267300_at	264000_at	255497_at	263931_at	256017_at	261059_at	245252_at	262072_at	248123_at	251054_at	265471_at	265530_at	247350_at
259179_at	248683_at	266983_at	251281_at	253815_at	251642_at	249746_at	256324_at	247497_at	260978_at	258678_at	261538_at	261037_at	256755_at	263157_at	248207_at	258954_at	250028_at	248236_at	245904_at	267288_at	247208_at	256576_at	258063_at	247327_at	263426_at	258034_at
245250_at	256633_at	256225_at	249191_at	246490_at	259312_at	253323_at	246012_at	263833_at	266125_at	254402_at	254402_at	253628_at	264787_at	253277_at	254178_at	251928_at	260957_at	247706_at	254178_at	263931_at	249485_at	251640_at	259841_at	264300_at	250916_at	258794_at
245277_at	257407_at	263595_at	260399_at	251839_at	266658_at	248392_at	263032_at	246218_at	257891_at	253778_at	261901_at	267384_at	256183_at	252888_at	267425_at	253836_at	245696_at	265339_at	261958_at	262118_at	248959_at	247573_at	249237_at	264056_at	261485_at	252264_at
256245_at	257516_at	245984_at	259977_at	247493_at	254321_at	251642_at	247924_at	256855_at	256062_at	262354_at	250624_at	251272_at	254432_at	254667_at	254823_at	253732_at	246562_at	256997_at	260345_at	252009_at	265841_at	252334_at	248164_at	260872_at	256017_at	263483_at
261804_at	259104_at	260126_at	257876_at	250292_at	247957_at	267623_at	250483_at	252647_at	253382_at	247944_at	258460_at	253281_at	252373_at	250858_at	253277_at	267158_at	264246_at	251896_at	249860_at	245275_at	255733_at	261023_at	258679_at	247193_at	263845_at	250110_at
250189_at	265067_at	259979_at	267246_at	252908_at	254066_at	259312_at	245041_at	249144_at	263252_at	251558_at	265930_at	263584_at	250279_at	264958_at	258325_at	248385_at	261077_at	249237_at	256378_at	256183_at	265197_at	260556_at	254500_at	247286_at	266292_at	264289_at
254850_at	245558_at	248683_at	247925_at	247593_at	261506_at	266749_at	265917_at	259000_at	266321_at	251793_at	262354_at	251196_at	250062_at	252921_at	266017_at	264068_at	257880_at	255957_at	255032_at	260327_at	249746_at	247554_at	249494_at	264636_at	260387_at	260714_at
267639_at	253423_at	248164_at	265648_at	257919_at	258207_at	249208_at	245855_at	245936_at	246505_at	247585_at	261610_at	252993_at	252060_at	245699_at	266719_at	265230_s_at	261431_at	261248_at	248764_at	250676_at	246214_at	261193_at	254318_at	261757_at	257654_at	265442_at
253705_at	254178_at	260167_at	266820_at	251644_at	249746_at	247957_at	256576_at	257999_at	259551_at	258460_at	254275_at	262549_at	247125_at	249467_at	266259_at	258197_at	266229_at	252624_at	256751_at	253414_at	247462_at	246368_at	258682_at	250467_at	251642_at	254667_at
259896_at	262382_at	253859_at	249423_at	265452_at	255844_at	257654_at	248199_at	248386_at	261269_at	266106_at	263799_at	255595_at	252652_at	267538_at	245904_at	262128_at	246300_at	255891_at	253915_at	260784_at	261220_at	257401_at	250994_at	263174_at	252984_at	256999_at
256353_at	259996_at	247072_at	267261_at	252652_at	262284_at	251054_at	266278_at	246736_at	254889_at	265930_at	256983_at	247540_at	247327_at	264960_at	266503_at	266327_at	258225_at	253254_at	262875_at	258315_at	266555_at	255595_at	264148_at	251347_at	248218_at	261485_at
253384_at	264854_at	259104_at	247848_at	261506_at	254413_at	259570_at	258189_at	253295_at	248467_at	261901_at	256603_at	245506_at	267357_at	257154_at	253145_at	255936_at	251928_at	261745_at	250028_at	259841_at	246966_at	265075_at	252539_at	251348_at	254996_at	254795_at
264372_at	245229_at	256528_at	258724_at	261088_at	260656_at	249606_at	258402_at	251920_at	245711_at	251724_at	265248_at	252131_at	246215_at	257271_at	257893_at	259502_at	252975_s_at	264005_at	264562_at	253140_at	266071_at	251847_at	245686_at	258880_at	250296_at	257864_at
246468_at	263133_at	255617_at	259570_at	264663_at	260393_at	266800_at	266357_at	259275_at	259329_at	252483_at	254076_at	263963_at	264246_at	253104_at	248248_at	259373_at	250175_at	266170_at	247097_at	252780_at	245247_at	264757_at	265197_at	258815_at	248607_at	252652_at
261046_at	246996_at	248676_at	267083_at	256183_at	260411_at	251640_at	245776_at	267515_at	260924_at	259103_at	267521_at	263443_at	254818_at	253779_at	250858_at	245624_at	262452_at	250103_at	255891_at	261443_at	250018_at	246744_at	256300_at	250826_at	251324_at	253666_at
263420_at	256262_at	247726_at	250533_at	255825_at	263800_at	259329_at	262626_at	260368_at	264526_at	254378_at	264977_at	266993_at	260211_at	266071_at	260986_at	251199_at	266300_at	264479_at	251922_at	265939_at	259076_at	245193_at	247989_at	261154_at	249494_at	265024_at
247347_at	253163_at	255284_at	247793_at	264213_at	251640_at	262098_at	259009_at	260982_at	248040_at	254920_at	251793_at	248528_at	252009_at	249278_at	252321_at	267557_at	263985_at	252525_at	247863_at	266992_at	255595_at	257785_at	252114_at	266799_at	247304_at	258915_at
247228_at	265724_at	253874_at	250821_at	248191_at	266800_at	254241_at	246028_at	262737_at	257975_at	249777_at	250657_at	247708_at	264757_at	266544_at	260060_at	264211_at	262436_at	259736_at	253145_at	266097_at	260327_at	249485_at	247554_at	250705_at	253100_at	260875_at
253949_at	256096_at	266899_at	263497_at	247602_at	245724_at	266983_at	249215_at	248541_at	265083_at	249240_at	254920_at	266140_at	263495_at	250956_at	263545_at	260266_at	247255_at	255787_at	258181_at	261958_at	252976_s_at	262219_at	252470_at	259666_at	247902_at	247979_at
263325_at	262801_at	259017_at	256999_at	249078_at	245253_at	249237_at	248969_at	247607_at	249035_at	263333_at	254378_at	266045_s_at	252976_s_at	257053_at	264524_at	266321_at	259681_at	255872_at	261431_at	254314_at	253485_at	258915_at	247655_at	264436_at	245082_at	260915_at
246310_at	262383_at	249777_at	252212_at	254323_at	249208_at	260393_at	258181_at	254982_at	252039_at	264977_at	258679_at	246108_at	248794_at	253401_at	247780_at	263796_at	254506_at	255521_at	258878_at	251259_at	262237_at	254318_at	261951_at	251757_at	255430_at	247771_at
248596_at	257381_at	246275_at	253496_at	247370_at	249237_at	260237_at	254687_at	258820_at	252996_s_at	252946_at	249240_at	254869_at	245613_at	253145_at	246582_at	259871_at	253475_at	249071_at	262607_at	245504_at	255734_at	266292_at	261063_at	262362_at	251840_at	263503_s_at
258621_at	258560_at	251017_at	256627_at	247368_at	253038_at	266316_at	262260_at	263678_at	257600_at	265248_at	251558_at	260551_at	262671_at	262644_at	255110_at	253814_at	266617_at	248969_at	257122_at	256169_at	247793_at	262383_at	251282_at	254667_at	250287_at	266977_at
249058_at	247726_at	262355_at	262383_at	248448_at	247327_at	261899_at	267112_at	263859_at	253630_at	261612_at	249777_at	264757_at	248821_at	247455_at	251625_at	249789_at	266909_at	260540_at	265339_at	267384_at	245272_at	257840_at	267181_at	265229_s_at	266368_at	251917_at
257456_at	246275_at	266447_at	264458_at	248190_at	266396_at	264652_at	249112_at	249162_at	247862_at	250657_at	251356_at	247754_at	250796_at	255654_at	253619_at	264931_at	247095_at	256933_at	260986_at	247071_at	251281_at	252539_at	250279_at	262626_at	248921_at	247863_at
266193_at	247903_at	257022_at	257057_at	263352_at	254241_at	247327_at	254153_at	261758_at	259100_at	250896_at	249233_at	263228_at	247925_at	263800_at	248466_at	256864_at	265913_at	249278_at	253619_at	252533_at	260648_at	258452_at	249188_at	255926_at	256300_at	259178_at
259822_at	266899_at	252053_at	246821_at	245628_at	246821_at	262383_at	260969_at	250510_at	252280_at	250265_at	261919_at	247013_at	253485_at	263811_at	247604_at	251169_at	251199_at	255527_at	262682_at	247717_at	250277_at	249494_at	266719_at	250572_at	254926_at	260327_at
259486_at	261782_at	253207_at	260264_at	253627_at	254256_at	265680_at	257264_at	259179_at	267595_at	258679_at	253423_at	261021_at	247957_at	249944_at	263811_at	265894_at	264339_at	263384_at	263956_at	252652_at	254242_at	251248_at	257185_at	250598_at	260560_at	262171_at
252827_at	255617_at	246996_at	259925_at	254667_at	252114_at	254996_at	260012_at	263805_at	247754_at	260444_at	253778_at	247655_at	257365_x_at	254926_at	257053_at	248185_at	248193_at	253875_at	250556_at	258742_at	254042_at	249237_at	260401_at	265238_s_at	250111_at	267134_at
252199_at	264210_at	262166_at	261984_at	245352_at	249626_at	252652_at	264250_at	265569_at	250013_at	265935_at	259325_at	245906_at	266396_at	249134_at	259570_at	255687_at	262875_at	254343_at	246289_at	261193_at	256366_at	259626_at	261023_at	247175_at	258606_at	251804_at
260027_at	249234_at	265724_at	260763_at	260156_at	263786_at	254256_at	259518_at	250146_at	252178_at	247513_at	247835_at	259550_at	247723_at	245904_at	247455_at	248190_at	264479_at	251859_at	257056_at	255524_at	265737_at	265450_at	250289_at	258935_at	251770_at	262992_at
247191_at	260411_at	259996_at	245635_at	249417_at	251054_at	263972_at	255872_at	250128_at	245744_at	263732_at	250896_at	258809_at	261220_at	248964_at	247863_at	264621_at	250419_at	250320_at	260380_at	265441_at	264232_at	246099_at	252134_at	251804_at	259502_at	264252_at
264779_at	263595_at	262135_at	262526_at	256968_at	259076_at	246821_at	250690_at	245284_at	247771_at	249483_at	262286_at	250502_at	251937_at	259033_at	254543_at	249434_at	259070_at	263986_at	246272_at	246993_at	260915_at	264580_at	247604_at	254269_at	262159_at	263923_at
256125_at	258395_at	264931_at	251925_at	254066_at	262383_at	262571_at	250764_at	248687_at	257467_at	263799_at	261612_at	246993_at	261143_at	257893_at	259226_at	252036_at	245768_at	251591_at	251591_at	259979_at	255080_at	259410_at	252652_at	249122_at	264663_at	262592_at
245501_at	264655_at	249932_at	249174_at	246870_at	252827_at	259792_at	254226_at	252888_at	245561_at	250624_at	260444_at	255524_at	249485_at	263582_at	261431_at	261832_at	265894_at	267084_at	258162_at	260556_at	261899_at	253628_at	262229_at	256861_at	264617_at	265147_at
258055_at	267293_at	259822_at	263253_at	253131_at	260237_at	263931_at	253619_at	264897_at	245894_at	249233_at	247585_at	259009_at	258791_at	250670_at	264772_at	258395_at	265699_at	256937_at	254850_at	256386_at	256300_at	267064_at	254243_at	253203_at	245060_at	264005_at
245152_at	252009_at	245748_at	253165_at	264479_at	248719_at	246293_at	246396_at	252343_at	259248_at	254547_at	250103_at	263096_at	267147_at	250339_at	263544_at	245348_at	266084_at	250858_at	259789_at	248794_at	261065_at	252114_at	255923_at	252264_at	253090_at	256249_at
253617_at	248164_at	257407_at	254159_at	265665_at	262360_at	259479_at	259976_at	262622_at	251060_at	253776_at	248959_at	246584_at	252265_at	264866_at	253104_at	254234_at	252504_at	261203_at	248867_at	252827_at	249770_at	255733_at	256756_at	263972_at	264186_at	245940_at
264987_at	261456_at	245668_at	255877_at	246821_at	266983_at	249719_at	255437_at	245301_at	262159_at	261193_at	266461_at	248322_at	267393_at	264989_at	255250_at	250500_at	259153_at	251400_at	245385_at	249485_at	258915_at	252652_at	250829_at	251324_at	260637_at	245076_at
259914_at	246975_at	264655_at	264989_at	259232_at	255568_at	255753_at	254797_at	254303_at	247625_at	261919_at	247513_at	250339_at	266071_at	251895_at	258133_at	249101_at	247754_at	250062_at	261749_at	245842_at	253997_at	245052_at	253779_at	256525_at	252365_at	264636_at
258089_at	261564_at	256914_at	257087_at	256185_at	264652_at	266832_at	266555_at	255328_at	263548_at	266461_at	249483_at	248190_at	251910_at	247918_at	247835_at	256924_at	246407_at	253550_at	250794_at	267385_at	256050_at	250994_at	261934_at	266296_at	254909_at	255542_at
252123_at	267393_at	254178_at	246310_at	258436_at	264655_at	258947_at	261253_at	251815_at	264250_at	259325_at	252064_at	255753_at	264529_at	256069_at	260875_at	251113_at	255621_at	263158_at	253407_at	251342_at	255884_at	247707_at	262307_at	262047_at	247186_at	252563_at
258158_at	254547_at	264463_at	263845_at	253203_at	256755_at	264655_at	256772_at	253000_at	253480_at	253423_at	253687_at	262211_at	258939_at	250062_at	255048_at	262204_at	258263_at	255348_at	256244_at	245385_at	259802_at	251479_at	266835_at	264250_at	252679_at	253872_at
263736_at	250753_at	245558_at	248432_at	258742_at	246125_at	250858_at	249867_at	267057_at	260297_at	250103_at	250099_at	267035_at	265450_at	259445_at	254447_at	251310_at	245993_at	252880_at	253630_at	248467_at	245740_at	258979_at	258979_at	249425_at	257024_at	261436_at
250560_at	261927_at	246975_at	251984_at	246289_at	253722_at	248719_at	262171_at	250337_at	262121_at	266072_at	252607_at	245265_at	261339_at	267084_at	260915_at	245353_at	260393_at	267503_at	253859_at	248964_at	248870_at	254847_at	254231_at	261587_at	247443_at	247175_at
258679_at	246968_at	246135_at	257771_at	252278_at	264153_at	254784_at	251524_at	254773_at	265726_at	260586_at	254547_at	264854_at	250670_at	246831_at	260551_at	247087_at	260931_at	246884_at	252618_at	250408_at	260744_at	255599_at	253915_at	247504_at	246779_at	246594_at
256070_at	266371_at	261456_at	249237_at	260387_at	259232_at	262671_at	250781_at	257646_at	259753_at	253872_at	245264_at	264210_at	247602_at	258201_at	258188_at	259789_at	256364_at	258757_at	261845_at	267624_at	257925_at	261526_at	245879_at	253619_at	261478_at	256861_at
266970_at	262803_at	246270_at	266799_at	260648_at	245777_at	259364_at	263986_at	267581_at	246860_at	258263_at	260586_at	249485_at	248123_at	251745_at	246908_at	252365_at	249923_at	259081_at	245731_at	260941_at	254016_at	261249_at	246988_at	254574_at	254241_at	255527_at
259751_at	247509_at	254235_at	250926_at	265244_at	247795_at	266371_at	264772_at	255436_at	245778_at	250099_at	265935_at	254200_at	250408_at	253173_at	266097_at	262211_at	260431_at	257866_at	253203_at	252592_at	253958_at	266618_at	246401_at	267134_at	255129_at	259708_at
257954_at	254235_at	253423_at	258606_at	254413_at	251259_at	259232_at	264826_at	265521_at	249826_at	247194_at	253872_at	248062_at	252179_at	255753_at	256337_at	266072_at	250724_at	264146_at	263158_at	257053_at	250007_at	266658_at	264868_at	258610_at	264611_at	251964_at
267359_at	254573_at	254787_at	249746_at	250062_at	249862_at	263320_at	246825_at	251464_at	249740_at	264445_at	251094_at	261768_at	249134_at	251137_at	264894_at	257124_at	257551_at	258887_at	262047_at	257022_at	248821_at	263374_at	258349_at	246506_at	258277_at	244923_s_at
254080_at	250478_at	266371_at	249754_at	266462_at	254784_at	255524_at	248622_at	257647_at	265454_at	265151_at	265584_at	251774_at	262772_at	264757_at	263151_at	263490_at	248867_at	262229_at	262883_at	267451_at	247125_at	249481_at	254190_at	245940_at	256489_at	244922_s_at
255381_at	252053_at	258919_at	247426_at	265679_at	251644_at	258939_at	267254_at	266928_at	256676_at	253687_at	255926_at	260770_at	265276_at	253630_at	245275_at	265986_at	262378_at	263956_at	248327_at	246214_at	262165_at	248134_at	265067_at	261309_at	246987_at	251324_at
247760_at	263981_at	253163_at	245401_at	245427_at	253535_at	263800_at	264800_at	265443_at	256607_at	251039_at	265151_at	248036_at	253874_at	250955_at	246335_at	254397_at	261487_at	249303_at	251975_at	252234_at	257081_at	252053_at	250287_at	255703_at	252652_at	254848_at
252039_at	247293_at	250753_at	250098_at	248440_at	253284_at	250793_at	258647_at	263666_at	251307_at	256071_at	253776_at	260804_at	260357_at	252908_at	262870_at	250832_at	254694_at	248964_at	264289_at	264083_at	245126_at	249719_at	256183_at	256152_at	245855_at	263015_at
258924_at	256914_at	254694_at	252234_at	251060_at	259364_at	247137_at	248606_at	259672_at	266889_at	261538_at	263963_at	256825_at	252170_at	258787_at	247793_at	258751_at	254153_at	257888_at	254500_at	252976_s_at	247393_at	258650_at	264580_at	254688_at	257774_at	262422_at
263264_at	250012_x_at	252045_at	258742_at	248611_at	250858_at	255568_at	267591_at	262281_at	250424_at	252064_at	253637_at	258275_at	259922_at	252321_at	245427_at	248995_at	258647_at	262232_at	246335_at	251745_at	258650_at	245119_at	256169_at	257205_at	260410_at	251640_at
256905_at	264040_at	262383_at	248611_at	248665_at	255524_at	261506_at	246968_at	249006_at	246908_at	262135_at	266656_at	254372_at	258650_at	250738_at	259618_at	250598_at	264583_at	263544_at	252009_at	246858_at	262912_at	256050_at	259211_at	262569_at	261353_at	255994_at
265142_at	245748_at	263126_at	257264_at	248875_at	264989_at	245724_at	249862_at	260781_at	264346_at	262986_at	246028_at	258856_at	252076_at	258887_at	261803_at	260739_at	249383_at	267496_at	253254_at	257751_at	264655_at	258577_at	246302_at	262937_at	259327_at	259054_at
252014_at	255284_at	249325_at	261470_at	257951_at	250335_at	265122_at	266188_at	253496_at	262295_at	260055_at	262986_at	245052_at	259445_at	258791_at	256061_at	261646_at	259984_at	264511_at	258188_at	245506_at	260735_at	248101_at	258452_at	248227_at	252670_at	266296_at
263951_at	264521_at	247047_at	261263_at	258650_at	246532_at	250829_at	246238_at	247768_at	260745_at	247835_at	261193_at	260741_at	251884_at	265679_at	259977_at	261335_at	260221_at	251879_at	261177_at	262260_at	261339_at	247293_at	264867_at	249775_at	262616_at	259595_at
245041_at	255016_at	262113_at	263800_at	265725_at	266832_at	259076_at	254862_at	251038_at	264150_at	251094_at	260055_at	249188_at	255595_at	246214_at	263492_at	261431_at	247600_at	261436_at	262916_at	247208_at	259312_at	247704_at	246293_at	246770_at	252300_at	262482_at
255978_at	260431_at	252009_at	249583_at	256433_at	253073_at	253722_at	255511_at	260441_at	262944_at	262284_at	247194_at	251155_at	254694_at	248551_at	260540_at	258446_at	261567_at	249011_at	261220_at	251436_at	257919_at	251633_at	265658_at	255382_at	260656_at	256609_at
255785_at	260167_at	252278_at	247452_at	247707_at	252214_at	260410_at	257798_at	254181_at	258158_at	252607_at	254234_at	252170_at	245272_at	252179_at	246242_at	260364_at	253997_at	257771_at	257672_at	247850_at	261143_at	245041_at	251769_at	259054_at	264757_at	263899_at
253274_at	262166_at	246917_at	245982_at	249614_at	261459_at	251644_at	266418_at	245287_at	259091_at	257772_at	249577_at	266396_at	253263_at	254256_at	259054_at	249415_at	264788_at	264006_at	263374_at	249939_at	247351_at	250289_at	247780_at	261016_at	247210_at	246214_at
258149_at	249325_at	253830_at	247693_at	245993_at	259792_at	249626_at	263963_at	259196_at	245605_at	265584_at	266072_at	264929_at	253503_at	255032_at	252303_at	254832_at	250803_at	262260_at	249071_at	263122_at	249769_at	267624_at	254926_at	247220_at	253523_at	266106_at
255659_at	252646_at	263981_at	251727_at	248698_at	247509_at	255733_at	248118_at	252863_at	260051_at	255926_at	256071_at	264261_at	253796_at	257805_at	246214_at	257516_at	267590_at	252427_at	267595_at	259298_at	247707_at	257264_at	245082_at	264372_at	248700_at	263845_at
256185_at	251017_at	251039_at	245905_at	245840_at	267246_at	253073_at	260410_at	250186_at	252965_at	254234_at	264445_at	249140_at	258507_at	247228_at	251200_at	250834_at	267159_at	266544_at	251060_at	261096_at	258275_at	264434_at	250296_at	245831_at	249237_at	259308_at
247293_at	247074_at	264854_at	249932_at	262571_at	266371_at	252474_at	260915_at	249224_at	248028_at	266656_at	262135_at	260568_at	248353_at	264338_at	260784_at	255517_at	265433_at	254889_at	259081_at	264958_at	253257_at	251705_at	261006_at	262992_at	247047_at	247327_at
263136_at	266396_at	261567_at	245757_at	252214_at	246293_at	245506_at	264992_at	250496_at	248685_at	258759_at	267483_at	265032_at	263935_at	267565_at	252908_at	249886_at	245290_at	258894_at	262667_at	254200_at	265441_at	256922_at	260068_at	256576_at	263120_at	247176_at
267010_at	259822_at	265665_at	251642_at	245776_at	255733_at	253284_at	267628_at	261660_at	262543_at	247983_at	263019_at	260748_at	267069_at	246251_at	246133_at	251095_at	256093_at	262875_at	256294_at	256874_at	247641_at	247989_at	262382_at	255507_at	259664_at	261751_at
247434_at	263901_at	264521_at	255604_at	245724_at	253173_at	256225_at	256061_at	252032_at	260332_at	248833_at	251039_at	245505_at	249306_at	256114_at	267423_at	250661_at	254662_at	247437_at	257628_at	246125_at	257206_at	247594_at	263210_at	246335_at	251895_at	267246_at
249732_at	258460_at	267293_at	254592_at	250335_at	262671_at	254255_at	247304_at	261685_at	266300_at	264224_at	263265_at	250909_at	261453_at	245427_at	251400_at	259492_at	265122_at	259149_at	251400_at	253827_at	257918_at	258063_at	255630_at	261990_at	246429_at	255382_at
253058_at	263650_at	255549_at	245528_at	248205_at	253323_at	245253_at	257985_at	261931_at	261500_at	259996_at	253629_at	257670_at	264006_at	255872_at	262452_at	256698_at	247177_at	264147_at	261191_at	247125_at	259443_at	265501_at	266097_at	260087_at	247989_at	265943_at
257093_at	264529_at	255177_at	251735_at	263956_at	256627_at	264787_at	245043_at	264018_at	248287_at	248959_at	258759_at	266330_at	256046_at	245247_at	245734_at	256761_at	256185_at	260712_at	250054_at	261339_at	258349_at	246870_at	246370_at	265070_at	260391_at	264758_at
266357_at	263126_at	254573_at	246495_at	253608_at	266749_at	261459_at	264851_at	247101_at	248555_at	251522_at	252946_at	250753_at	259518_at	259878_at	255891_at	262722_at	264147_at	245731_at	257017_at	252133_at	264434_at	264951_at	256017_at	254795_at	266462_at	264261_at
252256_at	247361_at	265726_at	258023_at	255844_at	262571_at	258282_at	262659_at	264098_at	252256_at	254891_at	248833_at	252100_at	262165_at	246821_at	252170_at	247541_at	256894_at	245386_at	252880_at	265228_s_at	265136_at	258002_at	258786_at	263137_at	250648_at	265229_s_at
249808_at	264463_at	255016_at	265111_at	251895_at	254432_at	247795_at	253647_at	253097_at	255710_at	253629_at	257772_at	254652_at	254066_at	265450_at	260327_at	259311_at	263325_at	260924_at	262357_at	250619_at	252170_at	252684_at	257535_at	247393_at	248392_at	245399_at
246247_at	261567_at	249694_at	256799_at	250569_at	261405_at	251259_at	259708_at	259331_at	250155_at	253637_at	260462_at	254550_at	247455_at	258507_at	254683_at	263163_at	255926_at	263829_at	248207_at	255844_at	266396_at	248330_at	249346_at	263120_at	266545_at	266798_at
259196_at	252278_at	245692_at	247585_at	258894_at	252652_at	248611_at	249769_at	254687_at	250899_at	265359_at	251522_at	249599_at	254487_at	251054_at	256296_at	256603_at	259540_at	259403_at	260264_at	250781_at	264102_at	259385_at	258915_at	263526_at	252131_at	265530_at
245150_at	260126_at	254547_at	253872_at	252915_at	258939_at	252827_at	255595_at	249860_at	258263_at	250944_at	246981_at	260411_at	254200_at	258207_at	246251_at	264779_at	262989_at	261834_at	264467_at	259403_at	247779_at	256183_at	256050_at	259705_at	253485_at	259293_at
266058_at	267557_at	247074_at	247055_at	247795_at	258021_at	261405_at	263827_at	253051_at	253754_at	245925_at	264788_at	246888_at	261901_at	254249_at	248537_at	266644_at	262391_at	249588_at	266778_at	254494_at	260411_at	254256_at	254894_at	261927_at	254242_at	254402_at
264146_at	247072_at	262803_at	256818_at	259878_at	263478_at	259878_at	265539_at	245343_at	258135_at	260462_at	250944_at	263650_at	258901_at	261248_at	259879_at	264217_at	259922_at	248915_at	245249_at	264746_at	258021_at	260243_at	265260_at	253693_at	245076_at	250054_at
258995_at	254694_at	264529_at	247240_at	254784_at	262098_at	263786_at	258108_at	257008_at	259943_at	263019_at	249932_at	248686_at	247707_at	253859_at	254210_at	262636_at	253563_at	261285_at	266963_at	247279_at	260772_at	267537_at	265450_at	264443_at	247819_at	254269_at
245697_at	263318_at	261711_at	260753_at	264250_at	252474_at	254232_at	254301_at	264361_at	253823_at	264150_at	264224_at	264524_at	252126_at	266761_at	247393_at	248403_at	251144_at	264583_at	248467_at	260744_at	251259_at	264153_at	264757_at	245913_at	261193_at	260350_at
261892_at	252230_at	261782_at	249134_at	259561_at	255549_at	258021_at	258901_at	250137_at	248613_at	250008_at	253619_at	266695_at	256799_at	254784_at	246125_at	264645_at	267503_at	263486_at	261785_at	252908_at	254459_at	260656_at	262731_at	267178_at	254318_at	265244_at
251805_at	246142_at	256619_at	263935_at	258377_at	245244_at	262360_at	257615_at	260157_at	257654_at	266848_at	248050_at	254432_at	256050_at	247602_at	259479_at	263509_s_at	266513_at	250379_at	262496_at	266993_at	251927_at	266396_at	257058_at	261952_at	248460_at	261081_at
254429_at	259784_at	263650_at	249910_at	252618_at	250829_at	262399_at	254500_at	247263_at	253391_at	246981_at	259996_at	247319_at	264580_at	248134_at	255943_at	247625_at	262186_at	251774_at	256057_at	258982_at	260941_at	245440_at	253485_at	253872_at	255250_at	262719_at
252863_at	263374_at	258460_at	252470_at	247175_at	267344_at	254447_at	258939_at	254859_at	267405_at	261135_at	250008_at	258100_at	259626_at	253407_at	247918_at	251356_at	266324_at	252872_at	256596_at	263548_at	258315_at	255543_at	251633_at	248905_at	264655_at	260205_at
266079_at	265726_at	252230_at	252037_at	253697_at	246631_at	251774_at	266996_at	245463_at	261817_at	266842_at	247983_at	261927_at	253997_at	261506_at	266695_at	264147_at	251853_at	264729_at	262092_at	249769_at	248799_at	258201_at	245266_at	260875_at	247704_at	262750_at
258677_at	261711_at	253455_at	245925_at	256529_at	266695_at	261088_at	251916_at	253598_at	262172_at	264467_at	257118_at	251667_at	251927_at	247863_at	264146_at	267017_at	257722_at	253814_at	257129_at	256177_at	255844_at	251975_at	252421_at	262748_at	251563_at	245505_at
246966_at	246135_at	256262_at	249798_at	252533_at	259432_at	251356_at	254305_at	259100_at	247166_at	254346_at	249065_at	254408_at	262135_at	249614_at	253630_at	254112_at	248366_at	263574_at	255250_at	261526_at	261110_at	254839_at	252098_at	266832_at	245249_at	265249_at
266483_at	261221_at	264836_at	258167_at	263931_at	263931_at	260296_at	246304_at	250554_at	262281_at	246039_at	254346_at	251705_at	250289_at	258682_at	254809_at	265665_at	259340_at	246908_at	265118_at	249606_at	266908_at	261443_at	267026_at	255891_at	265118_at	259274_at
254145_at	264836_at	247240_at	260674_at	246099_at	251356_at	253131_at	253519_at	250934_at	263370_at	248050_at	266842_at	259598_at	257147_at	260561_at	247819_at	263013_at	248008_at	266778_at	265244_at	247137_at	252367_at	263478_at	253796_at	249178_at	266555_at	248091_at
256999_at	255549_at	246968_at	263796_at	267590_at	266462_at	262496_at	250028_at	250832_at	254429_at	262640_at	261135_at	260143_at	258377_at	248062_at	260345_at	254651_at	260317_at	249122_at	262635_at	255941_at	258608_at	258282_at	246744_at	249306_at	253277_at	263209_at
259823_at	251237_at	263953_at	263320_at	262496_at	258282_at	245628_at	250435_at	266395_at	258894_at	248495_at	246039_at	263548_at	254085_at	261470_at	254500_at	247918_at	263827_at	247511_at	254201_at	261046_at	260314_at	250796_at	255543_at	261436_at	267425_at	265030_at
246236_at	262355_at	260411_at	248389_at	262171_at	265075_at	264989_at	258727_at	258924_at	266824_at	246028_at	248495_at	259040_at	246253_at	250793_at	263574_at	246885_at	258714_at	245352_at	245386_at	267069_at	261063_at	252123_at	254592_at	253263_at	250261_at	251259_at
261306_at	261822_at	250008_at	263384_at	252060_at	256225_at	265075_at	259685_at	256353_at	248582_at	249701_at	250735_at	260399_at	262237_at	250781_at	253293_at	259017_at	262881_at	248642_at	262803_at	256296_at	253496_at	259841_at	260243_at	262719_at	249817_at	248782_at
251704_at	267550_at	247509_at	264862_at	250673_at	255479_at	258262_at	250598_at	251278_at	248619_at	267483_at	262284_at	248611_at	255549_at	253619_at	262482_at	245275_at	250045_at	247498_at	251722_at	266168_at	266017_at	255923_at	247493_at	248952_at	256216_at	247933_at
255891_at	257053_at	253052_at	245998_at	247464_at	249719_at	254432_at	267246_at	248493_at	246143_at	257118_at	253249_at	263509_s_at	259887_at	263807_at	253224_at	251856_at	257949_at	253836_at	246490_at	255884_at	257053_at	254409_at	246282_at	250351_at	253664_at	261559_at
250764_at	247047_at	258395_at	250445_at	247030_at	251774_at	246996_at	250175_at	258114_at	252943_at	247119_at	247119_at	257673_at	249746_at	254387_at	251847_at	259643_at	257649_at	253627_at	248756_at	265668_at	265387_at	255039_at	245173_at	266910_at	251922_at	245709_at
248139_at	254787_at	259982_at	249581_at	255926_at	263320_at	259432_at	254919_at	265742_at	266717_at	264788_at	264467_at	252053_at	246490_at	259789_at	258813_at	256980_at	259163_at	253629_at	264783_at	259793_at	246931_at	245686_at	250090_at	264402_at	254269_at	253814_at
251110_at	267381_at	250478_at	259426_at	245422_at	258947_at	249862_at	259226_at	248006_at	256237_at	246860_at	261839_at	257918_at	255734_at	247511_at	245445_at	266695_at	258894_at	256603_at	262452_at	261474_at	256833_at	266800_at	261027_at	255604_at	250995_at	266299_at
253024_at	261395_at	263901_at	251636_at	256526_at	259428_at	246432_at	258264_at	248186_at	245099_at	257035_at	261835_at	258059_at	258282_at	254447_at	248487_at	251039_at	253423_at	255690_at	251342_at	264645_at	264692_at	253824_at	245440_at	249860_at	245929_at	267035_at
251223_at	259979_at	261221_at	248502_at	267165_at	255502_at	256799_at	245913_at	255633_at	257213_at	250849_at	262640_at	262488_at	252464_at	258606_at	258374_at	252956_at	255753_at	250516_at	263841_at	260602_at	254919_at	266995_at	263478_at	259308_at	253162_at	257733_at
252363_at	260656_at	253054_at	259129_at	248959_at	265305_at	256755_at	267595_at	250532_at	264583_at	249932_at	249701_at	262913_at	246405_at	257644_at	245699_at	265680_at	264760_at	250141_at	250207_at	265943_at	255599_at	263221_at	262237_at	258029_at	251962_at	245127_at
253191_at	256818_at	267393_at	262881_at	263452_at	261899_at	256633_at	247130_at	247247_at	266899_at	263265_at	245925_at	256044_at	247109_at	252872_at	267028_at	251200_at	260097_at	245319_at	260144_at	264106_at	265668_at	257805_at	257061_at	260969_at	246219_at	258939_at
253000_at	262366_at	249234_at	265841_at	261650_at	246779_at	252200_at	256022_at	246057_at	264100_at	249147_at	266848_at	259982_at	265797_at	248164_at	251156_at	259200_at	267614_at	252363_at	251028_at	245776_at	256185_at	254120_at	257950_at	258868_at	246272_at	247491_at
262907_at	259812_at	250012_x_at	247601_at	248619_at	254232_at	253535_at	263243_at	266979_at	247097_at	250735_at	265359_at	260807_at	250809_at	261037_at	263517_at	253074_at	262844_at	261315_at	266097_at	245352_at	260239_at	260648_at	250983_at	251492_at	262644_at	255250_at
261330_at	249694_at	267069_at	260676_at	260205_at	250149_at	261443_at	247925_at	259591_at	261834_at	245557_at	252483_at	249983_at	266757_at	252068_at	251928_at	251144_at	258409_at	260126_at	253550_at	265723_at	259325_at	246270_at	250267_at	260327_at	259293_at	265547_at
261080_at	250008_at	259500_at	265354_at	263796_at	250793_at	267246_at	266320_at	251741_at	253384_at	260856_at	250849_at	245306_at	265440_at	261394_at	245193_at	260741_at	245605_at	259012_at	264510_at	264757_at	245051_at	256787_at	262542_at	247863_at	257835_at	267405_at
262181_at	263953_at	252504_at	261618_at	246831_at	262399_at	256433_at	257216_at	254133_at	262092_at	254393_at	254891_at	265230_s_at	249777_at	245352_at	264436_at	265297_at	248257_at	263452_at	248082_at	256522_at	263128_at	260401_at	245951_at	261861_at	253755_at	253020_at
246284_at	253455_at	267557_at	261318_at	261339_at	247861_at	264153_at	266106_at	249718_at	256091_at	261839_at	257035_at	267181_at	251774_at	251259_at	263931_at	252948_at	260011_at	260875_at	261607_at	259445_at	259792_at	256252_at	256364_at	247933_at	262171_at	247286_at
248807_at	260603_at	260603_at	250327_at	254390_at	262496_at	245885_at	250279_at	257791_at	253243_at	259331_at	254393_at	251342_at	251155_at	256050_at	252009_at	245776_at	245891_at	246017_at	259149_at	252060_at	267069_at	251507_at	263379_at	262750_at	249123_at	249775_at
248853_at	267337_at	259812_at	256891_at	246222_at	260410_at	263478_at	266259_at	263184_at	253790_at	253249_at	260856_at	264958_at	261395_at	246490_at	246222_at	248432_at	261075_at	259934_at	254691_at	265075_at	259445_at	254243_at	256526_at	261365_at	253063_at	264300_at
247716_at	252045_at	250304_at	256430_at	246532_at	263918_at	246222_at	258133_at	264548_at	247085_at	260327_at	247847_at	249775_at	252607_at	252133_at	262369_at	263751_at	264448_at	250956_at	247577_at	267411_at	261453_at	260387_at	258871_at	254848_at	256964_at	261175_at
261456_at	259500_at	255037_at	260774_at	248607_at	264787_at	253173_at	266617_at	250700_at	251602_at	249577_at	259057_at	267385_at	265478_at	258786_at	256997_at	262072_at	253358_at	249771_at	245711_at	260101_at	252827_at	248821_at	248045_at	260481_at	264901_at	262756_at
251083_at	245272_at	261822_at	245247_at	249237_at	258787_at	252009_at	251022_at	266882_at	266395_at	265460_at	262399_at	252924_at	254232_at	248698_at	255348_at	246777_at	257022_at	251658_at	260101_at	265897_at	254878_at	266835_at	260327_at	247491_at	253172_at	261990_at
263840_at	253859_at	247293_at	264512_at	245749_at	260296_at	246532_at	263374_at	261508_at	265142_at	262944_at	259331_at	266884_at	263486_at	246405_at	265359_at	258409_at	259034_at	265244_at	253779_at	248191_at	249078_at	255430_at	266618_at	249433_at	264102_at	258827_at
266979_at	253946_at	262366_at	264232_at	253836_at	252200_at	262381_at	255877_at	253422_at	252878_at	262399_at	261086_at	251169_at	264005_at	253203_at	266371_at	249939_at	266644_at	253120_at	247120_at	262229_at	247708_at	254289_at	246305_at	255064_at	264288_at	264661_at
253545_at	267569_at	257076_at	266908_at	247509_at	246432_at	247754_at	255381_at	261460_at	256117_at	245906_at	254787_at	260243_at	256366_at	254850_at	259329_at	259783_at	262232_at	256243_at	263517_at	259211_at	266749_at	267623_at	261526_at	265030_at	264042_at	266271_at
254475_at	247240_at	256755_at	254508_at	259985_at	258262_at	246631_at	260549_at	247716_at	257270_at	248710_at	262782_at	247954_at	254850_at	250028_at	250062_at	260374_at	247717_at	250211_at	259133_at	267357_at	247509_at	250738_at	264467_at	250934_at	253237_at	245831_at
262121_at	257076_at	265248_at	253919_at	250793_at	265841_at	245777_at	260744_at	247034_at	265287_at	258915_at	252167_at	257061_at	265740_at	265499_at	250670_at	266352_at	245397_at	262746_at	259012_at	246098_at	253173_at	256522_at	264951_at	253799_at	263379_at	246789_at
245196_at	250304_at	246506_at	247949_at	257875_at	262381_at	266695_at	247162_at	263449_at	264779_at	260468_at	258915_at	266231_at	267538_at	260804_at	245463_at	249588_at	258256_at	250931_at	259864_at	260005_at	248868_at	253173_at	257805_at	266806_at	265194_at	264069_at
261907_at	248764_at	249928_at	249411_at	261922_at	253061_at	253414_at	263150_at	262940_at	252829_at	247567_at	248021_at	254921_at	245768_at	260540_at	254269_at	261410_at	256926_at	253188_at	247228_at	258392_at	266246_at	261006_at	256243_at	265741_at	256415_at	264399_at
245993_at	254665_at	264692_at	248744_at	265283_at	247706_at	266271_at	252698_at	264140_at	260244_at	245821_at	266238_at	254563_at	262455_at	257147_at	267008_at	249493_at	261947_at	257066_at	253039_at	256793_at	253140_at	265197_at	251745_at	248739_at	249770_at	265648_at
254099_at	263935_at	261081_at	256715_at	248232_at	253815_at	245422_at	255497_at	254463_at	254920_at	259057_at	264150_at	247047_at	260401_at	252334_at	253161_at	249467_at	258606_at	266415_at	258264_at	253796_at	264851_at	264758_at	253162_at	256433_at	249583_at	251492_at
266655_at	259129_at	248764_at	247346_at	266396_at	254447_at	265305_at	265902_at	251157_at	267157_at	247847_at	254809_at	262797_at	265737_at	259272_at	253101_at	259302_at	264589_at	267550_at	252363_at	257644_at	258188_at	253257_at	256522_at	254063_at	260876_at	265999_at
254878_at	251916_at	265547_at	266797_at	267623_at	257654_at	255549_at	246962_s_at	253530_at	255127_at	245605_at	265460_at	253643_at	249983_at	262237_at	253401_at	253309_at	261084_at	255825_at	255243_at	247493_at	248719_at	256793_at	256407_at	254075_at	253994_at	265305_at
246429_at	258919_at	263866_at	263513_at	247109_at	250673_at	250673_at	259500_at	263533_at	253859_at	266899_at	261062_at	251200_at	246831_at	263182_at	258207_at	249969_at	248448_at	251028_at	251859_at	246532_at	255881_at	259037_at	256981_at	260706_at	258908_at	262826_at
258321_at	249288_at	251237_at	265450_at	253140_at	245628_at	245757_at	257053_at	245745_at	258924_at	255155_at	258275_at	245613_at	255039_at	250937_at	264147_at	254371_at	265689_at	264953_at	250259_at	258791_at	252010_at	258679_at	263182_at	249569_at	258751_at	253203_at
258090_at	257315_at	258487_at	247478_at	266418_at	248870_at	265725_at	252067_at	260041_at	245501_at	252883_at	249147_at	267519_at	261021_at	258982_at	249411_at	261062_at	254305_at	252863_at	257771_at	256603_at	247811_at	261650_at	262072_at	256300_at	249289_at	266462_at
257710_at	254954_at	263374_at	250694_at	247760_at	260477_at	252915_at	263067_at	250953_at	263320_at	248600_at	245903_at	264806_at	253780_at	258000_at	259232_at	264261_at	257397_at	246214_at	258894_at	249746_at	267411_at	248321_at	254242_at	256216_at	247600_at	252379_at
261836_at	245692_at	262072_at	255524_at	259507_at	248611_at	260477_at	263956_at	262823_at	258318_at	261835_at	260844_at	259952_at	252374_at	258947_at	255923_at	257300_at	250658_at	249932_at	249688_at	264202_at	253679_at	261470_at	255011_at	254232_at	263800_at	262047_at
263064_at	265665_at	250207_at	260205_at	253073_at	252220_at	247861_at	247040_at	254099_at	258455_at	263963_at	260266_at	266983_at	262452_at	261315_at	257888_at	259448_at	258756_at	247585_at	261107_at	254465_at	263478_at	262360_at	253173_at	251199_at	253293_at	251962_at
251336_at	246917_at	248347_at	259992_at	260141_at	256799_at	266175_at	266589_at	267635_at	259864_at	248582_at	256891_at	252250_at	252367_at	252117_at	253827_at	264052_at	253382_at	253373_at	258217_at	258665_at	249314_at	261973_at	256337_at	247247_at	256442_at	262746_at
264799_at	261081_at	266617_at	259971_at	266749_at	259626_at	256997_at	251906_at	256983_at	257551_at	256891_at	265230_s_at	267557_at	247954_at	260897_at	252572_at	256262_at	252956_at	252009_at	261224_at	252278_at	259432_at	245560_at	253274_at	244923_s_at	254605_at	250705_at
253247_at	245119_at	264942_at	265119_at	264516_at	261088_at	254667_at	257288_at	247168_at	261742_at	247295_at	252230_at	267121_at	265008_at	263433_at	262061_at	261077_at	265536_at	250155_at	254393_at	250018_at	255594_at	263807_at	257401_at	244922_s_at	254192_at	247847_at
258138_at	255177_at	257642_at	261581_at	252977_at	256997_at	267344_at	257556_at	266880_at	253138_at	254787_at	249325_at	250796_at	259561_at	259103_at	255872_at	259190_at	257866_at	260420_at	260840_at	264638_at	254077_at	248381_at	250014_at	246957_at	254785_at	247657_at
264615_at	260248_at	265987_at	249071_at	248964_at	255250_at	265443_at	256509_at	246339_at	261294_at	247979_at	246949_at	265471_at	250858_at	262803_at	250937_at	249140_at	249869_at	247467_at	252068_at	246966_at	254204_at	248698_at	251840_at	266462_at	259186_at	248606_at
246800_at	245668_at	265536_at	257710_at	259789_at	260046_at	247509_at	264836_at	250926_at	263035_at	261062_at	251381_at	245264_at	260296_at	260410_at	252117_at	259346_at	248488_at	252943_at	246310_at	261410_at	250990_at	257536_at	250054_at	245709_at	265999_at	254041_at
263799_at	259751_at	264314_at	253943_at	262098_at	252915_at	250335_at	253203_at	260373_at	251993_at	252422_at	248582_at	246858_at	249320_at	250054_at	267261_at	255777_at	254445_at	252095_at	254227_at	258786_at	249939_at	252278_at	261449_at	259226_at	247109_at	262584_at
245346_at	250207_at	263931_at	252917_at	244959_s_at	261901_at	255479_at	256799_at	258133_at	260684_at	260155_at	256193_at	261711_at	259792_at	252827_at	254085_at	246205_at	265953_at	254299_at	253104_at	267381_at	256877_at	248769_at	260772_at	257985_at	249278_at	247247_at
251154_at	248332_at	248795_at	247581_at	260081_at	262801_at	249941_at	254735_at	247533_at	247255_at	261086_at	248831_at	265917_at	248134_at	267261_at	261618_at	259885_at	249939_at	258925_at	267496_at	257057_at	256627_at	251789_at	258202_at	251217_at	248037_at	261564_at
256926_at	264942_at	250829_at	249741_at	248874_at	246996_at	261247_at	267036_at	266958_at	251083_at	262049_at	266899_at	260316_at	258275_at	264436_at	253550_at	247926_at	246142_at	265817_at	249944_at	266044_s_at	252648_at	246988_at	246620_at	255011_at	260881_at	260203_at
245207_at	265841_at	247848_at	247395_at	262236_at	255742_at	249411_at	264985_at	263277_at	248853_at	246949_at	260468_at	256420_at	250937_at	261713_at	253343_at	265245_at	259753_at	267429_at	249701_at	256662_at	264211_at	251776_at	262213_at	246214_at	254189_at	248290_at
246126_at	255037_at	259751_at	259887_at	260645_at	266175_at	246779_at	257477_at	261019_at	250337_at	251381_at	246860_at	252045_at	252040_at	260420_at	245352_at	260963_at	266322_at	261059_at	266977_at	252470_at	257536_at	251621_at	254289_at	257024_at	255872_at	262362_at
256927_at	252924_at	257315_at	262901_at	260924_at	256185_at	262801_at	252652_at	249752_at	254737_at	267484_at	267078_at	266072_at	262126_at	261526_at	245038_at	265088_at	261428_at	262281_at	254390_at	265742_at	251237_at	251910_at	247685_at	252652_at	249214_at	246335_at
254133_at	262603_at	267339_at	254861_at	254256_at	258650_at	245229_at	258501_at	253951_at	260352_at	249325_at	248600_at	245431_at	263126_at	254500_at	252068_at	245668_at	256010_at	254227_at	261803_at	255604_at	266545_at	259852_at	259213_at	265244_at	265188_at	253638_at
247689_at	251336_at	248392_at	247477_at	245736_at	249134_at	260411_at	246803_at	266054_at	260883_at	262355_at	252883_at	254500_at	259987_at	260327_at	265499_at	258059_at	262997_at	261785_at	255872_at	260211_at	249626_at	259213_at	246597_at	267357_at	267035_at	245243_at
256304_at	253285_at	254089_at	259734_at	262159_at	258606_at	260046_at	264788_at	257744_at	251010_at	256262_at	250924_at	251039_at	260434_at	253997_at	248764_at	246425_at	250100_at	257951_at	256381_at	262935_at	263919_at	249078_at	254759_at	254715_at	266316_at	255011_at
251741_at	258497_at	254665_at	261016_at	260005_at	261247_at	249134_at	252949_at	256299_at	267264_at	266238_at	245906_at	248868_at	246125_at	257866_at	254490_at	260748_at	262166_at	251928_at	255825_at	266371_at	253323_at	252739_at	261167_at	264265_at	252293_at	247429_at
262598_at	262072_at	256926_at	247368_at	265030_at	259878_at	252126_at	247655_at	255294_at	261919_at	245903_at	262944_at	262803_at	246858_at	256169_at	262237_at	262552_at	252860_at	257122_at	262626_at	260656_at	263796_at	249987_at	252068_at	245256_at	265053_at	251869_at
263882_at	262113_at	263963_at	260268_at	259018_at	245506_at	266462_at	247282_at	266483_at	247252_at	266566_at	267484_at	259312_at	256968_at	257122_at	249770_at	255149_at	253779_at	264891_at	264894_at	258809_at	246002_at	264460_at	264402_at	266718_at	261564_at	266505_at
257267_at	248392_at	245084_at	261248_at	253263_at	253414_at	253061_at	261794_at	265806_at	263333_at	248021_at	260327_at	247604_at	253257_at	266835_at	263956_at	259290_at	267488_at	254178_at	248466_at	254592_at	251605_at	260772_at	247594_at	262756_at	267083_at	256905_at
257600_at	253830_at	258535_at	249148_at	247498_at	247754_at	263918_at	245477_at	256049_at	250366_at	262699_at	260155_at	247060_at	266371_at	266168_at	245439_at	246310_at	247097_at	245090_at	252525_at	251479_at	256221_at	249527_at	252403_at	247847_at	253274_at	246832_at
259787_at	253657_at	258497_at	259185_at	251200_at	249941_at	259704_at	246611_at	252995_at	259373_at	252230_at	260436_at	254694_at	256300_at	256922_at	254299_at	267416_at	245671_at	248537_at	245842_at	257918_at	261607_at	245247_at	255599_at	261567_at	255543_at	254778_at
249813_at	252991_at	253284_at	248460_at	263972_at	267069_at	247175_at	246384_at	255860_at	267297_at	267078_at	245605_at	245662_at	255872_at	246108_at	261459_at	248694_at	266396_at	261899_at	253382_at	245560_at	259856_at	247922_at	256877_at	253495_at	266461_at	266904_at
249224_at	245084_at	258979_at	259871_at	252053_at	259704_at	258606_at	260057_at	246225_at	257072_at	261026_at	267357_at	262772_at	264289_at	252009_at	254580_at	260048_at	251022_at	254122_at	253120_at	257478_at	263704_at	264886_at	253841_at	247279_at	256249_at	256499_at
254118_at	248347_at	254343_at	257315_at	245038_at	252009_at	265648_at	259403_at	256856_at	248995_at	248146_at	257339_s_at	250942_at	257751_at	252414_at	256366_at	253054_at	263647_at	252467_at	263325_at	252214_at	259516_at	259400_at	251370_at	255552_at	246995_at	264250_at
262170_at	259982_at	246142_at	262136_at	261150_at	246222_at	248959_at	256041_at	250074_at	263629_at	256880_at	245821_at	253999_at	245051_at	259428_at	264042_at	248246_at	262803_at	259001_at	259226_at	248123_at	251084_at	253063_at	258809_at	265203_at	252611_at	262653_at
258406_at	266617_at	267569_at	245840_at	266770_at	250669_at	261901_at	253749_at	257663_at	256353_at	263483_at	247979_at	249346_at	264867_at	255690_at	246858_at	247109_at	258350_at	258207_at	251879_at	266247_at	266316_at	256306_at	258321_at	266798_at	267260_at	262677_at
252102_at	258535_at	263150_at	259856_at	245265_at	253131_at	265723_at	250670_at	250006_at	246285_at	256193_at	260047_at	252214_at	259602_at	248236_at	245247_at	246952_at	266216_at	252073_at	249011_at	263478_at	247553_at	264645_at	265501_at	261713_at	256880_at	267263_at
252661_at	254592_at	248961_at	254145_at	254416_at	253305_at	245736_at	256835_at	246852_at	263406_at	250924_at	266566_at	260567_at	247279_at	248466_at	264758_at	256779_at	263174_at	249910_at	258809_at	256481_at	259859_at	265030_at	246682_at	250522_at	260087_at	264663_at
246315_at	252011_at	267337_at	254321_at	266360_at	265122_at	259464_at	264524_at	261804_at	252468_at	259479_at	260872_at	254524_at	258207_at	267154_at	248959_at	258672_at	245348_at	246126_at	254759_at	250090_at	258134_at	258665_at	250502_at	257087_at	267064_at	257410_at
262113_at	267595_at	256514_at	263352_at	251336_at	263259_at	263433_at	256930_at	266193_at	258999_at	255021_at	262355_at	262133_at	257866_at	261803_at	267550_at	245906_at	256665_at	261191_at	257154_at	249988_at	248875_at	252421_at	254409_at	260155_at	260267_at	263471_at
263612_at	253054_at	257053_at	259812_at	258207_at	265443_at	267503_at	251235_at	261651_at	265826_at	250424_at	266984_at	262899_at	262212_at	264514_at	256464_at	261023_at	253041_at	266702_at	246987_at	262373_at	266166_at	258792_at	257184_at	256499_at	256650_at	263426_at
257451_at	260748_at	260431_at	248719_at	265228_s_at	259464_at	255502_at	254547_at	256746_at	260877_at	262782_at	245397_at	265227_s_at	249339_at	267083_at	249626_at	250694_at	253507_at	261134_at	247918_at	259626_at	252126_at	246984_at	261650_at	246492_at	245803_at	265991_at
247606_at	264779_at	266279_at	256300_at	257949_at	245422_at	253305_at	264300_at	248748_at	254346_at	250912_at	259500_at	246270_at	251594_at	266695_at	254346_at	260484_at	247832_at	254321_at	250781_at	246289_at	260152_at	260477_at	253987_at	245900_at	252983_at	250287_at
254783_at	245431_at	252991_at	259272_at	247097_at	249918_at	252607_at	267375_at	253487_at	264255_at	245397_at	245557_at	247867_at	246993_at	254075_at	258682_at	267197_at	249128_at	264510_at	255284_at	258752_at	250335_at	264213_at	260387_at	253195_at	262482_at	254042_at
258133_at	251169_at	259773_at	253794_at	263265_at	257262_at	245397_at	253279_at	262288_at	258699_at	245696_at	248710_at	259579_at	250435_at	264289_at	250955_at	253191_at	266583_at	260943_at	258982_at	259507_at	265276_at	249314_at	259757_at	246789_at	248792_at	259298_at
263449_at	264436_at	265962_at	254158_at	251745_at	259329_at	249278_at	261336_at	258386_at	263264_at	260872_at	262699_at	266322_at	264083_at	264511_at	246796_at	266407_at	252370_at	248207_at	254153_at	257954_at	256093_at	258436_at	264809_at	250916_at	259519_at	253630_at
265724_at	267339_at	259775_at	256456_at	264583_at	247125_at	267595_at	248091_at	258052_at	256599_at	259812_at	262049_at	258501_at	259500_at	266170_at	264851_at	264817_at	246506_at	257628_at	259418_at	249078_at	253147_at	251336_at	253013_at	250896_at	249283_at	257205_at
247118_at	248795_at	246293_at	245981_at	255132_at	267595_at	253627_at	248864_at	257073_at	254085_at	260431_at	248282_at	256426_at	248160_at	254321_at	264992_at	263765_at	247286_at	250028_at	263574_at	262536_at	261984_at	253181_at	252117_at	246546_at	246335_at	262135_at
251013_at	264692_at	247100_at	254073_at	250277_at	249417_at	259426_at	261711_at	258607_at	252586_at	267405_at	252422_at	249606_at	247452_at	254074_at	256933_at	253359_at	265633_at	245412_at	247463_at	256050_at	250098_at	256169_at	249233_at	245124_at	258610_at	250598_at
265097_at	265248_at	261927_at	252648_at	253875_at	252126_at	255250_at	261191_at	254072_at	246793_at	255133_at	250817_at	264375_at	246071_at	255524_at	263325_at	261889_at	249922_at	259329_at	246620_at	263536_at	260345_at	252483_at	265061_at	252915_at	254201_at	246779_at
265389_at	258487_at	256522_at	263241_at	248293_at	254667_at	247706_at	259327_at	252852_at	265930_at	257339_s_at	247295_at	245840_at	258158_at	267288_at	260727_at	250187_at	247903_at	250500_at	266267_at	263739_at	254256_at	253013_at	245755_at	256341_at	267134_at	259685_at
254862_at	253052_at	260656_at	251563_at	248091_at	256633_at	258650_at	250972_at	249177_at	255913_at	254809_at	263502_s_at	245216_at	266908_at	259616_at	266322_at	247324_at	251011_at	258162_at	250858_at	247509_at	257751_at	266101_at	253377_at	260287_at	248101_at	257052_at
245739_at	254574_at	264040_at	255257_at	259400_at	259400_at	252214_at	251084_at	258158_at	266465_at	252956_at	261026_at	253619_at	267084_at	249581_at	251658_at	263901_at	255016_at	245629_at	263495_at	256756_at	250419_at	259312_at	265837_at	262482_at	262935_at	251636_at
252178_at	246821_at	258037_at	265184_at	253619_at	252533_at	256627_at	266428_at	262543_at	261118_at	258275_at	247072_at	264343_at	249910_at	254318_at	250881_at	266876_at	246935_at	257593_at	251066_at	254921_at	258609_at	250676_at	252940_at	266719_at	245253_at	249122_at
247040_at	263182_at	246524_at	253692_at	260420_at	267503_at	247848_at	253708_at	250741_at	254789_at	260714_at	259787_at	260693_at	259466_at	263570_at	251109_at	253908_at	254378_at	254188_at	260540_at	255945_at	255795_at	252993_at	253992_at	253623_at	254773_at	246429_at
253534_at	254746_at	261708_at	261650_at	254563_at	252179_at	253815_at	251427_at	255779_at	259016_at	253619_at	250162_at	260771_at	257785_at	254592_at	266993_at	257213_at	259116_at	263259_at	267077_at	260076_at	252114_at	252940_at	245365_at	247426_at	257087_at	255872_at
247733_at	253103_at	245272_at	255795_at	260897_at	249278_at	260361_at	249791_at	253481_at	261582_at	260037_at	267614_at	259302_at	259426_at	255543_at	256022_at	245207_at	245265_at	263934_at	252090_at	257625_at	259272_at	246831_at	266142_at	253664_at	260567_at	252343_at
262098_at	259997_at	265327_at	254255_at	248199_at	253908_at	267069_at	264482_at	246247_at	251011_at	260266_at	259783_at	264246_at	266770_at	252572_at	255753_at	264456_at	254339_at	256619_at	262930_at	256787_at	251937_at	249001_at	257624_at	247488_at	247810_at	256433_at
261439_at	257474_at	254574_at	252131_at	256633_at	260556_at	246854_at	253908_at	257533_at	247323_at	266984_at	267405_at	256793_at	256044_at	267496_at	267496_at	257041_at	257372_at	256751_at	265892_at	247707_at	259979_at	250279_at	248169_at	249019_at	254289_at	246489_at
251075_at	266279_at	253971_at	256526_at	258792_at	254323_at	252220_at	258059_at	267586_at	254686_at	245261_at	256880_at	257952_at	261266_at	258140_at	245659_at	262135_at	246487_at	252412_at	260784_at	261051_at	246405_at	256177_at	246584_at	253391_at	260915_at	257769_at
257709_at	254343_at	256861_at	252076_at	267534_at	245736_at	252533_at	259103_at	250886_at	263519_at	249365_at	252193_at	253140_at	261474_at	256021_at	254193_at	258376_at	248002_at	253812_at	253875_at	250435_at	249125_at	250502_at	250662_at	264289_at	256835_at	258262_at
262199_at	267069_at	252594_at	262440_at	265216_at	263433_at	247811_at	253125_at	264201_at	263545_at	246506_at	260807_at	247059_at	257375_at	255787_at	255319_at	261056_at	260411_at	260262_at	252321_at	264232_at	248845_at	261240_at	257149_at	247521_at	253915_at	253277_at
246827_at	259773_at	261395_at	263433_at	253485_at	258225_at	259400_at	264257_at	245426_at	248074_at	252193_at	248146_at	256828_at	245265_at	247293_at	254393_at	259773_at	262049_at	258092_at	256997_at	254229_at	253696_at	258377_at	256922_at	263899_at	258179_at	256525_at
261195_at	261195_at	254132_at	254016_at	263465_at	245397_at	253830_at	265029_at	247760_at	245750_at	257519_at	262801_at	266055_at	246233_at	260406_at	265216_at	264096_at	249838_at	245249_at	257888_at	246600_at	261443_at	252976_s_at	250094_at	251060_at	259501_at	248487_at
253166_at	253908_at	266396_at	248366_at	261874_at	266271_at	260556_at	263490_at	259706_at	267294_at	260844_at	257519_at	253865_at	253140_at	260243_at	253358_at	264155_at	259389_at	250186_at	246516_at	264434_at	245369_at	267381_at	251621_at	248606_at	252343_at	263972_at
252534_at	248961_at	257860_at	247455_at	266419_at	245229_at	248286_at	258815_at	253705_at	251163_at	260436_at	248870_at	256306_at	262901_at	258921_at	266181_at	250395_at	259081_at	245612_at	253017_at	266327_at	255742_at	257774_at	251790_at	261175_at	248506_at	251763_at
258409_at	261708_at	256818_at	253535_at	264968_at	245757_at	261922_at	250273_at	247889_at	247295_at	252167_at	251469_at	260855_at	253808_at	257939_at	253779_at	250437_at	263669_at	249599_at	249411_at	254256_at	260296_at	266606_at	251705_at	258923_at	251899_at	253236_at
247524_at	246506_at	259994_at	262635_at	252058_at	265725_at	258787_at	257112_at	248261_at	253537_at	262170_at	260431_at	251745_at	259852_at	245445_at	250213_at	254490_at	256597_at	264362_at	252943_at	252539_at	248596_at	245051_at	260025_at	266989_at	251768_at	256747_at
251493_at	256619_at	267595_at	260540_at	261651_at	247848_at	256185_at	262355_at	259030_at	251094_at	264779_at	263483_at	264506_at	247176_at	251725_at	254691_at	266324_at	258932_at	255070_at	252863_at	247848_at	253796_at	256933_at	246789_at	252831_at	247193_at	259057_at
263319_at	261946_at	262263_at	267518_at	261266_at	256968_at	259979_at	254574_at	252916_at	266118_at	251259_at	259441_at	263565_at	259211_at	249771_at	255243_at	260957_at	254085_at	264931_at	250516_at	258063_at	251910_at	258975_at	252684_at	252946_at	256074_at	245124_at
266289_at	250446_at	262237_at	247706_at	265305_at	260037_at	253997_at	260231_at	255460_at	249072_at	260414_at	246506_at	256874_at	257925_at	249754_at	265266_at	256096_at	260483_at	265957_at	261684_at	248868_at	256793_at	260327_at	254847_at	261648_at	245127_at	258815_at
259090_at	257642_at	251916_at	262590_at	251109_at	249411_at	263595_at	263296_at	253970_at	257499_at	245099_at	259479_at	257315_at	247393_at	249806_at	261763_at	259224_at	267080_at	245998_at	246796_at	260345_at	258606_at	264756_at	250666_at	252097_at	250934_at	261155_at
253585_at	263866_at	256097_at	259132_at	250339_at	264445_at	252374_at	262552_at	263241_at	263913_at	248870_at	251259_at	247726_at	246779_at	260551_at	250826_at	254588_at	257215_at	257375_at	256681_at	264867_at	248160_at	249902_at	263852_at	252951_at	251791_at	266806_at
266620_at	249732_at	253124_at	247232_at	265450_at	266299_at	261150_at	262380_at	258034_at	254564_at	261720_at	260414_at	247838_at	254300_at	253382_at	265118_at	245416_at	260120_at	261553_at	250445_at	263046_at	251196_at	256981_at	264895_at	266505_at	254076_at	260746_at
257005_at	265987_at	259417_at	258078_at	252014_at	256433_at	266278_at	259416_at	256648_at	260954_at	259332_at	260361_at	260325_at	261221_at	252533_at	249122_at	266899_at	263384_at	246272_at	245855_at	262671_at	259537_at	250793_at	259705_at	245399_at	266799_at	247220_at
262840_at	262237_at	246028_at	245038_at	258786_at	251839_at	263259_at	263265_at	258804_at	264799_at	256225_at	250841_at	248191_at	259116_at	263545_at	261749_at	249793_at	260971_at	257876_at	254465_at	259063_at	254289_at	249346_at	253044_at	263471_at	252677_at	250994_at
265151_at	256455_at	264037_at	259012_at	262452_at	261443_at	245748_at	258721_at	251926_at	252956_at	257506_at	249365_at	262977_at	252387_at	254408_at	258201_at	260100_at	254646_at	266413_at	247627_at	246947_at	266072_at	251197_at	261899_at	252736_at	264056_at	264826_at
263477_at	250942_at	246821_at	248537_at	245765_at	262159_at	250408_at	260048_at	250327_at	265418_at	251469_at	245668_at	247149_at	245038_at	262381_at	258925_at	258935_at	258705_at	248466_at	260267_at	245777_at	262183_at	250493_at	265147_at	261033_at	246870_at	259226_at
262166_at	258037_at	252911_at	263804_at	257918_at	266977_at	250556_at	265827_at	245413_at	263117_at	246215_at	248248_at	251080_at	259418_at	249071_at	254850_at	247118_at	267144_at	266963_at	250892_at	257280_at	250935_at	260046_at	249988_at	267263_at	260394_at	262098_at
267090_at	256514_at	265529_at	261193_at	245885_at	254662_at	256968_at	249606_at	263555_at	253359_at	260842_at	260842_at	248932_at	263653_at	250213_at	256577_at	247308_at	257733_at	256650_at	248969_at	248904_at	259626_at	246108_at	248134_at	254247_at	262653_at	260999_at
247486_at	255753_at	264375_at	264123_at	254662_at	259418_at	248870_at	255283_at	262780_at	265895_at	265230_s_at	255133_at	260560_at	251713_at	246988_at	267264_at	263595_at	257147_at	247175_at	259618_at	264872_at	250942_at	263935_at	248132_at	257896_at	259058_at	261524_at
255874_at	264989_at	257474_at	266371_at	245676_at	246495_at	249078_at	258935_at	267005_at	265840_at	259070_at	256225_at	257751_at	250990_at	258162_at	261173_at	253754_at	258338_at	261607_at	260060_at	256968_at	248981_at	248062_at	248607_at	262530_at	256633_at	259871_at
256983_at	246524_at	261564_at	248207_at	266017_at	247095_at	256046_at	263539_at	264696_at	253411_at	250863_at	254360_at	256697_at	251066_at	246289_at	251713_at	259976_at	255628_at	263151_at	248713_at	248611_at	257022_at	257058_at	256793_at	260526_at	260547_at	249306_at
253823_at	256522_at	265443_at	263556_at	252200_at	250098_at	253140_at	256790_at	254362_at	257809_at	267357_at	245261_at	247266_at	252648_at	249928_at	259789_at	252014_at	265680_at	260264_at	264250_at	265737_at	254447_at	259518_at	254215_at	262264_at	263473_at	260296_at
267595_at	252858_at	264779_at	259927_at	260051_at	256603_at	256229_at	267461_at	253899_at	251805_at	247510_at	259332_at	260170_at	257784_at	248969_at	264510_at	257652_at	248776_at	251704_at	251896_at	258650_at	248698_at	255647_at	256633_at	253630_at	255683_at	255543_at
259403_at	256098_at	257300_at	258132_at	250083_at	263595_at	246495_at	250811_at	252001_at	267432_at	261782_at	266313_at	249065_at	258189_at	260399_at	261224_at	261953_at	248451_at	251922_at	258170_at	250935_at	258577_at	266360_at	265460_at	257021_at	251037_at	267612_at
264452_at	250107_at	259129_at	254656_at	248968_at	253627_at	259428_at	252250_at	259042_at	250995_at	248282_at	259812_at	246932_at	247215_at	267165_at	262679_at	259730_at	263786_at	253022_at	248812_at	264175_at	261474_at	262518_at	259975_at	247600_at	245277_at	262569_at
245397_at	250810_at	247452_at	265547_at	253173_at	259426_at	260037_at	248657_at	266207_at	245965_at	254360_at	261782_at	260482_at	267083_at	255348_at	248796_at	249932_at	252829_at	260309_at	261553_at	260243_at	252374_at	265428_at	249467_at	262653_at	256160_at	262530_at
262619_at	251039_at	254231_at	259275_at	263221_at	257407_at	247493_at	256542_at	245618_at	249411_at	260807_at	251195_at	252367_at	260666_at	251594_at	262050_at	267381_at	248969_at	258047_at	249759_at	253052_at	251192_at	261027_at	267483_at	258812_at	255690_at	246304_at
258830_at	253284_at	254746_at	261526_at	246631_at	259979_at	260648_at	264372_at	248906_at	246893_at	266660_at	266660_at	247529_at	261431_at	255625_at	247949_at	249411_at	254813_at	247793_at	247467_at	251636_at	254211_at	254571_at	261719_at	259913_at	249636_at	245518_at
252482_at	262577_at	249288_at	249011_at	260393_at	262126_at	249417_at	260855_at	258090_at	261758_at	258699_at	252956_at	261265_at	251301_at	267423_at	252179_at	248637_at	260754_at	256464_at	254304_at	264314_at	250809_at	250301_at	264648_at	262466_at	254042_at	249313_at
254484_at	253692_at	250942_at	245152_at	256069_at	253997_at	248665_at	258610_at	252280_at	248527_at	260047_at	247510_at	248934_at	262940_at	255521_at	256294_at	249775_at	253108_at	248592_at	259971_at	261315_at	255039_at	255116_at	254922_at	261559_at	249622_at	248265_at
248329_at	252504_at	267550_at	253140_at	259852_at	245602_at	247944_at	249320_at	260081_at	264122_at	264931_at	265478_at	252948_at	259232_at	257540_at	247280_at	244927_at	260543_at	253203_at	249303_at	259925_at	254200_at	245197_at	264851_at	244927_at	253534_at	258610_at
258460_at	254024_at	261594_at	253717_at	248625_at	250408_at	245765_at	260101_at	259981_at	255104_at	256068_at	250971_at	253414_at	264147_at	267550_at	249860_at	246793_at	248246_at	247835_at	248487_at	253814_at	256597_at	250575_at	248821_at	256249_at	264525_at	254878_at
265203_at	265276_at	262603_at	250246_at	245319_at	249078_at	254408_at	252075_at	266912_at	257739_at	245828_at	247567_at	252057_at	245668_at	250916_at	245249_at	246487_at	267158_at	258652_at	252365_at	246584_at	256386_at	247848_at	260203_at	254923_at	255836_at	252908_at
264436_at	247452_at	252167_at	247370_at	253063_at	248665_at	266799_at	247219_at	257858_at	247467_at	247139_at	255021_at	259311_at	260156_at	258650_at	246756_at	267550_at	253683_at	262667_at	267590_at	258957_at	259232_at	253162_at	245197_at	259058_at	260897_at	263843_at
250337_at	246028_at	253657_at	248123_at	247125_at	259826_at	254323_at	258162_at	254235_at	258897_at	247466_at	252371_at	259878_at	259570_at	258894_at	249754_at	246027_at	252839_at	246310_at	257893_at	260754_at	253535_at	260345_at	247602_at	264261_at	265453_at	248905_at
264963_at	259417_at	256674_at	258350_at	247055_at	247147_at	253257_at	252563_at	266485_at	257701_at	247406_at	250912_at	250007_at	247351_at	256756_at	259076_at	259180_at	249759_at	251586_at	264635_at	262801_at	259970_at	252383_at	263073_at	256905_at	247706_at	260872_at
266303_at	248981_at	260748_at	267019_at	257925_at	262452_at	252230_at	266221_at	245797_at	255558_at	247964_at	250863_at	265326_at	253660_at	252939_at	251282_at	256971_at	263177_at	250149_at	256266_at	259272_at	250910_at	252134_at	248698_at	253859_at	248429_at	251199_at
263875_at	246522_at	254328_at	253174_at	264458_at	249325_at	262901_at	245278_at	266687_at	249134_at	263867_at	260917_at	250676_at	245724_at	267337_at	256378_at	247274_at	260855_at	264515_at	248335_at	260693_at	259561_at	263582_at	251182_at	248759_at	256997_at	266419_at
260603_at	263150_at	247708_at	259484_at	252421_at	247493_at	252179_at	262314_at	263100_at	250045_at	250841_at	253406_at	250774_at	249800_at	261220_at	247047_at	253614_at	267602_at	266719_at	266385_at	245993_at	254890_at	249889_at	254076_at	256986_at	247013_at	247177_at
263174_at	247848_at	250079_at	264852_at	254112_at	247944_at	267337_at	246211_at	261285_at	262415_at	260987_at	247406_at	259129_at	258021_at	265075_at	259502_at	266045_s_at	255503_at	258507_at	259063_at	247488_at	264787_at	254948_at	258792_at	254872_at	251735_at	261365_at
262137_at	254953_at	247921_at	246270_at	265122_at	249777_at	258134_at	259595_at	263000_at	253637_at	248248_at	260714_at	253806_at	267165_at	261749_at	249797_at	261768_at	254405_at	264314_at	258925_at	252170_at	254063_at	247137_at	267064_at	245769_at	250252_at	267261_at
255786_at	265536_at	266106_at	257466_at	254269_at	253614_at	253614_at	247794_at	250304_at	258159_at	265680_at	261167_at	245369_at	263786_at	251879_at	251916_at	245734_at	253805_at	253224_at	249797_at	267289_at	246943_at	246282_at	256833_at	264514_at	247521_at	265070_at
254234_at	263931_at	265228_s_at	260429_at	257954_at	253140_at	259922_at	251513_at	258318_at	257239_at	261167_at	246215_at	262094_at	252234_at	257888_at	255032_at	259822_at	251448_at	251282_at	264001_at	247215_at	248467_at	261719_at	255278_at	255635_at	248226_at	252793_at
265037_at	254132_at	263788_at	248914_at	253455_at	265723_at	260543_at	263647_at	260580_at	250996_at	254027_at	245828_at	245247_at	245393_at	249078_at	266415_at	261894_at	265774_at	249467_at	266413_at	261033_at	256968_at	247215_at	260005_at	259942_at	261763_at	257247_at
263987_at	262049_at	259244_at	263128_at	263797_at	267337_at	253908_at	258472_at	250408_at	247265_at	267614_at	246195_at	254215_at	256425_at	255891_at	254234_at	252230_at	260610_at	262238_at	261192_at	257264_at	259518_at	246682_at	248311_at	265442_at	266841_at	261983_at
248625_at	248819_at	248868_at	247222_at	246779_at	247240_at	251336_at	246779_at	255444_at	247908_at	255456_at	264779_at	264774_at	253455_at	252679_at	247925_at	263843_at	262464_at	258315_at	263297_at	266545_at	264339_at	249910_at	267004_at	256983_at	253872_at	253391_at
265699_at	254564_at	261195_at	251259_at	263831_at	247707_at	245244_at	245168_at	266089_at	257730_at	259500_at	257506_at	252652_at	251642_at	254390_at	261192_at	259793_at	255221_at	261192_at	245127_at	250493_at	248606_at	253534_at	260345_at	266471_at	245809_at	259725_at
258976_at	250399_at	256098_at	253666_at	249746_at	257919_at	249306_at	263120_at	259760_at	265244_at	263515_at	264931_at	250992_at	251065_at	248763_at	258078_at	256934_at	262590_at	260784_at	245348_at	261048_at	259211_at	258117_at	267142_at	252496_at	247945_at	261250_at
261335_at	258979_at	250446_at	265939_at	252943_at	261922_at	247467_at	249869_at	263252_at	251154_at	254099_at	249139_at	258207_at	248981_at	256997_at	255957_at	246950_at	245163_at	249267_at	251181_at	260601_at	255011_at	252825_at	264524_at	245855_at	261167_at	249126_at
259864_at	248868_at	250000_at	251459_at	260547_at	262940_at	262260_at	257122_at	262840_at	266058_at	259441_at	245513_at	262694_at	260924_at	263956_at	248592_at	254694_at	264001_at	258188_at	253293_at	252414_at	249148_at	250062_at	251200_at	245127_at	267112_at	251808_at
252442_at	254231_at	254953_at	267624_at	246214_at	249770_at	254390_at	260429_at	259670_at	250016_at	259787_at	259070_at	263788_at	259403_at	266371_at	266278_at	246687_at	259570_at	248327_at	252822_at	248698_at	246858_at	248814_at	267293_at	262128_at	263807_at	247927_at
249386_at	260875_at	266175_at	253824_at	261021_at	252250_at	257925_at	265344_at	253730_at	255437_at	263502_s_at	253043_at	254592_at	259736_at	262113_at	251975_at	259513_at	265741_at	262590_at	259910_at	253061_at	263122_at	257621_at	250934_at	261524_at	267377_at	261069_at
265596_at	262875_at	252858_at	253332_at	256999_at	250053_at	266977_at	264338_at	250925_at	251243_at	261876_at	256068_at	250404_at	247848_at	254040_at	264024_at	260632_at	262135_at	250781_at	259934_at	255543_at	258537_at	245266_at	255039_at	251427_at	251653_at	245803_at
264466_at	266695_at	263669_at	245329_at	259464_at	253257_at	245749_at	248117_at	246792_at	262164_at	251022_at	250784_at	264238_at	253104_at	266581_at	252827_at	260924_at	252773_at	257956_at	262746_at	252076_at	255064_at	267140_at	247848_at	251296_at	246097_at	265453_at
254065_at	265547_at	249732_at	263122_at	263320_at	252607_at	250669_at	252323_at	249408_at	256828_at	247543_at	254089_at	245504_at	247594_at	246987_at	253812_at	251892_at	249306_at	256245_at	255726_at	249051_at	259705_at	258921_at	247176_at	246302_at	247866_at	246282_at
254574_at	261143_at	259997_at	253129_at	264415_at	245748_at	253534_at	248398_at	248753_at	249058_at	250971_at	245099_at	254197_at	259925_at	262607_at	250483_at	251009_at	262512_at	256244_at	248270_at	253535_at	256042_at	265008_at	253950_at	260336_at	258915_at	261136_at
258723_at	254839_at	262049_at	260076_at	262677_at	264836_at	262452_at	253629_at	246548_at	245387_at	250817_at	246253_at	257217_at	264213_at	253273_at	262626_at	249070_at	245336_at	245699_at	251753_at	245247_at	250149_at	259850_at	260933_at	258885_at	263956_at	251427_at
262396_at	254328_at	262977_at	259629_at	262731_at	256324_at	259626_at	252365_at	263973_at	246230_at	252371_at	255456_at	264314_at	252906_at	257056_at	264957_at	259358_at	259476_at	263325_at	250793_at	261065_at	259364_at	248719_at	251479_at	255679_at	262873_at	255412_at
251993_at	264037_at	248332_at	252010_at	265443_at	254592_at	245319_at	246506_at	253981_at	263298_at	254715_at	247139_at	256017_at	260023_at	261692_at	257056_at	260801_at	258444_at	250826_at	264005_at	267178_at	261973_at	264232_at	252483_at	248487_at	245332_at	246492_at
261139_at	263669_at	264898_at	247707_at	259042_at	249361_at	249777_at	247693_at	259594_at	246395_at	247072_at	260252_at	250234_at	256861_at	255527_at	258921_at	262382_at	259842_at	254075_at	260712_at	264779_at	255485_at	251636_at	253534_at	245281_at	248625_at	263192_at
261949_at	251497_at	254839_at	249422_at	257785_at	262505_at	264445_at	246781_at	253943_at	263165_at	246055_at	252234_at	256766_at	257891_at	263986_at	263570_at	265905_at	257951_at	264001_at	245076_at	258046_at	264217_at	246327_at	258921_at	254422_at	263709_at	256385_at
259207_at	264482_at	265023_at	246001_at	262899_at	264001_at	245392_at	257896_at	255978_at	254232_at	253908_at	258699_at	261410_at	254924_at	261033_at	266368_at	262624_at	258975_at	249701_at	259169_at	260143_at	245840_at	250829_at	250676_at	250045_at	250615_at	253432_at
263677_at	253971_at	253281_at	248756_at	264314_at	253696_at	262085_at	246494_at	263039_at	261306_at	265244_at	262170_at	247693_at	248665_at	246682_at	251066_at	260101_at	247087_at	265634_at	250062_at	252825_at	257784_at	258133_at	251649_at	265680_at	255959_at	249113_at
252529_at	265443_at	248199_at	251804_at	258003_at	265547_at	266299_at	261841_at	256468_at	263452_at	249065_at	245757_at	257518_at	259793_at	260712_at	259418_at	261681_at	254155_at	250690_at	251137_at	261037_at	267070_at	252679_at	245854_at	246303_at	251488_at	250849_at
254233_at	262977_at	252011_at	256861_at	259977_at	253628_at	249325_at	251699_at	267318_at	266485_at	253946_at	247104_at	256046_at	253038_at	247351_at	267357_at	265067_at	251856_at	245028_at	250619_at	249237_at	253910_at	252060_at	261655_at	252379_at	258555_at	260560_at
257909_at	244922_s_at	266316_at	251171_at	252866_at	245885_at	250149_at	256596_at	262634_at	249006_at	260283_at	266363_at	261756_at	265132_at	246943_at	257805_at	256132_at	264787_at	262116_at	261863_at	260275_at	261212_at	255341_at	267537_at	261167_at	246511_at	258705_at
253022_at	265732_at	249774_at	251507_at	247517_at	262901_at	250098_at	267337_at	264177_at	258893_at	254089_at	254099_at	246293_at	251084_at	266368_at	249910_at	258907_at	254746_at	263168_at	250083_at	260881_at	264663_at	266371_at	252053_at	252064_at	264250_at	258699_at
265272_at	261569_at	260206_at	248332_at	264746_at	252373_at	259418_at	258350_at	253986_at	266193_at	258501_at	265680_at	246133_at	254878_at	248657_at	251356_at	264389_at	254850_at	261845_at	245936_at	254075_at	264636_at	257535_at	249942_at	253073_at	259852_at	250624_at
253549_at	267538_at	264989_at	262212_at	262590_at	249339_at	255742_at	253263_at	250898_at	259528_at	259783_at	247187_at	261449_at	257883_at	259579_at	261220_at	246566_at	249588_at	264894_at	264372_at	265132_at	245842_at	245731_at	253063_at	248099_at	256865_at	258935_at
258623_at	249774_at	260248_at	255127_at	257931_at	245319_at	265440_at	262992_at	247386_at	249408_at	264014_at	250074_at	247240_at	258351_at	260144_at	267300_at	263497_at	247100_at	254806_at	264652_at	244959_s_at	249996_at	261718_at	256911_at	248290_at	248134_at	257021_at
258719_at	252167_at	266097_at	259076_at	259579_at	256525_at	256324_at	246929_at	252039_at	246257_at	251195_at	263867_at	264463_at	247071_at	251713_at	259057_at	256420_at	256233_at	251734_at	253343_at	248169_at	252906_at	245765_at	245324_at	249491_at	254293_at	250580_at
253971_at	263305_at	265057_at	260876_at	245244_at	258786_at	258225_at	246062_at	257793_at	248597_at	257608_at	262512_at	248870_at	247426_at	257951_at	263584_at	251534_at	253525_at	263265_at	247175_at	266070_at	267624_at	250821_at	258351_at	249866_at	251317_at	256274_at
252870_at	261118_at	267538_at	267337_at	265886_at	260543_at	257407_at	261324_at	267308_at	261203_at	251427_at	266717_at	256185_at	266749_at	251625_at	246779_at	251916_at	265023_at	256294_at	264745_at	259518_at	253292_at	256129_at	250738_at	267612_at	264005_at	245512_at
248247_at	254810_at	263935_at	248404_at	259443_at	247030_at	254662_at	264508_at	259655_at	258494_at	265040_at	250424_at	249032_at	261914_at	246293_at	264960_at	244920_s_at	248106_at	248820_at	260126_at	257916_at	260734_at	267142_at	253687_at	254041_at	253343_at	254241_at
264678_at	257300_at	260744_at	258181_at	260556_at	260666_at	257375_at	261979_at	261766_at	265872_at	262801_at	265040_at	248146_at	259428_at	260783_at	252945_at	260475_at	266899_at	251060_at	262055_at	246855_at	247554_at	262772_at	258805_at	251964_at	254759_at	248124_at
257132_at	247625_at	263305_at	264040_at	254119_at	247175_at	264415_at	265111_at	248329_at	261230_at	253043_at	260283_at	265872_at	253814_at	246368_at	249148_at	246072_at	260375_at	267425_at	246595_at	245740_at	255502_at	250351_at	247571_at	250257_at	263482_at	247279_at
261187_at	251066_at	256542_at	254293_at	251084_at	256229_at	266418_at	263632_at	262646_at	266303_at	247187_at	248853_at	259404_at	264660_at	251633_at	260783_at	267591_at	256149_at	257154_at	261713_at	253203_at	258696_at	251594_at	260399_at	245803_at	258616_at	249864_at
252315_at	259331_at	261470_at	267357_at	261749_at	261445_at	255957_at	249409_at	263406_at	260586_at	252166_at	247964_at	250832_at	266743_at	256603_at	263513_at	249551_at	252919_at	257062_at	264479_at	253872_at	256487_at	246857_at	252214_at	258774_at	256854_at	250896_at
256518_at	257748_at	264436_at	256525_at	262260_at	254924_at	253696_at	249065_at	261530_at	245775_at	245668_at	260987_at	251373_at	263228_at	263222_at	256021_at	252969_at	259181_at	258735_at	247323_at	245936_at	249798_at	251790_at	257487_at	245518_at	264217_at	248146_at
260781_at	255579_at	260875_at	261754_at	259922_at	255259_at	247030_at	248686_at	250346_at	252441_at	255221_at	258880_at	263847_at	265189_at	255406_at	246968_at	260770_at	247936_at	254917_at	258218_at	249148_at	251727_at	255011_at	264968_at	260546_at	266348_at	261412_at
265895_at	252911_at	254564_at	258383_at	263259_at	262237_at	249339_at	254561_at	259098_at	245398_at	267602_at	255037_at	265680_at	253632_at	259661_at	263243_at	267304_at	261109_at	263320_at	267264_at	254201_at	247426_at	254229_at	262383_at	253524_at	248505_at	263296_at
250475_at	258196_at	261118_at	261914_at	264211_at	250670_at	250670_at	246566_at	256655_at	248697_at	246975_at	253324_at	258277_at	256922_at	267181_at	264652_at	265779_at	251591_at	264204_at	264024_at	254890_at	257478_at	265679_at	254211_at	262635_at	263570_at	250916_at
257435_at	246495_at	267336_at	267595_at	260943_at	248286_at	261597_at	261250_at	248380_at	258846_at	254688_at	245696_at	258951_at	259105_at	251591_at	267238_at	253989_at	251032_at	245296_at	252624_at	260068_at	258665_at	252734_at	264756_at	264102_at	248332_at	252097_at
247655_at	253263_at	248981_at	252661_at	259655_at	264942_at	265547_at	261958_at	247232_at	245357_at	250074_at	252040_at	253343_at	261240_at	265008_at	257866_at	266462_at	245391_at	249622_at	262860_at	257628_at	250533_at	248551_at	265359_at	258830_at	266326_at	249425_at
245463_at	257876_at	255753_at	247467_at	252591_at	247811_at	247125_at	261567_at	245400_at	257949_at	266717_at	260037_at	256603_at	262899_at	254299_at	258263_at	248222_at	259811_at	267534_at	249467_at	259379_at	248230_at	251538_at	253277_at	267035_at	245041_at	266418_at
248075_at	254089_at	245431_at	258325_at	260068_at	265216_at	247095_at	261892_at	253971_at	259095_at	260361_at	264463_at	248795_at	259764_at	256243_at	250211_at	260065_at	247714_at	254193_at	251858_at	267293_at	258614_at	257038_at	257252_at	258687_at	246247_at	253219_at
245561_at	248177_at	257876_at	256049_at	249215_at	248606_at	253647_at	255926_at	257880_at	264587_at	256430_at	263609_at	259013_at	252368_at	265530_at	257846_at	257017_at	265346_at	246260_at	253358_at	250335_at	267066_at	256839_at	267624_at	256274_at	259228_at	266461_at
264673_at	265327_at	253285_at	253679_at	254320_at	259922_at	245776_at	245531_at	250705_at	258262_at	246253_at	247466_at	250580_at	253163_at	259793_at	267337_at	248528_at	262055_at	262055_at	263127_at	246071_at	254922_at	257829_at	258984_at	249626_at	259430_at	264617_at
263833_at	245264_at	250877_at	248959_at	251640_at	251237_at	267104_at	267508_at	253823_at	264224_at	261388_at	253908_at	251020_at	267337_at	259418_at	254153_at	253098_at	255673_at	248812_at	253394_at	265460_at	246305_at	247604_at	251776_at	251391_at	259708_at	254707_at
250326_at	267336_at	245353_at	247933_at	257536_at	245765_at	247426_at	247514_at	265596_at	256678_at	246195_at	264960_at	246929_at	258262_at	250796_at	265059_at	258141_at	264024_at	253017_at	251727_at	260411_at	258998_at	267293_at	249770_at	257624_at	262671_at	247717_at
267305_at	249493_at	253263_at	260276_at	259626_at	259018_at	266419_at	265136_at	262397_at	263833_at	260917_at	249999_at	254948_at	249940_at	250516_at	257628_at	261125_at	262050_at	253046_at	252400_at	250289_at	265375_at	246305_at	248971_at	264835_at	265943_at	259015_at
249070_at	259373_at	249190_at	265028_at	264635_at	259074_at	259826_at	264652_at	262230_at	266451_at	266313_at	253725_at	256891_at	261211_at	245052_at	255625_at	262309_at	259048_at	261151_at	257623_at	262113_at	261938_at	260225_at	252587_at	257052_at	247492_at	245506_at
262245_at	250900_at	257748_at	259137_at	249383_at	246968_at	264213_at	265987_at	263621_at	263432_at	256980_at	258501_at	255479_at	255503_at	264005_at	262875_at	247191_at	252213_at	253722_at	256529_at	266101_at	251769_at	250666_at	248934_at	246489_at	259517_at	256270_at
245502_at	265245_at	249493_at	257516_at	258452_at	255786_at	249918_at	256754_at	251759_at	254233_at	257814_at	257814_at	245993_at	264351_at	256933_at	253382_at	260277_at	256968_at	253053_at	246789_at	257784_at	250858_at	248045_at	258650_at	255786_at	263406_at	252372_at
255422_at	253780_at	251497_at	259325_at	253915_at	251281_at	262505_at	261576_at	267130_at	260107_at	265478_at	256861_at	252345_at	254490_at	254683_at	256596_at	261310_at	251303_at	258224_at	255877_at	253046_at	259379_at	255485_at	252383_at	258039_at	267168_at	263174_at
267591_at	259775_at	253946_at	259244_at	266229_at	254408_at	259018_at	264636_at	258595_at	253922_at	253813_at	254532_at	266247_at	250335_at	250267_at	251060_at	258209_at	248425_at	263972_at	263931_at	252090_at	260773_at	247532_at	252281_at	247944_at	251668_at	255155_at
263955_at	260855_at	245506_at	266892_at	253779_at	265440_at	258786_at	258774_at	257072_at	252863_at	255011_at	253972_at	257939_at	245074_at	248330_at	257017_at	256968_at	246216_at	251066_at	256061_at	246495_at	263799_at	246943_at	248932_at	245629_at	260842_at	258803_at
248694_at	265034_at	255064_at	262263_at	245290_at	262503_at	257262_at	265470_at	255088_at	253001_at	247361_at	250407_at	251495_at	258225_at	252993_at	253814_at	249753_at	249393_at	264745_at	256933_at	260635_at	258452_at	266037_at	261191_at	252670_at	248769_at	261567_at
259015_at	260206_at	250107_at	251346_at	254447_at	251925_at	247707_at	250752_at	246003_at	260268_at	259364_at	246975_at	248306_at	247240_at	265837_at	248353_at	259842_at	264445_at	245776_at	257824_at	247240_at	253181_at	261445_at	252939_at	263296_at	253953_at	263475_at
257120_at	263151_at	262577_at	254810_at	266989_at	251910_at	261930_at	264635_at	258326_at	250834_at	250162_at	259773_at	265203_at	246327_at	261192_at	259661_at	264806_at	259661_at	252023_at	255585_at	259312_at	254707_at	262507_at	257216_at	253125_at	259922_at	261265_at
255782_at	256861_at	253510_at	254685_at	263715_at	258134_at	248874_at	259862_at	265627_at	257650_at	252040_at	252478_at	260744_at	252862_at	254120_at	262226_at	261071_at	255700_at	246756_at	248657_at	254077_at	264752_at	251684_at	253824_at	257789_at	253799_at	253104_at
265475_at	266168_at	254810_at	259922_at	249626_at	263935_at	245602_at	262603_at	261949_at	259787_at	262582_at	260070_at	255942_at	253550_at	245253_at	264479_at	263605_at	260007_at	246987_at	245352_at	264767_at	263595_at	260904_at	263221_at	260203_at	245951_at	246303_at
255104_at	253808_at	265232_s_at	249065_at	263807_at	257536_at	245051_at	253358_at	256065_at	258995_at	265037_at	260543_at	256797_at	256772_at	249917_at	255654_at	258903_at	256273_at	259076_at	251725_at	253073_at	261717_at	256426_at	247740_at	251642_at	253619_at	249860_at
245576_at	253281_at	254024_at	257407_at	264389_at	252976_s_at	248232_at	247356_at	262193_at	259594_at	263609_at	251314_at	258026_at	260362_at	250141_at	252095_at	249923_at	250928_at	263127_at	249626_at	264616_at	257785_at	251643_at	254375_at	249864_at	251882_at	263783_at
263497_at	265228_s_at	265245_at	256894_at	257876_at	245427_at	262126_at	260060_at	247377_at	246952_at	264960_at	267496_at	261005_at	251789_at	265184_at	258224_at	265546_at	253398_at	246603_at	261096_at	246620_at	259629_at	258349_at	253777_at	265111_at	248243_at	259058_at
253270_at	245592_at	246495_at	252956_at	256763_at	252374_at	266989_at	246099_at	252297_at	252268_at	247104_at	254027_at	249415_at	266246_at	251060_at	247435_at	248625_at	254391_at	265184_at	256296_at	259179_at	245936_at	247493_at	265276_at	260560_at	252474_at	266261_at
261350_at	260303_at	259784_at	262678_at	249267_at	258377_at	260048_at	260010_at	265909_at	253865_at	267569_at	251022_at	253401_at	259137_at	261436_at	263433_at	251289_at	259793_at	256073_at	254874_at	253022_at	252234_at	253654_at	259312_at	250470_at	248786_at	254872_at
263629_at	246293_at	253808_at	246870_at	267381_at	251109_at	261436_at	266170_at	261409_at	260364_at	246987_at	266845_at	254255_at	260327_at	257264_at	266983_at	265318_at	246777_at	263883_at	264300_at	245051_at	262571_at	264467_at	258965_at	257733_at	264256_at	263265_at
253986_at	262263_at	266107_at	252134_at	252373_at	246310_at	254089_at	246783_at	248094_at	248491_at	245513_at	252300_at	258000_at	252927_at	247780_at	260243_at	245561_at	256262_at	262237_at	252073_at	260544_at	264624_at	250435_at	251625_at	253558_at	266901_at	250470_at
245965_at	247793_at	264021_at	250829_at	248328_at	253534_at	247147_at	250207_at	260902_at	245277_at	254953_at	264583_at	264434_at	263599_at	253162_at	266832_at	250970_at	266231_at	247861_at	251428_at	250323_at	254592_at	253147_at	248769_at	261136_at	247697_at	258029_at
261646_at	254158_at	253535_at	250690_at	248392_at	247109_at	261766_at	256021_at	266258_at	259655_at	266364_at	247938_at	251847_at	245319_at	245249_at	258887_at	247056_at	246591_at	254759_at	247455_at	247753_at	259137_at	261378_at	259852_at	253814_at	267454_at	255909_at
265258_at	259994_at	245821_at	253835_at	248686_at	266989_at	248040_at	262801_at	246126_at	251846_at	253061_at	259364_at	260266_at	254689_at	255502_at	260840_at	252763_at	247282_at	258026_at	247393_at	256891_at	250049_at	249063_at	250575_at	260307_at	257487_at	257196_at
246792_at	259476_at	261143_at	261951_at	251372_at	248232_at	256603_at	267523_at	253731_at	264466_at	252234_at	250324_at	267558_at	255967_at	249454_at	248335_at	250689_at	257683_at	249626_at	266070_at	256300_at	245334_at	257751_at	251563_at	265999_at	253489_at	261581_at
264114_at	247280_at	267381_at	245349_at	248294_at	267104_at	254924_at	260687_at	260523_at	263773_at	253806_at	260101_at	263901_at	252977_at	263112_at	255742_at	250664_at	250889_at	261173_at	253165_at	248845_at	246954_at	258202_at	259879_at	253477_at	264635_at	246546_at
250128_at	250327_at	250900_at	256020_at	252363_at	248821_at	264942_at	261084_at	252294_at	262342_at	254148_at	247925_at	248914_at	247585_at	249052_at	262746_at	257398_at	250937_at	260267_at	246756_at	250942_at	257407_at	249051_at	253181_at	259595_at	259757_at	259007_at
266322_at	251010_at	264240_at	255526_at	246270_at	263352_at	256763_at	261754_at	265770_at	264061_at	255617_at	257860_at	252862_at	249361_at	249932_at	260804_at	247111_at	248432_at	247600_at	247452_at	259124_at	264008_at	258207_at	257700_at	245717_at	251603_at	252093_at
259100_at	253535_at	267516_at	263452_at	267206_at	248091_at	247240_at	247921_at	258033_at	255662_at	252533_at	263515_at	266168_at	264968_at	251973_at	253173_at	264566_at	256218_at	257081_at	250500_at	261143_at	255880_at	266097_at	260761_at	248815_at	249239_at	253558_at
267299_at	246777_at	247361_at	253809_at	258805_at	253647_at	252373_at	245166_at	267336_at	248249_at	266363_at	256331_at	245085_at	246607_at	260264_at	251743_at	264977_at	251919_at	245855_at	245629_at	246490_at	263419_at	249233_at	247137_at	264344_at	267483_at	253803_at
260748_at	256926_at	261023_at	264968_at	246142_at	250007_at	252377_at	264957_at	256304_at	264435_at	250784_at	246055_at	256192_at	262050_at	262098_at	254241_at	252529_at	249012_at	258452_at	251768_at	248934_at	246993_at	245599_at	252278_at	247887_at	263159_at	247193_at
266959_at	261315_at	245090_at	257805_at	260288_at	267080_at	253550_at	257339_s_at	246330_at	263612_at	259958_at	255381_at	251830_at	259681_at	250676_at	254074_at	249208_at	251829_at	264635_at	252117_at	267070_at	248205_at	262611_at	256905_at	254241_at	260264_at	263978_at
256741_at	250079_at	251080_at	258251_at	263174_at	260648_at	248821_at	249567_at	266591_at	265790_at	252953_at	255094_at	266518_at	257880_at	258282_at	246524_at	260482_at	245253_at	263629_at	257252_at	258566_at	245768_at	261459_at	264592_at	263031_at	255011_at	252469_at
250741_at	261594_at	266821_at	264516_at	256756_at	245749_at	264836_at	267497_at	247654_at	250065_at	259164_at	265061_at	265439_at	246595_at	265817_at	261315_at	257951_at	260963_at	260812_at	261436_at	247693_at	254229_at	254291_at	247707_at	265249_at	265615_at	258979_at
265573_at	251080_at	250750_at	253039_at	249134_at	251735_at	264001_at	248879_at	260876_at	264509_at	251013_at	255639_at	266617_at	245290_at	258979_at	254432_at	257025_at	260155_at	258957_at	261173_at	248551_at	260140_at	252862_at	262953_at	253942_at	267238_at	248607_at
255460_at	246108_at	248819_at	263019_at	247228_at	252467_at	247109_at	252927_at	258076_at	252617_at	260543_at	262582_at	253583_at	262731_at	245319_at	251768_at	266221_at	252525_at	251937_at	256321_at	252977_at	266247_at	256755_at	246461_at	265259_at	248100_at	254926_at
260494_at	254532_at	256455_at	255016_at	253919_at	257375_at	249872_at	245294_at	257965_at	263066_at	255472_at	256980_at	257805_at	266166_at	263517_at	251028_at	258943_at	262162_at	246299_at	255590_at	252363_at	248148_at	260831_at	264102_at	247026_at	266658_at	266718_at
246071_at	261958_at	257140_at	253292_at	252009_at	247863_at	246310_at	267197_at	263545_at	245347_at	259053_at	245227_s_at	266292_at	260314_at	258941_at	266168_at	262467_at	250822_at	263352_at	267612_at	248118_at	256426_at	253950_at	252862_at	258108_at	248793_at	248118_at
246949_at	251374_at	266168_at	250304_at	264867_at	259812_at	260666_at	246045_at	259446_at	262598_at	251314_at	255011_at	246996_at	258395_at	249769_at	245385_at	256890_at	264100_at	251858_at	261125_at	259749_at	253780_at	254262_at	259911_at	248163_at	246161_at	261167_at
253186_at	263788_at	257045_at	247734_at	247191_at	264580_at	245427_at	254679_at	261255_at	255995_at	260252_at	254688_at	252511_at	245369_at	250301_at	262671_at	261708_at	262678_at	258037_at	256454_at	256596_at	259764_at	259792_at	263800_at	259792_at	248758_at	245855_at
260717_at	265339_at	249082_at	245427_at	261187_at	254390_at	256366_at	251196_at	248399_at	247308_at	266234_at	259053_at	260046_at	258000_at	252053_at	251774_at	263428_at	247252_at	260773_at	257066_at	246238_at	245193_at	249558_at	253147_at	266438_at	255818_at	262844_at
265959_at	254305_at	254532_at	260955_at	247240_at	248293_at	262159_at	261720_at	261553_at	266641_at	254636_at	250110_at	267451_at	258742_at	248799_at	264777_at	246821_at	249504_at	250882_at	263739_at	260135_at	253872_at	261748_at	257466_at	248463_at	266189_at	264890_at
246520_at	262786_at	261569_at	247921_at	250556_at	261766_at	247863_at	247222_at	260815_at	259902_at	252478_at	266234_at	256340_at	251725_at	258878_at	250809_at	252652_at	250372_at	263912_at	262118_at	254074_at	246108_at	262237_at	251673_at	246051_at	265418_at	249491_at
257674_at	246597_at	256045_at	250803_at	248846_at	253808_at	251910_at	246724_at	267185_at	264826_at	267496_at	251427_at	254684_at	247509_at	247819_at	265680_at	259977_at	260533_at	250301_at	267503_at	251910_at	264264_at	254443_at	253453_at	252928_at	266679_at	253994_at
263678_at	261431_at	250777_at	257252_at	265898_at	252377_at	259074_at	248276_at	258295_at	261813_at	254919_at	259235_at	246035_at	251895_at	266464_at	251753_at	248606_at	250017_at	246071_at	266181_at	264953_at	254759_at	247602_at	248258_at	252134_at	246464_at	263632_at
266662_at	250829_at	262126_at	256129_at	253219_at	264663_at	248218_at	254874_at	247733_at	247077_at	250110_at	252166_at	249793_at	259550_at	252862_at	248759_at	264022_at	257805_at	248756_at	247514_at	266782_at	261161_at	247044_at	245119_at	249984_at	260420_at	259763_at
245954_at	264844_at	262827_at	257999_at	245439_at	261150_at	246161_at	249850_at	253391_at	254501_at	258462_at	261388_at	252036_at	247795_at	246620_at	254924_at	256623_at	249483_at	256911_at	265188_at	250500_at	257840_at	257700_at	265850_at	249611_at	252363_at	245913_at
249415_at	251797_at	250399_at	259595_at	266977_at	267083_at	259913_at	260248_at	246746_at	253817_at	258880_at	254919_at	254040_at	253779_at	254343_at	250604_at	257620_at	260875_at	250750_at	263985_at	267121_at	245749_at	247351_at	245313_at	260343_at	262226_at	246770_at
263954_at	244923_s_at	247486_at	257519_at	248812_at	265244_at	259812_at	260876_at	248552_at	255277_at	264463_at	263365_at	254243_at	253871_at	258203_at	253273_at	265943_at	266436_at	267590_at	264903_at	247760_at	256989_at	253416_at	264657_at	245253_at	267612_at	247600_at
246159_at	252950_at	265339_at	252179_at	257846_at	253830_at	247874_at	259756_at	266608_at	245094_at	265023_at	264014_at	258939_at	259173_at	256619_at	255590_at	245587_at	249665_at	262916_at	258452_at	250007_at	263475_at	259445_at	247145_at	254929_at	264300_at	259922_at
267231_at	253124_at	261946_at	247438_at	260477_at	247640_at	264021_at	261615_at	262413_at	247733_at	266845_at	245353_at	264000_at	257271_at	265244_at	245713_at	249504_at	264344_at	245127_at	249910_at	254242_at	248814_at	253779_at	251476_at	245313_at	251625_at	265139_at
248613_at	251272_at	257339_s_at	255381_at	261220_at	247452_at	255786_at	260475_at	264728_at	261564_at	259214_at	254953_at	248140_at	247693_at	263379_at	255430_at	245558_at	245968_at	247463_at	258047_at	254289_at	248619_at	251649_at	255283_at	255527_at	251474_at	267026_at
261947_at	261350_at	251321_at	256185_at	249918_at	245776_at	256183_at	261294_at	255818_at	266516_at	255037_at	265023_at	260780_at	245252_at	266000_at	256069_at	258105_at	257556_at	256321_at	261016_at	250832_at	259789_at	266273_at	259925_at	267246_at	262682_at	248757_at
248372_at	251321_at	263987_at	259226_at	250796_at	260227_at	256525_at	253714_at	267172_at	264162_at	263365_at	259164_at	249567_at	245748_at	246222_at	258002_at	246392_at	260066_at	250978_at	264891_at	248415_at	266532_at	254321_at	258879_at	263032_at	260164_at	252720_at
262236_at	263963_at	262165_at	261356_at	255773_at	245272_at	264006_at	258139_at	260619_at	267315_at	250995_at	246318_at	261339_at	249626_at	267008_at	253737_at	254372_at	253679_at	256378_at	252679_at	261984_at	265626_at	256968_at	266000_at	258262_at	250892_at	249801_at
259042_at	253679_at	261667_at	265824_at	248134_at	246854_at	253631_at	253522_at	254400_at	246019_at	260070_at	253958_at	254080_at	266447_at	254188_at	248332_at	260989_at	248204_at	259165_at	266259_at	259550_at	265797_at	267084_at	251029_at	254878_at	266832_at	249467_at
266324_at	257398_at	244922_s_at	256577_at	253414_at	248812_at	255259_at	261506_at	261911_at	263483_at	245757_at	259214_at	256526_at	255884_at	251282_at	266000_at	266089_at	265898_at	258264_at	264772_at	263096_at	258641_at	254204_at	257708_at	264933_at	255681_at	249626_at
248764_at	247125_at	253908_at	259293_at	248706_at	248959_at	265841_at	253048_at	264366_at	253339_at	248853_at	247123_at	262552_at	248875_at	265418_at	245905_at	265227_s_at	257294_at	248959_at	246434_at	258021_at	267230_at	255110_at	262314_at	254652_at	249541_at	267266_at
252421_at	263584_at	252515_at	259043_at	250676_at	249983_at	257536_at	265511_at	264615_at	262574_at	249746_at	258462_at	246368_at	262360_at	264894_at	250103_at	258800_at	265282_at	266770_at	246251_at	265136_at	266685_at	246597_at	245401_at	260915_at	246789_at	252946_at
245326_at	256093_at	265077_at	257933_at	264951_at	252230_at	247470_at	257654_at	251222_at	247882_at	264583_at	251013_at	248551_at	257951_at	259433_at	247266_at	264374_at	256818_at	260352_at	257057_at	262236_at	251658_at	249984_at	264746_at	256700_at	266170_at	259913_at
247886_at	267116_at	251272_at	248910_at	253835_at	245392_at	253919_at	264873_at	246522_at	267503_at	267460_at	249415_at	264445_at	250339_at	251840_at	265450_at	250992_at	245684_at	254670_at	258122_at	253835_at	264645_at	257690_at	251336_at	265024_at	247060_at	248952_at
254120_at	263174_at	262844_at	248164_at	247147_at	253631_at	251060_at	266988_at	258883_at	251563_at	255381_at	249344_at	246272_at	263704_at	260915_at	249333_at	259959_at	264202_at	245676_at	247995_at	248719_at	265824_at	253993_at	251259_at	265453_at	248118_at	251217_at
264162_at	256046_at	246108_at	247851_at	255687_at	266419_at	267083_at	254848_at	259347_at	249330_at	262512_at	267602_at	253975_at	255733_at	264992_at	263829_at	254563_at	249220_at	255585_at	253841_at	262137_at	265665_at	248036_at	257654_at	249240_at	248311_at	259162_at
261323_at	257456_at	253780_at	256149_at	260170_at	259852_at	253628_at	257674_at	255694_at	259039_at	262295_at	262814_at	252117_at	265530_at	254922_at	265344_at	265913_at	254682_at	264300_at	247470_at	251281_at	260635_at	254253_at	253993_at	259609_at	258439_at	260444_at
250098_at	249008_at	258059_at	266464_at	258979_at	262085_at	264580_at	266173_at	265277_at	247881_at	251023_at	256430_at	246457_at	250158_at	259977_at	253414_at	255296_at	249540_at	256706_at	248796_at	262913_at	260899_at	254063_at	254014_at	266316_at	253013_at	257522_at
265722_at	267035_at	261350_at	263584_at	246161_at	248040_at	262727_at	253990_at	255977_at	258581_at	265061_at	251429_at	250930_at	251156_at	260881_at	261892_at	264650_at	258385_at	249289_at	263545_at	253737_at	264106_at	264624_at	253949_at	261307_at	266447_at	255341_at
263751_at	250255_at	248385_at	257037_at	261953_at	266718_at	265216_at	257722_at	256599_at	247307_at	251429_at	247698_at	262892_at	260227_at	258792_at	262916_at	261195_at	260484_at	251150_at	262912_at	256927_at	253827_at	261951_at	260248_at	250786_at	263749_at	251525_at
245672_at	266606_at	252924_at	262947_at	256299_at	256069_at	251023_at	251862_at	264094_at	247854_at	263128_at	246893_at	267411_at	254112_at	253708_at	258181_at	265965_at	245281_at	256860_at	260420_at	248148_at	257264_at	245951_at	266217_at	259186_at	251858_at	261952_at
264489_at	250935_at	256093_at	261225_at	267604_at	259913_at	267080_at	261803_at	259902_at	264217_at	248801_at	263537_at	251054_at	250935_at	265260_at	252120_at	265184_at	257860_at	263985_at	252120_at	260410_at	259749_at	253643_at	256627_at	251640_at	265276_at	245249_at
246154_at	255064_at	256420_at	248040_at	259404_at	253464_at	253814_at	251786_at	264121_at	255779_at	260048_at	261069_at	247874_at	250942_at	245353_at	261191_at	248074_at	245389_at	260156_at	262061_at	257950_at	253994_at	260362_at	249197_at	246732_at	262837_at	251060_at
262706_at	259830_at	252592_at	250289_at	256296_at	251060_at	261445_at	248293_at	250981_at	267555_at	259773_at	260048_at	262085_at	264338_at	258133_at	258092_at	260824_at	254496_at	266480_at	257173_at	251774_at	264202_at	245840_at	262611_at	252377_at	264648_at	261957_at
246633_at	262165_at	263480_at	245397_at	258998_at	253203_at	252591_at	264663_at	245124_at	259706_at	248831_at	252953_at	265389_at	247265_at	264891_at	253841_at	260544_at	250649_at	246998_at	245439_at	258406_at	265713_at	265850_at	248248_at	259057_at	246495_at	248193_at
267430_at	251575_at	251984_at	264704_at	252888_at	252464_at	251713_at	247783_at	249291_at	261577_at	246631_at	260915_at	246532_at	251644_at	259129_at	260744_at	248795_at	257947_at	265418_at	254299_at	251658_at	248337_at	261161_at	257621_at	260360_at	245369_at	261420_at
247643_at	252594_at	256046_at	258535_at	262383_at	253550_at	251839_at	260588_at	265464_at	248718_at	253972_at	263866_at	262204_at	259704_at	260875_at	253254_at	251955_at	262813_at	256255_at	254226_at	254819_at	248904_at	253506_at	254079_at	247459_at	246463_at	254996_at
249266_at	266106_at	248214_at	258562_at	265453_at	266799_at	248606_at	259037_at	245150_at	248710_at	250407_at	255064_at	258683_at	265680_at	249626_at	245386_at	247885_at	264548_at	253038_at	248311_at	257456_at	259507_at	252136_at	246498_at	251897_at	264372_at	253263_at
261165_at	265023_at	260303_at	264467_at	266101_at	264529_at	249140_at	264346_at	266635_at	258828_at	259235_at	259958_at	253737_at	245244_at	251658_at	253987_at	264100_at	256503_at	250485_at	248625_at	255039_at	252661_at	247679_at	261506_at	246094_at	247506_at	256930_at
266587_at	264952_at	265877_at	248592_at	248271_at	260048_at	246993_at	262506_at	254512_at	261037_at	261766_at	266436_at	255884_at	263513_at	260239_at	253038_at	250751_at	251010_at	263841_at	260955_at	251154_at	248207_at	266510_at	258072_at	245514_at	263786_at	245313_at
264261_at	261470_at	251066_at	266993_at	248719_at	262875_at	263221_at	260361_at	250181_at	263736_at	256117_at	253813_at	255116_at	245397_at	251200_at	265460_at	266395_at	260479_at	245936_at	255048_at	262165_at	258046_at	260943_at	253257_at	245515_at	262762_at	252915_at
251060_at	251984_at	253692_at	258752_at	251287_at	250556_at	262165_at	251931_at	247347_at	264147_at	248938_at	256117_at	244920_s_at	252684_at	255742_at	264663_at	247556_at	261459_at	258218_at	260327_at	245543_at	267497_at	261569_at	247453_at	252372_at	264400_at	250390_at
250394_at	247100_at	262452_at	262165_at	259403_at	254683_at	260135_at	261851_at	245793_at	250012_x_at	254493_at	251745_at	265668_at	246931_at	256911_at	259443_at	249948_at	258627_at	259626_at	253922_at	257840_at	256381_at	263419_at	255148_at	255047_at	264622_at	265511_at
259669_at	250877_at	260855_at	256310_at	253581_at	265648_at	251281_at	253606_at	258161_at	252442_at	253725_at	252057_at	263783_at	262870_at	255284_at	258203_at	262590_at	253957_at	259169_at	259970_at	257129_at	266348_at	254211_at	265428_at	248450_at	248335_at	254779_at
250933_at	261487_at	248959_at	262028_at	247360_at	264102_at	266718_at	259434_at	258039_at	258275_at	253958_at	258536_at	251956_at	246468_at	264867_at	251342_at	260869_at	248230_at	259433_at	264362_at	263788_at	256296_at	245365_at	261569_at	246304_at	251745_at	256341_at
247882_at	262126_at	264467_at	250673_at	261949_at	265740_at	254269_at	262173_at	266285_at	265773_at	262814_at	265037_at	264953_at	261748_at	246305_at	250793_at	255874_at	260687_at	267315_at	253188_at	249188_at	260206_at	248607_at	259992_at	256502_at	264510_at	258177_at
256441_at	247857_at	250255_at	261522_at	260211_at	257925_at	264102_at	253343_at	249231_at	252514_at	264521_at	265726_at	248403_at	248868_at	257771_at	248132_at	252885_at	250103_at	245302_at	245593_at	253819_at	261192_at	260406_at	252825_at	254340_at	259403_at	254076_at
266687_at	245821_at	249064_at	263963_at	266553_at	247751_at	253632_at	265023_at	255127_at	245413_at	251745_at	258603_at	254361_at	246305_at	267534_at	252624_at	251535_at	263439_at	251169_at	253101_at	252183_at	251789_at	248448_at	253332_at	260876_at	259405_at	258683_at
256228_at	262842_at	252408_at	250074_at	258677_at	262165_at	250007_at	250765_at	254052_at	248172_at	248432_at	247751_at	261135_at	253277_at	253814_at	251745_at	256264_at	250136_at	247466_at	263174_at	256922_at	252300_at	252592_at	256249_at	251259_at	257722_at	254189_at
258884_at	260361_at	247086_at	255011_at	253407_at	247498_at	250277_at	266238_at	248709_at	254072_at	250324_at	259502_at	262643_at	260037_at	259626_at	264246_at	257701_at	251301_at	263112_at	251282_at	249486_at	254924_at	248870_at	246831_at	260108_at	256385_at	260287_at
254892_at	266513_at	251575_at	248328_at	250661_at	264931_at	252250_at	266583_at	247886_at	260872_at	245353_at	253946_at	260754_at	267490_at	264362_at	246396_at	256641_at	250639_at	260673_at	249754_at	246072_at	258752_at	260754_at	266471_at	256148_at	251757_at	261713_at
245797_at	248385_at	267503_at	265842_at	255257_at	248460_at	259109_at	248040_at	259707_at	264728_at	267263_at	252586_at	253569_at	250032_at	246260_at	259910_at	264137_at	258580_at	248311_at	256366_at	266555_at	259063_at	256425_at	252625_at	247506_at	255132_at	247944_at
253917_at	259244_at	247455_at	251839_at	264873_at	245051_at	258468_at	257791_at	266457_at	257093_at	264447_at	256262_at	250604_at	246310_at	264147_at	256765_at	251160_at	250046_at	258362_at	245302_at	253277_at	252045_at	267026_at	245528_at	259763_at	248395_at	264443_at
250083_at	265232_s_at	245982_at	266037_at	255527_at	253813_at	252646_at	260568_at	250083_at	261330_at	250016_at	265244_at	248406_at	262801_at	264886_at	262357_at	266946_at	256229_at	262803_at	261745_at	253841_at	259596_at	253975_at	254262_at	252027_at	245512_at	254574_at
245027_at	265057_at	265276_at	246929_at	265359_at	254089_at	263871_at	254889_at	259225_at	253275_at	255941_at	251017_at	253819_at	257700_at	265359_at	252134_at	252268_at	260625_at	251722_at	252740_at	254575_at	266202_at	253453_at	248749_at	252117_at	260338_at	264102_at
250155_at	254938_at	245349_at	264605_at	264661_at	245538_at	247452_at	260536_at	264583_at	260281_at	247698_at	258256_at	257435_at	247573_at	252618_at	246988_at	265560_at	245661_at	257883_at	253830_at	247811_at	256379_at	266841_at	249984_at	259871_at	248882_at	258052_at
257739_at	261667_at	267116_at	252429_at	253578_at	247467_at	257154_at	259012_at	255623_at	249354_at	247452_at	257608_at	266181_at	263210_at	266097_at	248879_at	253657_at	245377_at	267181_at	260352_at	247708_at	259997_at	258545_at	257822_at	245513_at	245313_at	257985_at
258998_at	248460_at	259596_at	261247_at	252958_at	263871_at	262237_at	260543_at	255458_at	265144_at	250644_at	248599_at	250032_at	248698_at	258188_at	254167_at	245690_at	247133_at	251317_at	254305_at	257401_at	256756_at	254215_at	257022_at	261211_at	261949_at	262635_at
255513_at	245171_at	248177_at	262281_at	257147_at	261597_at	264338_at	262727_at	253946_at	257954_at	259318_at	261876_at	267550_at	245253_at	265725_at	263796_at	248071_at	246566_at	259768_at	264851_at	256425_at	260005_at	258351_at	261718_at	254148_at	262383_at	260526_at
265826_at	266845_at	247625_at	259001_at	251134_at	247470_at	249361_at	254688_at	257571_at	261078_at	248230_at	246987_at	256361_at	256603_at	261269_at	259116_at	256612_at	252665_at	245399_at	248185_at	255257_at	247109_at	252305_at	265679_at	262098_at	266181_at	261266_at
262937_at	264638_at	254234_at	248956_at	258158_at	266278_at	253203_at	251200_at	252904_at	254214_at	244959_s_at	246427_at	253046_at	249393_at	264479_at	254759_at	266393_at	245692_at	253359_at	250931_at	262050_at	266101_at	252009_at	264645_at	247854_at	257252_at	260876_at
264314_at	247278_at	264512_at	266897_at	253638_at	251336_at	253808_at	259934_at	258530_at	261315_at	247925_at	253665_at	246307_at	260648_at	249267_at	250516_at	253583_at	265403_at	267382_at	262526_at	254667_at	260275_at	266461_at	262882_at	261155_at	261354_at	258809_at
245275_at	258783_at	252131_at	265722_at	259992_at	250277_at	256069_at	259302_at	254893_at	253132_at	266836_at	254636_at	246205_at	257805_at	256294_at	267036_at	253806_at	249793_at	267010_at	264701_at	265261_at	254487_at	260211_at	259899_at	257023_at	249917_at	254923_at
245714_at	260774_at	258189_at	266391_at	249071_at	261749_at	248091_at	247863_at	258087_at	254484_at	246962_s_at	266231_at	267178_at	253993_at	254897_at	256799_at	249991_at	248398_at	267612_at	253081_at	265028_at	253943_at	262899_at	254571_at	250856_at	263714_at	266679_at
264069_at	259103_at	260807_at	267341_at	259661_at	245399_at	253209_at	250822_at	262029_at	261954_at	266436_at	255221_at	254853_at	245353_at	259518_at	259043_at	258240_at	262371_at	262464_at	252134_at	252315_at	262549_at	266821_at	247729_at	248668_at	254652_at	257291_at
251287_at	245349_at	266918_at	252011_at	266748_at	248874_at	258560_at	253808_at	248853_at	259761_at	256861_at	255155_at	258091_at	250673_at	265189_at	260897_at	262803_at	253307_at	249063_at	262881_at	246273_at	267063_at	252076_at	255647_at	255625_at	262047_at	267497_at
260192_at	259792_at	259178_at	247279_at	254305_at	247426_at	254592_at	255846_at	246758_at	261080_at	253243_at	247452_at	250828_at	261506_at	245197_at	259129_at	264925_at	256726_at	253182_at	246468_at	251028_at	264635_at	257022_at	258830_at	252100_at	266864_at	253007_at
259017_at	246039_at	267623_at	258437_at	254889_at	251713_at	250493_at	251342_at	261493_at	249046_at	259492_at	266604_at	246755_at	249869_at	247120_at	247176_at	259198_at	262223_at	262786_at	253829_at	258979_at	248914_at	254524_at	264901_at	256747_at	247982_at	266278_at
260387_at	247486_at	250810_at	251200_at	258982_at	256050_at	262786_at	245483_at	263715_at	261266_at	253406_at	250016_at	267546_at	251663_at	247835_at	263222_at	253808_at	250409_at	262357_at	261758_at	245393_at	261027_at	254759_at	253702_at	265810_at	263348_at	260897_at
253403_at	263320_at	245592_at	257076_at	258545_at	262786_at	247360_at	247312_at	254789_at	248664_at	249344_at	262295_at	264779_at	245348_at	253534_at	245807_at	260385_at	261054_at	253219_at	247025_at	253292_at	245777_at	264761_at	249928_at	265474_at	265810_at	262937_at
260769_at	247393_at	259103_at	250794_at	263478_at	264338_at	251735_at	265245_at	248888_at	245463_at	245323_at	256413_at	245951_at	249862_at	253063_at	246215_at	247577_at	264942_at	259133_at	254447_at	251309_at	260904_at	257184_at	267623_at	262754_at	259545_at	247704_at
247263_at	251459_at	261503_at	254496_at	258351_at	250493_at	256050_at	260955_at	258723_at	247037_at	258536_at	245293_at	263539_at	247072_at	261651_at	254321_at	266935_at	247297_at	267364_at	249372_at	247177_at	247464_at	259925_at	251760_at	245512_at	247498_at	248000_at
256319_at	248230_at	263182_at	254422_at	252684_at	248218_at	247793_at	245262_at	264839_at	253729_at	253324_at	267569_at	261213_at	261718_at	264250_at	254874_at	257709_at	255726_at	266278_at	265059_at	262678_at	264363_at	263704_at	259502_at	249439_at	245346_at	252238_at
264583_at	266604_at	251374_at	245051_at	247467_at	263870_at	247760_at	253038_at	253791_at	256125_at	256724_at	249256_at	264708_at	244959_s_at	246908_at	266072_at	252945_at	254237_at	258893_at	246524_at	261713_at	257805_at	256046_at	249426_at	245229_at	262626_at	250786_at
261660_at	258811_at	261958_at	263956_at	262883_at	262727_at	262940_at	247000_at	258884_at	250642_at	246318_at	248199_at	265620_at	261248_at	253654_at	249234_at	260252_at	249799_at	263513_at	267337_at	253222_at	263931_at	253777_at	249372_at	266399_at	259756_at	250934_at
257687_at	256420_at	254158_at	255504_at	263934_at	259997_at	252467_at	255913_at	247836_at	266314_at	252586_at	266364_at	263800_at	252591_at	247426_at	261958_at	249739_at	253031_at	261713_at	261116_at	248959_at	252073_at	261476_at	260567_at	256270_at	251296_at	260744_at
255694_at	266097_at	252848_at	263410_at	256627_at	258133_at	259619_at	262614_at	255230_at	250569_at	253973_at	264375_at	253796_at	256756_at	245399_at	264289_at	259429_at	252983_at	251753_at	250129_at	259040_at	259636_at	251259_at	254229_at	264247_at	262275_at	258188_at
250958_at	266918_at	258196_at	250809_at	250207_at	266418_at	262503_at	248050_at	247891_at	263365_at	260770_at	247543_at	248398_at	266097_at	248592_at	265053_at	253110_at	254281_at	253039_at	267429_at	246439_at	256337_at	251096_at	265868_at	249758_at	248952_at	255625_at
251376_at	248140_at	247278_at	260696_at	262616_at	264210_at	249983_at	245385_at	253386_at	258800_at	249256_at	254493_at	261947_at	250098_at	247706_at	265892_at	266368_at	247718_at	248344_at	263972_at	258188_at	249320_at	263845_at	249581_at	265482_at	247426_at	246439_at
257300_at	248582_at	261315_at	262940_at	262229_at	260068_at	263935_at	253163_at	259883_at	263840_at	263866_at	264783_at	264118_at	246028_at	263829_at	251301_at	262574_at	262772_at	266655_at	264583_at	263797_at	264906_at	264851_at	250196_at	259945_at	256861_at	253843_at
258999_at	263987_at	247857_at	253696_at	257916_at	248914_at	252684_at	255478_at	251820_at	261838_at	248236_at	264521_at	254828_at	245662_at	255844_at	260712_at	248874_at	265297_at	251011_at	263097_at	265197_at	262113_at	264766_at	251538_at	248600_at	252563_at	260264_at
266801_at	254817_at	262244_at	259070_at	252134_at	247903_at	260206_at	245127_at	267356_at	256728_at	264358_at	263490_at	249481_at	257407_at	261378_at	250287_at	252915_at	263333_at	262682_at	264985_at	258062_at	254085_at	245393_at	247819_at	249313_at	256727_at	258879_at
265719_at	251636_at	253103_at	259105_at	252921_at	253044_at	248812_at	251328_at	263034_at	250912_at	265726_at	250995_at	250239_at	254948_at	264510_at	251879_at	245431_at	250988_at	254210_at	260941_at	247793_at	249012_at	259655_at	247491_at	261250_at	258809_at	264957_at
251586_at	266165_at	259830_at	263664_at	257213_at	267035_at	259977_at	262916_at	261845_at	256864_at	261990_at	245323_at	258394_at	248959_at	251954_at	252415_at	261323_at	264758_at	245523_at	262590_at	258105_at	249862_at	266737_at	245063_at	248091_at	248199_at	247000_at
250420_at	254359_at	256518_at	246777_at	260314_at	262260_at	253813_at	265573_at	256267_at	265966_at	249415_at	250930_at	251310_at	265457_at	265339_at	267546_at	247428_at	247674_at	261470_at	266419_at	250502_at	255904_at	264841_at	261485_at	248445_at	249688_at	257024_at
257908_at	256017_at	267359_at	246460_at	252862_at	247874_at	245981_at	247668_at	263677_at	254112_at	247123_at	257780_at	260670_at	267230_at	267503_at	265796_at	252520_at	253377_at	245463_at	264042_at	252993_at	254443_at	247426_at	259598_at	261086_at	247215_at	265680_at
251038_at	261263_at	258647_at	264767_at	261056_at	262166_at	262762_at	255150_at	265162_at	258090_at	261711_at	248230_at	245755_at	264645_at	251722_at	253473_at	262550_at	260669_at	260101_at	252095_at	258757_at	254075_at	250818_at	265184_at	249821_at	253752_at	255552_at
253859_at	263480_at	262875_at	251024_at	258653_at	249320_at	261065_at	261026_at	259787_at	264146_at	263953_at	259268_at	266393_at	256940_at	255116_at	246017_at	248308_at	265575_at	261107_at	247585_at	248932_at	248118_at	265530_at	261692_at	252720_at	246757_at	262153_at
245347_at	253510_at	257507_at	264057_at	265203_at	247466_at	257919_at	265772_at	253058_at	253475_at	267477_at	264382_at	256862_at	264834_at	249485_at	257672_at	260275_at	262128_at	251301_at	248193_at	254919_at	254694_at	247708_at	265442_at	264890_at	252117_at	245051_at
249436_at	265077_at	261059_at	264609_at	259329_at	247918_at	247918_at	251869_at	262421_at	254574_at	249999_at	261397_at	254474_at	249583_at	264951_at	253859_at	257049_at	265075_at	266372_at	251642_at	247820_at	259466_at	257511_at	264458_at	252410_at	249051_at	245504_at
253444_at	246114_at	252057_at	259018_at	257956_at	252646_at	264238_at	257051_at	257706_at	251833_at	255639_at	264466_at	259478_at	254159_at	267425_at	248322_at	247606_at	246256_at	253394_at	257855_at	250485_at	257950_at	266884_at	257690_at	266545_at	252372_at	254190_at
266372_at	264898_at	245881_at	266119_at	252870_at	246161_at	245699_at	248302_at	248955_at	258063_at	267297_at	255472_at	247850_at	253075_at	263265_at	261526_at	255843_at	266347_at	252365_at	246242_at	253496_at	245514_at	253284_at	262507_at	262255_at	266328_at	264458_at
254169_at	249527_at	264638_at	245740_at	250493_at	247360_at	259789_at	261653_at	256249_at	245954_at	253808_at	255617_at	245437_at	259826_at	252126_at	258982_at	260425_at	254858_at	258122_at	249346_at	253382_at	264999_at	259749_at	263032_at	246292_at	264746_at	253195_at
266990_at	255028_at	253323_at	249765_at	251774_at	265481_at	248801_at	266963_at	264069_at	250109_at	249139_at	263953_at	256617_at	249215_at	258757_at	252993_at	265720_at	245172_at	266912_at	264400_at	249727_at	267261_at	264402_at	265999_at	249774_at	247517_at	247488_at
264240_at	245506_at	254305_at	250972_at	261826_at	258264_at	248460_at	248793_at	254030_at	259245_at	255064_at	248801_at	252851_at	249208_at	260924_at	258275_at	248248_at	247356_at	253815_at	264000_at	246465_at	256033_at	250990_at	267165_at	261957_at	245136_at	246094_at
261488_at	265457_at	266513_at	251059_at	263739_at	249459_at	247640_at	246987_at	262582_at	263765_at	247751_at	254015_at	248267_at	265228_s_at	256464_at	263374_at	247822_at	254026_at	245385_at	245624_at	266988_at	258982_at	258507_at	255884_at	255155_at	247293_at	249799_at
259646_at	261451_at	265034_at	262291_at	250955_at	253209_at	245538_at	249025_at	258837_at	258409_at	245293_at	251023_at	248698_at	264999_at	263073_at	264985_at	254466_at	252679_at	253799_at	248915_at	258677_at	253401_at	254083_at	261618_at	246948_at	264514_at	256603_at
266297_at	265118_at	254359_at	255694_at	254575_at	262803_at	249770_at	262284_at	253296_at	246318_at	262159_at	259492_at	246302_at	246943_at	253722_at	255360_at	265085_at	250223_at	247323_at	267550_at	259964_at	250350_at	261212_at	249889_at	265139_at	245686_at	245256_at
253943_at	255068_at	266845_at	246453_at	253550_at	259661_at	245399_at	250017_at	246236_at	258747_at	248448_at	260770_at	246966_at	263457_at	253987_at	264005_at	251795_at	255452_at	261570_at	254508_at	248440_at	262801_at	257466_at	248123_at	264252_at	256094_at	261211_at
260286_at	267072_at	246233_at	265740_at	262061_at	257420_at	260068_at	246215_at	250791_at	261388_at	247447_at	254148_at	257207_at	264232_at	265480_at	247931_at	247170_at	260163_at	261768_at	262098_at	266119_at	253046_at	259461_at	256057_at	245618_at	261754_at	255604_at
265288_at	263486_at	247280_at	253951_at	248845_at	245981_at	265034_at	260004_at	245042_at	249059_at	266231_at	254506_at	258505_at	246988_at	266545_at	247514_at	251421_at	247863_at	263065_at	263384_at	247779_at	253830_at	252214_at	262085_at	262135_at	263032_at	254721_at
245727_at	250000_at	258062_at	261046_at	258046_at	252684_at	259602_at	255284_at	259678_at	247036_at	246427_at	253806_at	253808_at	256787_at	253911_at	249011_at	261710_at	267295_at	259704_at	262826_at	252117_at	246495_at	263274_at	266799_at	257291_at	254207_at	253888_at
256077_at	250524_at	244923_s_at	249622_at	259550_at	245699_at	263870_at	246595_at	247415_at	247594_at	263490_at	250390_at	253215_at	267392_at	264146_at	253722_at	251753_at	252428_at	245602_at	266802_at	252126_at	261748_at	249581_at	259626_at	254778_at	253714_at	254530_at
265706_at	245269_at	248460_at	248801_at	266071_at	264516_at	261667_at	254691_at	251387_at	251858_at	257860_at	250012_x_at	264866_at	262098_at	253038_at	246432_at	259982_at	250320_at	250892_at	261120_at	258915_at	247684_at	258487_at	259850_at	266238_at	247275_at	246161_at
246057_at	257506_at	251155_at	255043_at	249753_at	261065_at	253971_at	251977_at	251993_at	251746_at	259570_at	253808_at	249078_at	264479_at	256596_at	253120_at	250032_at	262159_at	246930_at	251916_at	250149_at	253104_at	250670_at	246850_at	259475_at	259518_at	245864_at
249162_at	261109_at	263151_at	245533_at	263548_at	251066_at	251109_at	267524_at	260155_at	253331_at	252300_at	251858_at	250834_at	266695_at	247280_at	263031_at	251301_at	256615_at	259793_at	258263_at	251879_at	256799_at	248132_at	258577_at	247384_at	255549_at	248445_at
257801_at	267516_at	248140_at	261881_at	251594_at	257147_at	248914_at	260372_at	258049_at	263042_at	255094_at	252533_at	248199_at	262384_at	262281_at	247487_at	266831_at	251204_at	247295_at	254157_at	248036_at	259546_at	267230_at	261973_at	253174_at	256509_at	263032_at
254187_at	247455_at	257398_at	253647_at	253044_at	256262_at	263352_at	255723_at	267462_at	249542_at	251925_at	253729_at	247125_at	251916_at	248082_at	260140_at	253581_at	248214_at	253024_at	265939_at	250365_at	250850_at	264357_at	257784_at	255836_at	263924_at	262796_at
261651_at	257750_at	246860_at	264062_at	251791_at	255255_at	264200_at	250008_at	246041_at	259627_at	258885_at	266587_at	264680_at	260543_at	262116_at	264809_at	245324_at	266462_at	250881_at	264957_at	264692_at	258939_at	264178_at	258692_at	252469_at	251013_at	258452_at
245130_at	246860_at	266606_at	256366_at	263765_at	261667_at	253464_at	261860_at	253514_at	263356_at	250390_at	260094_at	253942_at	245082_at	262507_at	253048_at	262137_at	262399_at	262891_at	248820_at	253922_at	265135_at	266231_at	264460_at	253638_at	254197_at	249569_at
247041_at	248657_at	265275_at	263656_at	260243_at	248814_at	245272_at	261062_at	255782_at	253966_at	264466_at	258906_at	253954_at	247684_at	263259_at	246302_at	265967_at	260272_at	265059_at	247776_at	252058_at	263221_at	247487_at	249806_at	262677_at	251646_at	260543_at
245937_at	257045_at	256740_at	252679_at	252976_s_at	262762_at	260744_at	248282_at	254153_at	262593_at	248599_at	261766_at	265841_at	265560_at	262899_at	255595_at	267178_at	259080_at	252315_at	265539_at	251789_at	263935_at	247176_at	247314_at	254481_at	246777_at	248016_at
250226_at	249139_at	248564_at	262644_at	253209_at	247176_at	264516_at	255939_at	254533_at	247329_at	247282_at	252433_at	252629_at	267550_at	257956_at	261059_at	261922_at	248466_at	260986_at	248200_at	259752_at	258207_at	248083_at	266782_at	266261_at	260706_at	254393_at
245936_at	247819_at	253802_at	251519_at	260144_at	252134_at	251928_at	248237_at	249167_at	259432_at	247285_at	266044_s_at	255698_at	266229_at	259116_at	249918_at	253569_at	251898_at	247776_at	257105_at	254204_at	267064_at	254575_at	251740_at	263815_at	253125_at	252192_at
261409_at	260393_at	252950_at	252415_at	264717_at	253780_at	245768_at	263132_at	265287_at	248104_at	260876_at	249746_at	262166_at	246930_at	266480_at	253629_at	247395_at	266580_at	259661_at	253455_at	263918_at	262901_at	247571_at	266461_at	257410_at	253045_at	266910_at
263374_at	251946_at	251169_at	249988_at	265618_at	267425_at	255877_at	252120_at	262410_at	253994_at	247459_at	258472_at	246214_at	264583_at	248756_at	252467_at	265892_at	249079_at	252058_at	254490_at	254024_at	252549_at	265461_at	260784_at	247924_at	260415_at	259418_at
262944_at	245794_at	251342_at	261564_at	251927_at	264213_at	245668_at	250829_at	260044_at	251964_at	264382_at	247918_at	245543_at	247600_at	247013_at	251859_at	255026_at	246961_at	267569_at	254278_at	245768_at	260975_at	261453_at	266181_at	261885_at	249252_at	263031_at
263689_at	259989_at	252652_at	260152_at	245560_at	260856_at	258264_at	255590_at	263287_at	262177_at	257323_at	247677_at	253334_at	263352_at	262133_at	245781_at	245309_at	264041_at	258982_at	252423_at	265560_at	246215_at	258072_at	258316_at	255542_at	257249_at	259651_at
259903_at	265359_at	249872_at	257375_at	252661_at	245505_at	255032_at	247259_at	245938_at	249986_at	253665_at	246932_at	247215_at	255599_at	264729_at	257264_at	246531_at	249753_at	253073_at	249895_at	252421_at	253324_at	247228_at	266555_at	253277_at	254083_at	260585_at
261493_at	266357_at	256919_at	257801_at	247384_at	259992_at	247384_at	248952_at	263410_at	260166_at	246893_at	256273_at	267307_at	254321_at	248132_at	263495_at	246385_at	251296_at	256185_at	260551_at	245369_at	252825_at	245879_at	251422_at	248757_at	265886_at	248815_at
267316_at	256542_at	260393_at	260137_at	263274_at	259887_at	264663_at	250395_at	259637_at	259704_at	257975_at	244922_s_at	254093_at	253875_at	250320_at	251259_at	260780_at	258499_at	247470_at	256186_at	258545_at	266792_at	253992_at	246189_at	256334_at	256937_at	246051_at
259690_at	266313_at	245981_at	259475_at	248246_at	256296_at	260005_at	264835_at	251483_at	266572_at	253020_at	246631_at	261930_at	257536_at	253950_at	267503_at	248527_at	265305_at	248091_at	263865_at	260840_at	261046_at	249618_at	263039_at	258350_at	251950_at	254691_at
264802_at	262844_at	254667_at	250860_at	263870_at	249872_at	258133_at	264828_at	259096_at	255633_at	257635_at	253623_at	256755_at	260393_at	263151_at	247228_at	257270_at	267157_at	246434_at	246779_at	266322_at	253302_at	249806_at	267084_at	261420_at	254231_at	248205_at
252616_at	247921_at	259070_at	258189_at	265939_at	267614_at	259856_at	253035_at	251935_at	264820_at	261069_at	247282_at	248676_at	267288_at	248138_at	249806_at	267144_at	253155_at	252120_at	250881_at	252534_at	267337_at	251020_at	246042_at	248869_at	264787_at	247506_at
249860_at	266372_at	246777_at	247407_at	250502_at	255957_at	248293_at	248263_at	261412_at	253460_at	245391_at	247288_at	257318_at	254314_at	246870_at	263972_at	252911_at	259871_at	258575_at	253812_at	263228_at	257916_at	260143_at	248487_at	247013_at	258452_at	261895_at
249047_at	254234_at	250766_at	247945_at	258744_at	262061_at	254878_at	258151_at	263875_at	262819_at	255568_at	252164_at	262349_at	252928_at	252303_at	261785_at	264135_at	247500_at	267337_at	245777_at	264102_at	266761_at	263230_at	262803_at	260817_at	260728_at	267281_at
258675_at	245982_at	257750_at	266555_at	245399_at	248619_at	262803_at	266229_at	262937_at	255792_at	260915_at	245095_at	261020_at	264986_at	264515_at	249346_at	253534_at	265169_x_at	265111_at	245253_at	245514_at	264867_at	262571_at	257088_at	250926_at	265850_at	260481_at
255857_at	247180_at	265841_at	248596_at	251705_at	249267_at	264891_at	259125_at	265959_at	254099_at	263810_at	266108_at	251531_at	257207_at	254453_at	255283_at	258356_at	264139_at	245993_at	246017_at	262883_at	248250_at	265620_at	251063_at	263845_at	258588_s_at	264835_at
256980_at	247086_at	252073_at	267012_at	246235_at	244959_s_at	254683_at	262500_at	251309_at	257456_at	247918_at	247854_at	264005_at	248914_at	258362_at	248082_at	260929_at	258777_at	265823_at	249677_at	255080_at	257401_at	248136_at	247014_at	265530_at	266532_at	263526_at
264250_at	250265_at	250502_at	248222_at	254289_at	249306_at	258350_at	259051_at	260427_at	247899_at	264507_at	267460_at	249955_at	253747_at	267010_at	259550_at	255675_at	246041_at	249960_at	260156_at	249532_at	262360_at	252068_at	255455_at	258162_at	261728_at	248099_at
266517_at	262098_at	265249_at	250187_at	264757_at	259789_at	247176_at	245731_at	251883_at	264522_at	254667_at	245391_at	266801_at	261063_at	252467_at	264300_at	262060_at	245672_at	261618_at	265886_at	254248_at	248321_at	253776_at	266396_at	257608_at	266682_at	266985_at
255379_at	254193_at	258856_at	253286_at	251667_at	252927_at	252976_s_at	260995_at	253834_at	257510_at	254532_at	267082_at	263493_at	256229_at	264746_at	260410_at	264744_at	256066_at	245501_at	267315_at	258614_at	259826_at	245369_at	266273_at	258406_at	263182_at	259879_at
250146_at	247708_at	259476_at	247191_at	256050_at	256366_at	246930_at	262114_at	255535_at	261661_at	253729_at	254715_at	260527_at	252133_at	260387_at	254445_at	254361_at	262281_at	254305_at	263159_at	247487_at	255926_at	257487_at	267496_at	248146_at	254707_at	261135_at
267185_at	266175_at	262549_at	258519_at	245612_at	256183_at	264250_at	260897_at	246202_at	249016_at	261397_at	253243_at	253209_at	260410_at	255957_at	247136_at	251080_at	258591_at	264210_at	262369_at	261021_at	245074_at	265658_at	245249_at	248929_at	247279_at	253799_at
255778_at	250777_at	255068_at	249677_at	258498_at	254269_at	264660_at	247790_at	251447_at	256812_at	266587_at	256098_at	247903_at	256069_at	249622_at	258894_at	260799_at	261858_at	266108_at	255604_at	253943_at	248460_at	254103_at	263517_at	258887_at	257949_at	246506_at
258113_at	253323_at	249008_at	247323_at	253628_at	258683_at	258275_at	255626_at	255836_at	257017_at	250935_at	254667_at	263947_at	244923_s_at	260754_at	254278_at	265996_at	264310_at	246540_at	263243_at	265831_at	266452_at	250014_at	265189_at	266018_at	265025_at	247504_at
245343_at	259596_at	245171_at	255259_at	248082_at	247760_at	260227_at	260696_at	251415_at	257149_at	247280_at	249978_at	251154_at	258683_at	259149_at	246821_at	262570_at	247243_at	255302_at	246998_at	253284_at	248665_at	247641_at	256426_at	255283_at	251961_at	248226_at
258938_at	265275_at	256017_at	249204_at	245504_at	260387_at	251927_at	254230_at	256650_at	259747_at	259502_at	247285_at	257382_at	260875_at	251859_at	266396_at	264606_at	257299_at	263954_at	259057_at	257673_at	248014_at	252179_at	264758_at	259979_at	262503_at	257023_at
261502_at	255450_at	254938_at	245090_at	254878_at	253377_at	260856_at	253322_at	249147_at	257875_at	247206_at	257635_at	264977_at	250320_at	258566_at	251725_at	267116_at	254014_at	247047_at	255622_at	246069_at	259461_at	250983_at	264506_at	260415_at	255038_at	259501_at
263777_at	253966_at	264471_at	264745_at	248138_at	266456_at	259116_at	247650_at	261733_at	263497_at	258603_at	253061_at	252256_at	253323_at	252120_at	250445_at	265478_at	252422_at	267212_at	257866_at	265634_at	255787_at	264052_at	257295_at	265035_at	246405_at	248463_at
246387_at	249064_at	266695_at	258134_at	251063_at	265034_at	255255_at	248153_at	261750_at	261071_at	264783_at	261711_at	265008_at	250955_at	266782_at	266778_at	254118_at	251259_at	265443_at	247706_at	261832_at	267104_at	257822_at	248326_at	256227_at	248615_at	260949_at
264820_at	260268_at	261150_at	264515_at	258796_at	246930_at	246968_at	256997_at	248595_at	267072_at	264529_at	267477_at	246595_at	267035_at	250149_at	265728_at	249391_at	261248_at	262607_at	253224_at	259516_at	266173_at	250018_at	245247_at	259672_at	263205_at	263542_at
248104_at	250750_at	253679_at	245885_at	261459_at	253814_at	259997_at	250931_at	261206_at	253580_at	250079_at	249867_at	247324_at	264445_at	258452_at	263182_at	253475_at	267164_at	247265_at	253219_at	253989_at	267546_at	247955_at	259248_at	257729_at	246465_at	262245_at
267505_at	257860_at	264952_at	253891_at	246908_at	257154_at	265244_at	254681_at	264849_at	263796_at	264238_at	264379_at	261574_at	267104_at	246756_at	259015_at	257444_at	260261_at	260502_at	253228_at	248336_at	257700_at	245209_at	262219_at	265547_at	247176_at	248362_at
256678_at	258300_at	246039_at	253235_at	251916_at	261436_at	267614_at	252117_at	261351_at	258958_at	253597_at	249694_at	264490_at	250419_at	256529_at	259012_at	265731_at	251764_at	264252_at	249806_at	254948_at	258544_at	263472_at	264362_at	259172_at	245439_at	245388_at
260081_at	260807_at	253498_at	254693_at	264931_at	251200_at	245505_at	259718_at	249904_at	261521_at	247938_at	267297_at	245777_at	247571_at	248207_at	264362_at	256582_at	260952_at	255943_at	265359_at	261212_at	263556_at	259705_at	254630_at	259685_at	260798_at	251023_at
259034_at	249928_at	266088_at	265872_at	250350_at	254694_at	264515_at	254333_at	247355_at	254370_at	250524_at	264529_at	257694_at	267246_at	263158_at	258507_at	261576_at	254745_at	266320_at	267559_at	252073_at	252220_at	245934_at	245998_at	262192_at	247393_at	257087_at
258814_at	258932_at	266372_at	260411_at	249126_at	253317_at	266231_at	252549_at	265707_at	249764_at	247945_at	248236_at	253549_at	245749_at	246779_at	252269_at	253144_at	247545_at	258119_at	247013_at	258002_at	257764_at	247740_at	253861_at	260350_at	248426_at	264372_at
258782_at	264338_at	248278_at	265327_at	254276_at	264415_at	267035_at	246253_at	250315_at	246906_at	258472_at	261990_at	245561_at	260673_at	253915_at	258751_at	247880_at	254096_at	262819_at	253264_at	247980_at	258683_at	246098_at	260415_at	246090_at	258299_at	245792_at
247467_at	265699_at	245346_at	261749_at	247118_at	261220_at	247714_at	254594_at	263693_at	253305_at	245092_at	245901_at	254573_at	249606_at	252368_at	266963_at	265433_at	248534_at	248336_at	258321_at	256379_at	261064_at	257216_at	264178_at	257149_at	247177_at	255549_at
264118_at	263796_at	261487_at	267132_at	263382_at	251927_at	265740_at	255640_at	265021_at	248920_at	263537_at	252093_at	256366_at	246103_at	248381_at	263595_at	265326_at	264176_at	247751_at	252570_at	253228_at	261445_at	246249_at	247575_at	264928_at	247874_at	255891_at
265649_at	255795_at	256010_at	267315_at	266089_at	264006_at	248875_at	245684_at	253782_at	252181_at	249694_at	263110_at	255502_at	253614_at	264851_at	251100_at	256296_at	259441_at	265359_at	263829_at	261456_at	260072_at	260068_at	264929_at	254721_at	249814_at	252831_at
256072_at	256097_at	247751_at	260975_at	249087_at	253919_at	254809_at	247488_at	266636_at	247140_at	266745_at	263128_at	263536_at	250502_at	249910_at	256681_at	254662_at	255806_at	250054_at	255403_at	259428_at	263274_at	257053_at	258396_at	254679_at	252066_at	251650_at
258119_at	245346_at	259495_at	263236_at	247918_at	253874_at	261220_at	257025_at	266038_at	258679_at	248177_at	267646_at	247361_at	263452_at	260666_at	248311_at	261084_at	264351_at	250688_at	262137_at	252485_at	260243_at	247811_at	262932_at	264510_at	267605_at	253512_at
247085_at	257339_s_at	259989_at	253097_at	248820_at	253971_at	267206_at	247004_at	252143_at	251446_at	260922_at	245692_at	261718_at	248169_at	266596_at	252133_at	250376_at	246773_at	261661_at	250211_at	252859_at	254575_at	255904_at	258894_at	253714_at	247038_at	265934_at
262593_at	267093_at	264636_at	261726_at	264062_at	251196_at	253377_at	258784_at	264023_at	265288_at	251017_at	247447_at	256968_at	266168_at	251642_at	264415_at	251824_at	260553_at	258217_at	266368_at	248138_at	261719_at	251624_at	256433_at	248385_at	265452_at	260427_at
250073_at	256674_at	267035_at	266875_at	260491_at	248801_at	251200_at	255306_at	251005_at	259013_at	259017_at	260876_at	253277_at	248611_at	247995_at	262682_at	264802_at	265290_at	250213_at	257375_at	245348_at	258162_at	254040_at	258707_at	262395_at	245612_at	255283_at
258800_at	251028_at	260227_at	250522_at	263433_at	260135_at	251237_at	262845_at	265392_at	247376_at	245592_at	248193_at	245353_at	260205_at	261581_at	255524_at	266187_at	254290_at	259864_at	250688_at	263179_at	248169_at	255888_at	266037_at	247979_at	264447_at	250670_at
250478_at	256222_at	246582_at	258925_at	266044_s_at	245768_at	259500_at	260396_at	245316_at	251894_at	252433_at	255431_at	249361_at	246095_at	248821_at	261107_at	263351_at	267077_at	257105_at	252429_at	245193_at	261319_at	251475_at	258117_at	246636_at	247626_at	247351_at
248890_at	263325_at	264844_at	251190_at	267261_at	259856_at	247524_at	257470_at	248582_at	254604_at	254015_at	247657_at	265075_at	248124_at	257628_at	252334_at	253331_at	264946_at	264772_at	251309_at	252734_at	245981_at	247314_at	245252_at	250912_at	251370_at	266447_at
246905_at	248199_at	255637_at	247025_at	251753_at	259629_at	247903_at	265481_at	246673_at	256072_at	250012_x_at	251492_at	247678_at	259400_at	262226_at	246219_at	245592_at	266362_at	254223_at	261212_at	246597_at	255967_at	261836_at	256596_at	250079_at	266190_at	259479_at
251509_at	264014_at	261451_at	262842_at	260239_at	251725_at	264511_at	251670_at	245106_at	246792_at	247374_at	260922_at	266824_at	248814_at	264522_at	251291_at	246917_at	251586_at	251259_at	250186_at	246302_at	260336_at	266464_at	248426_at	246117_at	263263_at	257766_at
250109_at	261150_at	260459_at	250753_at	263986_at	250399_at	258263_at	266923_at	262376_at	253221_at	263467_at	264358_at	263019_at	264774_at	261768_at	248970_at	259488_at	266918_at	266142_at	265450_at	256583_at	259298_at	252831_at	245738_at	258455_at	260296_at	247521_at
248261_at	246425_at	251010_at	252652_at	254200_at	250424_at	247498_at	253273_at	267435_at	261505_at	251237_at	255509_at	260234_at	252114_at	260405_at	245602_at	264482_at	263871_at	264516_at	253722_at	245267_at	251621_at	260314_at	253490_at	266613_at	263831_at	259551_at
255597_at	254195_at	259602_at	247029_at	246987_at	259500_at	255822_at	246854_at	247036_at	246154_at	247395_at	266745_at	254543_at	253324_at	256433_at	267509_at	257813_at	267197_at	253264_at	261363_at	260727_at	255628_at	261377_at	258158_at	250054_at	262232_at	246957_at
253010_at	263259_at	266604_at	267066_at	248218_at	265618_at	253145_at	245346_at	249047_at	261056_at	247677_at	263106_at	265943_at	254243_at	258092_at	256751_at	254322_at	248674_at	246432_at	264006_at	256252_at	253660_at	264452_at	246327_at	249799_at	258286_at	261336_at
254789_at	257483_at	245314_at	266447_at	245998_at	263221_at	249267_at	261265_at	266642_at	252149_at	246770_at	255568_at	264625_at	263384_at	248083_at	245702_at	248198_at	246595_at	256721_at	254577_at	260259_at	247280_at	265737_at	245051_at	259610_at	249025_at	265418_at
255438_at	261407_at	245383_at	261651_at	250158_at	260875_at	264931_at	266351_at	266519_at	262960_at	266604_at	263810_at	258220_at	262236_at	259081_at	253708_at	261958_at	260106_at	254874_at	261576_at	261650_at	262853_at	264936_at	250028_at	262633_at	253394_at	260391_at
260683_at	259178_at	246376_at	266139_at	261758_at	262072_at	259887_at	253324_at	256454_at	252827_at	250930_at	253238_at	252220_at	258545_at	262503_at	257087_at	261425_at	253075_at	254434_at	251505_at	247780_at	249903_at	260411_at	254238_at	265843_at	252888_at	267051_at
247980_at	259070_at	249780_at	267380_at	251840_at	247072_at	258796_at	253814_at	255816_at	246581_at	256331_at	257990_at	252031_at	264146_at	250335_at	261901_at	245736_at	246919_at	254155_at	265480_at	255011_at	247177_at	249252_at	258975_at	266904_at	257672_at	246499_at
261224_at	256920_at	260429_at	264338_at	264351_at	250083_at	262875_at	263112_at	257732_at	251753_at	254451_at	258885_at	249928_at	258982_at	253224_at	256266_at	256628_at	246326_at	254924_at	247193_at	257061_at	252862_at	249333_at	254521_at	252701_at	250798_at	258101_at
248891_at	251155_at	255028_at	251091_at	254227_at	256046_at	257420_at	250784_at	257001_at	264172_at	249134_at	267263_at	259358_at	264655_at	249494_at	257771_at	261046_at	247713_at	245593_at	247222_at	266778_at	250301_at	267165_at	254253_at	267018_at	260817_at	247854_at
266363_at	249741_at	263556_at	254020_at	252525_at	258653_at	246870_at	261526_at	253308_at	263631_at	266715_at	259318_at	256799_at	262505_at	252880_at	264210_at	266309_at	265083_at	252264_at	261026_at	259009_at	256389_at	251659_at	246750_at	267017_at	262326_at	247626_at
265793_at	257636_at	263411_at	251753_at	259418_at	256763_at	259661_at	257850_at	252255_at	252389_at	252093_at	266715_at	258819_at	261413_at	257535_at	250931_at	267295_at	249800_at	253165_at	266702_at	256569_at	262678_at	257927_at	246749_at	248763_at	253373_at	246897_at
253729_at	266565_at	254817_at	267063_at	264580_at	252591_at	249320_at	267550_at	250546_at	250529_at	250310_at	264507_at	260963_at	250292_at	250881_at	267590_at	248557_at	265952_at	246300_at	258879_at	261319_at	251821_at	245613_at	250418_at	252114_at	261021_at	255871_at
256341_at	252408_at	251946_at	266072_at	250065_at	265248_at	247097_at	247558_at	262623_at	266608_at	245252_at	247395_at	246870_at	253273_at	264772_at	250435_at	265235_s_at	265779_at	264509_at	262870_at	255594_at	255980_at	252474_at	262656_at	254501_at	256433_at	266464_at
259773_at	249190_at	245616_at	261772_at	254468_at	247793_at	262768_at	260273_at	261701_at	258419_at	248458_at	263137_at	258905_at	257540_at	254809_at	263807_at	264091_at	248650_at	264957_at	247751_at	256306_at	249923_at	253111_at	265705_at	254502_at	255080_at	258108_at
258511_at	266316_at	259331_at	253859_at	250529_at	254605_at	256425_at	265521_at	257474_at	258055_at	263881_at	256724_at	263478_at	257956_at	264756_at	264726_at	256583_at	257934_at	254869_at	254920_at	265853_at	262536_at	255278_at	262691_at	245244_at	255555_at	255507_at
253391_at	245505_at	258026_at	252879_at	258893_at	266231_at	254889_at	247979_at	265939_at	265480_at	248329_at	256067_at	265258_at	254683_at	248335_at	247327_at	265029_at	267557_at	263786_at	252315_at	259384_at	262503_at	246546_at	250301_at	266466_at	258029_at	264257_at
254495_at	257507_at	259516_at	249777_at	246516_at	263382_at	260023_at	251666_at	265773_at	246490_at	247128_at	251584_at	256890_at	253657_at	260784_at	258714_at	260787_at	266016_at	248328_at	247931_at	258377_at	254066_at	259443_at	261377_at	262607_at	256725_at	255763_at
254676_at	245090_at	260774_at	254746_at	253625_at	249140_at	263986_at	250318_at	249827_at	267007_at	248193_at	253973_at	254202_at	264436_at	260146_at	247627_at	247940_at	246159_at	259043_at	247999_at	254040_at	263457_at	261474_at	264774_at	251711_at	254110_at	264807_at
264463_at	255637_at	258811_at	262626_at	259734_at	261930_at	247466_at	255044_at	245905_at	264002_at	266983_at	250310_at	260425_at	244922_s_at	245090_at	264891_at	260037_at	266238_at	259850_at	258677_at	251200_at	255568_at	251667_at	246600_at	262095_at	250849_at	250351_at
249138_at	248959_at	263174_at	249418_at	255622_at	246142_at	258377_at	250409_at	263777_at	261622_at	252278_at	255941_at	245164_at	252948_at	259737_at	246305_at	254684_at	246327_at	264779_at	247498_at	245998_at	254571_at	253377_at	261168_at	248021_at	256233_at	249611_at
256015_at	258189_at	245528_at	256096_at	245202_at	259080_at	252293_at	254839_at	261480_at	267376_at	257990_at	246962_s_at	264124_at	250753_at	251896_at	258880_at	245123_at	265265_at	262969_at	247293_at	265375_at	256922_at	248133_at	251970_at	255403_at	245175_at	258321_at
246986_at	249082_at	254193_at	263478_at	253993_at	259109_at	251603_at	252925_at	251414_at	251735_at	255509_at	247945_at	248136_at	256233_at	253875_at	266835_at	264836_at	251768_at	259339_at	266371_at	263553_at	257766_at	261506_at	245731_at	262068_at	252097_at	244927_at
251243_at	257772_at	252100_at	260401_at	261930_at	251023_at	267261_at	261785_at	256228_at	249904_at	258647_at	265457_at	258141_at	254847_at	246270_at	262313_at	254215_at	247195_at	251289_at	248801_at	260206_at	260955_at	257861_at	253954_at	253636_at	252870_at	246524_at
256675_at	245095_at	260854_at	256681_at	258078_at	259977_at	261957_at	263460_at	264240_at	255503_at	263110_at	247361_at	266975_at	261973_at	253550_at	261581_at	262055_at	261758_at	246222_at	246523_at	252136_at	256069_at	265442_at	245934_at	261069_at	265471_at	252064_at
261859_at	266551_at	261834_at	249183_at	251524_at	262912_at	244959_s_at	250292_at	245712_at	251375_at	265457_at	266316_at	266436_at	249919_at	261618_at	249688_at	257061_at	256046_at	266816_at	248968_at	267300_at	264511_at	247684_at	249475_at	248016_at	251100_at	250858_at
260441_at	252652_at	246182_at	253780_at	250916_at	247384_at	252927_at	262695_at	252946_at	252205_at	249192_at	265943_at	251538_at	254293_at	257536_at	252131_at	253620_at	257165_at	247760_at	254580_at	257058_at	249902_at	262542_at	260049_at	254913_at	261713_at	248173_at
248685_at	260205_at	263796_at	263761_at	266695_at	251928_at	262072_at	254710_at	248839_at	264028_at	252164_at	267059_at	253273_at	261060_at	245250_at	248749_at	254661_at	266551_at	258719_at	259719_at	254897_at	250399_at	267154_at	265422_at	251425_at	252276_at	253664_at
265230_s_at	250766_at	262786_at	262264_at	260352_at	252408_at	264389_at	266719_at	245501_at	247792_at	265512_at	248448_at	260635_at	267080_at	254889_at	249125_at	264267_at	265764_at	245901_at	254321_at	257949_at	245275_at	264083_at	259655_at	257005_at	246510_at	258687_at
249718_at	250502_at	247819_at	263134_at	251785_at	263106_at	261749_at	254027_at	251834_at	251714_at	261118_at	246891_at	245558_at	266685_at	252945_at	266413_at	256402_at	266363_at	246554_at	258078_at	255599_at	263401_at	265276_at	246035_at	262005_at	264758_at	266368_at
264061_at	245422_at	254195_at	257253_at	259137_at	260361_at	253044_at	253496_at	250478_at	264377_at	248199_at	265425_at	260116_at	246142_at	264389_at	263112_at	254874_at	256721_at	250252_at	256049_at	247055_at	248537_at	254158_at	257100_at	254483_at	248959_at	263210_at
254744_at	264240_at	254592_at	260296_at	258282_at	261567_at	255604_at	258906_at	254642_at	245270_at	250937_at	253263_at	247297_at	253203_at	254178_at	254592_at	251479_at	261224_at	253228_at	258119_at	253343_at	264380_at	263475_at	263419_at	245175_at	252915_at	245439_at
249788_at	260969_at	257528_at	249759_at	248286_at	255605_at	254921_at	252027_at	247572_at	258222_at	247323_at	265648_at	252060_at	255654_at	262913_at	247585_at	246968_at	263987_at	259985_at	259001_at	261063_at	253075_at	249942_at	253647_at	266278_at	252955_at	265417_at
267057_at	264889_at	263584_at	246566_at	255039_at	265228_s_at	246142_at	266327_at	263873_at	261407_at	264715_at	252264_at	257504_at	260551_at	247047_at	257365_x_at	247948_at	254100_at	259756_at	258507_at	245119_at	256169_at	264522_at	247855_at	250355_at	258188_at	257919_at
257239_at	266821_at	265732_at	248273_at	266246_at	261526_at	253780_at	266291_at	261346_at	261379_at	260317_at	253751_at	249740_at	260560_at	263796_at	264701_at	259535_at	247443_at	264783_at	249112_at	257785_at	258282_at	253664_at	251910_at	245828_at	255008_at	255143_at
246565_at	256045_at	264306_at	251020_at	263751_at	264250_at	251725_at	258756_at	253166_at	259564_at	258256_at	247206_at	248039_at	259871_at	263472_at	266480_at	245926_at	263885_at	261991_at	255575_at	249266_at	247922_at	264351_at	262094_at	250245_at	267072_at	255259_at
246344_at	246195_at	264482_at	246966_at	248953_at	255604_at	252464_at	265799_at	255645_at	246747_at	253263_at	254359_at	261474_at	251010_at	263870_at	254101_at	251093_at	258149_at	249148_at	256765_at	254276_at	247980_at	245244_at	250679_at	262668_at	259069_at	264019_at
259091_at	260227_at	251797_at	252167_at	264147_at	263174_at	251282_at	247848_at	253474_at	259070_at	250327_at	262921_at	258282_at	252293_at	267246_at	250267_at	253566_at	262236_at	257949_at	262237_at	264851_at	251774_at	253485_at	253646_at	262211_at	265725_at	251507_at
253331_at	264467_at	247814_at	255723_at	253632_at	267261_at	252134_at	245831_at	247566_at	266234_at	253623_at	248938_at	262607_at	245993_at	245768_at	247995_at	253339_at	252321_at	263150_at	253053_at	249920_at	259887_at	255280_at	254040_at	251763_at	254938_at	248440_at
258398_at	255127_at	248582_at	259287_at	267550_at	258162_at	265228_s_at	245317_at	267421_at	267459_at	246948_at	266014_s_at	246852_at	249920_at	254289_at	251729_at	265699_at	248937_at	249911_at	256509_at	259997_at	255941_at	251432_at	250930_at	247002_at	245971_at	251985_at
260107_at	249109_at	267093_at	247304_at	257185_at	245840_at	259876_at	259102_at	267061_at	251484_at	246891_at	251925_at	260167_at	263161_at	253120_at	262118_at	251020_at	260540_at	247627_at	246076_at	263386_at	247571_at	257149_at	255733_at	259293_at	259213_at	262381_at
265039_at	259616_at	252815_at	255568_at	264779_at	264021_at	248619_at	252829_at	248854_at	248655_at	252160_at	258647_at	265996_at	267154_at	253022_at	259445_at	247377_at	267165_at	266718_at	267212_at	246954_at	265742_at	245854_at	258996_at	247856_at	255411_at	260360_at
259248_at	256694_at	246522_at	249755_at	253046_at	259876_at	257642_at	260627_at	249404_at	265324_at	264375_at	253865_at	264566_at	250944_at	252134_at	267429_at	258166_at	247047_at	265325_at	257722_at	258000_at	247463_at	248964_at	250818_at	252092_at	248422_at	252414_at
254232_at	252859_at	265990_at	267199_at	256070_at	256489_at	248814_at	253637_at	262908_at	247148_at	247854_at	261983_at	251833_at	249383_at	252214_at	245090_at	258085_at	256387_at	260897_at	247077_at	249493_at	261958_at	257951_at	247494_at	251917_at	247262_at	259202_at
252429_at	254065_at	250327_at	261728_at	257375_at	255595_at	258162_at	263237_at	257855_at	262055_at	261658_at	249870_at	251770_at	256010_at	257038_at	259033_at	264615_at	252179_at	252679_at	250213_at	258608_at	247955_at	264873_at	261161_at	265237_s_at	252958_at	245244_at
267274_at	248329_at	261084_at	246998_at	260425_at	264515_at	263161_at	255617_at	246074_at	257712_at	257407_at	254451_at	251678_at	259081_at	266461_at	247356_at	253708_at	245272_at	252131_at	250435_at	253940_at	246540_at	266348_at	254080_at	253236_at	255284_at	255021_at
260331_at	260477_at	259616_at	258807_at	265440_at	253292_at	257147_at	254015_at	261833_at	261646_at	250107_at	254424_at	246405_at	249325_at	264006_at	251304_at	254921_at	252953_at	255026_at	246554_at	258203_at	264289_at	254238_at	266841_at	266472_at	262686_at	266168_at
262479_at	265460_at	253629_at	247125_at	254683_at	252618_at	247072_at	257953_at	253941_at	266460_at	263106_at	256353_at	245964_at	248392_at	247215_at	245136_at	246139_at	253309_at	254791_at	250141_at	252958_at	253824_at	266168_at	250821_at	261247_at	257805_at	264052_at
248028_at	260429_at	251966_at	248306_at	254214_at	248981_at	250207_at	267538_at	255676_at	259540_at	267557_at	266836_at	259507_at	260303_at	263486_at	251896_at	250753_at	264966_at	266802_at	250252_at	256529_at	253053_at	259224_at	250916_at	259394_at	263929_at	254434_at
264728_at	260553_at	261054_at	264024_at	263829_at	248875_at	259484_at	266231_at	265826_at	256769_at	251084_at	250644_at	252334_at	261065_at	246017_at	249052_at	266959_at	263907_at	265898_at	265560_at	256674_at	267604_at	265665_at	245775_at	247000_at	265461_at	266018_at
266905_at	248167_at	265478_at	266977_at	252956_at	258338_at	258683_at	259441_at	257741_at	263701_at	253751_at	263947_at	251459_at	250099_at	252624_at	256285_at	245290_at	253017_at	259541_at	262891_at	253024_at	248415_at	255594_at	253755_at	259862_at	254701_at	260798_at
259000_at	249134_at	254921_at	261445_at	249072_at	264779_at	260875_at	253219_at	255000_at	262094_at	264491_at	264285_at	255193_at	253627_at	252976_s_at	263158_at	266016_at	250752_at	247593_at	251165_at	248330_at	259417_at	247913_at	256129_at	265305_at	260969_at	247965_at
250980_at	256828_at	261309_at	259611_at	245599_at	261265_at	259081_at	254999_at	250276_at	246004_at	256967_at	259570_at	264836_at	246566_at	255148_at	249771_at	262070_at	246860_at	256681_at	260696_at	249139_at	262705_at	260635_at	265161_at	252520_at	256720_at	254920_at
248841_at	245314_at	264217_at	245352_at	246858_at	250018_at	260387_at	261399_at	263035_at	265913_at	253643_at	247095_at	247460_at	266993_at	248794_at	258452_at	253994_at	256769_at	246161_at	247775_at	250881_at	255095_at	260783_at	249796_at	247851_at	262630_at	261937_at
266165_at	262656_at	249527_at	255452_at	245965_at	267602_at	245543_at	255469_at	245121_at	264227_at	245692_at	248329_at	248177_at	249769_at	250014_at	256930_at	257949_at	262845_at	255622_at	253172_at	252411_at	264052_at	246289_at	253778_at	258809_at	266327_at	254481_at
248271_at	261712_at	257357_at	261713_at	247056_at	251289_at	267604_at	267268_at	258405_at	266790_at	266904_at	245041_at	259272_at	266313_at	260772_at	259081_at	257619_at	266757_at	245713_at	254231_at	253273_at	249987_at	252870_at	253975_at	252192_at	248657_at	256442_at
259902_at	258647_at	262096_at	267509_at	253205_at	260152_at	264779_at	259922_at	258677_at	259849_at	266279_at	244959_s_at	251534_at	253697_at	247097_at	247293_at	259562_at	255384_at	245777_at	245602_at	256725_at	250279_at	254416_at	246098_at	265917_at	245670_at	258820_at
254303_at	246376_at	251160_at	260310_at	265480_at	260897_at	256457_at	252170_at	253538_at	245092_at	253238_at	248302_at	255777_at	258641_at	249148_at	258792_at	257608_at	253457_at	254278_at	264330_at	246464_at	247723_at	258608_at	253203_at	249780_at	262635_at	250599_at
251958_at	248124_at	246993_at	251356_at	253382_at	260206_at	257931_at	248901_at	262970_at	265032_at	247903_at	259017_at	247443_at	262183_at	252278_at	258321_at	251379_at	265465_at	256529_at	257484_at	264261_at	254103_at	248049_at	267309_at	263475_at	247062_at	265896_at
253806_at	254667_at	263325_at	258092_at	263163_at	246870_at	259992_at	253780_at	266015_at	247551_at	251858_at	261720_at	262636_at	250018_at	245302_at	249481_at	249614_at	256676_at	254577_at	252114_at	258452_at	265028_at	259764_at	253654_at	248785_at	250014_at	248622_at
260325_at	263433_at	249188_at	265182_at	254592_at	257722_at	262229_at	265699_at	260058_at	259526_at	263947_at	247374_at	260345_at	258002_at	264415_at	250014_at	249340_at	246071_at	262503_at	258092_at	246305_at	253039_at	258818_at	246527_at	261265_at	260913_at	245235_at
266078_at	263837_at	252773_at	255605_at	247265_at	255877_at	258742_at	259984_at	260466_at	246919_at	246932_at	259733_at	256628_at	245654_at	249417_at	247776_at	248267_at	253794_at	249869_at	266365_at	260869_at	252016_at	254055_at	249335_at	262844_at	259598_at	254863_at
249288_at	263333_at	259116_at	254562_at	267158_at	265620_at	255284_at	253958_at	256512_at	263995_at	261405_at	264836_at	246854_at	251039_at	247655_at	249377_at	264600_at	266019_at	246335_at	258566_at	260314_at	265117_at	246529_at	246325_at	250884_at	260955_at	261353_at
264435_at	248402_at	259802_at	253654_at	258264_at	258421_at	261973_at	264510_at	259172_at	266938_at	255602_at	263433_at	265051_at	261766_at	247176_at	260876_at	259759_at	263117_at	246831_at	266544_at	254524_at	257728_at	245512_at	262607_at	252770_at	260666_at	259610_at
263874_at	249140_at	264840_at	264836_at	253922_at	254921_at	250053_at	259733_at	266620_at	253753_at	260094_at	262072_at	255259_at	245346_at	245612_at	264633_at	264319_at	256133_at	245196_at	247696_at	246002_at	247240_at	250004_at	248833_at	260744_at	254063_at	249125_at
265986_at	249729_at	248119_at	262882_at	247040_at	264661_at	264436_at	263330_at	264341_at	255456_at	262992_at	267557_at	245148_at	265898_at	258893_at	263475_at	248805_at	258565_at	264958_at	252419_at	262237_at	251309_at	258998_at	251659_at	266486_at	262518_at	267181_at
263034_at	264738_at	257636_at	246987_at	259979_at	253875_at	266071_at	245267_at	248009_at	253635_at	245041_at	251894_at	251910_at	252014_at	264998_at	261651_at	265389_at	255523_at	247897_at	254809_at	263704_at	264779_at	248799_at	245293_at	264005_at	248036_at	260947_at
251759_at	256919_at	260361_at	259596_at	258807_at	264238_at	256529_at	254127_at	249410_at	251453_at	245486_x_at	255864_at	264130_at	251078_at	253841_at	253453_at	262396_at	264405_at	247995_at	250301_at	257846_at	257212_at	249426_at	261676_at	251263_at	262466_at	259395_at
255860_at	259516_at	250187_at	247193_at	252126_at	250079_at	245993_at	249860_at	266699_at	265870_at	258225_at	249134_at	267567_at	251586_at	258830_at	267391_at	252504_at	253620_at	266089_at	257654_at	251898_at	264909_at	265326_at	245275_at	267204_at	248381_at	266800_at
251886_at	263064_at	251028_at	261150_at	253090_at	255504_at	264529_at	245229_at	246949_at	264855_at	256067_at	250931_at	266426_x_at	265728_at	259502_at	266545_at	247351_at	267275_at	259057_at	248848_at	254305_at	252470_at	255225_at	266658_at	261412_at	251785_at	264928_at
260341_at	252628_at	260635_at	264042_at	266536_at	253293_at	252408_at	257635_at	262816_at	264444_at	250279_at	266279_at	267483_at	254897_at	253992_at	247222_at	255127_at	246977_at	260308_at	245659_at	245265_at	254660_at	266055_at	251643_at	259406_at	251507_at	267428_at
264605_at	246637_at	261046_at	250435_at	256745_at	257883_at	260243_at	261140_at	253254_at	246339_at	251894_at	252424_at	264374_at	249550_at	257216_at	253022_at	260399_at	262443_at	265334_at	266299_at	252114_at	261901_at	260415_at	267230_at	266024_at	267123_at	260637_at
264506_at	264636_at	266391_at	252467_at	247640_at	250248_at	257880_at	259065_at	253589_at	265770_at	252057_at	249192_at	251895_at	259640_at	262667_at	266977_at	251367_at	257538_at	262218_at	259824_at	264026_at	249339_at	254924_at	245512_at	265610_at	254432_at	259318_at
246194_at	266391_at	263259_at	247696_at	257709_at	265987_at	254434_at	250054_at	255845_at	258589_at	257076_at	263785_at	250332_at	263265_at	256522_at	260420_at	255660_at	247854_at	264190_at	255129_at	248432_at	259766_at	247389_at	254256_at	262369_at	257766_at	259317_at
253393_at	266970_at	258983_at	254328_at	248074_at	247600_at	251925_at	255285_at	254761_at	266991_at	258906_at	259698_at	261866_at	261717_at	257375_at	246789_at	247397_at	257047_at	265450_at	265354_at	250926_at	252090_at	256430_at	263348_at	249214_at	257702_at	248759_at
266867_at	245381_at	251376_at	246253_at	264005_at	248968_at	246214_at	247345_at	266509_at	261785_at	251492_at	258052_at	263805_at	266231_at	262382_at	257024_at	245501_at	257594_at	249284_at	252945_at	263680_at	260974_at	265260_at	264936_at	262790_at	263590_at	263657_at
267116_at	245353_at	256920_at	253130_at	255683_at	246926_at	259609_at	246162_at	247474_at	246891_at	253281_at	264447_at	256262_at	262803_at	254524_at	261378_at	263352_at	253104_at	255679_at	256481_at	260156_at	259602_at	260735_at	250762_at	258538_at	259859_at	246930_at
248961_at	263443_at	246209_at	249527_at	258162_at	250847_at	250018_at	253779_at	263668_at	258859_at	247325_at	247811_at	247123_at	250793_at	257949_at	257951_at	259023_at	247191_at	257672_at	263073_at	262916_at	262126_at	256583_at	251248_at	267425_at	248000_at	260394_at
252389_at	249122_at	258213_at	260914_at	261474_at	245668_at	266037_at	249824_at	257132_at	246849_at	257766_at	259366_at	255579_at	265375_at	253627_at	253324_at	267373_at	265580_at	250083_at	246126_at	266000_at	249366_at	248668_at	256285_at	260541_at	253039_at	247384_at
257642_at	252204_at	266331_at	259667_at	245390_at	258350_at	266456_at	258663_at	260082_at	258480_at	258999_at	250327_at	252986_at	249754_at	259992_at	252563_at	253058_at	264478_at	249373_at	258224_at	267337_at	251200_at	254014_at	246870_at	265391_at	264717_at	258830_at
251005_at	267448_at	262793_at	249284_at	259885_at	248440_at	252525_at	258771_at	250495_at	250100_at	267082_at	261658_at	258893_at	253305_at	267436_at	260372_at	253916_at	247353_at	264024_at	246954_at	249626_at	266447_at	252117_at	246546_at	246225_at	248904_at	252660_at
247265_at	266107_at	267123_at	254662_at	248466_at	256425_at	260897_at	262153_at	251783_at	255621_at	250131_at	253281_at	258437_at	254327_at	251621_at	256145_at	262591_at	256469_at	260840_at	245078_at	261874_at	265327_at	262092_at	259518_at	261972_at	258455_at	258802_at
257680_at	253683_at	254258_at	253922_at	263513_at	254889_at	261947_at	265999_at	247815_at	253186_at	257780_at	247323_at	259495_at	264041_at	264655_at	254784_at	253501_at	266944_at	253997_at	263584_at	255259_at	254327_at	264895_at	258166_at	247312_at	252281_at	265917_at
261768_at	262549_at	265457_at	247980_at	246988_at	257875_at	247867_at	259948_at	254125_at	261493_at	254832_at	254954_at	260252_at	252984_at	249372_at	254926_at	251078_at	258870_at	262407_at	250533_at	259478_at	262432_at	260824_at	258104_at	250784_at	266464_at	245277_at
252820_at	264217_at	263890_at	264692_at	258119_at	266071_at	246235_at	258109_at	246983_at	253629_at	261179_at	257657_at	246913_at	250449_at	245686_at	246930_at	245904_at	248779_at	262162_at	254167_at	264588_at	261506_at	248230_at	258987_at	253175_at	248909_at	247598_at
250137_at	246926_at	255579_at	246932_at	266792_at	254235_at	261567_at	253236_at	257848_at	252981_at	247074_at	248403_at	247333_at	262496_at	254948_at	265379_at	257294_at	256927_at	262126_at	261315_at	245272_at	246947_at	262340_at	258497_at	251558_at	253778_at	249732_at
259185_at	249869_at	254173_at	263805_at	253038_at	254809_at	248981_at	245302_at	250155_at	252055_at	264836_at	249313_at	258002_at	257972_at	263972_at	254520_at	256938_at	246544_at	263517_at	256672_at	261607_at	253993_at	260405_at	245711_at	264186_at	254764_at	265332_at
254208_at	248776_at	248257_at	261319_at	248855_at	253324_at	257883_at	254144_at	266905_at	267091_at	264704_at	266869_at	266230_at	264102_at	257734_at	260933_at	251106_at	264972_at	262854_at	263709_at	260741_at	248064_at	267036_at	252179_at	248256_at	250213_at	253399_at
257295_at	252073_at	262842_at	257401_at	264515_at	261266_at	251289_at	261821_at	263494_at	259712_at	267116_at	262159_at	264211_at	254921_at	247740_at	249869_at	252183_at	261071_at	254496_at	266835_at	258351_at	247072_at	250679_at	255230_at	266984_at	251269_at	247614_at
251648_at	262907_at	249118_at	261110_at	255883_at	256009_at	250320_at	246796_at	247191_at	246735_at	265740_at	264708_at	257621_at	259850_at	255503_at	261110_at	261758_at	260661_at	259970_at	252037_at	262164_at	263553_at	259360_at	260331_at	267508_at	262254_at	262741_at
251218_at	245881_at	258813_at	247351_at	255933_at	262768_at	255504_at	263901_at	267640_at	250300_at	248596_at	264715_at	258063_at	263106_at	249486_at	246289_at	266712_at	248761_at	248796_at	253708_at	260170_at	259109_at	257846_at	266168_at	256165_at	256795_at	252622_at
258747_at	246781_at	248329_at	267614_at	251534_at	253664_at	264210_at	259164_at	266648_at	258149_at	248302_at	264491_at	252501_at	253053_at	247776_at	253789_at	264625_at	254747_at	267077_at	245676_at	266532_at	267289_at	263179_at	260897_at	245249_at	246497_at	250332_at
257875_at	251022_at	264889_at	263777_at	257056_at	245060_at	251791_at	247627_at	264587_at	262722_at	266371_at	253643_at	267345_at	260772_at	252977_at	265720_at	247301_at	263928_at	250316_at	252669_at	251197_at	252485_at	265853_at	265075_at	260496_at	254629_at	255639_at
263555_at	248278_at	258745_at	267470_at	266757_at	256238_at	263811_at	254038_at	257876_at	262582_at	248106_at	246393_at	254756_at	261026_at	265634_at	248243_at	248059_at	250860_at	266037_at	245769_at	260387_at	255872_at	256972_at	267044_at	260491_at	264202_at	264895_at
249122_at	248257_at	251975_at	262496_at	261661_at	250435_at	256159_at	266718_at	263912_at	263831_at	260101_at	250524_at	259297_at	263221_at	249701_at	266464_at	257725_at	245759_at	267008_at	257883_at	260560_at	248286_at	259619_at	250580_at	256932_at	247077_at	247977_at
260570_at	258671_at	266970_at	257311_at	259850_at	252648_at	251196_at	262482_at	262512_at	254716_at	260638_at	263881_at	252394_at	248250_at	250252_at	253776_at	247123_at	253674_at	261410_at	264779_at	264507_at	258094_at	257061_at	249344_at	255305_at	259129_at	248739_at
253804_at	261054_at	257551_at	258764_at	260455_at	259734_at	265536_at	245803_at	265076_at	251613_at	266513_at	253020_at	247509_at	255740_at	248310_at	266071_at	264873_at	257470_at	254074_at	250316_at	255740_at	260135_at	261168_at	260852_at	247509_at	254185_at	263256_at
259358_at	265529_at	253681_at	248794_at	249361_at	259619_at	261319_at	245247_at	247085_at	256543_at	266306_at	247903_at	253777_at	261378_at	257654_at	255585_at	259520_at	265591_at	262883_at	250103_at	248246_at	255723_at	258173_at	260157_at	261019_at	260553_at	248163_at
265085_at	260878_at	263320_at	248082_at	253475_at	252204_at	263382_at	264191_at	259095_at	249178_at	247940_at	252278_at	248821_at	250916_at	245051_at	261553_at	254401_at	252323_at	245560_at	256860_at	262607_at	266718_at	256833_at	262340_at	249963_at	252377_at	266188_at
250078_at	246310_at	264116_at	266062_at	266299_at	255095_at	250248_at	254573_at	245213_at	259510_at	256098_at	254832_at	245051_at	257154_at	253647_at	246595_at	247113_at	247619_at	253317_at	259380_at	256383_at	256231_at	245313_at	251839_at	248721_at	249372_at	253953_at
252001_at	245528_at	261712_at	245936_at	250424_at	257478_at	263174_at	245868_at	266621_at	260106_at	265228_s_at	247059_at	257066_at	247464_at	248970_at	247025_at	255128_at	258438_at	253824_at	267470_at	254508_at	248847_at	249550_at	260656_at	265511_at	250930_at	247304_at
251896_at	261046_at	252199_at	246952_at	246432_at	254646_at	261526_at	263156_at	258376_at	258376_at	262072_at	245592_at	252871_at	262590_at	260744_at	248083_at	248398_at	252293_at	258501_at	247760_at	249798_at	253203_at	255284_at	264767_at	264399_at	249215_at	255679_at
247977_at	261801_at	254065_at	264006_at	262882_at	252870_at	261874_at	248434_at	263136_at	261681_at	252264_at	246770_at	250099_at	248901_at	247585_at	254157_at	259364_at	263909_at	254646_at	263539_at	267165_at	257382_at	267604_at	255116_at	265991_at	247026_at	251391_at
256379_at	264840_at	266327_at	252945_at	255628_at	260170_at	253958_at	248966_at	253188_at	256512_at	251554_at	264704_at	259749_at	264042_at	262407_at	261026_at	254501_at	245074_at	251110_at	258751_at	256934_at	250670_at	252126_at	259908_at	248875_at	264927_at	258774_at
256049_at	255957_at	245269_at	255842_at	246700_at	253455_at	249065_at	247013_at	263298_at	264831_at	262921_at	250131_at	245382_at	255339_at	252095_at	255980_at	254506_at	246913_at	245401_at	251839_at	246133_at	259852_at	257088_at	265340_at	248845_at	256159_at	254179_at
266560_at	264021_at	246114_at	265691_at	264057_at	266732_at	257478_at	253351_at	256215_at	249836_at	260481_at	260892_at	252533_at	252504_at	255039_at	266229_at	257499_at	261821_at	255735_at	249588_at	247072_at	256433_at	265659_at	264357_at	266106_at	246763_at	245976_at
254564_at	246507_at	249122_at	263495_at	245768_at	264200_at	253324_at	262049_at	248287_at	249355_at	267059_at	250937_at	256756_at	255319_at	259439_at	263127_at	262907_at	254791_at	251505_at	256328_at	254563_at	260304_at	264901_at	264452_at	254393_at	257652_at	253477_at
247754_at	260744_at	256927_at	246540_at	252592_at	256650_at	247593_at	265990_at	245368_at	255402_at	264990_at	255134_at	255053_at	249411_at	252058_at	261845_at	254604_at	257278_at	266835_at	263883_at	259615_at	247819_at	257902_at	255795_at	251770_at	246292_at	246393_at
258925_at	258026_at	260367_at	258903_at	246126_at	260005_at	259080_at	258714_at	256678_at	258511_at	255431_at	265228_s_at	246484_at	263870_at	256252_at	245317_at	252155_at	251227_at	262073_at	258470_at	253181_at	265547_at	258965_at	246249_at	251173_at	249396_at	249322_at
256089_at	262595_at	249467_at	246633_at	252938_at	258468_at	260010_at	258188_at	261605_at	247555_at	264854_at	261118_at	260544_at	248847_at	250435_at	246831_at	257456_at	256026_at	262881_at	252983_at	248190_at	258167_at	246779_at	255500_at	266054_at	250829_at	266291_at
247268_at	248564_at	263947_at	262231_at	261065_at	255822_at	249599_at	267063_at	259227_at	265245_at	248403_at	264889_at	246528_at	254040_at	256650_at	265339_at	248076_at	258426_at	259910_at	261919_at	259970_at	260427_at	258987_at	245770_at	260523_at	245348_at	259934_at
263847_at	259570_at	264573_at	256183_at	247455_at	263934_at	264147_at	263839_at	262164_at	255957_at	253022_at	251403_at	267392_at	263871_at	250502_at	261713_at	250781_at	254194_at	245078_at	263954_at	253994_at	260421_at	259734_at	254673_at	261762_at	246114_at	258519_at
246506_at	254159_at	262489_at	263473_at	261192_at	264511_at	259616_at	266614_at	266225_at	259675_at	267091_at	266983_at	262381_at	245276_at	258751_at	263296_at	265917_at	263547_at	253830_at	254848_at	250279_at	249920_at	258830_at	249253_at	254211_at	250295_at	251558_at
250886_at	253042_at	256222_at	255698_at	253274_at	255284_at	255595_at	259769_at	260309_at	253536_at	255742_at	253990_at	261439_at	255259_at	258395_at	267477_at	262229_at	245196_at	251916_at	264204_at	246463_at	263806_at	260899_at	260362_at	260180_at	257713_at	245717_at
263209_at	262372_at	258794_at	260237_at	252467_at	266656_at	262464_at	249483_at	262283_at	265763_at	253207_at	247280_at	266780_at	259878_at	262590_at	267534_at	253132_at	260005_at	260490_at	255587_at	259655_at	249940_at	245929_at	265100_at	247325_at	264120_at	265843_at
253942_at	248759_at	259373_at	247265_at	263811_at	264788_at	261991_at	253649_at	261607_at	258663_at	259366_at	257165_at	262540_at	266265_at	257700_at	245253_at	261070_at	252162_at	261026_at	251011_at	266166_at	245895_at	245114_at	257207_at	250910_at	247708_at	254012_at
266253_at	248484_at	264022_at	248745_at	256862_at	265339_at	249741_at	248778_at	265083_at	249278_at	266651_at	263294_at	259017_at	260243_at	255904_at	250335_at	264697_at	254636_at	248132_at	248263_at	248821_at	254020_at	264592_at	254393_at	255818_at	267604_at	265035_at
250791_at	249872_at	263490_at	252858_at	256175_at	252421_at	250079_at	266799_at	251446_at	257470_at	252665_at	254468_at	260921_at	261445_at	266658_at	246300_at	252665_at	261134_at	256891_at	254343_at	265230_s_at	265461_at	261676_at	256266_at	257829_at	257657_at	248218_at
252629_at	263707_at	260543_at	253253_at	252831_at	260744_at	259410_at	252068_at	247687_at	253585_at	256990_at	250079_at	252893_at	248014_at	253836_at	251221_at	249058_at	257850_at	267141_at	261113_at	264211_at	245821_at	260425_at	257122_at	251028_at	249928_at	257608_at
262965_at	248119_at	254561_at	259681_at	267503_at	264436_at	266984_at	252426_at	252724_at	254054_at	247811_at	259959_at	246607_at	264052_at	248440_at	261607_at	249468_at	259991_at	253654_at	265182_at	256033_at	253063_at	258871_at	250941_at	264873_at	247335_at	256617_at
255017_at	247297_at	265699_at	262262_at	264118_at	260673_at	248968_at	250217_at	255857_at	248309_at	259959_at	259586_at	262135_at	252851_at	248032_at	260361_at	266203_at	258497_at	261056_at	265698_at	246380_at	251930_at	247464_at	263274_at	263503_s_at	263222_at	256159_at
257428_at	256145_at	247125_at	266396_at	253997_at	255628_at	255596_at	262512_at	254526_at	249309_at	251403_at	256967_at	248330_at	245602_at	246335_at	254304_at	248786_at	254809_at	257024_at	250621_at	262932_at	249910_at	267411_at	265006_at	246985_at	246620_at	258716_at
260297_at	250624_at	250240_at	256013_at	265719_at	256619_at	250435_at	249790_at	254080_at	253627_at	263137_at	245325_at	258005_at	253679_at	266259_at	252525_at	247575_at	247541_at	256785_at	249838_at	253534_at	263513_at	254694_at	267357_at	264807_at	261560_at	262115_at
261373_at	258918_at	248663_at	260025_at	247137_at	261063_at	251066_at	259104_at	258920_at	266660_at	245901_at	261155_at	251402_at	265620_at	254242_at	264998_at	251896_at	257709_at	257253_at	263151_at	248870_at	260410_at	259672_at	246457_at	255994_at	257822_at	254614_at
258081_at	264306_at	255957_at	255450_at	266596_at	250062_at	247921_at	250215_at	266609_at	248296_at	247522_at	261405_at	249538_at	261749_at	261413_at	254377_at	250138_at	245275_at	266259_at	265957_at	251090_at	264351_at	253401_at	258787_at	258026_at	253976_at	258531_at
259082_at	252199_at	259976_at	249361_at	257883_at	261957_at	263598_at	264054_at	265253_at	245861_at	264069_at	255602_at	251083_at	262571_at	246247_at	247061_at	261896_at	255408_at	250533_at	261783_at	257474_at	259640_at	263134_at	255225_at	264192_at	257606_at	252092_at
249214_at	245627_at	255127_at	258786_at	249191_at	252525_at	267010_at	259751_at	246738_at	256746_at	247434_at	259410_at	261062_at	254869_at	258351_at	256149_at	249532_at	254246_at	248232_at	260309_at	257339_s_at	266204_at	251029_at	259227_at	253759_at	264580_at	245114_at
254051_at	250083_at	247867_at	260143_at	260327_at	252862_at	250062_at	248432_at	250056_at	256680_at	266316_at	260481_at	266471_at	262678_at	251342_at	260267_at	245253_at	247508_at	261150_at	253799_at	247319_at	251643_at	246532_at	254083_at	267483_at	245528_at	250811_at
266416_at	262827_at	246891_at	258677_at	251289_at	246214_at	259681_at	245249_at	257005_at	251483_at	266014_s_at	253597_at	258358_at	265443_at	265012_at	259149_at	262646_at	251493_at	262784_at	247265_at	253485_at	253022_at	246600_at	253284_at	251848_at	266613_at	255882_x_at
260509_at	261895_at	261431_at	260367_at	261191_at	260955_at	258653_at	250830_at	245303_at	254187_at	265142_at	249872_at	265559_at	254276_at	260267_at	253039_at	262212_at	247466_at	255360_at	246724_at	254869_at	261315_at	260568_at	251640_at	264954_at	246488_at	264260_at
266830_at	262028_at	260553_at	245262_at	245587_at	263956_at	262166_at	251719_at	259627_at	257610_at	254424_at	245252_at	258979_at	266532_at	247729_at	263985_at	264490_at	250402_at	266322_at	261754_at	264680_at	254667_at	267134_at	255508_at	259651_at	259570_at	245631_at
251714_at	254688_at	262704_at	259348_at	246439_at	254878_at	264252_at	252168_at	256939_at	266910_at	263433_at	253207_at	257652_at	258551_at	254874_at	262116_at	252629_at	253509_at	257623_at	260231_at	263297_at	252378_at	250418_at	254291_at	245809_at	255403_at	252736_at
247376_at	247751_at	260152_at	259579_at	258679_at	258742_at	256489_at	252882_at	265043_at	263709_at	249867_at	266193_at	266203_at	251528_at	259211_at	261285_at	258159_at	258918_at	255923_at	258102_at	256145_at	256548_at	254190_at	265461_at	265417_at	264344_at	259194_at
255877_at	262793_at	255740_at	258399_at	264318_at	263811_at	263384_at	256273_at	252534_at	248015_at	249579_at	248596_at	247900_at	258350_at	264986_at	246310_at	246327_at	266086_at	262870_at	247259_at	263274_at	261037_at	257978_at	248036_at	266957_at	258925_at	253777_at
255657_at	264375_at	266644_at	265339_at	264511_at	254159_at	252870_at	263477_at	266662_at	249861_at	247288_at	261604_at	253667_at	266078_at	256100_at	249701_at	256967_at	258428_at	262236_at	257022_at	257624_at	254847_at	262649_at	262092_at	246496_at	258868_at	265894_at
257467_at	257556_at	252387_at	259103_at	252468_at	250483_at	255095_at	253191_at	257168_at	245828_at	265943_at	266513_at	259363_at	264306_at	259704_at	259769_at	264661_at	256465_at	263751_at	259385_at	247529_at	245370_at	245768_at	255586_at	266508_at	250960_at	264754_at
260963_at	247177_at	256894_at	253579_at	251317_at	252293_at	265618_at	245478_at	253552_at	263034_at	245800_at	257766_at	266463_at	257478_at	251916_at	261768_at	250374_at	252937_at	260949_at	254075_at	265067_at	245039_at	264660_at	267154_at	249850_at	258370_at	246488_at
256673_at	253185_at	252204_at	264624_at	256114_at	255517_at	259629_at	267477_at	262287_at	257396_at	246577_at	247128_at	251419_at	248336_at	266992_at	263122_at	258560_at	246984_at	262635_at	249918_at	266267_at	265886_at	258084_at	260824_at	264754_at	254925_at	260969_at
245624_at	265990_at	249139_at	263841_at	254892_at	258894_at	259071_at	262646_at	252154_at	254118_at	265235_s_at	259747_at	251902_at	246968_at	246327_at	261436_at	264953_at	256606_at	250569_at	266037_at	256426_at	264042_at	260331_at	267073_at	247290_at	253636_at	248403_at
256997_at	252095_at	264738_at	258394_at	259826_at	256245_at	263934_at	259366_at	252965_at	257984_at	263704_at	245474_at	256548_at	251856_at	258078_at	263265_at	254356_at	264175_at	247931_at	254562_at	258389_at	248607_at	248775_at	259752_at	247583_at	258575_at	259728_at
263429_at	259871_at	266165_at	247766_at	265034_at	260600_at	255016_at	259637_at	258497_at	248295_at	253166_at	247887_at	261506_at	247255_at	264645_at	252940_at	246039_at	250972_at	254242_at	267382_at	251155_at	264836_at	247240_at	265662_at	256229_at	261547_at	254078_at
266054_at	245383_at	253631_at	248467_at	248185_at	260362_at	247033_at	247754_at	251559_at	258081_at	259747_at	246577_at	266327_at	267590_at	254393_at	246460_at	251886_at	254651_at	255025_at	245483_at	250909_at	256233_at	264767_at	254077_at	252974_at	259408_at	261819_at
252148_at	263946_at	255450_at	267280_at	249423_at	263598_at	261265_at	260026_at	267405_at	256813_at	254694_at	265991_at	260405_at	252310_at	254167_at	264458_at	251171_at	245875_at	264987_at	254574_at	265797_at	248138_at	266364_at	256288_at	266188_at	246955_at	265111_at
258232_at	261914_at	258783_at	251109_at	257154_at	248698_at	247104_at	246789_at	252067_at	251509_at	244922_s_at	252528_at	252827_at	251060_at	247435_at	256697_at	246956_at	250856_at	258357_at	247001_at	257952_at	257746_at	256762_at	256854_at	246285_at	259274_at	251425_at
256096_at	257880_at	249766_at	266956_at	252010_at	267206_at	261834_at	251222_at	264593_at	261223_at	255134_at	267230_at	262575_at	257621_at	259841_at	262590_at	264040_at	248901_at	264078_at	264758_at	250985_at	255319_at	252906_at	265087_at	248709_at	259595_at	260108_at
263142_at	256518_at	246310_at	267497_at	253359_at	264854_at	256238_at	261154_at	249829_at	247852_at	264285_at	245486_x_at	258158_at	257949_at	248915_at	253188_at	250248_at	262532_at	259042_at	255418_at	261719_at	249021_at	266270_at	262548_at	261294_at	249410_at	246864_at
251011_at	250500_at	246597_at	253038_at	250098_at	265454_at	265030_at	258731_at	249943_at	263351_at	261317_at	255226_at	256967_at	251770_at	257708_at	260156_at	245277_at	250426_at	260393_at	250320_at	264444_at	262772_at	265154_at	259198_at	256458_at	249936_at	256204_at
261519_at	259953_at	267270_at	261108_at	250475_at	254434_at	261177_at	245330_at	245155_at	246519_at	262204_at	257323_at	262047_at	248819_at	264509_at	262665_at	267497_at	258787_at	247041_at	249774_at	251728_at	259925_at	258537_at	264471_at	254585_at	250384_at	248392_at
267569_at	266717_at	263497_at	245724_at	257173_at	245543_at	260170_at	261167_at	261201_at	250942_at	256132_at	248119_at	251418_at	248197_at	247431_at	254547_at	246165_at	246239_at	248084_at	245247_at	257314_at	254262_at	247509_at	253911_at	256017_at	248099_at	259672_at
245688_at	263497_at	265118_at	253377_at	266532_at	257642_at	247601_at	250877_at	248961_at	260271_at	248787_at	259784_at	253038_at	264636_at	258809_at	252123_at	266505_at	256930_at	265283_at	259736_at	260007_at	252421_at	247649_at	257785_at	245670_at	248815_at	253636_at
247400_at	261084_at	261616_at	254356_at	246247_at	254276_at	256650_at	264633_at	264439_at	259160_at	247657_at	251554_at	258647_at	245592_at	263907_at	264835_at	248394_at	257750_at	245946_at	254624_at	249341_at	266168_at	266792_at	264624_at	260096_at	260875_at	247390_at
254030_at	252214_at	253922_at	253875_at	251910_at	253113_at	261063_at	251189_at	258622_at	263751_at	256388_at	258225_at	245690_at	266101_at	252525_at	267084_at	261428_at	263943_at	248440_at	258201_at	264663_at	256542_at	260439_at	245437_at	253947_at	256505_at	266704_at
260696_at	251342_at	249215_at	261031_at	248867_at	258998_at	264746_at	262986_at	259543_at	249958_at	263839_at	245028_at	261443_at	265668_at	262801_at	254597_at	247957_at	245276_at	252945_at	250859_at	248230_at	260227_at	260303_at	262408_at	252093_at	255479_at	263467_at
257275_at	264990_at	255806_at	258456_at	247874_at	259484_at	263963_at	265452_at	259342_at	245152_at	249313_at	265142_at	266265_at	259661_at	255257_at	262942_at	250637_at	257693_at	246273_at	249148_at	261927_at	254869_at	255967_at	245599_at	253039_at	253687_at	267483_at
250926_at	246891_at	264014_at	263374_at	262181_at	259885_at	264340_at	260966_at	252629_at	260718_at	266652_at	247921_at	246478_at	248961_at	258805_at	252880_at	259394_at	253052_at	255614_at	260924_at	253172_at	258351_at	267004_at	263251_at	249110_at	256529_at	256230_at
262039_at	252411_at	250994_at	246976_s_at	262801_at	251791_at	263797_at	250580_at	258048_at	254825_at	263259_at	251182_at	249494_at	255485_at	256378_at	261006_at	259113_at	248260_at	267154_at	253751_at	255255_at	245628_at	251281_at	254948_at	249365_at	258108_at	254247_at
255673_at	252057_at	261109_at	266071_at	254809_at	261608_at	264636_at	259803_at	248784_at	254892_at	253999_at	250017_at	259327_at	251289_at	246796_at	261212_at	251318_at	254851_at	254662_at	265216_at	261651_at	256129_at	259908_at	249161_at	252068_at	260360_at	253174_at
265990_at	246274_at	251326_at	246135_at	266322_at	247601_at	249215_at	261004_at	253237_at	251289_at	261803_at	255478_at	253829_at	253647_at	250103_at	260832_at	264065_at	256352_at	247059_at	259661_at	263482_at	252383_at	261110_at	266270_at	249379_at	253842_at	246953_at
262854_at	249377_at	248759_at	255734_at	265083_at	257785_at	265987_at	245399_at	263372_at	255595_at	253391_at	257407_at	245272_at	252991_at	249719_at	248817_at	263305_at	263493_at	263875_at	263582_at	260735_at	264704_at	262953_at	255485_at	247883_at	249308_at	260415_at
249003_at	246209_at	245966_at	261945_at	252863_at	255132_at	253875_at	259977_at	263044_at	251181_at	256413_at	260638_at	256937_at	249923_at	260840_at	265044_at	254515_at	267452_at	254920_at	255664_at	261951_at	252539_at	260049_at	258262_at	257487_at	250237_at	262395_at
261794_at	250751_at	260673_at	254924_at	247071_at	250796_at	247751_at	261120_at	253901_at	265795_at	251964_at	265885_at	256181_at	247319_at	258575_at	263426_at	249086_at	262318_at	248625_at	258160_at	253401_at	254118_at	258245_at	251475_at	249113_at	255259_at	255047_at
246339_at	259766_at	245242_at	253203_at	245777_at	257428_at	253455_at	250129_at	264535_at	245207_at	252198_x_at	263467_at	256035_at	249278_at	261650_at	259318_at	252697_at	255303_at	264514_at	260361_at	259008_at	249312_at	262193_at	258505_at	250748_at	248236_at	262754_at
265773_at	256997_at	266538_at	259793_at	257654_at	263797_at	267093_at	245384_at	246265_at	251165_at	261253_at	257649_at	261937_at	250987_at	246744_at	251169_at	254370_at	259961_at	255889_at	263192_at	254660_at	259550_at	253124_at	261269_at	250742_at	264607_at	261582_at
245413_at	247501_at	259018_at	247280_at	248366_at	250207_at	259885_at	255596_at	262875_at	251419_at	263294_at	262317_at	245602_at	257377_at	262126_at	260924_at	262648_at	251843_x_at	252618_at	249125_at	260605_at	256013_at	262933_at	263582_at	245954_at	256905_at	245513_at
251095_at	259348_at	251192_at	252483_at	264436_at	264314_at	265208_at	261052_at	248467_at	258814_at	256273_at	263839_at	265840_at	245076_at	256442_at	258037_at	266365_at	261265_at	264985_at	254975_at	254066_at	259143_at	255502_at	260635_at	260842_at	258983_at	255728_at
261793_at	253631_at	259782_at	266882_at	249941_at	262577_at	245060_at	261276_at	257141_at	266914_at	247594_at	260026_at	258356_at	249977_at	259312_at	250320_at	263384_at	247059_at	261125_at	249610_at	253780_at	257615_at	248743_at	251624_at	261654_at	251158_at	249821_at
261379_at	266088_at	263486_at	251272_at	263871_at	246831_at	261266_at	258395_at	245115_at	263987_at	247640_at	255283_at	261681_at	262768_at	248271_at	265470_at	263640_at	246872_at	253841_at	267319_at	261077_at	258551_at	250090_at	248139_at	253843_at	254975_at	265276_at
248476_at	255877_at	263236_at	265203_at	250445_at	247097_at	249467_at	247887_at	255890_at	267278_at	253861_at	253737_at	262049_at	261568_at	261107_at	256529_at	252011_at	262952_at	258921_at	245401_at	261899_at	254921_at	246309_at	264886_at	253900_at	252736_at	255280_at
246021_at	252425_at	245794_at	253737_at	251826_at	264968_at	257785_at	260310_at	260538_at	249905_at	244923_s_at	264774_at	250666_at	248230_at	261718_at	258501_at	251278_at	265189_at	247025_at	255302_at	267063_at	250083_at	264436_at	249427_at	260152_at	260943_at	255786_at
256641_at	251759_at	261580_at	256755_at	263714_at	267010_at	259507_at	246512_at	263880_at	250324_at	247066_at	254626_at	245854_at	267530_at	263231_at	262801_at	260021_at	267569_at	249677_at	247835_at	257891_at	247753_at	250941_at	261130_at	258905_at	259156_at	260938_at
261613_at	254027_at	253185_at	261224_at	246597_at	263986_at	256619_at	260146_at	253849_at	247642_at	252991_at	260970_at	265037_at	260754_at	261161_at	264938_at	261487_at	253140_at	259008_at	266322_at	255459_at	253779_at	249071_at	262910_at	259725_at	255521_at	247599_at
257791_at	260642_at	251064_at	261766_at	264444_at	250289_at	258519_at	249174_at	260002_at	252820_at	259675_at	253931_at	262756_at	251281_at	266413_at	260352_at	266660_at	253407_at	264903_at	263134_at	258270_at	260387_at	264591_at	259835_at	248879_at	267196_at	247591_at
245894_at	252592_at	259922_at	248263_at	259925_at	245993_at	247071_at	246209_at	261148_at	249061_at	252528_at	249164_at	257025_at	265433_at	245765_at	261113_at	267549_at	260182_at	255031_at	245671_at	254850_at	256819_at	264082_at	257038_at	262780_at	252973_s_at	251819_at
250138_at	254407_at	267528_at	246949_at	261226_at	247593_at	263956_at	254150_at	245067_at	256860_at	265699_at	264510_at	264551_at	246205_at	245807_at	252669_at	250893_at	255896_at	253152_at	258830_at	255116_at	248049_at	247014_at	253455_at	253386_at	252278_at	258132_at
257212_at	247693_at	262384_at	255255_at	251058_at	251400_at	250850_at	253277_at	255016_at	247288_at	247921_at	245958_at	257846_at	253052_at	245936_at	258052_at	262912_at	245201_at	254691_at	255735_at	259426_at	261874_at	248845_at	265649_at	251505_at	245732_at	254148_at
263298_at	261834_at	256694_at	254130_at	260385_at	261874_at	245840_at	247140_at	260336_at	254403_at	259091_at	257318_at	250152_at	259302_at	258925_at	257147_at	251115_at	264250_at	258287_at	264331_at	263509_s_at	259015_at	245156_at	246944_at	263864_at	250346_at	251412_at
259277_at	263972_at	250524_at	266717_at	254108_at	259507_at	265339_at	247847_at	264381_at	252973_s_at	261395_at	266831_at	265431_at	249021_at	264314_at	249372_at	260945_at	261233_at	251827_at	247686_at	264458_at	251884_at	264286_at	260714_at	260543_at	251787_at	248115_at
255779_at	264612_at	257801_at	262540_at	265872_at	264340_at	264379_at	256233_at	245330_at	252313_at	253064_at	255947_at	258155_at	264836_at	254924_at	256854_at	257735_at	261211_at	248310_at	260601_at	264148_at	250941_at	249335_at	247412_at	258181_at	254142_at	263921_at
258828_at	261309_at	259316_at	257916_at	246310_at	249932_at	252618_at	255129_at	251322_at	246284_at	254193_at	265512_at	258402_at	248286_at	248867_at	259651_at	258093_at	245594_at	258078_at	260897_at	245642_at	263582_at	263583_at	245662_at	261795_at	256833_at	262852_at
259721_at	265578_at	260969_at	248118_at	266321_at	255221_at	252421_at	266695_at	249158_at	253125_at	254359_at	253166_at	258217_at	257832_at	245776_at	256672_at	248967_at	249668_at	261113_at	245713_at	263403_at	262284_at	252133_at	247810_at	258188_at	254887_at	261827_at
247076_at	262489_at	247273_at	254125_at	255504_at	267477_at	251195_at	257933_at	264845_at	265445_at	248257_at	253022_at	245670_at	256426_at	259043_at	249928_at	259378_at	257990_at	257484_at	249765_at	249481_at	247863_at	250443_at	260419_at	245235_at	251706_at	247459_at
262819_at	264022_at	261491_at	266131_at	250267_at	249215_at	267477_at	253489_at	251317_at	258929_at	254716_at	264990_at	247378_at	264989_at	257087_at	252408_at	245731_at	256514_at	246259_at	247897_at	246831_at	251916_at	246931_at	257101_at	255615_at	259105_at	264924_at
256264_at	257618_at	260642_at	251658_at	267337_at	247464_at	258338_at	266449_at	253482_at	248788_at	258052_at	253125_at	245937_at	253063_at	264516_at	252075_at	249674_at	257443_at	262930_at	249983_at	258800_at	253819_at	253819_at	258794_at	255616_at	255348_at	252117_at
256266_at	245761_at	250167_at	258729_at	249266_at	256457_at	260645_at	264476_at	252116_at	260666_at	261250_at	262204_at	249702_at	251071_at	262875_at	263352_at	253871_at	255281_at	261021_at	255430_at	250446_at	251065_at	266452_at	263134_at	250627_at	247461_at	258484_at
261410_at	259602_at	259358_at	261143_at	264625_at	265053_at	256926_at	246161_at	256411_at	258526_at	267077_at	256229_at	266889_at	251879_at	261453_at	264779_at	265432_at	251145_at	259295_at	254210_at	246316_at	255842_at	250711_at	265194_at	248265_at	253083_at	255941_at
267616_at	248205_at	258671_at	257451_at	245060_at	267093_at	255132_at	264658_at	256077_at	264319_at	245028_at	248177_at	248775_at	262786_at	262635_at	257883_at	262598_at	261667_at	263907_at	248032_at	258094_at	251804_at	263457_at	245106_at	260798_at	261297_at	261443_at
262830_at	256766_at	261263_at	267035_at	262912_at	248432_at	251199_at	251144_at	259110_at	247992_at	247029_at	255625_at	248749_at	258519_at	262682_at	260231_at	264990_at	249911_at	259588_at	260372_at	263497_at	252315_at	254857_at	247338_at	264637_at	249379_at	259942_at
264925_at	253681_at	262907_at	259373_at	253664_at	255016_at	251858_at	264597_at	250189_at	266461_at	246393_at	267116_at	251824_at	258894_at	254227_at	253394_at	253022_at	250376_at	254393_at	262116_at	249380_at	251984_at	262165_at	254355_at	261892_at	257840_at	247178_at
254072_at	262826_at	262509_at	245155_at	245699_at	265536_at	265453_at	266474_at	266576_at	247918_at	245325_at	263815_at	261193_at	248867_at	265379_at	262248_at	251591_at	253074_at	256293_at	253276_at	246700_at	263161_at	250916_at	266076_at	262640_at	258996_at	266968_at
249059_at	255488_at	266169_at	263783_at	248814_at	258796_at	245821_at	252424_at	263595_at	266089_at	245095_at	252170_at	264948_at	263919_at	258356_at	248581_at	251402_at	256863_at	252134_at	267569_at	265450_at	267142_at	259969_at	248049_at	254402_at	259660_at	249208_at
259832_at	266707_at	259792_at	254227_at	254209_at	247488_at	266168_at	255128_at	262415_at	264372_at	263035_at	256420_at	245642_at	256890_at	254229_at	259970_at	262668_at	263259_at	245199_at	255889_at	250158_at	259400_at	267565_at	255787_at	259397_at	245518_at	248382_at
259308_at	260640_at	248286_at	253394_at	256487_at	249087_at	253407_at	257828_at	258232_at	251793_at	250901_at	245336_at	259553_x_at	256793_at	263871_at	259312_at	263446_at	261925_at	255877_at	252826_at	247819_at	250485_at	264506_at	253780_at	264901_at	253174_at	266659_at
251355_at	267495_at	266139_at	248833_at	258072_at	264252_at	254200_at	251490_at	267617_at	250970_at	250124_at	262992_at	248694_at	262159_at	246631_at	263907_at	251137_at	264240_at	260337_at	250811_at	265573_at	267537_at	245666_at	249252_at	264548_at	258002_at	246786_at
257896_at	258983_at	263433_at	258813_at	266737_at	259850_at	252060_at	256238_at	253351_at	250721_at	260581_at	254477_at	249504_at	267503_at	255926_at	255687_at	264118_at	248178_at	252226_at	257262_at	252373_at	258675_at	252422_at	259672_at	254531_at	250587_at	260152_at
263480_at	256375_at	265460_at	257655_at	253113_at	259081_at	258498_at	256326_at	257674_at	253440_at	267344_at	247325_at	246968_at	251859_at	247109_at	248032_at	260471_at	265720_at	266090_at	264524_at	254707_at	248204_at	256185_at	252126_at	263840_at	251544_at	252388_at
264747_at	248406_at	259953_at	257642_at	250623_at	264636_at	246949_at	258885_at	257299_at	263637_at	254399_at	262310_at	265511_at	262845_at	263574_at	260144_at	247040_at	260186_at	246120_at	252467_at	259747_at	258203_at	257658_at	256839_at	252108_at	247220_at	262607_at
252106_at	250167_at	265314_at	262284_at	245384_at	265732_at	248359_at	261924_at	250075_at	258766_at	259766_at	266371_at	258663_at	263419_at	250983_at	261506_at	265443_at	266077_at	256454_at	250131_at	247740_at	258201_at	253203_at	252831_at	259164_at	266172_at	266037_at
251889_at	255646_at	256997_at	249050_at	251495_at	258026_at	263831_at	250088_at	250471_at	262063_at	260026_at	247443_at	256927_at	263582_at	266983_at	267246_at	263279_x_at	264346_at	245393_at	247295_at	262526_at	253908_at	265868_at	264761_at	253396_at	252120_at	252068_at
252181_at	262452_at	257880_at	245242_at	265119_at	264147_at	253113_at	245759_at	253001_at	254747_at	254794_at	249074_at	260005_at	260325_at	258436_at	255502_at	256928_at	253696_at	251490_at	249416_at	253632_at	256097_at	254300_at	262616_at	248270_at	252317_at	267081_at
251728_at	247095_at	259871_at	249035_at	264252_at	249793_at	254694_at	259832_at	245152_at	254319_at	267408_at	249860_at	246144_at	252412_at	261899_at	267077_at	246776_at	267646_at	246305_at	249373_at	254861_at	248752_at	249752_at	249485_at	245808_at	252431_at	264548_at
263712_at	260941_at	253527_at	252045_at	261639_at	247029_at	254276_at	246222_at	263874_at	248861_at	247095_at	249205_at	260615_at	262512_at	258374_at	247426_at	246329_at	254151_at	260207_at	254155_at	260419_at	259018_at	250207_at	260842_at	262884_at	256177_at	259394_at
251259_at	248244_at	251219_at	254231_at	258903_at	266360_at	258651_at	248185_at	252199_at	254475_at	266409_at	253957_at	266821_at	245399_at	263065_at	261317_at	254646_at	263495_at	252591_at	262229_at	252123_at	253052_at	254079_at	249314_at	264561_at	250110_at	246962_s_at
263979_at	245616_at	247553_at	262768_at	247120_at	250955_at	245779_at	262383_at	251151_at	265898_at	260564_at	250972_at	254665_at	255923_at	245624_at	246682_at	257667_at	265074_at	257224_at	260262_at	258696_at	262229_at	249475_at	263222_at	261135_at	255081_at	255622_at
264328_at	254037_at	261448_at	257314_at	246429_at	253958_at	253292_at	251060_at	258119_at	247131_at	256353_at	266091_at	262314_at	253908_at	249208_at	261538_at	251061_at	252264_at	259479_at	254917_at	260100_at	253664_at	255148_at	253456_at	257199_at	255884_at	263864_at
255236_at	247715_at	253302_at	252363_at	257271_at	260010_at	257861_at	266168_at	262912_at	250849_at	256767_at	259002_at	249991_at	255568_at	246161_at	248833_at	266894_at	262205_at	248333_at	256220_at	252511_at	267078_at	245710_at	248462_at	263426_at	264868_at	259408_at
247313_at	251376_at	246781_at	252014_at	254442_at	265119_at	246831_at	261674_at	245948_at	265742_at	267473_at	254694_at	251171_at	262952_at	259852_at	251937_at	245717_at	250269_at	264062_at	251039_at	255881_at	252250_at	267451_at	267189_at	264491_at	258850_at	247290_at
260051_at	257745_at	258685_at	261413_at	263838_at	247921_at	253619_at	252100_at	249524_at	247892_at	246926_at	267091_at	252568_at	264772_at	254660_at	264888_at	252901_at	247148_at	252429_at	263629_at	253411_at	264146_at	248415_at	251109_at	263023_at	252364_at	258747_at
253579_at	263020_at	250482_at	248759_at	263544_at	261834_at	254605_at	266659_at	248387_at	253430_at	245163_at	260317_at	260464_at	247268_at	247793_at	253911_at	248867_at	252520_at	260089_at	251150_at	253455_at	258336_at	265479_at	253637_at	259619_at	258696_at	256833_at
253912_at	265314_at	251459_at	253124_at	265075_at	245821_at	253293_at	256098_at	245256_at	245348_at	246211_at	248739_at	249987_at	266781_at	263931_at	259911_at	254096_at	257876_at	264466_at	246968_at	245052_at	246744_at	264200_at	247532_at	258531_at	249865_at	248763_at
260390_at	251719_at	247393_at	251192_at	253339_at	252956_at	260955_at	257092_at	258674_at	256363_at	267605_at	253537_at	263403_at	267344_at	249481_at	258000_at	266466_at	252304_at	252669_at	250380_at	264096_at	262940_at	251740_at	255501_at	247927_at	247925_at	267473_at
263714_at	267359_at	260135_at	261077_at	255923_at	266168_at	252058_at	250475_at	257911_at	246921_at	266869_at	244923_s_at	256002_at	253737_at	246133_at	254564_at	259526_at	263820_at	255257_at	259526_at	247918_at	264660_at	258396_at	246082_at	259259_at	253851_at	258799_at
245998_at	254173_at	249109_at	256674_at	250738_at	259071_at	248440_at	248779_at	253117_at	254228_at	265344_at	266651_at	259852_at	267534_at	252940_at	263478_at	256302_at	247474_at	265344_at	247601_at	265626_at	248793_at	251422_at	262883_at	259616_at	261957_at	246793_at
249762_at	249408_at	267072_at	266203_at	251505_at	257876_at	259852_at	255611_at	266822_at	257005_at	256420_at	266188_at	258814_at	256676_at	262916_at	256209_at	256863_at	249550_at	259015_at	259927_at	252591_at	252928_at	254080_at	266055_at	248492_at	260243_at	261329_at
255147_at	255698_at	256266_at	263249_at	252906_at	261319_at	265454_at	258635_at	248838_at	245150_at	247350_at	261253_at	262685_at	257295_at	245662_at	255418_at	266872_at	262793_at	255529_at	253946_at	252383_at	249459_at	254292_at	257844_at	264251_at	245565_at	264465_at
265695_at	258953_at	253966_at	258682_at	247044_at	262464_at	267425_at	265913_at	260837_at	251005_at	248352_at	251178_at	263948_at	246169_at	264458_at	253052_at	255872_at	250478_at	245247_at	245699_at	251603_at	254787_at	265721_at	266100_at	246161_at	262796_at	254853_at
261772_at	257801_at	245627_at	264580_at	261129_at	250320_at	250399_at	261425_at	254911_at	267602_at	261412_at	253391_at	252483_at	259997_at	264467_at	264866_at	262801_at	247278_at	253171_at	265266_at	265699_at	256894_at	265147_at	258108_at	249231_at	266017_at	259441_at
266696_at	246182_at	262443_at	245229_at	266659_at	246235_at	250424_at	262875_at	260585_at	247606_at	253114_at	247665_at	256641_at	250992_at	266181_at	258893_at	250353_at	263653_at	251181_at	256297_at	249464_at	248050_at	261651_at	254166_at	248478_at	265340_at	247299_at
267174_at	267503_at	245275_at	258338_at	246230_at	246993_at	254520_at	253172_at	246847_at	265873_at	261983_at	261840_at	265341_at	248185_at	260590_at	254077_at	258193_at	267255_at	255926_at	254445_at	249811_at	262473_at	253167_at	252305_at	262746_at	252079_at	265169_x_at
261826_at	266327_at	249134_at	252175_at	262940_at	263465_at	262061_at	251028_at	267078_at	262204_at	256812_at	252991_at	259006_at	256525_at	252474_at	253799_at	260875_at	264842_at	247461_at	263161_at	245628_at	255331_at	245431_at	248615_at	251403_at	265499_at	260336_at
255294_at	249483_at	248167_at	253387_at	254077_at	265737_at	249459_at	265427_at	257983_at	265855_at	249164_at	264069_at	249289_at	252487_at	245078_at	258351_at	263788_at	266664_at	248818_at	255360_at	245599_at	245571_at	255714_at	253167_at	247083_at	265474_at	258417_at
265154_at	258830_at	253973_at	265025_at	266908_at	257931_at	251134_at	258052_at	251295_at	249610_at	256229_at	249140_at	252159_at	249336_at	250826_at	257635_at	257587_at	249275_at	262526_at	249278_at	263632_at	266993_at	254167_at	266239_at	251408_at	262459_at	255960_at
264381_at	255628_at	262028_at	260653_at	259081_at	253512_at	253489_at	257625_at	251118_at	258644_at	257657_at	247459_at	247369_at	260712_at	247861_at	262232_at	264721_at	264115_at	264310_at	263065_at	257805_at	259033_at	247497_at	251667_at	256161_at	250749_at	260420_at
252280_at	258683_at	255795_at	246779_at	260023_at	264999_at	248845_at	261560_at	262736_at	260529_at	251917_at	266006_at	264809_at	263565_at	251456_at	252618_at	257147_at	265713_at	258263_at	264516_at	253958_at	251670_at	250445_at	264674_at	250536_at	263716_at	256216_at
246852_at	247243_at	253022_at	252557_at	267154_at	259466_at	258487_at	267135_at	262538_at	253302_at	245336_at	246948_at	245694_at	251973_at	267490_at	266702_at	255698_at	248059_at	251273_at	250956_at	266908_at	258953_at	248706_at	253161_at	250287_at	249713_at	254019_at
247036_at	251493_at	249741_at	262382_at	257021_at	252123_at	260673_at	258007_at	253630_at	252937_at	260875_at	266306_at	252977_at	249867_at	252363_at	250811_at	250045_at	245330_at	260666_at	250809_at	247788_at	257662_at	256537_at	264286_at	250232_at	252334_at	252985_at
259347_at	250240_at	245381_at	245821_at	254924_at	254520_at	248124_at	257623_at	254654_at	258976_at	261392_at	252026_at	262703_at	247487_at	245365_at	247199_at	265799_at	248819_at	256892_at	248879_at	256097_at	246531_at	245936_at	246943_at	246737_at	264458_at	264089_at
251815_at	246582_at	264990_at	248968_at	248100_at	247071_at	263150_at	264247_at	258976_at	250306_at	261251_at	265428_at	262163_at	253815_at	267559_at	252872_at	262702_at	248689_at	266229_at	261700_at	245078_at	261327_at	262183_at	253708_at	263685_at	259637_at	261154_at
258607_at	245981_at	245720_at	256134_at	253605_at	248124_at	256245_at	257299_at	255465_at	247549_at	265991_at	250482_at	266101_at	262762_at	264774_at	263582_at	254293_at	264957_at	248467_at	253836_at	267154_at	252310_at	259216_at	246196_at	256020_at	254690_at	253114_at
251157_at	253630_at	252123_at	248100_at	264200_at	259681_at	254646_at	251165_at	267117_at	255436_at	245733_at	250107_at	263490_at	248163_at	259410_at	247120_at	265536_at	267104_at	258691_at	265012_at	259751_at	245352_at	265359_at	258436_at	245777_at	267060_at	251039_at
257209_at	248214_at	253042_at	260969_at	263509_s_at	263831_at	250099_at	266096_at	252011_at	247055_at	264379_at	248794_at	256583_at	256337_at	259228_at	246325_at	258138_at	259844_at	251642_at	258037_at	249599_at	246071_at	247855_at	251800_at	264257_at	262225_at	250930_at
257148_at	258438_at	248657_at	251856_at	245348_at	254178_at	249121_at	256337_at	257213_at	254169_at	260393_at	245043_at	253776_at	259961_at	263443_at	260884_at	252226_at	250336_at	251078_at	246384_at	264655_at	266119_at	250920_at	262193_at	266193_at	249796_at	250671_at
246346_at	263411_at	251218_at	261826_at	259105_at	258394_at	253317_at	246591_at	245027_at	265793_at	253125_at	257515_at	246275_at	254716_at	261242_at	246012_at	247522_at	247898_at	260129_at	258338_at	256789_at	247820_at	247926_at	257625_at	266192_at	245329_at	254340_at
246070_at	253166_at	254037_at	261482_at	255503_at	260243_at	252204_at	251324_at	254669_at	255224_at	255430_at	262443_at	247575_at	262854_at	246370_at	246724_at	251693_at	256048_at	259618_at	263031_at	250049_at	264908_at	267375_at	265717_at	264339_at	261973_at	264901_at
263519_at	251190_at	267448_at	257790_at	245748_at	258519_at	257615_at	263297_at	264959_at	251381_at	253957_at	255957_at	249862_at	256894_at	262118_at	254624_at	247255_at	246235_at	246468_at	266717_at	261070_at	246584_at	256433_at	263250_at	247626_at	265030_at	254608_at
259275_at	246233_at	261049_at	250857_at	258672_at	246009_at	262845_at	248255_at	253959_at	255614_at	257922_at	248458_at	254293_at	263751_at	254291_at	252834_at	251844_at	261764_at	254852_at	254924_at	267380_at	258056_at	250504_at	246309_at	247614_at	263218_at	250211_at
253209_at	262620_at	247279_at	259232_at	252878_at	249599_at	262263_at	248415_at	260125_at	267465_at	245278_at	251927_at	254256_at	266230_at	257066_at	257824_at	262003_at	249080_at	254890_at	255025_at	253679_at	251649_at	256958_at	261019_at	249924_at	261581_at	259164_at
258587_at	258856_at	266016_at	248749_at	267505_at	265679_at	266656_at	266911_at	259210_at	256264_at	257705_at	250189_at	251130_at	246450_at	251475_at	253125_at	261785_at	252215_at	267537_at	249183_at	262940_at	248134_at	256058_at	265154_at	265463_at	266536_at	246285_at
254377_at	259001_at	257850_at	246591_at	251039_at	249409_at	261522_at	245076_at	263863_at	258413_at	258162_at	260011_at	256098_at	257642_at	264901_at	252363_at	258962_at	258395_at	261400_at	263787_at	261221_at	249747_at	254271_at	266606_at	257766_at	252943_at	254286_at
248920_at	257065_at	249746_at	267180_at	250968_at	264389_at	257748_at	259054_at	263941_at	258567_at	252159_at	248106_at	257499_at	266360_at	263325_at	247509_at	261568_at	261253_at	252921_at	262226_at	255517_at	247716_at	253949_at	252734_at	259051_at	251060_at	260983_at
252917_at	258256_at	260199_at	250585_at	265742_at	251134_at	266992_at	245792_at	250064_at	248230_at	264257_at	251412_at	252956_at	245901_at	260648_at	250141_at	246807_at	262872_at	254823_at	266391_at	262482_at	250955_at	257917_at	263921_at	251080_at	266578_at	264236_at
253814_at	260025_at	262656_at	262061_at	267055_at	256529_at	249423_at	249870_at	260056_at	246487_at	263603_at	245525_at	247765_at	252095_at	254490_at	252300_at	264683_at	247776_at	267300_at	262275_at	259297_at	248336_at	246559_at	258982_at	259922_at	259041_at	245168_at
263811_at	253629_at	252957_at	263901_at	257593_at	259116_at	247438_at	264040_at	246557_at	256967_at	253990_at	258904_at	245934_at	254077_at	266778_at	264774_at	257979_at	258725_at	256927_at	261618_at	246236_at	260434_at	255227_at	249987_at	254509_at	248543_at	262801_at
249932_at	257670_at	246195_at	250018_at	250505_at	256159_at	253664_at	259231_at	253624_at	264086_at	248739_at	247434_at	259253_at	248050_at	266322_at	245127_at	257185_at	252230_at	247035_at	246232_at	263265_at	264580_at	263921_at	254664_at	264898_at	252022_at	261036_at
264319_at	257010_at	247351_at	254574_at	260880_at	261060_at	252648_at	266363_at	257680_at	266468_at	260970_at	263035_at	246825_at	252470_at	265917_at	254722_at	250420_at	264151_at	245807_at	252023_at	246366_at	262408_at	248868_at	248668_at	246276_at	253779_at	248665_at
260630_at	261616_at	264956_at	259605_at	256489_at	256149_at	262677_at	252009_at	246417_at	256862_at	266108_at	265233_s_at	266988_at	263545_at	262746_at	248328_at	249367_at	267238_at	267307_at	261056_at	246429_at	254665_at	245788_at	266231_at	246211_at	245164_at	245333_at
266608_at	263656_at	249773_at	250413_at	264310_at	266617_at	258421_at	256711_at	252079_at	264062_at	248613_at	260564_at	253566_at	264931_at	261570_at	267154_at	246478_at	254998_at	254377_at	266421_at	253919_at	249486_at	262691_at	245114_at	249066_at	245848_at	267508_at
257134_at	262830_at	261574_at	266366_at	258506_at	253489_at	248328_at	263278_at	250168_at	253624_at	267230_at	245171_at	265457_at	259033_at	247708_at	267230_at	258552_at	258207_at	259188_at	252591_at	264987_at	250062_at	246035_at	256881_at	263978_at	256787_at	247013_at
249764_at	261658_at	261801_at	267516_at	259884_at	251505_at	257085_at	260999_at	264579_at	263712_at	264972_at	266409_at	249033_at	255450_at	247044_at	247109_at	256225_at	253434_at	266321_at	247851_at	261394_at	252102_at	248064_at	254346_at	253953_at	267543_at	248137_at
262151_at	245657_at	252425_at	261410_at	252948_at	260527_at	257876_at	261648_at	258127_at	267616_at	258904_at	253064_at	252484_at	263956_at	251301_at	249527_at	261213_at	254227_at	247765_at	255088_at	262930_at	267238_at	248932_at	258678_at	248362_at	265201_at	249238_at
252412_at	245969_at	249140_at	264738_at	256781_at	249423_at	258893_at	250083_at	250800_at	249224_at	253865_at	264238_at	257982_at	258871_at	263184_at	246405_at	255726_at	247819_at	249797_at	248964_at	248793_at	249984_at	265837_at	255133_at	264663_at	258653_at	253386_at
259374_at	265799_at	255695_at	267177_at	252429_at	248359_at	255728_at	252984_at	259889_at	249332_at	248789_at	245092_at	264871_at	259484_at	245386_at	262526_at	248819_at	248018_at	249774_at	251227_at	259757_at	252076_at	259403_at	265947_at	254477_at	247775_at	261727_at
266812_at	257357_at	251344_at	259417_at	258966_at	245254_at	250960_at	250755_at	263589_at	264579_at	263082_at	267344_at	251789_at	257861_at	267357_at	267612_at	263133_at	257258_at	261016_at	258063_at	245074_at	263490_at	258799_at	259278_at	265483_at	257240_at	252027_at
261553_at	255602_at	265359_at	255872_at	261445_at	251192_at	253654_at	251897_at	254169_at	250274_at	248862_at	250777_at	252679_at	249087_at	261607_at	250400_at	262711_at	255920_at	246524_at	253625_at	264155_at	252939_at	262605_at	249515_at	252393_at	263972_at	250966_at
249917_at	263177_at	247715_at	253062_at	260794_at	266037_at	252956_at	257948_at	255487_at	255472_at	250098_at	259497_at	263108_at	265446_at	262248_at	266351_at	251428_at	259203_at	254118_at	256927_at	264264_at	249932_at	266000_at	251593_at	245388_at	258119_at	250179_at
250228_at	266016_at	257556_at	248195_at	263112_at	258275_at	247464_at	264445_at	247212_at	256963_at	265196_at	245800_at	246216_at	247474_at	248934_at	259971_at	261869_at	247364_at	260081_at	267036_at	246931_at	262626_at	253608_at	257536_at	264269_at	260852_at	265633_at
254735_at	245196_at	258023_at	249928_at	255690_at	247368_at	253874_at	256049_at	254693_at	266885_at	251182_at	250124_at	248065_at	246214_at	250289_at	246189_at	246883_at	260621_at	254430_at	254804_at	261110_at	258921_at	247838_at	252572_at	255733_at	254393_at	256039_at
257815_at	257850_at	261895_at	260058_at	245629_at	264873_at	256306_at	258923_at	263900_at	258321_at	259048_at	262641_at	250350_at	246495_at	247368_at	248556_at	247081_at	266562_at	248393_at	247553_at	249393_at	261378_at	257654_at	266510_at	259551_at	247299_at	259069_at
266368_at	258745_at	247762_at	256922_at	248008_at	264232_at	250211_at	254851_at	249342_at	245694_at	263935_at	252198_x_at	266071_at	261161_at	266353_at	245200_at	253383_at	250230_at	253946_at	266458_at	254652_at	251861_at	257828_at	261443_at	250699_at	250833_at	249408_at
257793_at	256894_at	255660_at	248838_at	256024_at	257314_at	251544_at	247286_at	254798_at	264693_at	264510_at	259516_at	254262_at	262284_at	250277_at	251372_at	248406_at	261711_at	256024_at	254564_at	257880_at	261700_at	251953_at	250929_at	252238_at	264800_at	261247_at
261417_at	257392_at	259010_at	259878_at	247440_at	261938_at	261056_at	257250_at	259056_at	251049_at	265648_at	248257_at	251356_at	249221_at	266101_at	247026_at	254744_at	252519_at	258376_at	253332_at	264787_at	251663_at	250934_at	247497_at	259628_at	260986_at	264212_at
266997_at	245905_at	265433_at	260308_at	250103_at	252425_at	264041_at	261822_at	245849_at	251695_at	250281_at	265324_at	258166_at	257363_at	247175_at	261269_at	257962_at	250047_at	249231_at	259561_at	259856_at	261818_at	256910_at	253324_at	247285_at	261708_at	247693_at
259188_at	264041_at	265922_at	250194_at	247525_at	259736_at	265737_at	262569_at	253197_at	260831_at	260011_at	256906_at	259378_at	264444_at	262772_at	256502_at	251010_at	258189_at	260243_at	256209_at	257666_at	262526_at	251071_at	260425_at	260616_at	260051_at	249700_at
259505_at	252123_at	257065_at	256238_at	265460_at	263943_at	261143_at	261192_at	267630_at	246687_at	251412_at	264854_at	264456_at	260540_at	258275_at	265886_at	246562_at	251882_at	249838_at	263845_at	263126_at	247044_at	258996_at	261110_at	246283_at	248573_at	266366_at
267336_at	245697_at	266551_at	248581_at	253503_at	257615_at	265797_at	266156_at	249046_at	250120_at	251584_at	251217_at	265267_at	248968_at	260531_at	249677_at	261330_at	254129_at	260327_at	254281_at	264968_at	266989_at	258683_at	267380_at	245092_at	262362_at	255231_at
256862_at	247279_at	251567_at	256981_at	252364_at	258452_at	263106_at	262592_at	251178_at	261512_at	248888_at	249540_at	256969_at	264942_at	253512_at	260581_at	249887_at	262065_at	254809_at	254223_at	254085_at	260727_at	259228_at	252009_at	252276_at	258679_at	247080_at
256427_at	246159_at	267358_at	247389_at	264668_at	258498_at	264772_at	251221_at	254484_at	252228_at	267646_at	254479_at	256647_at	266217_at	263374_at	252983_at	246468_at	246939_at	254255_at	245742_at	256129_at	265709_at	258046_at	257652_at	264260_at	251636_at	264862_at
266089_at	253022_at	257506_at	249862_at	245416_at	264891_at	255517_at	248539_at	261299_at	249860_at	249905_at	253861_at	247189_at	266718_at	245439_at	248713_at	252010_at	249928_at	266097_at	256185_at	267017_at	266552_at	247393_at	251594_at	250580_at	259005_at	246636_at
250647_at	264830_at	249383_at	256542_at	247838_at	245779_at	252948_at	262130_at	258324_at	265837_at	265885_at	249579_at	265798_at	247284_at	261173_at	247097_at	248015_at	255475_at	264741_at	267127_at	261684_at	258133_at	252096_at	249001_at	262326_at	249771_at	264339_at
247889_at	260362_at	250160_at	267517_at	257377_at	245416_at	249753_at	260936_at	246441_at	251685_at	254999_at	247166_at	252928_at	250556_at	245777_at	246453_at	264060_at	251842_at	258970_at	263426_at	267261_at	253632_at	266934_at	249550_at	245893_at	258815_at	264717_at
256284_at	253317_at	257010_at	265962_at	261804_at	264379_at	259850_at	266590_at	253335_at	249831_at	261801_at	252480_at	253793_at	245684_at	257484_at	262137_at	248597_at	256788_at	256057_at	255980_at	255149_at	257791_at	263918_at	253630_at	245864_at	249425_at	251897_at
263900_at	253278_at	260025_at	249614_at	246465_at	250642_at	251144_at	246460_at	249347_at	256383_at	250972_at	250583_at	255941_at	262797_at	262072_at	245168_at	252106_at	260145_at	259186_at	259756_at	258683_at	245694_at	266076_at	260783_at	247859_at	259882_at	252751_at
255224_at	255824_at	249339_at	265797_at	254670_at	261062_at	259736_at	253456_at	264831_at	246384_at	257649_at	246768_at	249101_at	258525_at	251063_at	250252_at	254746_at	250240_at	245723_at	263122_at	267064_at	265648_at	260248_at	262641_at	251636_at	252121_at	245175_at
262959_at	263490_at	245422_at	251827_at	266338_at	262229_at	262577_at	254393_at	248247_at	265097_at	259268_at	260875_at	252269_at	254662_at	265059_at	262882_at	259574_at	260712_at	247775_at	261399_at	266476_at	245786_at	255654_at	245156_at	263192_at	265996_at	262884_at
254308_at	258062_at	251759_at	249271_at	255937_at	250960_at	257956_at	264362_at	246196_at	247787_at	250017_at	247496_at	256170_at	265216_at	251769_at	249932_at	258647_at	262495_at	260565_at	261081_at	258883_at	248124_at	255844_at	259711_at	261336_at	256046_at	246442_at
255622_at	261023_at	256828_at	247054_at	265986_at	261056_at	250847_at	251675_at	263441_at	260277_at	266193_at	261317_at	255791_at	249996_at	250931_at	260146_at	249908_at	261331_at	261084_at	257708_at	257318_at	247751_at	267483_at	253124_at	253659_at	258463_at	245789_at
261605_at	254631_at	250941_at	258460_at	248681_at	257024_at	254223_at	267015_at	245296_at	266659_at	247496_at	259143_at	258987_at	263943_at	254580_at	249079_at	263608_at	264817_at	253331_at	252572_at	251937_at	253571_at	259975_at	250004_at	253935_at	247413_at	256229_at
256062_at	255050_at	263477_at	252944_at	256603_at	251858_at	264788_at	266098_at	252409_at	260650_at	245250_at	259984_at	246203_at	263493_at	261006_at	249622_at	250210_at	260389_at	249759_at	255066_at	257212_at	249128_at	248426_at	251432_at	264957_at	248017_at	266545_at
259373_at	251192_at	251190_at	253664_at	245164_at	267008_at	253606_at	255121_at	264903_at	267174_at	260245_at	246218_at	267040_at	250529_at	266781_at	246620_at	265232_s_at	256759_at	245483_at	257793_at	253999_at	250882_at	248353_at	246796_at	247173_at	253512_at	252335_at
246329_at	249379_at	250751_at	251195_at	265996_at	251544_at	264968_at	255551_at	254332_at	258796_at	254477_at	267077_at	265334_at	252572_at	254521_at	254227_at	259646_at	253186_at	260051_at	253987_at	249125_at	261431_at	260429_at	262482_at	248440_at	250259_at	245722_at
256728_at	256326_at	258256_at	247819_at	261568_at	249753_at	256577_at	267305_at	256504_at	263636_at	249870_at	265111_at	250529_at	247470_at	245629_at	259001_at	266812_at	262242_at	255418_at	257147_at	265189_at	248724_at	255872_at	254063_at	259418_at	263515_at	255536_at
261905_at	262503_at	248810_at	253464_at	250127_at	263020_at	260540_at	263325_at	267471_at	259768_at	245781_at	247494_at	255551_at	264721_at	263948_at	251636_at	262796_at	260991_at	249136_at	246380_at	251699_at	259965_at	248981_at	264591_at	258052_at	255732_at	247819_at
264909_at	263154_at	267646_at	253252_at	258719_at	261745_at	257024_at	262884_at	258512_at	257752_at	254506_at	266904_at	245768_at	245317_at	254858_at	259165_at	257275_at	251041_at	247937_at	246510_at	265025_at	248916_at	256905_at	263583_at	256541_at	265092_at	253259_at
253749_at	260298_at	260246_at	248146_at	249541_at	252095_at	251063_at	263898_at	264945_at	264615_at	266091_at	251917_at	249493_at	255628_at	265823_at	263118_at	247646_at	256326_at	266424_at	258207_at	266296_at	254736_at	258104_at	248088_at	248906_at	249528_at	256799_at
246512_at	255408_at	248124_at	251961_at	251922_at	251144_at	265679_at	258693_at	245985_at	246079_at	246090_at	261946_at	251137_at	249932_at	248833_at	263250_at	261382_at	267547_at	250428_at	249035_at	253696_at	267347_at	260734_at	247618_at	252908_at	254543_at	262952_at
259364_at	249108_at	264179_at	251870_at	262275_at	260804_at	264351_at	252175_at	248331_at	247632_at	252424_at	256388_at	252293_at	247068_at	247279_at	262055_at	258343_at	261437_at	260794_at	259545_at	256597_at	257861_at	263378_at	260310_at	263256_at	249168_at	258019_at
257149_at	260367_at	253066_at	261089_at	264261_at	263168_at	245276_at	263333_at	267174_at	256341_at	255578_at	252948_at	258197_at	259298_at	248848_at	248040_at	266257_at	249742_at	266362_at	255943_at	248970_at	258158_at	262530_at	257830_at	246260_at	259710_at	248868_at
263805_at	264232_at	245095_at	264331_at	259891_at	247033_at	260873_at	263171_at	255629_at	248150_at	264889_at	249981_at	265573_at	245249_at	264210_at	254305_at	253559_at	257893_at	249514_at	262882_at	261895_at	259987_at	263517_at	259759_at	260782_at	252239_at	261725_at
260316_at	252100_at	254813_at	257794_at	264083_at	256577_at	250289_at	248628_at	261762_at	246827_at	266452_at	264972_at	261463_at	254684_at	266396_at	258085_at	265079_at	261334_at	255784_at	251156_at	249233_at	253919_at	267199_at	253917_at	259055_at	265629_at	248879_at
264262_at	251966_at	266006_at	251643_at	260873_at	259012_at	261745_at	260027_at	254750_at	249092_at	259889_at	247640_at	258105_at	267189_at	264001_at	259992_at	266996_at	261070_at	262495_at	250485_at	245758_at	249780_at	258056_at	258588_s_at	259408_at	250918_at	247721_at
256649_at	266830_at	267038_at	259970_at	257891_at	250099_at	261938_at	253093_at	259279_at	265183_at	250777_at	251237_at	253720_at	262396_at	251839_at	254679_at	250930_at	250697_at	264652_at	253048_at	258201_at	257972_at	261050_at	261651_at	262814_at	248611_at	261388_at
258526_at	255202_at	262136_at	246554_at	262344_at	260712_at	249012_at	267265_at	257609_at	259903_at	251217_at	248787_at	251375_at	249780_at	262605_at	258757_at	246041_at	251310_at	265698_at	266447_at	247838_at	249493_at	255740_at	266822_at	255941_at	267136_at	246568_at
260944_at	266331_at	246637_at	258507_at	249622_at	263480_at	252310_at	254346_at	247689_at	266874_at	255478_at	260106_at	259643_at	265418_at	248169_at	245936_at	262479_at	260873_at	266391_at	258226_at	255689_at	253753_at	253274_at	267341_at	250036_at	251879_at	249239_at
259311_at	253373_at	246926_at	249645_at	258751_at	257056_at	260362_at	257611_at	249945_at	265545_at	259497_at	246782_at	259128_at	245447_at	254890_at	261116_at	267538_at	245282_at	262626_at	245075_at	265732_at	254683_at	265100_at	252648_at	255749_at	255340_at	254410_at
247816_at	267123_at	248484_at	259546_at	258399_at	266348_at	259433_at	246219_at	263332_at	265098_at	251425_at	248432_at	259488_at	262399_at	265161_at	261613_at	255673_at	251925_at	253535_at	253948_at	253074_at	248704_at	258000_at	246612_at	254614_at	262382_at	247688_at
257706_at	260152_at	246759_at	250257_at	263582_at	262616_at	260600_at	248907_at	261682_at	253597_at	248072_at	253999_at	264501_at	256672_at	248901_at	251189_at	266770_at	253209_at	261653_at	253453_at	249253_at	257962_at	252374_at	260323_at	255412_at	246623_at	263754_at
262415_at	264573_at	258438_at	250141_at	265620_at	264372_at	254919_at	249079_at	251355_at	256652_at	261484_at	263704_at	256522_at	248040_at	250211_at	246259_at	248681_at	246835_at	264464_at	249583_at	259878_at	245686_at	262616_at	261958_at	248582_at	256999_at	261693_at
266764_at	267263_at	260268_at	254355_at	261913_at	245276_at	254159_at	260317_at	261898_at	251667_at	254407_at	248613_at	266743_at	264210_at	266702_at	254201_at	265074_at	262870_at	265470_at	258984_at	248348_at	255524_at	259546_at	256972_at	248287_at	250633_at	251469_at
256619_at	247351_at	246877_at	263779_at	258850_at	257880_at	264372_at	246860_at	249258_at	262840_at	259586_at	247522_at	256922_at	247389_at	256129_at	250301_at	265311_at	257398_at	257129_at	255080_at	246159_at	261597_at	265006_at	261866_at	250811_at	251479_at	255381_at
264742_at	263477_at	263565_at	248683_at	264102_at	246966_at	259466_at	257318_at	248950_at	248888_at	263785_at	258358_at	255288_at	264780_at	258173_at	261265_at	254937_at	248218_at	246516_at	266278_at	266173_at	264834_at	266246_at	248981_at	255077_at	264248_at	253687_at
254958_at	252848_at	255578_at	264851_at	265446_at	261143_at	252095_at	259983_at	265139_at	260062_at	245984_at	247074_at	261331_at	265679_at	250400_at	245868_at	257151_at	250019_at	265959_at	253789_at	259706_at	252214_at	266109_at	247851_at	258492_at	246628_at	257029_at
250396_at	253056_at	248367_at	252863_at	266824_at	252948_at	251505_at	247156_at	246286_at	255412_at	251086_at	247909_at	266670_at	266511_at	264779_at	253582_at	250529_at	255861_at	254500_at	249234_at	245302_at	261261_at	263919_at	249890_at	249327_at	257893_at	259431_at
247926_at	246944_at	257745_at	266481_at	254150_at	264040_at	262986_at	260155_at	260107_at	266423_at	259698_at	251425_at	264834_at	251199_at	246789_at	258282_at	260851_at	261745_at	250859_at	246300_at	263786_at	261265_at	259976_at	247649_at	248643_at	249306_at	261307_at
254695_at	256736_at	261941_at	247208_at	261048_at	261177_at	248698_at	252372_at	251210_at	258678_at	250478_at	249905_at	260290_at	260974_at	252482_at	259626_at	264445_at	255275_at	253545_at	260949_at	249996_at	247104_at	266230_at	257680_at	245938_at	254823_at	254759_at
254228_at	265478_at	259654_at	250657_at	245085_at	253285_at	264314_at	258811_at	263761_at	248160_at	246300_at	261179_at	249779_at	245197_at	262232_at	247467_at	245216_at	247887_at	265668_at	263668_at	257207_at	245386_at	256911_at	259019_at	253851_at	248046_at	257705_at
247331_at	259340_at	250074_at	261667_at	254501_at	260420_at	261026_at	259705_at	258053_at	256386_at	246216_at	257975_at	252834_at	266223_at	253453_at	253097_at	262471_at	266673_at	247509_at	249911_at	262873_at	262107_at	247933_at	253666_at	258802_at	259958_at	253143_at
253537_at	261049_at	253798_at	248622_at	249940_at	260645_at	260924_at	247030_at	253116_at	263755_at	251371_at	250000_at	259830_at	249903_at	263352_at	262860_at	264628_at	260279_at	263787_at	267132_at	246988_at	262786_at	267073_at	256799_at	262272_at	260252_at	266472_at
248696_at	248557_at	264830_at	263097_at	264989_at	253407_at	257428_at	266388_at	249309_at	267172_at	251036_at	266121_at	259925_at	248759_at	256149_at	253647_at	249538_at	252543_at	252740_at	267008_at	262180_at	253737_at	253910_at	259979_at	255053_at	262085_at	248375_at
248867_at	258023_at	245697_at	246230_at	251714_at	265453_at	258840_at	258797_at	252227_at	256281_at	257750_at	250478_at	252136_at	254647_at	263544_at	254922_at	262094_at	247601_at	260372_at	258689_at	247691_at	253309_at	267309_at	265078_at	251819_at	248082_at	246384_at
262086_at	258207_at	247331_at	248148_at	254874_at	254014_at	258394_at	255305_at	262878_at	250470_at	264546_at	246211_at	261301_at	262577_at	263565_at	248271_at	252256_at	266817_at	257087_at	259882_at	259852_at	248706_at	259278_at	247241_at	261570_at	261220_at	256518_at
258336_at	259434_at	252411_at	247779_at	264621_at	253632_at	255257_at	246272_at	251146_at	253759_at	262848_at	257705_at	256252_at	259042_at	254691_at	249112_at	247309_at	252026_at	247655_at	250248_at	259802_at	245654_at	263222_at	246575_at	259582_at	262665_at	264098_at
259225_at	248398_at	258490_at	254670_at	252880_at	255381_at	247488_at	247874_at	247852_at	245085_at	255226_at	264741_at	265297_at	254089_at	252123_at	263379_at	252534_at	246450_at	258784_at	261421_at	250083_at	265269_at	247104_at	245200_at	249914_at	266399_at	266238_at
261463_at	250018_at	265430_at	259655_at	261538_at	259302_at	249944_at	254667_at	260785_at	266517_at	261512_at	254193_at	260206_at	251022_at	260986_at	264999_at	251304_at	263151_at	255628_at	260047_at	260444_at	250849_at	265306_at	248944_at	263900_at	247136_at	249494_at
248021_at	252377_at	258714_at	253173_at	248359_at	249920_at	251400_at	246195_at	260325_at	248694_at	261946_at	255943_at	253135_at	266316_at	253535_at	247655_at	260205_at	262455_at	264940_at	251594_at	251821_at	258834_at	251954_at	258000_at	258999_at	258219_at	245151_at
253530_at	255740_at	262595_at	256433_at	251529_at	266971_at	249932_at	246908_at	248538_at	246007_at	257165_at	265740_at	252417_at	266037_at	252943_at	247175_at	254067_at	265619_at	249983_at	258679_at	264756_at	247845_at	267066_at	248429_at	263406_at	258187_at	258575_at
258293_at	249780_at	252859_at	251476_at	261947_at	247228_at	260239_at	261613_at	265025_at	261894_at	254626_at	251158_at	256694_at	247835_at	259165_at	260205_at	246004_at	249831_at	252255_at	249813_at	246126_at	254465_at	247125_at	252670_at	248255_at	260602_at	261122_at
250710_at	250794_at	246937_at	249750_at	246986_at	248185_at	246376_at	251996_at	256089_at	250752_at	252747_at	258999_at	246575_at	245427_at	256627_at	258264_at	263318_at	249411_at	248031_at	259318_at	245253_at	258026_at	247279_at	262258_at	261070_at	250781_at	263023_at
250278_at	265265_at	248205_at	262875_at	256865_at	258805_at	257675_at	251893_at	261191_at	255131_at	251463_at	260245_at	264864_at	248775_at	264148_at	259008_at	255284_at	256353_at	248185_at	247820_at	252862_at	258401_at	253073_at	266574_at	253369_at	267015_at	261231_at
251885_at	248250_at	265280_at	257746_at	256924_at	260303_at	249774_at	262531_at	245597_at	258662_at	256637_at	245278_at	250438_at	260565_at	266229_at	254422_at	248808_at	265216_at	250737_at	246432_at	259616_at	257456_at	264148_at	260754_at	259445_at	251412_at	246030_at
258052_at	252222_at	247095_at	257784_at	266166_at	259017_at	254178_at	265063_at	249610_at	259034_at	265425_at	267473_at	264880_at	253317_at	254122_at	253081_at	255135_at	263416_at	256145_at	262194_at	265499_at	255149_at	263039_at	251902_at	262964_at	259178_at	258565_at
245876_at	247871_at	249941_at	257880_at	258470_at	265441_at	265119_at	263947_at	264259_at	247285_at	255947_at	251125_at	265010_at	263711_at	245855_at	246523_at	257260_at	248733_at	253076_at	246219_at	266365_at	260878_at	250339_at	260596_at	261866_at	254085_at	258181_at
255131_at	263875_at	245997_at	266749_at	258665_at	257784_at	264854_at	249898_at	267505_at	259190_at	265111_at	251797_at	263448_at	258100_at	248537_at	260627_at	261208_at	252315_at	259380_at	251132_at	254390_at	252734_at	251800_at	250711_at	249953_at	266486_at	251444_at
267344_at	259590_at	249577_at	259752_at	258683_at	258651_at	254490_at	254434_at	264810_at	245983_at	255625_at	251862_at	251720_at	250053_at	253343_at	261754_at	261558_at	246793_at	259445_at	260350_at	257700_at	245662_at	248176_at	257888_at	254863_at	253997_at	259068_at
251317_at	262373_at	265293_at	254921_at	251928_at	248819_at	262644_at	246021_at	247303_at	245202_at	245330_at	259766_at	249126_at	254434_at	260361_at	255599_at	245593_at	267337_at	258201_at	250676_at	250277_at	254100_at	246966_at	266093_at	265769_at	261795_at	250467_at
253337_at	257761_at	263972_at	264041_at	260135_at	252060_at	261060_at	263598_at	267459_at	249003_at	245525_at	256074_at	249527_at	264176_at	254077_at	264516_at	267509_at	259812_at	251342_at	261187_at	258245_at	259220_at	248091_at	261193_at	262014_at	252570_at	266193_at
267421_at	248286_at	252969_at	254694_at	251858_at	260969_at	267602_at	248205_at	254612_at	245597_at	248400_at	257922_at	259527_at	250493_at	248123_at	262478_at	251734_at	265827_at	254442_at	249410_at	264442_at	245885_at	261065_at	246779_at	263053_at	265796_at	266192_at
262656_at	256992_at	255651_at	252916_at	246966_at	256926_at	254360_at	261375_at	245242_at	267001_at	266407_at	251463_at	245512_at	254547_at	266360_at	255469_at	248920_at	265766_at	245039_at	251729_at	249467_at	249677_at	255501_at	248362_at	267524_at	262586_at	266284_at
260283_at	259169_at	247358_at	254559_at	261394_at	250211_at	256262_at	247957_at	260586_at	257294_at	260785_at	245733_at	254769_at	247793_at	248556_at	253219_at	253655_at	266978_at	251973_at	264633_at	252619_at	246017_at	245770_at	251770_at	267523_at	262766_at	248582_at
248394_at	253973_at	247177_at	245290_at	255602_at	261522_at	257850_at	254693_at	255422_at	245937_at	259712_at	259019_at	266193_at	260283_at	249515_at	253264_at	260944_at	263737_at	254201_at	254938_at	251727_at	255877_at	252515_at	250555_at	249801_at	252006_at	252973_s_at
260730_at	249645_at	259801_at	262879_at	251757_at	264479_at	254665_at	247353_at	245346_at	256855_at	260687_at	261250_at	246623_at	261319_at	252315_at	246429_at	248286_at	262771_at	246573_at	253908_at	247615_at	260143_at	265132_at	265119_at	257827_at	261383_at	256533_at
265011_at	248019_at	260769_at	260474_at	250320_at	261973_at	260712_at	245391_at	254004_at	256112_at	250189_at	245781_at	255844_at	249486_at	255622_at	258044_at	260329_at	266083_at	258807_at	257087_at	264717_at	246597_at	259757_at	251121_at	258101_at	257363_at	254857_at
251245_at	259858_at	247467_at	263221_at	245302_at	247389_at	250083_at	259766_at	246268_at	246748_at	247494_at	257215_at	260407_at	262793_at	250575_at	255926_at	247443_at	266749_at	261754_at	246687_at	249810_at	262952_at	246461_at	265996_at	246524_at	261094_at	260386_at
261223_at	251127_at	249540_at	265573_at	256676_at	249121_at	262616_at	249027_at	261861_at	266301_at	266118_at	246499_at	247385_at	258840_at	253819_at	259230_at	264789_at	263603_at	253276_at	263452_at	264592_at	258062_at	251121_at	246422_at	248882_at	245780_at	262095_at
250376_at	263363_at	262826_at	267623_at	247215_at	250910_at	248282_at	258983_at	266468_at	248961_at	252679_at	254794_at	255304_at	252183_at	267592_at	255900_at	252127_at	251942_at	262942_at	262248_at	249306_at	253305_at	261655_at	253458_at	263127_at	253120_at	255586_at
267220_at	250944_at	265145_at	266246_at	259913_at	266984_at	256149_at	254559_at	247357_at	259646_at	260279_at	246697_at	255734_at	246484_at	253827_at	257252_at	256861_at	257467_at	266299_at	253303_at	265730_at	249139_at	258166_at	263924_at	261775_at	264661_at	257739_at
247988_at	253856_at	252118_at	254544_at	246327_at	264635_at	258452_at	257375_at	258017_at	247409_at	246782_at	260459_at	253536_at	266415_at	267364_at	253840_at	256117_at	252429_at	253708_at	255026_at	253377_at	246327_at	258316_at	263704_at	253808_at	252969_at	247883_at
259172_at	261791_at	259320_at	247509_at	245076_at	267534_at	248795_at	256323_at	252413_at	253981_at	260362_at	261803_at	251195_at	258921_at	265886_at	253808_at	259904_at	264999_at	256209_at	255679_at	249126_at	253922_at	266100_at	247389_at	247112_at	251904_at	267140_at
265359_at	245224_at	264002_at	247228_at	262493_at	259104_at	266313_at	262962_at	251031_at	253909_at	245171_at	257390_x_at	259681_at	249793_at	257784_at	252921_at	248891_at	253501_at	247819_at	260794_at	247679_at	253534_at	250918_at	247426_at	248303_at	246221_at	261927_at
259363_at	246009_at	255202_at	253054_at	256324_at	251199_at	261062_at	248537_at	256673_at	254594_at	259019_at	263461_at	254387_at	259433_at	254847_at	248551_at	257047_at	247918_at	256149_at	267300_at	266167_at	261375_at	254723_at	259052_at	253446_at	247717_at	248499_at
248258_at	252131_at	257918_at	254234_at	246495_at	257766_at	258068_at	264777_at	256600_at	247118_at	251927_at	260279_at	263724_at	249063_at	260873_at	258744_at	258824_at	246881_at	261953_at	252303_at	255926_at	259747_at	258653_at	262950_at	245150_at	264330_at	245756_at
258470_at	262601_at	260438_at	266175_at	245982_at	247819_at	248347_at	258656_at	262615_at	263205_at	252036_at	266569_at	263334_at	256542_at	249122_at	254040_at	245947_at	254413_at	263715_at	250381_at	249320_at	262945_at	245437_at	266101_at	257667_at	264389_at	248869_at
250434_at	247331_at	247339_at	255596_at	256177_at	260023_at	251032_at	262092_at	247406_at	253689_at	264708_at	263174_at	252213_at	259876_at	253131_at	254861_at	248861_at	265060_at	248833_at	266599_at	260002_at	252467_at	248875_at	249580_at	247108_at	253665_at	247655_at
249276_at	256073_at	263837_at	256865_at	251769_at	261026_at	265248_at	262940_at	250881_at	262316_at	246921_at	245588_at	262051_at	254119_at	247760_at	267266_at	247086_at	256217_at	250735_at	246633_at	259673_at	266778_at	267189_at	261561_at	260602_at	249719_at	253396_at
259594_at	250074_at	248695_at	253631_at	248848_at	251063_at	260152_at	251508_at	266192_at	261147_at	259784_at	247957_at	267230_at	256989_at	251937_at	248263_at	257653_at	266029_at	248243_at	263250_at	255406_at	251903_at	245641_at	247679_at	260273_at	258189_at	258275_at
260670_at	259116_at	264804_at	265898_at	245758_at	265886_at	250158_at	262399_at	248288_at	249569_at	263174_at	256812_at	260374_at	248366_at	252400_at	260502_at	253366_at	252311_at	249416_at	248592_at	252483_at	265132_at	256881_at	261081_at	258769_at	253224_at	260602_at
247232_at	260901_at	252705_at	250505_at	247313_at	258047_at	255628_at	251403_at	260347_at	265386_at	251158_at	262637_at	264401_at	251432_at	257672_at	251227_at	250526_at	257735_at	260626_at	259173_at	261748_at	264637_at	250398_at	247593_at	249360_at	245608_at	247242_at
264588_at	259976_at	246346_at	249628_at	261608_at	257748_at	262653_at	252354_at	246565_at	263549_at	248445_at	250901_at	261895_at	264400_at	250094_at	251922_at	253041_at	247647_at	249545_at	257797_at	247585_at	266223_at	254605_at	262129_at	262618_at	256458_at	259129_at
261636_at	249118_at	247963_at	257745_at	259619_at	264746_at	248432_at	266279_at	256275_at	257800_at	247059_at	259675_at	263939_at	253605_at	252831_at	247696_at	265613_at	259643_at	246954_at	253759_at	257074_at	249754_at	253911_at	249528_at	261983_at	246059_at	248855_at
253005_at	245686_at	266830_at	253093_at	250648_at	258840_at	266757_at	256244_at	245370_at	252520_at	262641_at	259153_at	252958_at	252230_at	248328_at	263159_at	259696_at	265801_at	249246_at	249960_at	252084_at	245613_at	257788_at	247257_at	250833_at	255536_at	265575_at
253188_at	244959_s_at	247793_at	265569_at	245152_at	260924_at	250796_at	265648_at	259791_at	250406_at	245084_at	248789_at	262570_at	246523_at	251028_at	247820_at	260392_at	250744_at	246777_at	261373_at	255621_at	259719_at	265078_at	264052_at	259317_at	261394_at	262556_at
253624_at	248240_at	258932_at	264694_at	248749_at	249012_at	257918_at	245453_at	256536_at	251522_at	245227_s_at	253542_at	245998_at	262644_at	247389_at	263875_at	252871_at	257017_at	258830_at	266424_at	249128_at	254587_at	260323_at	249901_at	259318_at	258040_at	256541_at
265278_at	261565_at	258224_at	260477_at	263134_at	254200_at	263163_at	247431_at	253492_at	265036_at	266583_at	252036_at	245387_at	254580_at	257593_at	250765_at	255985_at	259042_at	267028_at	251563_at	260592_at	260632_at	257194_at	246559_at	267521_at	246286_at	251080_at
264970_at	262509_at	247013_at	266165_at	251937_at	257861_at	252378_at	265807_at	254076_at	263490_at	259934_at	260963_at	254159_at	247443_at	255900_at	249838_at	266380_at	251358_at	261269_at	257876_at	250062_at	251684_at	262744_at	267371_at	266388_at	250179_at	249936_at
259180_at	251218_at	254878_at	260489_at	256386_at	258209_at	263513_at	246930_at	266508_at	253550_at	253545_at	262804_at	245555_at	251097_at	245560_at	248250_at	265584_at	260264_at	256676_at	250978_at	262899_at	265440_at	266326_at	256999_at	253994_at	248227_at	257005_at
262636_at	260543_at	248407_at	259436_at	247704_at	264660_at	252991_at	264780_at	262822_at	260375_at	256074_at	261412_at	252885_at	252315_at	251673_at	259137_at	257494_at	250858_at	257919_at	255240_at	259302_at	249701_at	258984_at	248870_at	255226_at	263497_at	250899_at
259672_at	249383_at	266565_at	258422_at	253057_at	264351_at	265917_at	265677_at	255265_at	251199_at	252026_at	261392_at	252362_at	245891_at	266447_at	251245_at	248157_at	264645_at	247340_at	245422_at	256999_at	265305_at	267392_at	254455_at	248115_at	247392_at	245578_at
257809_at	265227_s_at	266261_at	248684_at	266422_at	256024_at	245254_at	254954_at	245326_at	260581_at	247443_at	253864_at	247454_at	250196_at	267483_at	260405_at	248685_at	257824_at	256093_at	251898_at	258209_at	250673_at	246422_at	255553_at	248782_at	263179_at	258162_at
266479_at	266644_at	255602_at	266778_at	259677_at	267604_at	263480_at	264304_at	256816_at	248646_at	259002_at	246410_at	250010_at	260784_at	245200_at	249550_at	262411_at	259544_at	251636_at	246922_at	248049_at	254723_at	246189_at	250335_at	255021_at	254226_at	265155_at
250014_at	247323_at	249626_at	261610_at	266065_at	257866_at	246975_at	266656_at	245886_at	250368_at	264267_at	246216_at	252535_at	252058_at	246532_at	257734_at	249186_at	264931_at	254186_at	266912_at	265841_at	245666_at	262544_at	256829_at	266447_at	260227_at	257374_at
261881_at	255969_at	267519_at	264398_at	248527_at	246948_at	264479_at	259511_at	254932_at	250186_at	253537_at	256990_at	247646_at	251090_at	267537_at	248310_at	264964_at	248078_at	261286_at	252996_s_at	262694_at	263473_at	259298_at	267132_at	246384_at	261818_at	254887_at
252542_at	264052_at	251774_at	263836_at	251023_at	255937_at	247814_at	253399_at	265912_at	252885_at	262317_at	248862_at	264717_at	254178_at	245599_at	249442_at	249338_at	262644_at	245390_at	254642_at	245662_at	259426_at	251091_at	251954_at	258417_at	258507_at	246955_at
248687_at	267038_at	252762_at	256583_at	261203_at	253606_at	260407_at	246884_at	263224_at	261931_at	261582_at	255578_at	258679_at	247933_at	258037_at	259439_at	253813_at	257650_at	246097_at	260308_at	260350_at	263875_at	253747_at	260143_at	262830_at	258415_at	247582_at
258655_at	258385_at	250481_at	263545_at	249806_at	250661_at	266971_at	248035_at	264114_at	251956_at	256698_at	260553_at	253614_at	254073_at	255943_at	247851_at	263477_at	246508_at	251492_at	250424_at	266257_at	254870_at	245063_at	258282_at	263708_at	255557_at	253144_at
249879_at	266006_at	263147_at	256270_at	250533_at	264041_at	250265_at	255472_at	255763_at	266421_at	253792_at	249921_at	247642_at	246562_at	261365_at	263800_at	263732_at	265312_at	259334_at	264019_at	259598_at	254508_at	259311_at	247558_at	259395_at	258805_at	259856_at
256960_at	258059_at	249869_at	247259_at	251787_at	254223_at	260291_at	262126_at	255087_at	258837_at	261840_at	260540_at	265189_at	247463_at	264592_at	251078_at	250273_at	248745_at	262482_at	261151_at	261023_at	264200_at	251871_at	262336_at	247952_at	251848_at	266073_at
248681_at	256740_at	246540_at	258436_at	248243_at	267448_at	250642_at	257078_at	253385_at	264205_at	259733_at	246722_at	266934_at	253475_at	262616_at	253377_at	249266_at	252412_at	256319_at	260155_at	266292_at	246316_at	245401_at	249784_at	247953_at	263134_at	267196_at
261412_at	246487_at	267495_at	265276_at	256997_at	258679_at	260264_at	254445_at	266556_at	266601_at	247735_at	252665_at	264295_at	260904_at	260820_at	263320_at	250810_at	267561_at	246228_at	253182_at	248819_at	265472_at	258439_at	247197_at	257374_at	259985_at	245828_at
251929_at	251792_at	248504_at	266231_at	254689_at	262263_at	262912_at	258498_at	265706_at	252318_at	262436_at	259091_at	252488_at	248812_at	262171_at	245803_at	248257_at	265538_at	253131_at	263112_at	248353_at	251898_at	254380_at	250244_at	262852_at	249720_at	245172_at
261191_at	253815_at	256145_at	260875_at	258321_at	260291_at	256009_at	257232_at	258286_at	258392_at	265233_s_at	250819_at	246098_at	261327_at	264506_at	251426_at	246220_at	252100_at	249215_at	257035_at	261754_at	266737_at	246527_at	251428_at	265960_at	249537_at	247275_at
245115_at	253985_at	266764_at	257444_at	265475_at	254490_at	266792_at	251525_at	253242_at	251347_at	266016_at	261512_at	264592_at	264653_at	247026_at	254390_at	252829_at	257557_at	265935_at	246930_at	251597_at	259570_at	266237_at	245796_at	260385_at	254891_at	252278_at
265930_at	264447_at	266044_s_at	263870_at	259605_at	249467_at	257766_at	254533_at	245516_at	260507_at	266707_at	267210_at	253989_at	246009_at	258501_at	258100_at	245998_at	248391_at	266898_at	265882_at	246478_at	249550_at	251476_at	260605_at	257919_at	245832_at	258904_at
247909_at	249576_at	258207_at	245731_at	266993_at	256396_at	254817_at	261116_at	245130_at	245253_at	250000_at	252323_at	264351_at	267411_at	253737_at	247283_at	246201_at	266935_at	260491_at	250155_at	248286_at	245593_at	264118_at	249374_at	254804_at	257643_at	260708_at
258673_at	258794_at	254407_at	256311_at	256911_at	251282_at	252862_at	255963_at	254742_at	251187_at	263669_at	245084_at	251392_at	261448_at	254262_at	255671_at	248575_at	265031_at	267157_at	246302_at	262357_at	256972_at	249777_at	258818_at	261108_at	250816_at	266989_at
265912_at	248695_at	247622_at	263382_at	248308_at	252310_at	250955_at	250937_at	255379_at	259731_at	250858_at	250281_at	258777_at	262281_at	256664_at	247999_at	248929_at	246090_at	262275_at	247513_at	256969_at	267189_at	254247_at	265849_at	249208_at	251123_at	262466_at
262823_at	247895_at	249949_at	261062_at	253191_at	253619_at	256487_at	261365_at	250865_at	266458_at	267358_at	264376_at	265087_at	267012_at	253358_at	267374_at	257536_at	265469_at	257916_at	264210_at	260260_at	251597_at	249339_at	263845_at	257207_at	248153_at	261108_at
250930_at	262704_at	257761_at	254256_at	261436_at	259001_at	259012_at	248002_at	258475_at	250554_at	247887_at	251103_at	250062_at	265053_at	253475_at	267341_at	255264_at	256809_at	264481_at	248765_at	246233_at	265728_at	253827_at	259922_at	250007_at	250358_at	250556_at
258658_at	258511_at	249483_at	259460_at	263384_at	263513_at	262128_at	253524_at	247706_at	249230_at	265098_at	253163_at	247314_at	252880_at	245039_at	261745_at	261907_at	262146_at	262599_at	258784_at	259764_at	263433_at	253338_at	261456_at	257920_at	252234_at	248478_at
264022_at	267077_at	260276_at	246524_at	254293_at	259609_at	247553_at	246278_at	256140_at	267076_at	259356_at	260005_at	257608_at	252077_at	247593_at	258395_at	261551_at	251759_at	245329_at	265344_at	254372_at	265897_at	263251_at	251163_at	260695_at	249866_at	261126_at
267068_at	259495_at	256060_at	262026_at	246993_at	249774_at	253103_at	249758_at	265172_at	247748_at	259410_at	247396_at	260410_at	250255_at	249045_at	259871_at	255833_at	267027_at	253581_at	255614_at	258262_at	246069_at	253780_at	246221_at	264437_at	265482_at	266292_at
257072_at	253922_at	253062_at	252539_at	252133_at	258487_at	245237_at	267102_at	248291_at	251469_at	250766_at	246099_at	267246_at	250580_at	264178_at	249483_at	252290_at	256914_at	247424_at	263478_at	246531_at	252058_at	264415_at	260978_at	249238_at	247983_at	261861_at
257151_at	267395_at	259649_at	258402_at	258068_at	265480_at	264510_at	247601_at	253083_at	252272_at	260005_at	252159_at	249988_at	261150_at	247370_at	252137_at	249431_at	249199_at	267509_at	252226_at	248335_at	250993_at	246575_at	247607_at	252289_at	267023_at	261019_at
251463_at	258925_at	262098_at	258444_at	258692_at	248282_at	259734_at	245513_at	260596_at	247603_at	259984_at	264323_at	250222_at	265698_at	249550_at	248801_at	266300_at	249746_at	262831_at	248642_at	263947_at	248163_at	248487_at	265665_at	246908_at	264382_at	260087_at
251162_at	247814_at	253630_at	249895_at	261063_at	256306_at	250910_at	251541_at	263288_at	265277_at	265324_at	264346_at	265735_at	254269_at	248932_at	262098_at	259769_at	247269_at	252938_at	260033_at	263963_at	264843_at	246976_s_at	262942_at	246897_at	261121_at	255340_at
266119_at	259189_at	266084_at	261584_at	259014_at	250500_at	261608_at	258061_at	263319_at	259311_at	267323_at	253767_at	256132_at	251956_at	255070_at	248819_at	249365_at	248005_at	247186_at	251304_at	257962_at	245447_at	256288_at	256505_at	261388_at	245740_at	245925_at
259298_at	259071_at	250083_at	255764_at	261405_at	265959_at	264999_at	252040_at	251262_at	251959_at	263946_at	262746_at	249886_at	267018_at	254852_at	251492_at	246436_at	258520_at	262313_at	247596_at	254922_at	261564_at	254897_at	265530_at	262584_at	245635_at	248506_at
264738_at	254016_at	248402_at	257650_at	247926_at	247149_at	260211_at	260981_at	247074_at	245179_at	260448_at	253839_at	251795_at	259629_at	250978_at	265260_at	267316_at	261393_at	249183_at	248230_at	251272_at	262868_at	261037_at	259129_at	260619_at	258651_at	262786_at
267153_at	265922_at	266717_at	260073_at	264645_at	260288_at	250483_at	252264_at	245417_at	245998_at	267616_at	260746_at	252234_at	247918_at	250259_at	250129_at	263165_at	247476_at	266371_at	258575_at	248967_at	259249_at	262584_at	260735_at	256425_at	254900_at	259076_at
262120_at	259984_at	259674_at	261979_at	253129_at	255080_at	258894_at	267264_at	253186_at	264240_at	246888_at	259934_at	265233_s_at	247104_at	250818_at	258160_at	266560_at	255687_at	254153_at	248271_at	259058_at	246975_at	264774_at	252076_at	255694_at	245352_at	245261_at
262563_at	253802_at	260477_at	263115_at	249748_at	257835_at	257784_at	245350_at	246492_at	253825_at	249981_at	266652_at	267368_at	262049_at	255360_at	264708_at	251368_at	261580_at	248759_at	254346_at	252134_at	250619_at	259495_at	261064_at	262357_at	267030_at	258219_at
258218_at	259045_at	246144_at	253125_at	262772_at	259602_at	253258_at	259819_at	259359_at	252022_at	264376_at	259712_at	247673_at	253992_at	261023_at	250829_at	252986_at	249286_at	256765_at	253237_at	247641_at	262507_at	257540_at	267375_at	260427_at	255616_at	258187_at
260805_at	255944_at	251904_at	247759_at	246468_at	260407_at	251922_at	262299_at	264293_at	261946_at	249009_at	265826_at	262844_at	257916_at	259015_at	257949_at	254516_at	247144_at	259977_at	257213_at	246228_at	267055_at	263032_at	250655_at	253823_at	255615_at	259517_at
246952_at	250322_at	253131_at	261192_at	250435_at	256793_at	264583_at	248046_at	262181_at	246439_at	262550_at	248445_at	261722_at	248199_at	259226_at	248553_at	264161_at	265546_at	266899_at	248932_at	254174_at	264968_at	246406_at	260981_at	259502_at	263185_at	257713_at
245912_at	253302_at	265297_at	254390_at	267592_at	261947_at	258357_at	264437_at	255017_at	258398_at	253542_at	261757_at	252178_at	258046_at	245127_at	245483_at	258505_at	249420_at	262347_at	259352_at	252102_at	267425_at	265849_at	250990_at	259296_at	259095_at	259055_at
264900_at	264512_at	261016_at	265768_at	264697_at	254289_at	254359_at	261337_at	253982_at	262984_at	255943_at	249098_at	260605_at	263517_at	254266_at	246071_at	261581_at	263013_at	264999_at	246429_at	251725_at	256763_at	262901_at	254266_at	253402_at	250234_at	246221_at
253342_at	255411_at	252397_at	251282_at	254646_at	252199_at	245593_at	253759_at	252909_at	264793_at	259953_at	245913_at	265345_at	255116_at	251734_at	265799_at	261712_at	250799_at	258566_at	256799_at	253747_at	254636_at	251678_at	267425_at	262749_at	258166_at	255509_at
245348_at	248756_at	258851_at	246233_at	259725_at	247717_at	261651_at	263305_at	256491_at	250282_at	256466_at	264267_at	250528_at	247252_at	261957_at	255690_at	248121_at	250127_at	246486_at	252652_at	265334_at	245624_at	249886_at	257968_at	258585_at	254034_at	249398_at
258475_at	246829_at	252095_at	248657_at	257643_at	265623_at	264867_at	264436_at	256543_at	265451_at	263127_at	263259_at	262504_at	264841_at	248311_at	252114_at	256884_at	266386_at	254547_at	259433_at	254834_at	262452_at	246457_at	256797_at	253064_at	245288_at	258421_at
252274_at	260892_at	258300_at	261335_at	264130_at	254193_at	263653_at	256513_at	250282_at	257299_at	263647_at	266016_at	248402_at	250141_at	254189_at	256321_at	250616_at	254716_at	258787_at	262135_at	250696_at	261376_at	247463_at	253628_at	251317_at	260651_at	258682_at
251605_at	265465_at	259348_at	252255_at	265779_at	254636_at	260943_at	258499_at	254758_at	266035_at	254429_at	264063_at	262398_at	264247_at	245885_at	258815_at	264037_at	249078_at	254807_at	264655_at	265999_at	257216_at	251200_at	255888_at	245437_at	250289_at	266172_at
258804_at	249951_at	262354_at	261068_at	255673_at	259410_at	253660_at	255794_at	262313_at	256015_at	250830_at	248888_at	256809_at	267591_at	267411_at	266572_at	255305_at	249921_at	261651_at	258512_at	260301_at	256861_at	258336_at	260601_at	258803_at	257450_at	259570_at
266333_at	265686_at	253737_at	249550_at	255959_at	249415_at	247228_at	259725_at	258406_at	247599_at	249854_at	245330_at	263517_at	247706_at	253629_at	247902_at	248124_at	253958_at	255664_at	245329_at	251110_at	250028_at	266555_at	250024_at	248193_at	251633_at	257644_at
247572_at	247273_at	253278_at	259312_at	261161_at	251937_at	258805_at	254433_at	250598_at	251975_at	248140_at	258162_at	264512_at	257035_at	263384_at	253053_at	249963_at	266125_at	261413_at	248169_at	252606_at	247175_at	258576_at	248794_at	253219_at	258114_at	265512_at
257499_at	257635_at	265797_at	246235_at	248777_at	251879_at	260541_at	263196_at	254357_at	251230_at	248575_at	263547_at	247359_at	254646_at	247487_at	266718_at	259969_at	257610_at	267604_at	263221_at	260401_at	245385_at	247543_at	257919_at	248901_at	266223_at	264307_at
263287_at	249766_at	261565_at	248981_at	266326_at	250648_at	248642_at	259340_at	251218_at	266297_at	251797_at	250858_at	258650_at	264948_at	247509_at	249486_at	245739_at	260212_at	265664_at	250483_at	261027_at	253074_at	257037_at	258812_at	248553_at	260331_at	247285_at
248619_at	267519_at	256028_at	251105_at	247541_at	255304_at	265238_s_at	259395_at	245876_at	260548_at	250333_at	247350_at	257688_at	265232_s_at	253044_at	253172_at	264942_at	253408_at	254185_at	251273_at	262772_at	260664_at	263145_at	259734_at	247534_at	266599_at	250177_at
246069_at	256671_at	245505_at	253435_at	247426_at	253145_at	258037_at	251494_at	261122_at	262951_at	264063_at	266988_at	255225_at	245699_at	255664_at	261365_at	267231_at	257480_at	251768_at	260876_at	262098_at	259823_at	266659_at	250087_at	251134_at	258202_at	263082_at
266938_at	251259_at	256985_at	261101_at	258336_at	253660_at	252123_at	248970_at	265338_at	266560_at	254846_at	252773_at	249411_at	249984_at	256799_at	253640_at	249454_at	254921_at	266419_at	253654_at	264002_at	253258_at	251760_at	261378_at	260897_at	263374_at	258312_at
257730_at	256548_at	254688_at	261718_at	264155_at	247814_at	250745_at	261564_at	262744_at	256304_at	260533_at	246888_at	248652_at	257635_at	255786_at	256509_at	249341_at	258198_at	250376_at	247793_at	253641_at	253654_at	260897_at	265326_at	267078_at	265797_at	254378_at
261754_at	252753_at	248148_at	263330_at	267289_at	248795_at	247029_at	246020_at	249306_at	260042_at	249377_at	250470_at	254963_at	257025_at	251753_at	249183_at	246640_x_at	264854_at	257017_at	251492_at	264931_at	249341_at	246863_at	253492_at	265898_at	265841_at	245938_at
267060_at	265305_at	248701_at	254274_at	260316_at	253141_at	250661_at	253321_at	256372_at	250980_at	265673_at	259498_at	245326_at	264779_at	254150_at	258566_at	264746_at	251189_at	254716_at	266090_at	257087_at	246103_at	250292_at	262943_at	254279_at	251182_at	256035_at
249910_at	263921_at	253537_at	247186_at	259109_at	261474_at	267159_at	245775_at	248217_at	246591_at	266188_at	250183_at	262272_at	264008_at	248719_at	249071_at	262120_at	251235_at	249454_at	246215_at	260140_at	251634_at	265648_at	262584_at	264131_at	248721_at	250225_at
257487_at	255620_at	259570_at	250850_at	253292_at	249406_at	266348_at	251304_at	259999_at	267586_at	259493_at	254399_at	247124_at	262550_at	247498_at	248230_at	266158_at	261118_at	252908_at	250798_at	267518_at	246233_at	264590_at	249423_at	258115_at	247913_at	251463_at
261654_at	254414_at	267483_at	262003_at	253284_at	249944_at	263788_at	248796_at	253005_at	264018_at	246309_at	254155_at	260099_at	267618_at	248243_at	251786_at	245628_at	254193_at	251227_at	261064_at	247571_at	249140_at	249332_at	255904_at	259007_at	254121_at	265387_at
267640_at	262231_at	256766_at	261448_at	259842_at	254998_at	251937_at	257215_at	252911_at	254386_at	245958_at	245891_at	251738_at	259694_at	251586_at	254188_at	252859_at	259026_at	258470_at	248738_at	262826_at	260259_at	249486_at	252508_at	256204_at	251326_at	245042_at
266464_at	260399_at	265870_at	261947_at	248853_at	248855_at	266203_at	253410_at	247409_at	267078_at	266551_at	247189_at	254119_at	254858_at	263452_at	261154_at	250888_at	265821_at	249610_at	253473_at	263807_at	253814_at	261019_at	253273_at	246282_at	253245_at	251296_at
257650_at	260199_at	254692_at	247384_at	264026_at	262677_at	259596_at	265189_at	265641_at	266699_at	267428_at	267616_at	257260_at	253813_at	266718_at	264190_at	266601_at	256462_at	253475_at	265634_at	250930_at	256099_at	253778_at	256230_at	261266_at	252388_at	261259_at
245316_at	245253_at	261592_at	258500_at	251925_at	265208_at	246943_at	250382_at	250050_at	263129_at	262464_at	266583_at	254157_at	259013_at	258735_at	261062_at	249362_at	246748_at	256926_at	254253_at	254153_at	259495_at	264818_at	246247_at	264828_at	254304_at	259111_at
254424_at	254921_at	248709_at	255095_at	257748_at	263384_at	254468_at	267557_at	251798_at	258151_at	252480_at	263082_at	258008_at	258608_at	260211_at	248134_at	247353_at	250595_at	249806_at	264511_at	245571_at	249010_at	255787_at	266237_at	265458_at	248195_at	265769_at
262956_at	263556_at	249971_at	253188_at	257628_at	250821_at	266010_at	254551_at	266118_at	255517_at	258499_at	260954_at	258478_at	267159_at	247795_at	264692_at	263386_at	261535_at	262211_at	264696_at	263452_at	246465_at	262094_at	254857_at	252973_s_at	248713_at	255557_at
265051_at	253066_at	257278_at	267515_at	246305_at	248230_at	262113_at	256387_at	267210_at	257706_at	249698_at	263647_at	256108_at	262875_at	245181_at	251181_at	253113_at	262412_at	248000_at	258325_at	262183_at	257088_at	251456_at	259347_at	248855_at	260491_at	253830_at
254174_at	249539_at	258032_at	267005_at	254434_at	250158_at	265189_at	258021_at	255131_at	247816_at	246537_at	261484_at	255570_at	258665_at	257081_at	264515_at	264025_at	245361_at	265575_at	248833_at	249208_at	257295_at	259878_at	265909_at	256613_at	246976_s_at	245885_at
265339_at	262940_at	249108_at	254839_at	249701_at	263161_at	254014_at	262749_at	260277_at	256585_at	260892_at	261597_at	246577_at	251282_at	262942_at	252927_at	245891_at	261448_at	264621_at	256721_at	245197_at	260297_at	255301_at	260603_at	262940_at	261800_at	261795_at
254693_at	267477_at	263825_at	267064_at	255524_at	252058_at	249415_at	255028_at	263326_at	254505_at	265952_at	251036_at	259069_at	262043_at	256785_at	256057_at	259669_at	252572_at	258849_at	251267_at	252303_at	256621_at	262619_at	259560_at	259298_at	253037_at	266466_at
267586_at	251160_at	258925_at	248377_at	267012_at	264717_at	254651_at	250856_at	252524_at	248639_at	252323_at	257818_at	262069_at	254636_at	258813_at	256046_at	247378_at	246016_at	250013_at	252937_at	265359_at	256596_at	267044_at	257612_at	245227_s_at	255236_at	247902_at
248288_at	265797_at	252710_at	265810_at	253331_at	250750_at	264873_at	250572_at	259908_at	260465_at	263461_at	260652_at	248252_at	249012_at	264957_at	260310_at	257215_at	256390_at	249410_at	250998_at	252016_at	254253_at	248726_at	262772_at	260551_at	246214_at	246006_at
256267_at	265587_at	249379_at	259277_at	253293_at	255967_at	256924_at	265044_at	257755_at	262700_at	246644_at	266707_at	249358_at	262549_at	255602_at	252315_at	265144_at	262043_at	258197_at	247186_at	260425_at	264761_at	252281_at	262716_at	258851_at	257196_at	261018_at
259016_at	257538_at	253048_at	245066_at	245624_at	248167_at	253630_at	264594_at	245859_at	257267_at	264547_at	251373_at	264925_at	266901_at	246930_at	258807_at	261106_at	254360_at	248342_at	248393_at	249614_at	250722_at	262634_at	259422_at	258693_at	267623_at	266613_at
262160_at	248593_at	253309_at	255502_at	260712_at	252264_at	249939_at	253158_at	265011_at	255035_at	255283_at	267323_at	255740_at	245740_at	253140_at	262932_at	264471_at	267513_at	262148_at	258599_at	255980_at	248092_at	253637_at	252102_at	251267_at	266357_at	255403_at
260801_at	260459_at	250556_at	260243_at	247198_at	248901_at	249550_at	252293_at	247657_at	264331_at	246582_at	256132_at	264339_at	266410_at	252183_at	261248_at	250986_at	252106_at	263870_at	250094_at	263490_at	247946_at	250533_at	251684_at	262322_at	259908_at	254738_at
258034_at	254329_at	247693_at	251090_at	257428_at	264867_at	263452_at	249910_at	256700_at	263131_at	263712_at	266718_at	245706_at	247466_at	259629_at	259385_at	262662_at	264352_at	251672_at	255900_at	253911_at	256238_at	257382_at	258606_at	264382_at	251584_at	257149_at
265184_at	258044_at	247634_at	260321_at	252952_at	265917_at	247358_at	267341_at	261519_at	260982_at	248385_at	250935_at	267472_at	259363_at	265344_at	258954_at	256626_at	246531_at	262523_at	264458_at	250404_at	246126_at	260072_at	247677_at	258651_at	245954_at	246215_at
245106_at	249339_at	248756_at	250369_at	264673_at	259985_at	249303_at	257314_at	250562_at	253238_at	262855_at	259729_at	266838_at	250860_at	253228_at	259150_at	258338_at	245561_at	263374_at	246162_at	259561_at	256816_at	264131_at	248756_at	262478_at	256227_at	245164_at
261957_at	267347_at	253856_at	255459_at	253074_at	257085_at	252300_at	245386_at	249002_at	264249_at	245043_at	254999_at	251115_at	256022_at	257377_at	247193_at	249472_at	261208_at	264467_at	257734_at	248243_at	248775_at	245251_at	255742_at	250670_at	258830_at	263786_at
263122_at	252810_at	256896_at	259461_at	255884_at	247524_at	265626_at	247045_at	259577_at	255827_at	262260_at	245250_at	261167_at	247553_at	259057_at	258805_at	258966_at	256736_at	252607_at	257698_at	249029_at	251356_at	254077_at	259461_at	248124_at	266826_at	261133_at
250275_at	264956_at	263370_at	256186_at	261319_at	258263_at	255937_at	247426_at	263421_at	253119_at	250931_at	260167_at	267119_at	246488_at	263168_at	253992_at	260156_at	248801_at	248424_at	258890_at	254145_at	262182_at	255500_at	263334_at	254926_at	261113_at	266657_at
259279_at	266825_at	247882_at	246120_at	259188_at	265030_at	265053_at	265170_at	263115_at	250661_at	259516_at	265232_s_at	250300_at	254890_at	264083_at	263565_at	261026_at	253279_at	258338_at	258719_at	254735_at	252462_at	265424_at	253803_at	265901_at	249515_at	254605_at
247034_at	264616_at	245657_at	263780_at	262656_at	251804_at	249406_at	254742_at	261489_at	246517_at	253163_at	261582_at	264964_at	253942_at	247554_at	253672_at	263669_at	253493_at	253525_at	259186_at	254694_at	253281_at	246485_at	254416_at	245145_at	251449_at	266237_at
251928_at	250639_at	245628_at	248889_at	261420_at	247714_at	250990_at	262656_at	247931_at	253000_at	247396_at	265699_at	255858_at	245694_at	250829_at	264655_at	252159_at	249154_at	264372_at	253705_at	252676_at	248901_at	254788_at	258164_at	247965_at	263112_at	260500_at
257294_at	252515_at	257051_at	257860_at	248914_at	252991_at	267448_at	245756_at	258782_at	260144_at	263288_at	267117_at	256895_at	252214_at	256321_at	254602_at	245437_at	261713_at	246242_at	249928_at	250937_at	258636_at	247792_at	257658_at	250946_at	257735_at	249751_at
248121_at	264402_at	250629_at	265375_at	255614_at	260840_at	259725_at	250007_at	258081_at	259090_at	264999_at	260551_at	252665_at	255945_at	247467_at	265189_at	252834_at	252353_at	253358_at	247989_at	262912_at	246486_at	248916_at	266364_at	250028_at	254890_at	248029_at
249231_at	256266_at	260261_at	259910_at	264891_at	246200_at	263943_at	246507_at	248815_at	247652_at	267285_at	255950_at	266480_at	248934_at	266415_at	247060_at	264948_at	262434_at	254417_at	248558_at	247486_at	249244_at	260419_at	255499_at	255702_at	266120_at	254415_at
248544_at	250160_at	258830_at	247033_at	253000_at	260540_at	251973_at	257712_at	251819_at	248541_at	258026_at	263127_at	261581_at	254197_at	259769_at	248820_at	253217_at	246523_at	258813_at	261368_at	254300_at	256529_at	258777_at	255844_at	259519_at	262887_at	258885_at
257916_at	254510_at	253619_at	262786_at	257960_at	258830_at	257875_at	262165_at	255061_at	249674_at	266718_at	256466_at	245359_at	245039_at	257621_at	259500_at	254543_at	245554_at	260884_at	255926_at	257824_at	265330_at	258692_at	247454_at	247455_at	263478_at	251894_at
256512_at	263475_at	246697_at	254890_at	254284_at	261991_at	247367_at	249442_at	260542_at	254609_at	250028_at	253114_at	248276_at	252863_at	251785_at	260936_at	250550_at	256800_at	253305_at	266396_at	249010_at	260221_at	259835_at	246863_at	261564_at	249303_at	251893_at
259845_at	247957_at	256506_at	253147_at	253145_at	255032_at	251879_at	249464_at	263618_at	263136_at	265724_at	262412_at	246327_at	250155_at	245348_at	250380_at	255575_at	254434_at	255301_at	257061_at	257216_at	262455_at	257207_at	258655_at	247589_at	265344_at	264894_at
263242_at	254175_at	254636_at	245523_at	259410_at	259725_at	260303_at	264726_at	252506_at	264673_at	261098_at	250191_at	247625_at	257840_at	256425_at	253303_at	263907_at	259586_at	247001_at	266816_at	261150_at	257253_at	260959_at	264260_at	246442_at	251824_at	248195_at
260380_at	266139_at	246507_at	246922_at	258437_at	254027_at	250820_at	263344_at	261256_at	246469_at	260963_at	260687_at	265486_at	264148_at	250483_at	261339_at	250504_at	256335_at	257722_at	262440_at	248205_at	254850_at	267496_at	266934_at	267627_at	248620_at	263881_at
248402_at	261592_at	254142_at	263704_at	267619_at	245696_at	266732_at	248445_at	245342_at	266070_at	257126_at	255027_at	251859_at	254204_at	257950_at	258647_at	267350_at	259782_at	247596_at	254594_at	249221_at	257519_at	259805_at	263320_at	254388_at	261175_at	249433_at
264903_at	258032_at	262792_at	245101_at	261522_at	251603_at	253824_at	263135_at	267066_at	250929_at	254468_at	263406_at	248083_at	258471_at	247137_at	259169_at	267466_at	252867_at	259769_at	263386_at	253323_at	248185_at	248749_at	260560_at	258063_at	266522_at	266072_at
260235_at	253493_at	246072_at	257185_at	257085_at	255037_at	252425_at	264653_at	256905_at	251267_at	253931_at	257085_at	247241_at	245085_at	251774_at	261413_at	248775_at	253474_at	255797_at	254077_at	252037_at	248436_at	262408_at	251429_at	264137_at	266505_at	250926_at
258222_at	246993_at	260878_at	249171_at	264123_at	258460_at	267534_at	254651_at	262699_at	264378_at	254596_at	250279_at	256777_at	256129_at	256751_at	254688_at	255708_at	267223_at	247936_at	249126_at	267294_at	250726_at	263429_at	262571_at	264147_at	247202_at	257621_at
261141_at	254506_at	247871_at	247571_at	254890_at	258357_at	256396_at	253640_at	266315_at	247216_at	256638_at	257126_at	258193_at	249941_at	260156_at	261771_at	251162_at	250859_at	261266_at	263897_at	261005_at	246633_at	256835_at	251953_at	264146_at	250525_at	251513_at
260945_at	264471_at	249849_at	247550_at	262308_at	262772_at	258890_at	250264_at	249525_at	256267_at	266677_at	248352_at	251918_at	253581_at	267429_at	266342_at	246115_at	264035_at	264019_at	246305_at	250829_at	259490_at	265713_at	252058_at	265767_at	247794_at	259598_at
253921_at	262354_at	266946_at	247694_at	265327_at	250990_at	259014_at	261387_at	254280_at	263790_at	255858_at	246582_at	267569_at	266016_at	251492_at	264001_at	262049_at	264022_at	251058_at	258040_at	252629_at	247847_at	267357_at	245885_at	252210_at	264562_at	257990_at
262070_at	266860_at	262928_at	247463_at	251952_at	246949_at	254293_at	258256_at	263980_at	257275_at	245326_at	266407_at	249045_at	249314_at	248487_at	249898_at	247814_at	266191_at	247768_at	245199_at	249777_at	261651_at	248440_at	258439_at	259879_at	257299_at	248315_at
245740_at	265962_at	266426_x_at	257675_at	251830_at	265475_at	259104_at	262549_at	253709_at	251273_at	259055_at	265196_at	264675_at	264588_at	266832_at	258026_at	261895_at	253241_at	245624_at	245465_at	261167_at	254846_at	247412_at	260868_at	246733_at	266685_at	264587_at
259712_at	260261_at	250699_at	251072_at	264660_at	253630_at	261398_at	245936_at	254388_at	252616_at	248834_at	256637_at	245611_at	247717_at	256725_at	261535_at	247892_at	256792_at	250380_at	261635_at	262552_at	259876_at	261933_at	248743_at	248614_at	249112_at	261968_at
256599_at	252387_at	267613_at	260291_at	245094_at	245594_at	252199_at	260486_at	253600_at	253367_at	247166_at	252851_at	263274_at	250240_at	248133_at	264828_at	245725_at	261834_at	245075_at	265083_at	248271_at	267380_at	246082_at	248766_at	266822_at	264367_at	254559_at
255789_at	247745_at	255153_at	263942_at	261054_at	254424_at	252414_at	266993_at	263643_at	266604_at	262856_at	262947_at	255430_at	247753_at	250809_at	245064_at	252484_at	267466_at	258063_at	259165_at	250646_at	247264_at	247930_at	258453_at	256293_at	262395_at	252984_at
256713_at	262003_at	262250_at	247649_at	252740_at	246917_at	266360_at	250281_at	259842_at	247254_at	265793_at	253225_at	259347_at	259636_at	260401_at	266578_at	267054_at	262218_at	252730_at	259802_at	246842_at	251633_at	259921_at	245164_at	252535_at	265822_at	247924_at
265193_at	245242_at	248731_at	266265_at	267080_at	266899_at	249920_at	260239_at	255104_at	252437_at	265342_at	253900_at	251648_at	258026_at	258026_at	247513_at	263012_at	262734_at	257186_at	263150_at	251670_at	246072_at	252121_at	254493_at	248453_at	247285_at	262295_at
253183_at	254843_at	262658_at	260337_at	245369_at	249540_at	247717_at	245307_at	245795_at	247110_at	248119_at	246637_at	258953_at	260580_at	248827_at	257791_at	265870_at	265318_at	261758_at	259339_at	262571_at	253394_at	246620_at	263179_at	265636_at	253814_at	265391_at
257073_at	256927_at	247918_at	253257_at	252123_at	266992_at	247474_at	255788_at	247910_at	267529_at	262947_at	260362_at	260557_at	263915_at	262369_at	251739_at	257021_at	261539_at	260155_at	261269_at	262602_at	264907_at	251840_at	264150_at	262876_at	245631_at	259945_at
248484_at	264637_at	262883_at	252204_at	258181_at	261109_at	246926_at	256568_at	263264_at	246983_at	265529_at	264190_at	255575_at	261922_at	248820_at	250094_at	257245_at	254293_at	265211_at	258001_at	252269_at	257623_at	245249_at	252133_at	254920_at	253473_at	267064_at
267119_at	246977_at	252456_at	248423_at	262930_at	263653_at	264040_at	248985_at	263840_at	259738_at	259153_at	248110_at	265450_at	249622_at	267212_at	259340_at	264141_at	267597_at	264645_at	246161_at	261114_at	246082_at	260747_at	249221_at	264357_at	245711_at	264665_at
259627_at	266479_at	255193_at	256619_at	251090_at	252321_at	257835_at	253022_at	264978_at	265027_at	260746_at	250766_at	256072_at	252938_at	251910_at	263963_at	249276_at	267473_at	252423_at	245622_at	247426_at	259226_at	258287_at	259551_at	260391_at	253428_at	264664_at
248838_at	247869_at	250944_at	264772_at	245779_at	266331_at	266532_at	252462_at	257254_at	249755_at	266168_at	264469_at	257165_at	265799_at	253606_at	250737_at	263037_at	245908_at	267319_at	251937_at	259986_at	260302_at	247593_at	250781_at	246216_at	261727_at	257271_at
247696_at	258714_at	250794_at	253638_at	266996_at	253475_at	250502_at	248558_at	261190_at	250370_at	245480_at	246761_at	264131_at	264992_at	255953_at	256433_at	259329_at	248072_at	253512_at	254791_at	262882_at	246034_at	265662_at	253038_at	261314_at	247095_at	263398_at
265656_at	253464_at	254490_at	266935_at	260600_at	263150_at	258979_at	255742_at	245895_at	248399_at	246768_at	253824_at	264040_at	251296_at	258742_at	258650_at	253623_at	265584_at	257213_at	254869_at	264400_at	255627_at	265772_at	257050_at	248017_at	266090_at	251263_at
250554_at	246591_at	266313_at	248639_at	265056_at	264772_at	262181_at	253217_at	259188_at	261169_at	264306_at	253350_at	255309_at	266452_at	253824_at	265575_at	253175_at	250897_at	260719_at	260496_at	265354_at	250799_at	245821_at	252338_at	255643_at	262607_at	260594_at
264855_at	247347_at	265761_at	257766_at	267094_at	246633_at	255687_at	245659_at	260667_at	264963_at	265826_at	262848_at	261988_at	255980_at	259012_at	259432_at	247856_at	253984_at	261538_at	264987_at	257066_at	251728_at	250094_at	257053_at	259178_at	245748_at	260747_at
260309_at	256009_at	261224_at	247708_at	251956_at	245237_at	248134_at	267473_at	262584_at	260301_at	261904_at	263669_at	267289_at	252825_at	247145_at	251054_at	257318_at	262214_at	254636_at	264738_at	260072_at	262899_at	254266_at	262402_at	249217_at	246285_at	267570_at
252089_at	251774_at	246086_at	259440_at	265943_at	266757_at	264673_at	265057_at	245576_at	261178_at	266502_at	252747_at	249736_at	249015_at	262085_at	260163_at	267372_at	253527_at	261506_at	254839_at	248062_at	255517_at	255586_at	247449_at	257607_at	260988_at	250941_at
253698_at	246300_at	264229_at	264339_at	263325_at	259579_at	252557_at	249380_at	265594_at	250933_at	245694_at	261801_at	251380_at	260206_at	265723_at	249416_at	261950_at	259745_at	261363_at	251245_at	261718_at	255037_at	253606_at	247302_at	245277_at	260800_at	254804_at
254932_at	256663_at	250046_at	265959_at	260718_at	254305_at	246917_at	262882_at	262201_at	245461_at	262884_at	260785_at	263807_at	253819_at	260060_at	261449_at	256488_at	259631_at	264662_at	254806_at	265006_at	265086_at	267393_at	264382_at	265512_at	250094_at	245353_at
248348_at	260769_at	251180_at	256442_at	251075_at	248845_at	262407_at	252542_at	248625_at	253971_at	263862_at	252769_at	263194_at	256583_at	256968_at	260380_at	260670_at	245093_at	247268_at	247544_at	264360_at	249919_at	245832_at	265354_at	260214_at	258687_at	266114_at
250724_at	264255_at	261928_at	245237_at	249984_at	252014_at	257722_at	257883_at	254862_at	248833_at	258745_at	252860_at	250538_at	260268_at	251790_at	250149_at	261756_at	265266_at	259645_at	249336_at	263919_at	255061_at	250929_at	259948_at	259068_at	248458_at	247117_at
254332_at	264229_at	247933_at	262127_at	265230_s_at	248347_at	246633_at	253610_at	266413_at	246981_at	263815_at	262464_at	253013_at	247228_at	256765_at	263472_at	263822_at	251064_at	247280_at	247819_at	261845_at	251221_at	253954_at	258474_at	259015_at	261526_at	261762_at
263432_at	263947_at	247646_at	254636_at	266782_at	251221_at	252014_at	265334_at	263978_at	262260_at	246499_at	259953_at	258525_at	260957_at	253643_at	248062_at	254548_at	266800_at	252915_at	253780_at	247946_at	260419_at	262932_at	262544_at	252487_at	260993_at	261748_at
246551_at	266929_at	245761_at	254761_at	247820_at	250942_at	249960_at	267513_at	253274_at	260380_at	246629_at	245744_at	246742_at	245166_at	265698_at	263128_at	264473_at	265232_s_at	246582_at	267084_at	245346_at	262634_at	252625_at	264818_at	254621_at	258880_at	266076_at
262908_at	259922_at	246300_at	263677_at	255517_at	248686_at	248167_at	253457_at	263696_at	261654_at	248494_at	260946_at	249466_at	257323_at	260288_at	251019_at	256872_at	258027_at	247487_at	245756_at	246607_at	267038_at	257866_at	254707_at	261672_at	253338_at	248600_at
266192_at	250187_at	258355_at	263553_at	265308_at	250127_at	251497_at	245179_at	255147_at	252619_at	246761_at	254002_at	264951_at	255257_at	257883_at	266826_at	262304_at	253769_at	246235_at	253022_at	258181_at	258813_at	266511_at	258649_at	264052_at	256745_at	252164_at
266194_at	265454_at	260158_at	260807_at	248847_at	260264_at	261054_at	265868_at	258338_at	256041_at	248074_at	260448_at	258404_at	260873_at	249011_at	260436_at	257815_at	254169_at	247176_at	255031_at	252939_at	245082_at	258024_at	260477_at	257352_at	250412_at	251579_at
251106_at	245166_at	246944_at	250892_at	263731_at	266792_at	254652_at	260264_at	265818_at	260276_at	255131_at	250333_at	262975_at	260771_at	267590_at	260677_at	260818_at	262366_at	261065_at	254543_at	265917_at	254014_at	249625_at	250627_at	248543_at	247493_at	251342_at
260580_at	264002_at	258030_at	247453_at	257451_at	257253_at	255527_at	257019_at	252616_at	259205_at	260459_at	259102_at	254089_at	266089_at	260794_at	247389_at	259441_at	267437_at	250723_at	257470_at	253619_at	260774_at	253535_at	259270_at	256624_at	266727_at	255520_at
265287_at	251219_at	260908_at	254058_at	258188_at	263704_at	266617_at	264504_at	257180_at	264678_at	264774_at	262252_at	265006_at	261487_at	267142_at	265035_at	258928_at	265272_at	258714_at	253870_at	266749_at	257487_at	247272_at	259225_at	266707_at	257922_at	256480_at
247717_at	254794_at	265305_at	252646_at	263599_at	254359_at	260241_at	263413_at	267060_at	249204_at	262762_at	255822_at	264668_at	248094_at	253101_at	254806_at	257900_at	258753_at	247384_at	246099_at	245734_at	257017_at	257809_at	253245_at	248547_at	252739_at	260180_at
265238_s_at	267270_at	260468_at	264783_at	252310_at	261054_at	248123_at	252569_at	258897_at	263486_at	247755_at	252160_at	247289_at	265699_at	251953_at	249045_at	250372_at	247594_at	264000_at	259850_at	254215_at	253455_at	257625_at	248463_at	255497_at	259215_at	265482_at
256090_at	265111_at	247950_at	246439_at	265841_at	254652_at	262637_at	256266_at	259016_at	246603_at	246165_at	250877_at	248134_at	252422_at	251884_at	247529_at	253788_at	255684_at	259281_at	261114_at	258139_at	251066_at	250222_at	246976_s_at	260294_at	261927_at	265458_at
261269_at	259484_at	254803_at	253263_at	252226_at	263491_at	258026_at	260878_at	253740_at	253946_at	253737_at	251964_at	253874_at	264673_at	261216_at	263097_at	250255_at	260774_at	264701_at	267069_at	260875_at	250803_at	266093_at	256207_at	254691_at	255459_at	258974_at
262646_at	251937_at	247922_at	252000_at	247085_at	261395_at	254235_at	246759_at	264465_at	262990_at	252769_at	259890_at	247072_at	253525_at	245252_at	262194_at	267219_at	250099_at	260380_at	252075_at	263502_s_at	257902_at	250794_at	252165_at	250332_at	254413_at	256404_at
246441_at	258685_at	262231_at	258252_at	247687_at	249550_at	245594_at	247197_at	261808_at	255583_at	261155_at	248626_at	258608_at	263174_at	249988_at	262314_at	249953_at	263751_at	246203_at	251289_at	250916_at	247305_at	266685_at	264331_at	259675_at	249910_at	260551_at
255940_at	257985_at	263154_at	249774_at	253512_at	246975_at	247265_at	263097_at	254863_at	257171_at	260540_at	267408_at	266365_at	256042_at	255599_at	263065_at	249278_at	245873_at	248193_at	250618_at	246327_at	251218_at	267341_at	246478_at	248826_at	250538_at	246310_at
260041_at	251065_at	267104_at	256071_at	267212_at	259433_at	247389_at	260436_at	259185_at	265578_at	264457_at	257106_at	250206_at	260553_at	254190_at	251659_at	251880_at	246558_at	258282_at	245780_at	260568_at	247145_at	248550_at	262459_at	256177_at	256035_at	265773_at
256607_at	247553_at	267263_at	267165_at	248726_at	265626_at	255221_at	259927_at	264595_at	262823_at	264985_at	261098_at	266919_at	248995_at	253590_at	246468_at	250648_at	262780_at	263159_at	256597_at	245202_at	251263_at	251603_at	263777_at	263755_at	247597_at	257893_at
251796_at	261382_at	262373_at	245504_at	247948_at	262653_at	260288_at	247653_at	258681_at	260685_at	252617_at	251636_at	266712_at	247575_at	262159_at	248786_at	254682_at	265541_at	258679_at	266721_at	246486_at	258460_at	258463_at	251623_at	259545_at	257085_at	261406_at
260902_at	249767_at	248031_at	262290_at	264925_at	247625_at	257866_at	253877_at	247943_at	262753_at	262595_at	262574_at	265161_at	267624_at	264652_at	264261_at	253942_at	245901_at	263243_at	258085_at	249808_at	249393_at	258655_at	247464_at	252570_at	266266_at	248450_at
264068_at	256773_at	252477_at	262813_at	246528_at	249968_at	248819_at	256220_at	266903_at	253342_at	257429_at	257901_at	258751_at	264506_at	258047_at	261151_at	258985_at	258342_at	246660_at	265325_at	253104_at	249526_at	266253_at	261265_at	261801_at	247854_at	261030_at
263696_at	247650_at	267113_at	245696_at	261766_at	264510_at	259017_at	254602_at	265704_at	259180_at	253994_at	263603_at	245053_at	248267_at	260544_at	251839_at	249731_at	249728_at	254231_at	255923_at	258551_at	255512_at	251774_at	252976_s_at	258979_at	254167_at	249765_at
251368_at	264684_at	257272_at	245807_at	267288_at	259616_at	263222_at	254923_at	259091_at	255442_at	259498_at	248795_at	253121_at	260685_at	263320_at	267081_at	253115_at	262718_at	265327_at	249204_at	246027_at	258759_at	253861_at	261413_at	252985_at	252031_at	260310_at
245616_at	255881_at	245166_at	259074_at	264652_at	253064_at	246327_at	264486_at	252603_at	265961_at	265848_at	263739_at	254998_at	254227_at	247571_at	251897_at	266369_at	249485_at	251886_at	247436_at	252389_at	256066_at	256969_at	249057_at	261685_at	257248_at	262555_at
252878_at	259787_at	261382_at	258262_at	245420_at	254431_at	248901_at	246232_at	263691_at	251741_at	250470_at	261984_at	264683_at	263274_at	252736_at	265184_at	266518_at	255644_at	266216_at	245626_at	245926_at	266461_at	252045_at	260040_at	254378_at	247298_at	249178_at
261577_at	265870_at	258686_at	255788_at	248309_at	258560_at	259348_at	265417_at	250786_at	246905_at	257515_at	265418_at	253058_at	257649_at	266757_at	261635_at	251484_at	265450_at	245267_at	261953_at	245885_at	254861_at	258982_at	256751_at	253456_at	264193_at	262709_at
265828_at	246913_at	249377_at	253247_at	245543_at	251497_at	265481_at	267460_at	252158_at	264462_at	247909_at	248055_at	253721_at	248619_at	261177_at	256293_at	259673_at	248457_at	255496_at	251923_at	257536_at	257535_at	255504_at	255624_at	254305_at	247356_at	262804_at
261569_at	266452_at	255620_at	258385_at	253338_at	248032_at	253737_at	247698_at	253949_at	264254_at	266042_s_at	265235_s_at	264043_at	254919_at	253113_at	263490_at	252180_at	253228_at	253401_at	258849_at	253252_at	266230_at	257694_at	258397_at	263839_at	252102_at	246762_at
264675_at	262244_at	248250_at	256275_at	251603_at	264008_at	264180_at	257745_at	246329_at	247044_at	254814_at	250098_at	250094_at	262448_at	249869_at	260794_at	261974_at	247118_at	264330_at	265273_at	255230_at	245197_at	247942_at	247792_at	257247_at	259159_at	255928_at
247080_at	252773_at	252983_at	257056_at	258551_at	264583_at	261768_at	261828_at	258772_at	255598_at	259340_at	262595_at	249427_at	258953_at	262050_at	264344_at	264041_at	255979_at	261037_at	248495_at	252928_at	264767_at	263824_at	254543_at	265939_at	261785_at	250625_at
254803_at	253457_at	256671_at	264289_at	263127_at	262637_at	255304_at	261581_at	247990_at	253899_at	261757_at	261107_at	252155_at	252123_at	253238_at	265807_at	262248_at	257597_at	259017_at	264190_at	249759_at	263126_at	246247_at	256583_at	260983_at	250784_at	255305_at
266221_at	260840_at	263619_at	245313_at	254169_at	263032_at	260969_at	246076_at	260704_at	246344_at	262804_at	263158_at	258800_at	249701_at	245723_at	259395_at	266938_at	257611_at	252829_at	259348_at	262340_at	260303_at	258566_at	252533_at	266689_at	248486_at	247787_at
262986_at	254948_at	262303_at	259997_at	251544_at	257288_at	263020_at	246544_at	261569_at	261439_at	266657_at	265155_at	260335_at	266119_at	265111_at	252053_at	259704_at	250360_at	248531_at	254890_at	247525_at	265943_at	264674_at	267305_at	249641_at	261587_at	265340_at
254588_at	253534_at	249617_at	247026_at	246930_at	263120_at	254289_at	246262_at	248629_at	266570_at	250018_at	255469_at	256288_at	246529_at	247543_at	248697_at	258646_at	265888_at	260543_at	264907_at	252310_at	248040_at	259489_at	260899_at	266617_at	259019_at	246302_at
259723_at	250442_at	259071_at	248313_at	245209_at	247553_at	264951_at	261285_at	253202_at	248257_at	254213_at	262838_at	247342_at	261950_at	257194_at	257615_at	252586_at	266126_at	258672_at	250013_at	254299_at	253453_at	264986_at	263824_at	257091_at	258381_at	257598_at
262326_at	259081_at	263362_at	247071_at	245196_at	254919_at	245771_at	267468_at	266801_at	261893_at	247023_at	253636_at	250974_at	252915_at	265470_at	253780_at	261043_at	264717_at	248313_at	255602_at	262211_at	251528_at	260206_at	248719_at	251562_at	256000_at	266684_at
257066_at	265722_at	247769_at	247957_at	248088_at	257461_at	252018_at	258434_at	261955_at	262120_at	262443_at	251371_at	257645_at	262229_at	251624_at	261866_at	258089_at	261238_at	247118_at	258052_at	266483_at	261718_at	255624_at	250644_at	245742_at	264386_at	245929_at
256819_at	245389_at	251022_at	246796_at	266938_at	253103_at	253285_at	247817_at	245815_at	253889_at	250482_at	256317_at	258434_at	266009_at	253993_at	250863_at	253635_at	265698_at	253343_at	256577_at	255243_at	261713_at	262517_at	266109_at	260781_at	247251_at	267342_at
253688_at	259018_at	254027_at	264638_at	266452_at	260873_at	254445_at	246508_at	264438_at	247900_at	245474_at	259802_at	262946_at	248204_at	264351_at	246384_at	251738_at	250176_at	261930_at	245299_at	247684_at	251725_at	257252_at	254921_at	258499_at	252027_at	258546_at
250758_at	247084_at	249353_at	248312_at	264002_at	246327_at	247790_at	263936_at	258529_at	253249_at	257215_at	252514_at	254453_at	264314_at	261719_at	252470_at	253874_at	259329_at	252068_at	258880_at	267490_at	258345_at	247453_at	249575_at	259517_at	267628_at	260282_at
245164_at	267358_at	251493_at	253090_at	258214_at	254651_at	251789_at	247735_at	249035_at	250382_at	247833_at	256108_at	255477_at	245456_at	253954_at	260353_at	264043_at	261012_at	247351_at	267266_at	254500_at	259071_at	252102_at	259503_at	267405_at	249136_at	258406_at
251753_at	256646_at	251713_at	261114_at	251734_at	263796_at	249793_at	258682_at	258658_at	251958_at	248795_at	251083_at	251304_at	258444_at	252470_at	256091_at	256284_at	246582_at	254167_at	254328_at	263875_at	253167_at	267289_at	256910_at	267281_at	248478_at	266187_at
254533_at	263282_at	262830_at	255543_at	251973_at	252906_at	257847_at	247324_at	251735_at	245281_at	249540_at	257076_at	253696_at	253407_at	254806_at	260696_at	266180_at	249462_at	256229_at	255070_at	265119_at	265446_at	256797_at	250225_at	261582_at	259655_at	267136_at
261201_at	246086_at	257919_at	256341_at	260007_at	265283_at	256597_at	254752_at	266239_at	251425_at	246386_at	249168_at	250353_at	259982_at	265197_at	262503_at	248144_at	258319_at	263570_at	246259_at	247714_at	245323_at	263870_at	259921_at	252343_at	250239_at	247009_at
257673_at	259012_at	265552_at	248846_at	264080_at	253219_at	257950_at	253915_at	246348_at	264318_at	251345_at	249698_at	252198_x_at	249423_at	253377_at	259293_at	263885_at	259089_at	247803_at	256854_at	257323_at	249306_at	250335_at	247064_at	264422_at	253131_at	252084_at
258106_at	252815_at	251521_at	261431_at	255142_at	249336_at	247625_at	262844_at	257822_at	267419_at	256813_at	249914_at	255296_at	247650_at	250248_at	253526_at	266372_at	257015_at	266017_at	262314_at	266291_at	250666_at	260296_at	262248_at	252414_at	251738_at	249595_at
249113_at	254187_at	246977_at	253517_at	251282_at	253804_at	249540_at	266604_at	262598_at	245867_at	266734_at	260135_at	250797_at	265248_at	261151_at	255877_at	247369_at	256654_at	265886_at	250335_at	264479_at	245543_at	256159_at	246965_at	261655_at	248091_at	263839_at
254341_at	249953_at	264041_at	246272_at	258602_at	258575_at	260415_at	261312_at	259768_at	262804_at	256198_at	248776_at	262887_at	254996_at	261410_at	262662_at	258796_at	258618_at	246284_at	246293_at	256069_at	260544_at	254108_at	249078_at	251556_at	248612_at	247433_at
247323_at	267623_at	267144_at	262582_at	256890_at	252866_at	256010_at	247696_at	254208_at	245420_at	253158_at	247939_at	263119_at	249440_at	249125_at	248255_at	261463_at	265206_at	248271_at	247464_at	250350_at	252422_at	246070_at	247838_at	261819_at	264452_at	261094_at
247654_at	259320_at	259189_at	259845_at	247488_at	263669_at	264635_at	253548_at	253040_at	254874_at	260907_at	261426_at	250306_at	263796_at	252834_at	266732_at	249354_at	251403_at	251146_at	263755_at	247120_at	246700_at	259560_at	245832_at	253383_at	251505_at	256986_at
261564_at	259614_at	256186_at	252018_at	256673_at	254360_at	262512_at	262667_at	249873_at	245027_at	255864_at	248206_at	249874_at	245786_at	248448_at	254120_at	266713_at	252961_at	265983_at	252058_at	249472_at	260012_at	247168_at	246070_at	267196_at	251272_at	245662_at
258851_at	262901_at	250091_at	257022_at	249730_at	247040_at	255037_at	254520_at	265630_at	266508_at	264581_at	267026_at	265282_at	265344_at	249919_at	253866_at	257952_at	265739_at	266185_at	264515_at	263250_at	246490_at	248994_at	259226_at	265470_at	265723_at	262633_at
267481_at	256377_at	246425_at	260617_at	247060_at	258068_at	246948_at	261682_at	254019_at	258514_at	264002_at	254923_at	249919_at	247776_at	258321_at	266599_at	250502_at	264653_at	266560_at	254858_at	267546_at	260205_at	264202_at	246197_at	266869_at	253847_at	249136_at
260332_at	255497_at	255642_at	266693_at	251704_at	259137_at	267511_at	249872_at	246784_at	267367_at	258565_at	252501_at	263614_at	254682_at	256891_at	251273_at	246742_at	245075_at	251839_at	249306_at	252502_at	254422_at	265634_at	246529_at	252899_at	258803_at	246424_at
245165_at	266071_at	247883_at	247175_at	251789_at	252040_at	265480_at	253126_at	256979_at	258638_at	252773_at	265724_at	265099_at	257771_at	248205_at	265560_at	266463_at	257272_at	265182_at	263296_at	247577_at	266536_at	256999_at	259191_at	251893_at	254186_at	254279_at
247936_at	247867_at	262585_at	245338_at	253238_at	260401_at	259302_at	249878_at	261165_at	246516_at	251083_at	261251_at	251613_at	252539_at	248426_at	261937_at	258339_at	263986_at	253242_at	245317_at	262667_at	250821_at	265730_at	248092_at	251894_at	250570_at	246856_at
267172_at	254520_at	246279_at	248814_at	248176_at	246300_at	263168_at	265673_at	245975_at	264381_at	254479_at	253187_at	251479_at	265235_s_at	261027_at	258021_at	252414_at	254688_at	245237_at	254430_at	254262_at	246831_at	257652_at	253052_at	261168_at	260496_at	247173_at
255142_at	258961_at	266119_at	260023_at	256341_at	260943_at	258460_at	261447_at	252528_at	261840_at	258038_at	265275_at	259734_at	259579_at	245272_at	247038_at	259931_at	257092_at	258356_at	253324_at	257815_at	246687_at	245293_at	254276_at	266657_at	265913_at	245273_at
256752_at	259264_at	260890_at	250279_at	264851_at	250623_at	251904_at	250014_at	260570_at	260778_at	259102_at	247874_at	248385_at	261192_at	253373_at	251393_at	249334_at	266332_at	254580_at	257422_at	249045_at	261455_at	259711_at	258173_at	261800_at	267293_at	259619_at
252603_at	254803_at	260399_at	245641_at	260275_at	259014_at	253064_at	250199_at	260922_at	265269_at	257551_at	248367_at	263126_at	256175_at	251640_at	247722_at	255288_at	259418_at	246076_at	260590_at	247955_at	264936_at	256735_at	249652_at	256530_at	262910_at	260740_at
261762_at	262136_at	251906_at	265376_at	250960_at	260155_at	249968_at	266230_at	252820_at	251048_at	266844_at	257551_at	267113_at	264511_at	252938_at	262495_at	265700_at	251168_at	256672_at	245090_at	259661_at	260640_at	253490_at	263472_at	260666_at	253377_at	252679_at
266329_at	250091_at	258385_at	259173_at	246555_at	261449_at	248686_at	262159_at	247679_at	265572_at	260946_at	247940_at	248308_at	248904_at	258744_at	264447_at	260126_at	254608_at	247464_at	259768_at	253832_at	250575_at	264806_at	262874_at	260949_at	257733_at	259817_at
265244_at	249550_at	245392_at	263509_s_at	259845_at	254328_at	264008_at	258092_at	245583_at	258489_at	253136_at	260556_at	259160_at	259001_at	263221_at	248932_at	257518_at	260380_at	260075_at	260626_at	266265_at	258023_at	262656_at	265730_at	255946_at	252068_at	261993_at
264552_at	254832_at	252517_at	262314_at	249759_at	248134_at	248868_at	264960_at	259564_at	259102_at	258055_at	267244_at	264588_at	265305_at	256293_at	247545_at	264047_at	263246_at	256336_at	246012_at	267592_at	248391_at	256829_at	257828_at	250178_at	258467_at	246987_at
245886_at	247769_at	263109_at	251943_at	259749_at	257847_at	259884_at	254773_at	262753_at	246329_at	265443_at	247803_at	248797_at	266889_at	256526_at	263015_at	263712_at	246968_at	256306_at	266418_at	246330_at	255714_at	249822_at	261612_at	255236_at	259832_at	259259_at
266996_at	263820_at	253493_at	261635_at	254361_at	245587_at	258679_at	254944_at	257519_at	261218_at	250733_at	249009_at	266422_at	251038_at	261845_at	246162_at	248058_at	248780_at	261133_at	261037_at	252880_at	247780_at	253129_at	251177_at	261126_at	251444_at	260807_at
260392_at	246532_at	255244_at	266963_at	257038_at	254442_at	265475_at	254504_at	249120_at	247387_at	255469_at	259089_at	255491_at	252939_at	247437_at	245233_at	261661_at	259976_at	266368_at	256673_at	261700_at	264379_at	265728_at	246125_at	265034_at	254691_at	246212_at
251695_at	264124_at	256229_at	251603_at	253405_at	249741_at	265308_at	254722_at	257756_at	250779_at	250357_at	264546_at	251569_at	261367_at	259979_at	245831_at	266919_at	253697_at	262609_at	266017_at	249984_at	245450_at	265067_at	264803_at	250988_at	246884_at	259051_at
261168_at	253320_at	263177_at	260651_at	261413_at	253654_at	250750_at	267519_at	252038_at	265738_at	258595_at	259551_at	262665_at	255596_at	264809_at	256235_at	258591_at	263163_at	253870_at	245803_at	263842_at	259074_at	255133_at	267463_at	246291_at	246283_at	259884_at
263732_at	245994_at	262372_at	256485_at	247367_at	262986_at	261116_at	253805_at	264427_at	253650_at	250714_at	266359_at	266858_at	261874_at	266800_at	252745_at	257154_at	249585_at	248558_at	246496_at	265909_at	255602_at	246612_at	257914_at	255557_at	260551_at	245939_at
261285_at	247963_at	262510_at	261851_at	245197_at	254817_at	247086_at	260191_at	259326_at	250064_at	266359_at	266540_at	257950_at	249086_at	264618_at	258915_at	253205_at	259989_at	266732_at	261031_at	245450_at	246600_at	250192_at	245035_at	252979_at	245051_at	253935_at
247673_at	256506_at	263707_at	254333_at	249599_at	245110_at	257916_at	256514_at	261031_at	259591_at	252507_at	260966_at	264065_at	266321_at	265118_at	251479_at	251730_at	252979_at	261139_at	248697_at	245106_at	251610_at	262459_at	249400_at	263356_at	258680_at	261547_at
251685_at	259897_at	248398_at	266016_at	260744_at	257850_at	245076_at	253829_at	265736_at	260793_at	255036_at	264847_at	255967_at	247819_at	246042_at	248153_at	248559_at	252630_at	246595_at	267534_at	248814_at	266977_at	254894_at	255502_at	252120_at	254804_at	261750_at
265770_at	247522_at	249536_at	253185_at	259997_at	252300_at	250127_at	266626_at	266317_at	257219_at	261896_at	264171_at	249344_at	262432_at	260140_at	253714_at	267344_at	247216_at	261116_at	264098_at	249346_at	250561_at	259198_at	251657_at	254278_at	250125_at	257593_at
265282_at	261580_at	266562_at	248819_at	249754_at	254468_at	256927_at	262746_at	248764_at	249739_at	245731_at	266156_at	265139_at	257734_at	267168_at	259987_at	254953_at	245842_at	252736_at	260205_at	263184_at	245479_at	249746_at	246767_at	248293_at	258684_at	246948_at
245263_at	264213_at	261180_at	258981_at	259190_at	264146_at	260126_at	265984_at	260968_at	257279_at	253824_at	254828_at	259992_at	259190_at	247848_at	246076_at	259344_at	248406_at	247151_at	247604_at	253097_at	258603_at	260955_at	260015_at	262528_at	255542_at	259356_at
248997_at	247646_at	248719_at	254434_at	248267_at	250502_at	251192_at	247360_at	261857_at	262965_at	249074_at	260344_at	258646_at	263928_at	245993_at	265188_at	264338_at	255068_at	248366_at	254592_at	259220_at	245599_at	257624_at	247942_at	250849_at	253632_at	258695_at
249163_at	266119_at	256326_at	254609_at	249464_at	258351_at	256020_at	260949_at	251784_at	255834_at	262574_at	258519_at	251578_at	250737_at	262508_at	267565_at	257236_at	265863_at	256022_at	266732_at	267366_at	266476_at	254905_at	248263_at	250599_at	246546_at	250150_at
261950_at	263825_at	246159_at	246486_at	246983_at	250533_at	257314_at	252617_at	246800_at	266238_at	259989_at	265272_at	253582_at	250267_at	263711_at	266188_at	247502_at	259510_at	247279_at	259432_at	245904_at	248936_at	245738_at	255127_at	256041_at	266581_at	256724_at
262295_at	250408_at	263282_at	254691_at	264615_at	254320_at	254305_at	267509_at	265073_at	257756_at	249140_at	252507_at	248545_at	258675_at	253088_at	258731_at	259974_at	265495_at	259398_at	245816_at	251210_at	258724_at	248258_at	258188_at	249218_at	257593_at	261924_at
267210_at	246144_at	256992_at	258899_at	245688_at	252378_at	264717_at	261535_at	249864_at	247971_at	262637_at	255531_at	257280_at	247863_at	258072_at	266458_at	251321_at	265293_at	262369_at	265470_at	259976_at	250449_at	264627_at	247957_at	246987_at	254464_at	245532_at
258979_at	259932_at	248055_at	262577_at	253606_at	266606_at	266899_at	265284_at	257628_at	254162_at	255387_at	259889_at	245325_at	249944_at	248091_at	255025_at	265216_at	248725_at	259545_at	257279_at	250316_at	262372_at	250149_at	262165_at	252936_at	246536_at	251114_at
264555_at	247622_at	255969_at	260939_at	260332_at	257956_at	266331_at	251199_at	266887_at	262203_at	261604_at	250962_at	253802_at	247101_at	252652_at	255904_at	246762_at	256919_at	263900_at	260396_at	258437_at	257288_at	254438_at	250504_at	267327_at	263082_at	255236_at
261921_at	254544_at	260355_at	262360_at	250987_at	246376_at	246233_at	258033_at	251185_at	245884_at	253024_at	249203_at	252940_at	251372_at	257919_at	250690_at	263902_at	254803_at	246939_at	264396_at	259711_at	256481_at	250264_at	256118_at	255673_at	250457_at	245808_at
253951_at	259048_at	256887_at	258158_at	263230_at	265810_at	258557_at	254766_at	258662_at	251795_at	263138_at	266118_at	251428_at	266792_at	266296_at	261470_at	259541_at	259341_at	258879_at	259070_at	266230_at	262226_at	262762_at	253396_at	247946_at	256793_at	251561_at
256932_at	262134_at	266929_at	245445_at	253824_at	258143_at	263796_at	254197_at	261073_at	262040_at	251373_at	247029_at	253163_at	261405_at	249752_at	258512_at	256652_at	253537_at	246763_at	254291_at	248619_at	267154_at	254249_at	260734_at	251525_at	246042_at	246851_at
252385_at	250396_at	252289_at	258997_at	260301_at	253258_at	252040_at	259498_at	262602_at	248190_at	246777_at	247066_at	249339_at	247457_at	256255_at	266449_at	261161_at	262675_at	259439_at	259340_at	257940_at	266122_at	264106_at	256255_at	257672_at	258750_at	264940_at
248595_at	259533_at	266257_at	253818_at	247751_at	259476_at	257461_at	257024_at	261488_at	254689_at	258705_at	260972_at	264267_at	252323_at	257088_at	261858_at	249910_at	263946_at	266908_at	252412_at	246968_at	261096_at	265136_at	254103_at	265633_at	260578_at	266046_at
262780_at	254207_at	253851_at	253414_at	261409_at	265898_at	265959_at	267028_at	255703_at	259225_at	247324_at	247594_at	259190_at	263259_at	253052_at	259756_at	260751_at	265339_at	258325_at	251490_at	261506_at	245038_at	265340_at	250141_at	257016_at	259512_at	264422_at
249054_at	262510_at	256663_at	247891_at	258189_at	259595_at	250167_at	264687_at	248666_at	245914_at	249872_at	256173_at	251061_at	262503_at	248812_at	259271_at	245901_at	255698_at	250105_at	245039_at	252885_at	263168_at	256664_at	255569_at	258575_at	250230_at	250245_at
259141_at	250110_at	247162_at	249984_at	249793_at	250850_at	253512_at	262860_at	246069_at	255331_at	267068_at	262856_at	257074_at	248848_at	247627_at	262782_at	245964_at	248276_at	251309_at	253496_at	263570_at	254040_at	258505_at	265132_at	247891_at	248265_at	256285_at
264781_at	251904_at	245441_at	251558_at	252076_at	263163_at	258998_at	261269_at	266423_at	259766_at	259141_at	254280_at	249129_at	258998_at	252345_at	257262_at	257473_at	263378_at	258689_at	266698_at	249550_at	248848_at	249919_at	254443_at	260989_at	267337_at	245462_at
253382_at	255651_at	259681_at	249942_at	245891_at	262407_at	245891_at	257573_at	266291_at	262378_at	260553_at	246701_at	247955_at	246031_at	254571_at	246998_at	247874_at	255502_at	245761_at	251827_at	253147_at	249988_at	246832_at	248133_at	263243_at	254614_at	254763_at
246478_at	256229_at	247093_at	264008_at	254188_at	260415_at	245984_at	260968_at	262920_at	245851_at	247363_at	264944_at	262675_at	247086_at	252338_at	257940_at	259006_at	256009_at	253473_at	258921_at	266239_at	260203_at	264490_at	254891_at	246488_at	262710_at	250924_at
252665_at	250832_at	263875_at	246783_at	255485_at	248328_at	259910_at	266355_at	253484_at	247041_at	258520_at	250748_at	266494_at	263378_at	266089_at	263348_at	253975_at	247063_at	260544_at	247602_at	259224_at	247438_at	259890_at	261207_at	252793_at	256425_at	259519_at
256215_at	267104_at	261983_at	264834_at	262440_at	254042_at	247600_at	255941_at	263782_at	267144_at	258649_at	250856_at	248364_at	247145_at	247930_at	265480_at	266090_at	262804_at	256441_at	248232_at	261138_at	265680_at	263948_at	254788_at	253888_at	257540_at	248017_at
261653_at	249500_at	248600_at	261874_at	247601_at	255257_at	250240_at	255994_at	249589_at	264705_at	248287_at	267058_at	252396_at	245642_at	246259_at	266617_at	253819_at	258209_at	253500_at	256650_at	262946_at	264056_at	250477_at	249040_at	263082_at	246832_at	250562_at
254919_at	252983_at	248244_at	252230_at	258494_at	265797_at	258351_at	265188_at	262175_at	252880_at	264729_at	265098_at	267154_at	259802_at	253188_at	260239_at	245085_at	256370_at	246495_at	267159_at	253708_at	262803_at	251182_at	245905_at	250671_at	255885_at	261612_at
260242_at	259026_at	267476_at	254100_at	248169_at	249701_at	261016_at	251729_at	261253_at	253216_at	259771_at	257429_at	260668_at	264851_at	259037_at	259295_at	248807_at	248759_at	254634_at	258026_at	246479_at	267311_at	258493_at	250032_at	247631_at	259884_at	266678_at
257988_at	254878_at	263475_at	246831_at	262813_at	256924_at	247819_at	266441_at	255236_at	253830_at	267538_at	261822_at	251235_at	266832_at	260843_at	254804_at	264525_at	264247_at	265273_at	250326_at	262281_at	257038_at	252928_at	255151_at	265770_at	249167_at	266647_at
255629_at	265495_at	253457_at	264956_at	259277_at	252979_at	250738_at	256485_at	264466_at	255597_at	265481_at	261395_at	257648_at	248167_at	254861_at	246954_at	246313_at	261816_at	253751_at	256892_at	266757_at	262550_at	259422_at	264522_at	257705_at	260714_at	248492_at
254663_at	250699_at	251127_at	254735_at	266371_at	251961_at	264661_at	255625_at	256493_at	247544_at	250947_at	254946_at	259238_at	256924_at	254158_at	245662_at	259734_at	259058_at	251065_at	266289_at	248694_at	260362_at	254455_at	260954_at	264045_at	256327_at	253574_at
252409_at	261503_at	265967_at	262878_at	252377_at	267084_at	252943_at	247273_at	254596_at	260794_at	254658_at	256698_at	261748_at	257428_at	259191_at	258102_at	258976_at	260498_at	245831_at	256999_at	249335_at	258855_at	256230_at	260551_at	253782_at	248480_at	250856_at
258869_at	251713_at	266878_at	247811_at	255459_at	266313_at	248639_at	253888_at	253207_at	245336_at	250755_at	259141_at	251298_at	250661_at	245244_at	258262_at	266063_at	257515_at	248032_at	245929_at	256044_at	267165_at	257708_at	264537_at	257299_at	245444_at	259864_at
246948_at	258686_at	246313_at	262896_at	244923_s_at	266300_at	262384_at	251959_at	264792_at	251763_at	248776_at	266734_at	249284_at	250022_at	265433_at	249359_at	264006_at	267604_at	250998_at	250863_at	255430_at	263297_at	253614_at	245039_at	259194_at	261344_at	256624_at
248597_at	248306_at	253696_at	261378_at	247041_at	260275_at	246284_at	260946_at	249999_at	247396_at	264847_at	246537_at	255602_at	250437_at	267381_at	253455_at	248832_at	266058_at	250090_at	252646_at	251667_at	254874_at	246749_at	254368_at	259983_at	247951_at	246225_at
265383_at	253810_at	258511_at	263788_at	257596_at	266452_at	249780_at	250099_at	257297_at	251815_at	266458_at	267605_at	254604_at	260899_at	253780_at	254417_at	262788_at	251981_at	264415_at	256285_at	256751_at	245998_at	245074_at	250775_at	263467_at	264928_at	247235_at
250006_at	257318_at	245139_at	261436_at	250206_at	250842_at	252038_at	264947_at	254084_at	261479_at	250925_at	253998_at	250873_at	266462_at	265728_at	262344_at	249758_at	252666_at	257173_at	246660_at	247604_at	251901_at	266197_at	249010_at	254727_at	267363_at	249924_at
255901_at	250551_at	265265_at	260364_at	250669_at	251065_at	266044_s_at	263115_at	255850_at	251920_at	265232_s_at	258282_at	245734_at	260556_at	246432_at	252037_at	256116_at	262850_at	253158_at	253242_at	257147_at	258212_at	250546_at	247926_at	247390_at	245685_at	245145_at
249472_at	253792_at	262620_at	255963_at	249514_at	250753_at	263151_at	267282_at	265887_at	266738_at	259458_at	245984_at	261381_at	258744_at	254380_at	267177_at	254065_at	250737_at	248164_at	259137_at	257088_at	266757_at	248995_at	263948_at	247921_at	257628_at	256851_at
266561_at	252433_at	260966_at	245200_at	250820_at	253185_at	258501_at	248138_at	256333_at	257075_at	253767_at	246090_at	253950_at	261406_at	250186_at	264250_at	262040_at	265842_at	266125_at	254052_at	265852_at	245200_at	249372_at	267605_at	258910_at	260385_at	252155_at
251222_at	254720_at	266933_at	257670_at	253121_at	256020_at	263112_at	250988_at	265990_at	256236_at	264901_at	258611_at	250996_at	246278_at	263127_at	248124_at	254520_at	259541_at	245099_at	258962_at	262705_at	253111_at	255382_at	249886_at	253359_at	254913_at	265885_at
247028_at	265098_at	246947_at	264588_at	260048_at	265726_at	251221_at	262883_at	250314_at	262308_at	264323_at	247324_at	246260_at	252956_at	260812_at	262072_at	249907_at	260802_at	256673_at	246682_at	252482_at	261777_at	253273_at	249487_at	254288_at	254584_at	267462_at
247417_at	259493_at	260039_at	253994_at	250289_at	266968_at	246200_at	263499_at	258256_at	266256_at	246099_at	250929_at	250278_at	261110_at	250443_at	253755_at	246457_at	261401_at	266418_at	250149_at	264783_at	248492_at	265852_at	258046_at	245314_at	254021_at	245281_at
256543_at	252168_at	252214_at	248388_at	258608_at	261651_at	250357_at	266752_at	259254_at	246436_at	256099_at	258649_at	251139_at	251456_at	257918_at	249246_at	260349_at	255450_at	247370_at	258807_at	252684_at	247282_at	259367_at	250477_at	245160_at	261231_at	260294_at
251833_at	259358_at	248241_at	257785_at	261622_at	247118_at	256745_at	264942_at	248127_at	256173_at	255662_at	250921_at	254501_at	260635_at	251372_at	245299_at	263282_at	257839_at	256415_at	261375_at	260696_at	264435_at	248815_at	248021_at	261507_at	264903_at	258906_at
248232_at	266302_at	253317_at	246082_at	262503_at	259443_at	260804_at	265512_at	245739_at	257066_at	254155_at	258705_at	246278_at	251106_at	262408_at	251840_at	250204_at	246323_at	267470_at	245474_at	250398_at	260004_at	252014_at	247121_at	252164_at	251179_at	261526_at
264884_at	254636_at	249787_at	249876_at	245365_at	255527_at	244922_s_at	259426_at	257181_at	254362_at	260106_at	267305_at	267017_at	259769_at	246310_at	264583_at	265431_at	254875_at	267081_at	255628_at	249032_at	261525_at	266217_at	249019_at	266185_at	254708_at	247298_at
259943_at	264163_at	247605_at	254188_at	245851_at	245196_at	253219_at	246999_at	249230_at	258875_at	261426_at	261896_at	249266_at	253549_at	258975_at	253836_at	252715_x_at	256951_at	252208_at	257224_at	266202_at	254390_at	267371_at	249910_at	249467_at	253379_at	250298_at
257519_at	246773_at	262696_at	256596_at	247268_at	259070_at	249748_at	256209_at	266589_at	252064_at	264015_at	266635_at	267277_at	264652_at	246993_at	250032_at	253971_at	250013_at	267058_at	247232_at	252996_s_at	253688_at	247302_at	245855_at	254308_at	253380_at	251208_at
250642_at	254258_at	264737_at	263459_at	256864_at	249732_at	250753_at	260345_at	246259_at	251140_at	246697_at	261552_at	263751_at	266428_at	247177_at	261084_at	251317_at	263165_at	247269_at	246988_at	245370_at	248440_at	260338_at	248442_at	249993_at	249465_at	263708_at
257112_at	266300_at	255050_at	260051_at	249354_at	261191_at	248961_at	267132_at	259125_at	249303_at	248407_at	255662_at	263222_at	263934_at	253812_at	246909_at	249879_at	266601_at	263918_at	246247_at	248777_at	254646_at	255455_at	248136_at	257211_at	255305_at	255684_at
251811_at	248437_at	246274_at	248440_at	254861_at	261221_at	254689_at	246034_at	252983_at	258491_at	257318_at	263413_at	248805_at	264471_at	248875_at	245039_at	260316_at	254497_at	248738_at	247983_at	254490_at	262932_at	263797_at	259443_at	253542_at	262496_at	249066_at
251744_at	253217_at	262186_at	252606_at	250234_at	245290_at	255605_at	255302_at	263519_at	246701_at	253320_at	252627_at	248740_at	259080_at	254543_at	266090_at	251713_at	263848_at	265012_at	260048_at	246260_at	250644_at	262870_at	245543_at	262153_at	247280_at	254219_at
264025_at	260066_at	263943_at	250062_at	245538_at	253625_at	261568_at	263515_at	264694_at	257814_at	252811_at	257357_at	249969_at	264343_at	267477_at	247686_at	256418_at	250255_at	258367_at	258759_at	264694_at	260969_at	253997_at	263854_at	254166_at	266421_at	264621_at
261183_at	247882_at	252919_at	261938_at	244922_s_at	261453_at	261474_at	252419_at	255451_at	259171_at	262786_at	248074_at	250208_at	246225_at	253053_at	264657_at	247463_at	264033_at	250267_at	253401_at	250992_at	247525_at	259109_at	246653_at	258522_at	261866_at	253827_at
261440_at	253884_at	251183_at	261818_at	258338_at	252949_at	259070_at	260180_at	257773_at	247553_at	249860_at	250018_at	258410_at	262182_at	250673_at	246318_at	252120_at	261544_at	257428_at	254121_at	246701_at	266516_at	255742_at	261398_at	246386_at	259864_at	256613_at
261521_at	249215_at	264695_at	257173_at	258840_at	253737_at	245290_at	246276_at	245701_at	247601_at	263509_s_at	253856_at	255543_at	263118_at	266719_at	250013_at	257435_at	253369_at	246285_at	258731_at	265850_at	251928_at	255095_at	262360_at	262741_at	259704_at	266707_at
246921_at	255842_at	259045_at	267392_at	258357_at	255551_at	258575_at	264210_at	266767_at	257484_at	245778_at	256433_at	267421_at	258452_at	247529_at	257700_at	258690_at	264815_at	258742_at	249165_at	245090_at	261139_at	257748_at	263804_at	267081_at	249850_at	260401_at
266338_at	259811_at	256773_at	259257_at	257722_at	247602_at	264434_at	259116_at	264709_at	249580_at	253856_at	266458_at	249576_at	260943_at	266743_at	261037_at	261804_at	262060_at	250335_at	265261_at	256890_at	257011_at	250277_at	260338_at	246221_at	251259_at	260026_at
254791_at	249778_at	264637_at	249339_at	245346_at	258091_at	255923_at	265495_at	265272_at	250495_at	248983_at	248544_at	256392_at	267509_at	258264_at	254858_at	256915_at	248961_at	255469_at	255502_at	252851_at	251773_at	254861_at	258803_at	260746_at	258167_at	264000_at
250562_at	262550_at	249755_at	260798_at	259708_at	247086_at	261161_at	249577_at	248285_at	256734_at	264940_at	251084_at	262788_at	245771_at	255687_at	260687_at	260902_at	260311_at	254445_at	258555_at	257635_at	260007_at	255526_at	247285_at	259881_at	252179_at	263128_at
262754_at	260888_at	263333_at	260180_at	262361_at	262113_at	257709_at	245201_at	246266_at	264860_at	266635_at	245412_at	265737_at	266471_at	253697_at	259186_at	245097_at	251858_at	253813_at	256937_at	249215_at	266257_at	250875_at	248972_at	253626_at	264341_at	259172_at
250661_at	260395_at	252518_at	263632_at	247448_at	258472_at	262977_at	254378_at	264319_at	246075_at	255569_at	265952_at	245078_at	248908_at	249252_at	257066_at	245971_at	250382_at	266749_at	255496_at	245488_at	253698_at	257050_at	256663_at	258799_at	264907_at	252377_at
245301_at	267176_at	259885_at	253630_at	259312_at	245771_at	254636_at	262709_at	254429_at	262706_at	250183_at	248575_at	257188_at	246440_at	263513_at	263452_at	262621_at	255014_at	246417_at	252099_at	254878_at	247178_at	255342_at	253561_at	245608_at	259734_at	261948_at
262414_at	265945_at	261407_at	261120_at	253273_at	254188_at	251480_at	254586_at	265682_at	247330_at	247299_at	259493_at	254234_at	261921_at	266364_at	252679_at	259642_at	258382_at	256386_at	260561_at	250735_at	260110_at	254076_at	246287_at	259060_at	253351_at	245777_at
251920_at	247759_at	247323_at	266166_at	247272_at	251663_at	255381_at	261904_at	247641_at	264807_at	259143_at	258808_at	250437_at	260883_at	262881_at	254496_at	251287_at	250534_at	266811_at	253171_at	251644_at	264442_at	248983_at	255681_at	264101_at	250098_at	245106_at
253275_at	265762_at	250265_at	253915_at	247378_at	259596_at	266300_at	264862_at	250256_at	247101_at	249914_at	265067_at	249250_at	262264_at	247751_at	263653_at	262353_at	249924_at	266488_at	260987_at	247926_at	267140_at	253277_at	264000_at	254078_at	248382_at	253819_at
261262_at	262477_at	251235_at	246211_at	267069_at	258890_at	257960_at	249171_at	250485_at	254502_at	262346_at	265673_at	259974_at	257516_at	248581_at	246247_at	252889_at	262727_at	263174_at	267577_at	248101_at	253953_at	254343_at	266781_at	251392_at	255087_at	252508_at
248540_at	250039_at	263946_at	255742_at	266581_at	259982_at	260731_at	248738_at	264061_at	263756_at	250929_at	259771_at	250647_at	264318_at	254646_at	253323_at	245433_at	245090_at	246122_at	261506_at	264375_at	262605_at	265632_at	259743_at	258229_at	262584_at	261973_at
249109_at	263147_at	259567_at	250557_at	249826_at	254293_at	267084_at	267180_at	259475_at	266235_at	261300_at	250714_at	254322_at	258679_at	253284_at	261720_at	250658_at	262309_at	257824_at	260243_at	260974_at	254817_at	260596_at	251037_at	265182_at	262798_at	256832_at
266648_at	260635_at	259753_at	248961_at	251227_at	256096_at	252906_at	262166_at	245601_at	247139_at	254762_at	256813_at	260818_at	254405_at	260673_at	267165_at	245108_at	246499_at	248335_at	267000_at	266181_at	264880_at	258879_at	248068_at	248482_at	251845_at	245144_at
263516_at	253048_at	252455_at	257714_at	264744_at	250478_at	258209_at	247877_at	245321_at	248458_at	260701_at	246645_at	261920_at	252587_at	254716_at	247706_at	248697_at	260139_at	262133_at	260915_at	250858_at	264238_at	258794_at	250849_at	254368_at	248133_at	256590_at
250705_at	262317_at	247869_at	247318_at	266225_at	254689_at	245483_at	264344_at	264444_at	265986_at	251103_at	247882_at	246778_at	266968_at	260051_at	253875_at	247616_at	247620_at	263221_at	255941_at	254083_at	248199_at	245729_at	257902_at	260387_at	251280_at	252011_at
255676_at	249746_at	249798_at	259182_at	256140_at	261016_at	258759_at	259352_at	255496_at	245588_at	248794_at	256198_at	255071_at	259293_at	258224_at	261467_at	245073_at	262304_at	245064_at	253814_at	249886_at	254574_at	248088_at	250515_at	250298_at	262896_at	260300_at
262748_at	256968_at	260391_at	265034_at	258159_at	263112_at	256542_at	248758_at	245401_at	264625_at	252948_at	245161_at	255631_at	251237_at	260352_at	262422_at	256220_at	252009_at	253992_at	266910_at	251739_at	248611_at	266799_at	251372_at	257033_at	248440_at	261655_at
250090_at	263311_at	263238_at	263875_at	254588_at	253024_at	254186_at	246244_at	265994_at	260238_at	254848_at	255036_at	251819_at	253805_at	249063_at	256891_at	259220_at	254953_at	252826_at	259985_at	245624_at	247215_at	260025_at	264083_at	262883_at	258599_at	261941_at
248291_at	262928_at	253534_at	245560_at	259887_at	256922_at	251804_at	267558_at	245894_at	247080_at	264920_at	258557_at	256698_at	266090_at	248193_at	254190_at	247060_at	247783_at	256034_at	253090_at	249838_at	259124_at	248833_at	256939_at	251741_at	249626_at	258851_at
261990_at	260879_at	263921_at	254290_at	252313_at	266203_at	256793_at	249922_at	255809_at	253989_at	249154_at	264015_at	264438_at	260010_at	257666_at	258094_at	266056_at	263024_at	246453_at	260687_at	263419_at	247693_at	253632_at	261011_at	253143_at	264019_at	256502_at
263906_at	256390_at	263610_at	251544_at	255728_at	254874_at	253714_at	258994_at	258329_at	253218_at	245744_at	266551_at	248049_at	258796_at	259987_at	251153_at	257066_at	264997_at	264042_at	258312_at	247553_at	261394_at	247607_at	248276_at	251561_at	249846_at	247455_at
264926_at	264374_at	249729_at	261417_at	264490_at	250167_at	259802_at	245088_at	250141_at	256427_at	247177_at	260929_at	249581_at	262464_at	266826_at	246895_at	248620_at	252844_at	260361_at	261538_at	264675_at	245688_at	265079_at	257933_at	246219_at	259752_at	255530_at
248030_at	251473_at	244959_s_at	261656_at	257461_at	251922_at	258143_at	249666_at	260937_at	253733_at	261260_at	263411_at	255936_at	252363_at	252927_at	251757_at	265637_at	260010_at	251526_at	256911_at	247514_at	252084_at	253647_at	264924_at	257273_at	254195_at	265092_at
245450_at	257594_at	261485_at	256524_at	263241_at	264800_at	255683_at	246917_at	252481_at	264405_at	263945_at	247922_at	246848_at	246573_at	261150_at	266365_at	265923_at	266006_at	256285_at	258652_at	255605_at	266578_at	245370_at	265037_at	255602_at	246968_at	249231_at
253202_at	246540_at	265102_at	261048_at	245411_at	250935_at	260144_at	264289_at	248890_at	264978_at	257170_at	261444_at	253919_at	254103_at	262482_at	265772_at	246822_at	258693_at	246510_at	260560_at	263811_at	260076_at	248357_at	262880_at	262312_at	248124_at	251176_at
263765_at	266538_at	245264_at	261458_at	261407_at	249303_at	251684_at	246400_at	245987_at	259023_at	257092_at	251468_at	252072_at	251231_at	266278_at	256210_at	263946_at	262238_at	251245_at	262695_at	247723_at	263108_at	264655_at	265030_at	251432_at	245065_at	267393_at
256468_at	260657_at	249431_at	256093_at	262248_at	249780_at	256096_at	261317_at	263192_at	263163_at	264346_at	248140_at	257339_s_at	251896_at	255967_at	257594_at	250697_at	247672_at	249286_at	261266_at	258345_at	251223_at	254248_at	250192_at	246039_at	251509_at	266536_at
262838_at	257047_at	250710_at	262384_at	258409_at	260126_at	248032_at	256541_at	263209_at	259889_at	249831_at	248072_at	250229_at	247118_at	246895_at	259380_at	255664_at	251402_at	262780_at	258315_at	249800_at	259019_at	253696_at	251636_at	256106_at	254157_at	263425_at
255675_at	250941_at	251060_at	245906_at	261050_at	262128_at	246009_at	251314_at	250058_at	261444_at	247013_at	260581_at	267418_at	262890_at	267058_at	251769_at	250148_at	264586_at	251895_at	252408_at	249754_at	258519_at	246221_at	248952_at	252815_at	259231_at	256884_at
255821_at	267425_at	265799_at	245593_at	260325_at	266798_at	247149_at	262169_at	249947_at	252227_at	256421_at	259201_at	249828_at	257728_at	256046_at	250485_at	246607_at	246363_at	250810_at	252255_at	265615_at	264522_at	267490_at	266122_at	254475_at	247674_at	255602_at
256864_at	251975_at	254971_at	252412_at	252321_at	245624_at	246523_at	247199_at	253922_at	264069_at	265877_at	254118_at	258954_at	253339_at	249860_at	251910_at	259994_at	262534_at	255602_at	266993_at	248134_at	247541_at	260301_at	247044_at	262616_at	264064_at	266057_at
258162_at	262199_at	250017_at	266984_at	261398_at	252414_at	263465_at	260194_at	251800_at	246194_at	254573_at	248124_at	257428_at	249558_at	248422_at	250289_at	264957_at	266734_at	261949_at	247060_at	266761_at	252997_at	265385_at	248983_at	258452_at	264063_at	252016_at
265886_at	251235_at	252178_at	250395_at	260062_at	249769_at	262236_at	265272_at	263909_at	261338_at	260402_at	249924_at	251041_at	265987_at	256229_at	250830_at	264741_at	250089_at	255066_at	259819_at	256245_at	259673_at	257680_at	250845_at	260361_at	264065_at	264106_at
246466_at	253737_at	256713_at	258621_at	260276_at	258979_at	256922_at	259074_at	247777_at	266329_at	251981_at	250409_at	246988_at	262314_at	260832_at	255622_at	260387_at	247218_at	258321_at	267346_at	257373_at	254431_at	261402_at	254831_at	245505_at	261827_at	262369_at
256300_at	247760_at	255250_at	265283_at	265709_at	263963_at	256175_at	253285_at	257988_at	250170_at	264171_at	246815_at	248101_at	258915_at	251422_at	247140_at	251793_at	264574_at	264618_at	261062_at	255698_at	267460_at	259225_at	256725_at	262967_at	259114_at	257827_at
248424_at	252501_at	264163_at	264188_at	251633_at	261768_at	247068_at	245361_at	260180_at	245474_at	258812_at	245778_at	266368_at	256997_at	246071_at	261120_at	245109_at	265306_at	258293_at	257650_at	250129_at	249838_at	248294_at	247676_at	251629_at	258649_at	260715_at
253650_at	263842_at	250503_at	256756_at	256884_at	246017_at	263419_at	260552_at	251341_at	249718_at	252542_at	257242_at	263931_at	245437_at	260205_at	265987_at	253749_at	264661_at	247544_at	259626_at	262876_at	264471_at	248148_at	263956_at	257660_at	253625_at	259592_at
250529_at	255812_at	257589_at	247685_at	248995_at	251973_at	265810_at	267612_at	254670_at	262788_at	257365_x_at	257775_at	266119_at	248058_at	267375_at	245761_at	264946_at	265146_at	257252_at	256117_at	255727_at	259224_at	248422_at	245076_at	267262_at	257732_at	247295_at
267405_at	257868_at	256486_at	248848_at	250045_at	262977_at	253063_at	250618_at	249127_at	254208_at	262373_at	248635_at	258850_at	265633_at	245390_at	263231_at	247368_at	263894_at	251513_at	248531_at	246744_at	262798_at	252648_at	248984_at	248618_at	246529_at	258501_at
259675_at	265249_at	261518_at	254752_at	249046_at	246943_at	250648_at	266776_at	267642_at	248421_at	247874_at	266088_at	259976_at	253175_at	246976_s_at	260302_at	261113_at	266785_at	259070_at	255842_at	251840_at	254380_at	247121_at	250538_at	250110_at	253047_at	251069_at
253295_at	263069_at	265454_at	246217_at	259245_at	256672_at	256296_at	250040_at	251666_at	266206_at	267393_at	255814_at	258446_at	251145_at	245854_at	260656_at	247988_at	248543_at	250621_at	254432_at	256763_at	264652_at	265709_at	265032_at	267396_at	250467_at	264886_at
251810_at	246939_at	249472_at	267316_at	249314_at	252888_at	249080_at	262127_at	260774_at	250433_at	252851_at	250042_at	251686_at	251684_at	255590_at	250738_at	258867_at	257025_at	251819_at	258970_at	247706_at	261993_at	265474_at	249743_at	266704_at	249730_at	262853_at
263842_at	261574_at	252753_at	247669_at	263222_at	264673_at	248250_at	261075_at	256466_at	260724_at	251243_at	262550_at	265905_at	254378_at	257185_at	258312_at	258287_at	248649_at	247553_at	261832_at	250419_at	256999_at	267063_at	258893_at	258421_at	252968_at	265059_at
254301_at	259248_at	256108_at	257420_at	259609_at	252557_at	252364_at	246909_at	249899_at	261059_at	245891_at	246165_at	266699_at	267448_at	252587_at	263075_at	257022_at	263862_at	256186_at	267380_at	260060_at	246619_at	256647_at	261227_at	259431_at	255928_at	245608_at
251271_at	267551_at	251768_at	254305_at	257024_at	250141_at	245696_at	259019_at	260701_at	253698_at	254805_at	265342_at	264077_at	257215_at	245265_at	247783_at	266314_at	249486_at	249204_at	248686_at	248185_at	246932_at	249330_at	261938_at	265885_at	253181_at	265463_at
265387_at	261016_at	264402_at	262098_at	264886_at	248868_at	262488_at	250737_at	255675_at	252385_at	260929_at	262755_at	259747_at	250516_at	245028_at	267083_at	254895_at	256488_at	245439_at	265283_at	262549_at	266327_at	265269_at	250291_at	254996_at	245976_at	259859_at
267471_at	255387_at	252109_at	266358_at	257730_at	253824_at	245592_at	253479_at	250055_at	248852_at	266044_s_at	253484_at	259410_at	265594_at	249221_at	259864_at	264463_at	254924_at	251324_at	257635_at	265872_at	250794_at	251371_at	262272_at	260593_at	261436_at	260656_at
248541_at	247467_at	263527_at	258721_at	262264_at	258557_at	261413_at	259970_at	250969_at	249385_at	246289_at	254716_at	245355_at	265742_at	251975_at	249942_at	265898_at	265176_at	252117_at	265547_at	250399_at	245891_at	247064_at	260585_at	245293_at	247979_at	264447_at
246230_at	265725_at	245172_at	261454_at	251319_at	262644_at	257253_at	266228_at	258719_at	257001_at	256863_at	247551_at	254418_at	265810_at	246302_at	266321_at	246346_at	245168_at	254490_at	258957_at	258903_at	247918_at	261167_at	266182_at	248506_at	250194_at	264186_at
245676_at	259667_at	250806_at	259826_at	261046_at	246305_at	260057_at	253303_at	258128_at	253446_at	250047_at	261742_at	262932_at	264362_at	250380_at	253637_at	260794_at	260890_at	248200_at	246781_at	248102_at	266015_at	253828_at	257444_at	261348_at	246595_at	246260_at
254604_at	253798_at	262477_at	258021_at	251706_at	251734_at	263704_at	265357_at	249003_at	253530_at	249887_at	261366_at	261413_at	260794_at	267315_at	255028_at	248658_at	257456_at	257594_at	264464_at	252918_at	250523_at	264809_at	257291_at	264806_at	249487_at	253714_at
263790_at	261541_at	263845_at	250256_at	259194_at	256756_at	246305_at	253475_at	248958_at	251734_at	261927_at	267428_at	261763_at	263804_at	255111_at	253625_at	261622_at	250821_at	266572_at	261378_at	246368_at	254557_at	262626_at	254247_at	253494_at	245939_at	249525_at
259925_at	259782_at	267176_at	247466_at	267511_at	253638_at	246929_at	251296_at	253617_at	258162_at	259532_at	258591_at	265382_at	251930_at	264619_at	250409_at	256656_at	256582_at	260983_at	261405_at	247573_at	262254_at	257363_at	257277_at	259946_at	254081_at	266653_at
249443_at	246759_at	264374_at	262532_at	263545_at	255880_at	246947_at	256433_at	258696_at	254608_at	264538_at	245480_at	250895_at	253664_at	250690_at	248565_at	260769_at	245894_at	260955_at	264255_at	260955_at	258276_at	263348_at	245887_at	247915_at	250618_at	250825_at
260506_at	252747_at	254631_at	245699_at	246228_at	255728_at	251741_at	254415_at	254755_at	251075_at	245571_at	266657_at	267174_at	247356_at	261425_at	259433_at	255426_at	252000_at	262604_at	245397_at	250395_at	251594_at	265327_at	248422_at	248101_at	262597_at	255694_at
247252_at	245966_at	260163_at	250711_at	247463_at	257709_at	256024_at	258228_at	251307_at	245758_at	252170_at	253375_at	264655_at	252250_at	257785_at	257973_at	263891_at	260181_at	253303_at	260089_at	251769_at	262219_at	245390_at	255434_at	260938_at	259400_at	262544_at
262872_at	254561_at	260516_at	260800_at	251879_at	248639_at	249732_at	252134_at	260343_at	266047_at	245412_at	251540_at	258786_at	261661_at	263653_at	255630_at	262067_at	253375_at	258015_at	253776_at	266342_at	249072_at	246916_at	247009_at	260852_at	257680_at	246211_at
251798_at	247339_at	253683_at	249732_at	254490_at	251711_at	251862_at	267627_at	261694_at	266333_at	250877_at	262762_at	260572_at	248008_at	245156_at	248821_at	263786_at	245581_at	258512_at	256998_at	248492_at	264872_at	264725_at	250222_at	250737_at	249467_at	246097_at
258494_at	262991_at	254629_at	253917_at	245739_at	255683_at	259443_at	263379_at	250122_at	250428_at	261147_at	254658_at	245650_at	261607_at	246453_at	266923_at	257712_at	264799_at	255595_at	253131_at	267299_at	267036_at	261713_at	256835_at	254642_at	256968_at	261168_at
248854_at	261917_at	259376_at	261782_at	262784_at	260156_at	266580_at	263433_at	256932_at	259716_at	250175_at	266807_at	264187_at	247030_at	250477_at	248901_at	252286_at	256607_at	247983_at	260421_at	253614_at	249188_at	265189_at	259219_at	259202_at	252931_at	252398_at
258672_at	262186_at	251315_at	266361_at	250404_at	259884_at	266464_at	266438_at	255078_at	250317_at	264997_at	265877_at	253663_at	253492_at	256185_at	245294_at	254972_at	257587_at	254158_at	249792_at	261758_at	257954_at	254521_at	251371_at	264183_at	261551_at	251273_at
258766_at	261973_at	251548_at	246432_at	254318_at	248155_at	254431_at	260395_at	245692_at	264310_at	259694_at	247079_at	247176_at	256829_at	255469_at	261860_at	263578_at	245902_at	257733_at	247340_at	261192_at	262590_at	257478_at	251773_at	264331_at	254679_at	250572_at
251056_at	260134_at	259943_at	264434_at	264761_at	262512_at	261449_at	256525_at	266638_at	246442_at	260781_at	257442_at	249486_at	253753_at	254487_at	266581_at	265282_at	249339_at	263490_at	258915_at	256319_at	256503_at	247780_at	265772_at	251042_at	249049_at	255985_at
255775_at	255578_at	255518_at	261212_at	246017_at	253457_at	245671_at	260798_at	250461_at	249437_at	252519_at	246644_at	245932_at	258544_at	253789_at	250938_at	249395_at	247988_at	251531_at	265425_at	251001_at	252371_at	254112_at	262941_at	251041_at	252861_at	259900_at
254773_at	251183_at	263197_at	245420_at	263612_at	256818_at	250842_at	260327_at	249090_at	249732_at	250921_at	256653_at	246027_at	261866_at	253073_at	247997_at	245685_at	259839_at	253453_at	267468_at	259495_at	257713_at	264968_at	267468_at	265959_at	248310_at	253959_at
252154_at	251394_at	251636_at	249063_at	256755_at	261116_at	250321_at	253994_at	259207_at	254154_at	248228_at	266042_s_at	248614_at	247211_at	247059_at	257038_at	266803_at	265799_at	256746_at	248134_at	245326_at	266413_at	251597_at	265041_at	247963_at	247044_at	250933_at
255465_at	246531_at	253985_at	253856_at	253535_at	251757_at	265327_at	252990_at	263429_at	246326_at	245588_at	253047_at	263924_at	259017_at	252060_at	259934_at	249359_at	264662_at	251918_at	256745_at	261317_at	263386_at	261413_at	263894_at	264607_at	258252_at	262558_at
253480_at	253498_at	254159_at	252058_at	250053_at	254861_at	264019_at	249006_at	263131_at	252995_at	259100_at	256937_at	254831_at	252827_at	267177_at	260401_at	254821_at	249944_at	258312_at	260565_at	260304_at	260722_at	253687_at	245975_at	264236_at	264652_at	263570_at
263701_at	260097_at	265227_s_at	254077_at	245099_at	255923_at	262772_at	263976_at	256518_at	247450_at	266235_at	254907_at	256863_at	251083_at	267612_at	261276_at	253369_at	262789_at	256509_at	267165_at	261448_at	260464_at	261692_at	264118_at	245631_at	260503_at	260267_at
248127_at	245987_at	260134_at	254204_at	262711_at	257675_at	259476_at	263023_at	261859_at	250913_at	252949_at	252617_at	258577_at	261938_at	245099_at	252278_at	266616_at	250098_at	254834_at	252648_at	254063_at	264694_at	264879_at	251678_at	266050_at	265391_at	264294_at
256057_at	252957_at	258134_at	262280_at	256793_at	254948_at	260527_at	245254_at	262990_at	266422_at	247957_at	250829_at	245502_at	252859_at	264583_at	264454_at	264980_at	245483_at	266599_at	259884_at	258277_at	259890_at	257583_at	251096_at	252483_at	253042_at	258021_at
251015_at	255673_at	266967_at	267381_at	264619_at	254852_at	261191_at	251295_at	253343_at	246002_at	247189_at	249407_at	246228_at	259977_at	253039_at	257191_at	262620_at	246572_at	260687_at	253808_at	249134_at	251251_at	246993_at	254300_at	251596_at	245064_at	250627_at
265464_at	254692_at	247078_at	256046_at	255570_at	250419_at	256389_at	245925_at	266058_at	260769_at	266807_at	264640_at	249812_at	255605_at	254920_at	258678_at	260660_at	249802_at	259884_at	250644_at	261762_at	252377_at	250762_at	248826_at	246132_at	263544_at	263371_at
254937_at	260120_at	264343_at	262166_at	249393_at	251896_at	265283_at	250150_at	263256_at	258672_at	249978_at	245571_at	265897_at	245164_at	251066_at	263010_at	257193_at	267116_at	260033_at	250261_at	255627_at	258402_at	259019_at	245055_at	262229_at	254744_at	262221_at
248759_at	254299_at	249645_at	257643_at	248139_at	265483_at	250942_at	262255_at	261363_at	256228_at	254954_at	253554_at	245162_at	264482_at	253257_at	256092_at	253089_at	251462_at	261921_at	247945_at	266465_at	265093_at	265041_at	267096_at	252984_at	258357_at	250944_at
250372_at	259649_at	260291_at	245714_at	253501_at	249988_at	260327_at	251506_at	245774_at	260544_at	252370_at	250830_at	259224_at	261410_at	260671_at	251132_at	257207_at	261533_at	255900_at	256813_at	256243_at	251890_at	246750_at	264873_at	247591_at	260532_at	257666_at
263486_at	247803_at	256299_at	261907_at	251636_at	260541_at	265898_at	254106_at	247131_at	265318_at	250409_at	265344_at	258854_at	256324_at	246582_at	252323_at	266483_at	250008_at	247853_at	259228_at	267373_at	265034_at	263497_at	258336_at	264063_at	256986_at	248396_at
253430_at	259802_at	248609_at	245765_at	254242_at	262236_at	264638_at	263757_at	258908_at	252242_at	261211_at	246300_at	249545_at	251925_at	253254_at	248911_at	260071_at	246932_at	255590_at	245324_at	267246_at	264436_at	251163_at	261174_at	264064_at	245662_at	254122_at
260463_at	251617_at	257158_at	260481_at	260489_at	259802_at	251524_at	258801_at	258999_at	254416_at	252213_at	249211_at	262831_at	257087_at	245543_at	256220_at	264742_at	266990_at	249362_at	259271_at	255767_at	259228_at	253458_at	249769_at	264065_at	259248_at	259399_at
259979_at	257051_at	256389_at	246955_at	252315_at	245592_at	246017_at	249999_at	266416_at	247447_at	263739_at	260778_at	256455_at	267614_at	261538_at	247123_at	247227_at	266338_at	257960_at	246158_at	255872_at	264852_at	253868_at	248357_at	267603_at	252467_at	267214_at
247120_at	247413_at	253166_at	258884_at	262180_at	254227_at	253141_at	247335_at	266439_s_at	264845_at	258358_at	249793_at	252878_at	247124_at	258665_at	253915_at	254754_at	250797_at	266181_at	253735_at	249284_at	257094_at	246631_at	249021_at	262115_at	262309_at	250829_at
248963_at	252428_at	246432_at	259054_at	251199_at	261782_at	248867_at	249090_at	250453_at	246852_at	256930_at	248299_at	262178_at	246318_at	267036_at	249987_at	256926_at	257821_at	254304_at	260666_at	255842_at	246968_at	247957_at	261585_at	263678_at	249219_at	247297_at
261048_at	256688_at	250860_at	262219_at	258376_at	247265_at	247368_at	260360_at	249927_at	267088_at	253047_at	250028_at	249791_at	250402_at	254445_at	251673_at	248328_at	255602_at	266416_at	246511_at	264998_at	257420_at	262775_at	262787_at	262860_at	246207_at	267524_at
260982_at	266426_x_at	264361_at	258104_at	251171_at	266536_at	245110_at	261757_at	251337_at	258587_at	255768_at	257750_at	252921_at	248248_at	248944_at	256050_at	264352_at	260430_at	256647_at	250350_at	249987_at	262873_at	250225_at	254451_at	261231_at	251541_at	267523_at
263724_at	264519_at	261541_at	248953_at	257467_at	252863_at	255967_at	258085_at	246058_at	261058_at	245359_at	254813_at	260984_at	258759_at	266912_at	264746_at	254645_at	259171_at	248544_at	263034_at	263731_at	266816_at	255683_at	255575_at	254244_at	245256_at	265087_at
253731_at	264361_at	253810_at	266864_at	267008_at	247753_at	265772_at	253980_at	246070_at	248908_at	262549_at	260393_at	265779_at	264238_at	245279_at	260855_at	257145_at	251137_at	250784_at	263875_at	249122_at	262977_at	250141_at	252570_at	260267_at	259973_at	249423_at
246413_at	261448_at	267143_at	265461_at	258575_at	250265_at	250072_at	259047_at	248634_at	255130_at	253031_at	264581_at	267219_at	248380_at	248994_at	254577_at	254752_at	255332_at	256302_at	255690_at	253303_at	254032_at	259226_at	264806_at	249168_at	264484_at	249418_at
257217_at	249577_at	245174_at	245861_at	249485_at	248366_at	260155_at	250863_at	256795_at	264176_at	258591_at	265481_at	264155_at	248418_at	247775_at	262992_at	249403_at	260071_at	265118_at	260129_at	261836_at	258399_at	254375_at	249711_at	255081_at	266905_at	251432_at
260948_at	257990_at	245196_at	263951_at	253804_at	259019_at	257377_at	266520_at	253245_at	256100_at	250191_at	261300_at	253430_at	265966_at	253394_at	253870_at	248281_at	264830_at	260302_at	263928_at	264898_at	245349_at	267380_at	245255_at	263943_at	261129_at	251522_at
266728_at	257649_at	252769_at	256231_at	264372_at	257635_at	249812_at	249133_at	258932_at	253860_at	253848_at	253722_at	258609_at	264200_at	266977_at	257293_at	256984_at	264267_at	259537_at	259541_at	256617_at	256745_at	247241_at	259474_at	250029_at	261899_at	253919_at
262785_at	266715_at	259250_at	259948_at	267157_at	264879_at	255039_at	266734_at	266001_at	254303_at	248206_at	252368_at	265154_at	261398_at	251739_at	254596_at	267382_at	251595_at	251132_at	250750_at	266758_at	261807_at	254487_at	262635_at	250994_at	259126_at	258039_at
252032_at	250860_at	259576_at	264809_at	252828_at	262845_at	250533_at	255670_at	262380_at	254251_at	248733_at	253994_at	265774_at	265892_at	266479_at	260444_at	245461_at	247125_at	261430_at	250604_at	254076_at	257482_x_at	267470_at	266253_at	255728_at	261062_at	249214_at
259856_at	258213_at	266357_at	248014_at	246511_at	255687_at	259129_at	250253_at	261153_at	255155_at	267210_at	266168_at	252532_at	256024_at	248766_at	252255_at	257650_at	250284_at	266289_at	245152_at	252822_at	266368_at	247167_at	257734_at	261122_at	260401_at	262834_at
253160_at	262443_at	259434_at	266958_at	257734_at	245666_at	262355_at	249742_at	251008_at	266959_at	249966_at	260781_at	258385_at	263647_at	246524_at	261576_at	261819_at	258235_at	266882_at	255429_at	255017_at	250506_at	249622_at	259792_at	248713_at	246376_at	265432_at
250306_at	245786_at	251394_at	252911_at	263032_at	246988_at	264879_at	249398_at	255249_at	262576_at	261615_at	251619_at	260689_at	261522_at	261745_at	260321_at	249759_at	249867_at	262159_at	248250_at	267359_at	247742_at	253943_at	255925_at	246930_at	246770_at	255749_at
249874_at	255660_at	263311_at	245904_at	248248_at	247438_at	265886_at	266910_at	260351_at	262014_at	260306_at	253236_at	251587_at	262913_at	264062_at	260830_at	259116_at	249009_at	259318_at	245484_at	249510_at	253992_at	265943_at	264708_at	251888_at	258652_at	247995_at
253627_at	249935_at	256736_at	248646_at	253705_at	253063_at	249379_at	247137_at	251847_at	253719_at	258027_at	251448_at	245367_at	251858_at	266777_at	245075_at	247781_at	264362_at	263297_at	245686_at	261220_at	250072_at	266122_at	252864_at	247902_at	256343_at	255469_at
252485_at	260971_at	254962_at	245702_at	248476_at	250256_at	267307_at	249825_at	265037_at	245042_at	263413_at	262977_at	250391_at	256469_at	265044_at	256513_at	257208_at	256041_at	248134_at	265990_at	258958_at	261459_at	245254_at	258445_at	254909_at	263172_at	245150_at
246395_at	246826_at	258722_at	249288_at	265592_at	249960_at	253185_at	254276_at	263676_at	260570_at	250500_at	266844_at	259105_at	258245_at	265440_at	264987_at	255527_at	257892_at	247833_at	264777_at	250562_at	266360_at	258707_at	259604_at	265440_at	247312_at	261919_at
263760_at	263890_at	254535_at	251879_at	263493_at	246126_at	264851_at	263459_at	247569_at	250130_at	258832_at	247247_at	245453_at	254809_at	253664_at	257279_at	246479_at	249902_at	257953_at	247356_at	262503_at	258677_at	266271_at	245352_at	259757_at	259270_at	259582_at
258512_at	248623_at	267471_at	258282_at	252492_at	261921_at	253708_at	263904_at	252419_at	260618_at	260748_at	258499_at	245527_at	264096_at	257861_at	256387_at	265164_at	252168_at	261482_at	261651_at	252957_at	255043_at	247819_at	262112_at	254099_at	257576_at	254244_at
258466_at	258134_at	261752_at	266656_at	245200_at	255596_at	247525_at	245887_at	247881_at	247459_at	256006_at	261237_at	264663_at	264717_at	254823_at	266182_at	266480_at	248092_at	267121_at	246417_at	252944_at	266235_at	261852_at	255227_at	257990_at	247097_at	245543_at
262702_at	262384_at	261062_at	252991_at	248118_at	266268_at	249694_at	248222_at	250895_at	264023_at	251741_at	267358_at	253881_at	245776_at	261176_at	259019_at	245291_at	246017_at	248919_at	250340_at	266229_at	246529_at	260975_at	266452_at	262336_at	249456_at	254628_at
259013_at	261907_at	264539_at	267036_at	246120_at	262549_at	258982_at	258143_at	245385_at	252895_at	259231_at	258836_at	265545_at	266677_at	265720_at	254920_at	251454_at	261803_at	253940_at	266416_at	247863_at	251603_at	254610_at	263847_at	260374_at	262660_at	262197_at
264873_at	247144_at	256375_at	267467_at	263835_at	254818_at	257467_at	246318_at	266728_at	253810_at	258282_at	249377_at	249800_at	247033_at	267064_at	252340_at	260840_at	252747_at	251739_at	264389_at	254243_at	266299_at	253394_at	263844_at	258312_at	254416_at	257519_at
261487_at	260917_at	258044_at	263943_at	254937_at	259766_at	264992_at	249122_at	261164_at	251454_at	249924_at	264612_at	256355_at	254723_at	254520_at	257960_at	258726_at	255426_at	251189_at	250655_at	248040_at	264653_at	266471_at	261033_at	248403_at	263457_at	249360_at
255776_at	245334_at	261462_at	250110_at	253708_at	260360_at	246300_at	258161_at	266742_at	251412_at	261625_at	257507_at	254937_at	253364_at	255735_at	245756_at	247020_at	245786_at	257051_at	254533_at	257377_at	251091_at	255716_at	263112_at	265060_at	251273_at	256589_at
252025_at	264828_at	257883_at	261911_at	257700_at	262181_at	253629_at	253039_at	246921_at	251589_at	250204_at	250239_at	261470_at	260374_at	262313_at	249284_at	266419_at	254234_at	253104_at	257916_at	266059_at	254299_at	265375_at	257951_at	247385_at	257056_at	262312_at
259098_at	250809_at	246693_at	246708_at	247555_at	251720_at	261109_at	245454_at	259645_at	266581_at	262250_at	253760_at	257218_at	257735_at	248819_at	259442_at	267505_at	259943_at	262561_at	255469_at	265079_at	265359_at	261993_at	256664_at	247386_at	264864_at	254890_at
266872_at	250994_at	261298_at	258315_at	255913_at	245076_at	250916_at	257374_at	258185_at	248805_at	263985_at	258578_at	249739_at	250199_at	253259_at	265547_at	255491_at	247814_at	247650_at	265481_at	266536_at	245488_at	250518_at	259415_at	258268_at	248697_at	255263_at
256655_at	263244_at	264180_at	245947_at	251884_at	248250_at	249059_at	258565_at	249795_at	251340_at	259631_at	256734_at	261958_at	264062_at	248000_at	261250_at	262883_at	258864_at	252089_at	254225_at	257545_at	264507_at	249841_at	250480_at	248226_at	265583_at	264344_at
251285_at	262788_at	253787_at	248448_at	265731_at	250357_at	259250_at	261173_at	267221_at	264513_at	256317_at	265443_at	267415_at	246284_at	263935_at	263046_at	259903_at	260735_at	262493_at	265807_at	265886_at	263695_at	263804_at	247177_at	247988_at	265882_at	266822_at
251667_at	257372_at	260931_at	261506_at	265238_s_at	261398_at	265441_at	253096_at	251425_at	258138_at	253001_at	255742_at	252957_at	262912_at	255301_at	247989_at	260744_at	267065_at	258744_at	261610_at	260203_at	253273_at	253841_at	248162_at	257478_at	247042_at	246376_at
254658_at	256304_at	253108_at	251196_at	254165_at	258759_at	265375_at	265885_at	259082_at	254117_at	247699_at	251634_at	251529_at	261203_at	250994_at	249417_at	266230_at	252978_at	258085_at	248821_at	251402_at	257540_at	250809_at	255382_at	260092_at	249100_at	262211_at
253038_at	255193_at	260053_at	254706_at	257484_at	264204_at	265483_at	248395_at	259832_at	248753_at	263144_at	258388_at	265237_s_at	250278_at	244959_s_at	246507_at	247788_at	262595_at	248230_at	258524_at	267383_at	252037_at	260852_at	257211_at	259864_at	253360_at	261148_at
267419_at	261459_at	264058_at	260072_at	260590_at	250107_at	257288_at	257459_at	266355_at	250895_at	257390_x_at	263152_at	263453_at	245078_at	262518_at	251927_at	248106_at	254607_at	265256_at	255959_at	246146_at	245427_at	261754_at	248217_at	255341_at	247338_at	251586_at
252683_at	264116_at	263632_at	245986_at	264526_at	255039_at	249409_at	261858_at	248309_at	264548_at	255957_at	264422_at	257040_at	261957_at	260601_at	261708_at	248039_at	267091_at	263845_at	250096_at	259071_at	259588_at	263112_at	265257_at	251812_at	254904_at	248871_at
248094_at	265272_at	266338_at	254211_at	247940_at	247525_at	257593_at	264463_at	246152_at	255785_at	247625_at	256805_at	262215_at	253758_at	248611_at	258524_at	262811_at	257539_at	259673_at	259977_at	267347_at	262098_at	260984_at	259082_at	262197_at	258787_at	267627_at
247625_at	260783_at	254720_at	261832_at	253282_at	260239_at	253182_at	266090_at	256052_at	257896_at	248121_at	255711_at	248152_at	264566_at	256285_at	249988_at	254390_at	256624_at	245474_at	252135_at	266118_at	266353_at	245200_at	248564_at	267145_at	247738_at	263906_at
253138_at	266054_at	245905_at	265214_at	250211_at	262183_at	249337_at	252192_at	266537_at	250285_at	262725_at	251533_at	267004_at	263168_at	251078_at	245671_at	256361_at	250023_at	266060_at	261917_at	251930_at	264463_at	248582_at	252479_at	254603_at	256022_at	251690_at
258861_at	263623_at	251135_at	256487_at	247863_at	248294_at	260420_at	247467_at	247980_at	263155_at	250819_at	250357_at	252098_at	259074_at	251169_at	250609_at	256535_at	267598_at	260803_at	266572_at	250445_at	252669_at	252670_at	256147_at	261383_at	247851_at	266246_at
258653_at	259681_at	267551_at	257951_at	258075_at	247104_at	246120_at	253812_at	260460_at	260441_at	248124_at	246921_at	249580_at	247718_at	257960_at	264522_at	246977_at	259935_at	251165_at	265025_at	258975_at	262264_at	259899_at	265373_at	257744_at	263868_at	250906_at
267627_at	261180_at	254597_at	247525_at	258951_at	245593_at	252979_at	265151_at	251887_at	260726_at	250748_at	262780_at	253789_at	263476_at	259008_at	257226_at	247946_at	255202_at	266698_at	264978_at	256433_at	247835_at	253702_at	260394_at	265469_at	258321_at	266801_at
264224_at	265485_at	247565_at	259737_at	266333_at	256911_at	247041_at	253332_at	251224_at	266942_at	261107_at	263288_at	265536_at	248493_at	248531_at	245854_at	258801_at	258093_at	259228_at	263934_at	256049_at	266984_at	260023_at	259749_at	258091_at	249180_at	264152_at
250075_at	247492_at	257066_at	253324_at	251896_at	258092_at	257271_at	251962_at	260481_at	250739_at	249204_at	245889_at	253416_at	247773_at	264434_at	252264_at	247350_at	264606_at	261783_at	267512_at	267590_at	257204_at	252508_at	254147_at	259486_at	266305_at	257088_at
255777_at	248229_at	251259_at	251055_at	257952_at	254642_at	257056_at	263866_at	259551_at	250564_at	260754_at	256375_at	258112_at	266503_at	246968_at	245197_at	257087_at	264285_at	253081_at	256210_at	246249_at	247882_at	258855_at	259360_at	256505_at	248352_at	262229_at
262494_at	253062_at	249921_at	266291_at	258802_at	247474_at	265457_at	260414_at	256129_at	247141_at	247551_at	257947_at	260854_at	259076_at	262786_at	256813_at	248578_at	265099_at	250207_at	261365_at	254684_at	251197_at	256107_at	267454_at	262309_at	246597_at	247631_at
252617_at	260276_at	257318_at	245686_at	254063_at	263829_at	261782_at	245733_at	253048_at	260714_at	257800_at	258565_at	266363_at	262456_at	264903_at	247544_at	263995_at	255551_at	251368_at	246488_at	260239_at	263804_at	263241_at	259980_at	258565_at	253104_at	245334_at
250500_at	263045_at	262216_at	265272_at	246249_at	253708_at	260401_at	260160_at	250317_at	245076_at	263474_at	251053_at	246826_at	250834_at	260393_at	252067_at	257757_at	260240_at	254642_at	247564_at	251678_at	254159_at	250296_at	250339_at	253399_at	248271_at	250257_at
248309_at	261491_at	253425_at	257855_at	257207_at	250738_at	258472_at	261060_at	262539_at	245355_at	259074_at	258812_at	265446_at	261028_at	249204_at	253654_at	246215_at	249489_at	247601_at	261612_at	248392_at	255177_at	265422_at	255596_at	253092_at	261463_at	246300_at
258161_at	259302_at	257685_at	251773_at	265634_at	256542_at	251720_at	258041_at	261596_at	259403_at	258933_at	260907_at	248758_at	247044_at	254155_at	259793_at	265814_at	262004_at	247820_at	266782_at	249919_at	247272_at	247617_at	265206_at	260444_at	266792_at	259109_at
258112_at	247013_at	254001_at	247847_at	266010_at	262656_at	260966_at	250649_at	266735_at	253893_at	250059_at	252426_at	253719_at	248246_at	252264_at	259545_at	264558_at	245847_at	247610_at	253309_at	246854_at	254521_at	248250_at	252034_at	262129_at	250274_at	258675_at
250072_at	246877_at	248146_at	247563_at	266763_at	260007_at	267212_at	254853_at	255553_at	255492_at	253567_at	262981_at	252162_at	258800_at	249527_at	248698_at	251833_at	262448_at	261319_at	259769_at	264708_at	247594_at	258941_at	256755_at	245042_at	252826_at	258268_at
263250_at	265029_at	262503_at	246506_at	251713_at	267561_at	248155_at	247918_at	249786_at	258460_at	254326_at	267443_at	249234_at	259109_at	246284_at	251790_at	246800_at	261396_at	264319_at	266229_at	267336_at	245734_at	265847_at	252945_at	263014_at	248879_at	267093_at
253600_at	248719_at	255698_at	253197_at	253401_at	252364_at	263472_at	264561_at	256952_at	249966_at	253794_at	247019_at	256958_at	256567_at	261285_at	266761_at	255906_at	254725_at	253321_at	253410_at	254847_at	255923_at	251638_at	263707_at	252679_at	255889_at	249318_at
265870_at	257877_at	246826_at	251910_at	255277_at	257801_at	263120_at	254624_at	266338_at	251928_at	258808_at	252734_at	247414_at	258677_at	256781_at	250935_at	249126_at	249586_at	251010_at	251146_at	259294_at	246009_at	254921_at	264514_at	247884_at	266637_at	267257_at
263773_at	247918_at	256336_at	255303_at	267546_at	248642_at	247044_at	253174_at	267302_at	249874_at	260692_at	251489_at	260274_at	258614_at	263786_at	260387_at	253090_at	246530_at	265807_at	255028_at	258811_at	263890_at	252338_at	257608_at	262952_at	245099_at	256121_at
251826_at	265675_at	260941_at	254080_at	254847_at	265799_at	266268_at	258925_at	251929_at	250859_at	245406_at	249108_at	265229_s_at	266909_at	266072_at	261482_at	258655_at	250317_at	261025_at	254722_at	257960_at	253251_at	248463_at	261052_at	254708_at	258531_at	252483_at
252652_at	258797_at	254307_at	266055_at	262597_at	263325_at	254874_at	249177_at	258554_at	245679_at	254946_at	245326_at	253040_at	260636_at	260502_at	248002_at	264392_at	255454_at	251063_at	256277_at	260522_x_at	248069_at	259474_at	248086_at	261406_at	246073_at	251488_at
264095_at	246346_at	247501_at	262413_at	249813_at	266230_at	251757_at	255255_at	250967_at	264890_at	253722_at	251473_at	248124_at	248460_at	256328_at	253163_at	251415_at	252172_at	255678_at	247747_at	252014_at	252683_at	260064_at	267102_at	247186_at	255048_at	250084_at
250994_at	252889_at	247766_at	258998_at	255753_at	261118_at	250478_at	263122_at	253270_at	253010_at	265418_at	248287_at	245605_at	253258_at	259001_at	255735_at	248976_at	257772_at	266897_at	249442_at	248528_at	263797_at	250529_at	258482_at	265087_at	248778_at	249168_at
266022_at	254142_at	265897_at	266732_at	259595_at	266464_at	264204_at	256353_at	256302_at	261484_at	255814_at	253320_at	263603_at	246507_at	266963_at	262881_at	265935_at	261640_at	255240_at	259008_at	264894_at	256418_at	250849_at	260959_at	259069_at	246846_at	251914_at
252781_at	257919_at	265495_at	255787_at	259987_at	264247_at	248248_at	249058_at	247853_at	256856_at	245488_at	258619_at	260943_at	250332_at	246126_at	265023_at	252944_at	258233_at	267639_at	250105_at	264895_at	246125_at	249423_at	265356_at	249614_at	255142_at	250191_at
264854_at	250284_at	252353_at	257029_at	254806_at	254938_at	248936_at	253017_at	249215_at	247458_at	259890_at	267440_at	262183_at	245804_at	261412_at	256328_at	252862_at	250387_at	266826_at	255797_at	260824_at	255257_at	256948_at	262107_at	251023_at	263019_at	263406_at
262946_at	246284_at	248557_at	256010_at	262572_at	245267_at	251896_at	249724_at	247163_at	250126_at	266365_at	262322_at	266344_at	247392_at	257902_at	252956_at	262854_at	266718_at	251594_at	253425_at	249688_at	267518_at	253282_at	251871_at	249732_at	262055_at	249974_at
258025_at	252320_at	263045_at	261439_at	264045_at	252878_at	254328_at	262134_at	261119_at	248021_at	260778_at	262962_at	251840_at	260824_at	261113_at	246782_at	245087_at	252075_at	253829_at	251734_at	247175_at	245776_at	258536_at	247811_at	247954_at	257536_at	249577_at
251337_at	249060_at	257483_at	256819_at	266045_s_at	253456_at	254442_at	257101_at	246612_at	262854_at	247665_at	261776_at	258524_at	256818_at	257024_at	247351_at	265719_at	250381_at	259997_at	258887_at	267382_at	253631_at	256319_at	260429_at	262203_at	250661_at	247312_at
246554_at	265785_at	265989_at	247118_at	250516_at	256487_at	263829_at	257280_at	262913_at	267281_at	262130_at	266502_at	246146_at	260840_at	257252_at	250316_at	265250_at	252656_at	262768_at	266672_at	258252_at	256150_at	267132_at	266360_at	245939_at	250529_at	266090_at
259096_at	251081_at	251178_at	253874_at	246334_at	253622_at	249165_at	251929_at	253336_at	245312_at	258395_at	266677_at	263039_at	258409_at	267509_at	265325_at	251067_at	266428_at	259878_at	255011_at	259537_at	265849_at	245106_at	253808_at	260146_at	262562_at	262546_at
255529_at	264642_at	267425_at	260203_at	245237_at	260565_at	260978_at	265575_at	248145_at	246700_at	260498_at	251068_at	262793_at	259616_at	247513_at	253535_at	245404_at	250980_at	245363_at	250505_at	250339_at	253717_at	252364_at	248386_at	253606_at	257996_at	246564_at
249215_at	254282_at	252747_at	265960_at	264992_at	266748_at	249911_at	247293_at	246322_at	264874_at	252501_at	257531_at	260071_at	252281_at	261266_at	257422_at	261151_at	250251_at	248167_at	265575_at	264229_at	258566_at	251657_at	247521_at	256403_at	252264_at	251848_at
252267_at	248204_at	266191_at	265116_at	258818_at	263537_at	250256_at	261905_at	266138_at	255826_at	261822_at	253582_at	267300_at	252832_at	263787_at	248818_at	259898_at	264196_at	252997_at	250662_at	256199_at	252502_at	249988_at	254167_at	253388_at	258298_at	252080_at
264593_at	246948_at	267087_at	264348_at	266320_at	247243_at	251563_at	266599_at	250531_at	265673_at	262838_at	262734_at	259048_at	246406_at	261933_at	245076_at	263612_at	258035_at	260766_at	261427_at	249726_at	261791_at	256428_at	251106_at	261879_at	262741_at	261587_at
246486_at	263797_at	254840_at	257288_at	257087_at	259129_at	266089_at	259400_at	248049_at	250512_at	260954_at	247127_at	249932_at	265991_at	259334_at	266185_at	262244_at	251521_at	248250_at	262313_at	249910_at	263476_at	256751_at	251072_at	247295_at	258788_at	247954_at
260935_at	256602_at	257531_at	247745_at	245654_at	250644_at	266748_at	252613_at	265097_at	254227_at	249357_at	254308_at	251254_at	265023_at	259137_at	255844_at	251042_at	250683_x_at	245965_at	251426_at	257654_at	257010_at	251177_at	258179_at	265209_at	264910_at	245905_at
252033_at	256887_at	250374_at	248393_at	247606_at	259403_at	245831_at	260070_at	252119_at	248473_at	250717_at	248563_at	252638_at	250994_at	267361_at	263912_at	261893_at	248299_at	247231_at	246021_at	246405_at	245254_at	261911_at	249944_at	267136_at	247007_at	245407_at
260616_at	264804_at	256009_at	247086_at	257218_at	250259_at	251961_at	260735_at	246636_at	259143_at	256333_at	254665_at	266157_at	246935_at	250298_at	264645_at	246817_at	257877_at	262095_at	248426_at	248759_at	254391_at	266574_at	253942_at	247335_at	260405_at	249774_at
257852_at	263626_at	265155_at	267197_at	256009_at	260181_at	254227_at	248101_at	262086_at	251529_at	262412_at	260353_at	257264_at	267017_at	260852_at	263934_at	266997_at	263513_at	245684_at	263490_at	260482_at	264931_at	246767_at	251841_at	256835_at	267472_at	255887_at
[truncated: 19,471 more rows]
